# Supplementary material for: Inferring pathway dysregulation in cancers from multiple types of omic data
Source: Genome Med. 2015 Jun 26;7(1):61. doi: 10.1186/s13073-015-0189-4 (PMC4499940; doi:10.1186/s13073-015-0189-4)
Supplement: Additional file 2: — Excel document containing the raw GSOA, GAGE, GSEA, and GSAA results for the p53 and gender microarray analyses. [file 13073_2015_189_MOESM2_ESM.xlsx]

## Sheet: p53.s2.symbols_gage.txt
	p.geomean	stat.mean	p.val	q.val	set.size	786-0	BT-549	CCRF-CEM	COLO 205	EKVX	HCC-2998	HCT-15	HOP-62	HOP-92	HS 578T	HT29	K-562	KM12	M14	MDA-MB-231/ATCC	MDA-MB-435	NCI-H23	NCI-H322M	NCI-H522	OVCAR-3	OVCAR-5	OVCAR-8	PC-3	RXF-393	SF-268	SF-295	SK-MEL-2	SN12C	SNB-19	SNB-75	SW-620	T-47D	U251
GNF_FEMALE_GENES	2.56783e-05	4.2053	2.64168e-117	1.04346e-114	77	4.67934e-05	2.06201e-05	1.04903e-05	2.81927e-05	9.20259e-06	5.47209e-05	6.15163e-05	1.27102e-05	2.38826e-05	1.12921e-06	6.17109e-05	9.6144e-06	2.14283e-05	5.36608e-05	7.24696e-06	0.000146939	0.00010662	2.07268e-05	0.00017903	0.000330862	1.37609e-05	2.25426e-05	0.000187849	0.000404753	6.7025e-06	6.55858e-06	9.13004e-05	1.82973e-05	1.96843e-05	1.50013e-06	4.79056e-05	9.68946e-05	6.52188e-05
GLUT_DOWN	0.000334424	3.35409	5.21952e-82	1.03085e-79	285	0.00299976	0.000106297	8.52738e-05	0.000110791	0.000316327	0.00043347	0.000533319	0.000967673	0.000406954	0.00235115	0.000424524	0.000557895	7.48375e-05	0.000555497	0.00102542	9.03074e-05	0.000556718	0.000725365	0.000380589	0.00112044	0.000756908	0.000484251	4.5441e-05	0.000739451	0.00076149	0.000649693	0.000149881	0.00129602	0.000609605	0.00318587	1.5525e-05	0.000250448	0.000561459
INSULIN_2F_UP	0.000527872	3.29292	2.99689e-78	3.9459e-76	169	0.00320153	0.000658907	8.17629e-05	0.000748002	0.000272438	0.00103227	0.00122367	0.00025665	0.000513794	0.000518943	0.00125498	0.000240893	0.000874	0.000317619	0.000596985	0.000201186	0.000566516	0.000994502	0.000681588	0.00204809	0.00118849	0.00081016	0.000235033	0.00103983	0.000466686	0.000265395	0.000300246	0.000257865	0.000547081	0.000501736	0.000331124	0.00116726	0.000762297
RAP_DOWN	0.000509203	3.23547	3.39914e-76	3.35666e-74	211	0.00728197	0.000311164	0.000653456	7.85435e-05	0.00100065	0.000783347	0.000342358	0.000738933	0.000470941	0.000921715	0.00221203	0.000109682	0.000251746	0.000833255	0.000865372	5.60294e-05	0.00076443	0.00210639	0.000444201	0.00128863	0.00238621	0.0010995	0.000158849	0.00257969	0.000844538	0.00089816	0.000199631	0.000881742	0.000419254	0.0034464	9.83256e-05	0.000886066	0.000772662
LEU_DOWN	0.000945721	3.07691	6.00305e-69	4.74241e-67	165	0.00341732	0.000586714	0.000174726	0.000198332	0.000989467	0.000763142	0.000715475	0.00204732	0.00161653	0.00860504	0.00124027	0.00209919	0.000326352	0.00127694	0.00130339	0.000516445	0.00113547	0.00219662	0.000888644	0.00578798	0.00249794	0.000456746	0.000280972	0.000976625	0.00187149	0.00230513	0.0011943	0.00257244	0.00113752	0.0049409	0.000363653	0.000439083	0.000846766
breast_cancer_estrogen_signalling	0.00308787	2.76085	4.39012e-55	2.89016e-53	97	0.00334799	0.00555892	0.0098589	0.00200737	0.00327082	0.00143615	0.00241624	0.00251569	0.0029914	0.00239555	0.0056721	0.0140267	0.000660908	0.00807147	0.00180832	0.0116451	0.00592406	0.00203579	0.0104367	0.00718644	0.00285023	0.00432933	0.00123251	0.00153646	0.00201105	0.00322269	0.00404196	0.00216561	0.00397775	0.00255018	0.00455738	0.0018304	0.00105234
PGC	0.00568166	2.4929	1.7228e-46	9.72153e-45	315	0.00683682	0.00852235	0.011419	0.00441035	0.0092211	0.00582272	0.00577812	0.00820573	0.0114426	0.00587338	0.0135783	0.00510039	0.00153015	0.00349947	0.0122949	0.000341294	0.00644528	0.0210992	0.0106183	0.0093985	0.00226831	0.0114797	0.00797028	0.00152383	0.0182902	0.00984978	0.00598221	0.0126485	0.00388252	0.0185152	0.00900322	0.00286425	0.0023051
Electron_Transport_Chain	0.0064259	2.44849	9.32162e-44	4.60255e-42	67	0.0179865	0.0134071	0.0032809	0.00087294	0.0014207	0.00790307	0.0114061	0.0135629	0.00787166	0.00797914	0.0302437	0.000359951	0.00059827	0.00455734	0.0212405	0.000237472	0.00884898	0.0445745	0.0161844	0.00450714	0.0180415	0.00544669	0.0141671	0.0103213	0.00468366	0.0187773	0.0113303	0.00893308	0.0269833	0.0115632	0.0105757	0.0121382	0.032054
VOXPHOS	0.0106539	2.25393	1.68767e-37	7.40699e-36	66	0.0264388	0.0155363	0.00649465	0.00117117	0.00374635	0.0151627	0.0225871	0.0232383	0.0134702	0.012585	0.047475	0.000594374	0.000892729	0.0121876	0.0281805	0.000592717	0.0162581	0.0583385	0.0250499	0.00784324	0.031526	0.0106449	0.01961	0.0165513	0.00889574	0.0269169	0.020522	0.0162199	0.0306143	0.0153999	0.0162876	0.0193618	0.0432766
EMT_UP	0.0186003	2.07921	8.30014e-32	3.27855e-30	53	0.0269632	0.0064762	0.0301555	0.068268	0.0144873	0.0431439	0.0331764	0.00510961	0.010109	0.00264462	0.0133651	0.0404266	0.0498677	0.0223648	0.0243114	0.0278807	0.0251494	0.0309945	0.0476855	0.0419049	0.0408858	0.0282412	0.0179885	0.0100423	0.0190657	0.00653065	0.032901	0.0176669	0.0131947	0.0024584	0.0492502	0.0615545	0.00885297
KRAS_TOP100_KNOCKDOWN	0.022605	1.89356	4.87488e-27	1.75052e-25	72	0.0097937	0.0207009	0.129998	0.0793838	0.0543559	0.0541255	0.0671885	0.0123081	0.0255786	0.000237554	0.0701457	0.136024	0.0690567	0.029559	0.038193	0.0645991	0.0506128	0.093817	0.0531911	0.0941134	0.062854	0.0361563	0.0594187	0.0162145	0.0103511	0.00311797	0.0292433	0.0235844	0.0138072	0.000720142	0.0621856	0.0567354	0.00465308
MAP00010_Glycolysis_Gluconeogenesis	0.0306953	1.87611	1.94983e-26	6.41818e-25	49	0.0456992	0.0450336	0.0402647	0.0226743	0.0296257	0.0199985	0.0321163	0.0159496	0.0571348	0.0605429	0.0371922	0.0474838	0.0427881	0.0283671	0.0329473	0.0292988	0.049647	0.0157278	0.0254837	0.048527	0.0254563	0.0437873	0.0282739	0.0112936	0.0528549	0.0390839	0.0364277	0.0491859	0.012294	0.0521137	0.0440022	0.0363523	0.0111996
human_mitoDB_6_2002	0.0273084	1.83102	4.59568e-26	1.39638e-24	326	0.0531708	0.0399914	0.0503041	0.00308997	0.0285431	0.0129277	0.0283907	0.0447295	0.0438092	0.0389696	0.085338	0.00421286	0.00162616	0.0279645	0.0756135	0.00186881	0.0337962	0.0891737	0.0647212	0.0450081	0.0441317	0.0343116	0.0319096	0.0558445	0.0437513	0.0807862	0.0507906	0.0415638	0.0695594	0.0540179	0.0167388	0.04614	0.0792064
LEU_UP	0.0410588	1.68979	2.39549e-22	6.75871e-21	114	0.133548	0.0513932	0.0514177	0.0405459	0.0943726	0.0211042	0.0152184	0.053191	0.0415827	0.0473304	0.0555591	0.0082386	0.0238779	0.0344281	0.04964	0.0448682	0.0527961	0.113124	0.0280253	0.0386622	0.0793207	0.043855	0.051815	0.114551	0.110542	0.035067	0.0407398	0.0480857	0.0433762	0.136702	0.0111304	0.0263966	0.0404825
SIG_Regulation_of_the_actin_cytoskeleton_by_Rho_GTPases	0.0484263	1.67792	2.41452e-21	6.35822e-20	31	0.0577115	0.0392989	0.0575041	0.0791333	0.0646776	0.0703177	0.0507845	0.0647833	0.02194	0.0222895	0.0609931	0.0540773	0.0765856	0.0750943	0.0544049	0.0471651	0.0493881	0.0558841	0.0506455	0.0668323	0.0566606	0.0383087	0.0703052	0.045324	0.0461532	0.0266707	0.0688127	0.0543757	0.0378367	0.0231012	0.0702005	0.0518399	0.0348428
mitochondr	0.0426835	1.60696	1.59894e-20	3.94739e-19	330	0.0659175	0.0554266	0.0765296	0.00425165	0.054221	0.0215107	0.0468943	0.0801512	0.070922	0.0520524	0.124248	0.0209884	0.00477319	0.0391561	0.129408	0.00214384	0.0382005	0.126935	0.114898	0.0802992	0.0546592	0.0570976	0.0511179	0.0635781	0.0734504	0.130883	0.0704966	0.0575908	0.110911	0.0827137	0.0495357	0.0686982	0.113423
mta3Pathway	0.0563169	1.68711	1.01109e-19	2.3493e-18	12	0.0430034	0.0640062	0.059152	0.0631521	0.0411574	0.0461862	0.0721201	0.0668159	0.0698267	0.0745621	0.0727281	0.0848693	0.0511204	0.0614279	0.049503	0.0673841	0.0565316	0.0682335	0.05069	0.0664466	0.0546186	0.0582407	0.0827429	0.0396636	0.0367904	0.0577189	0.0634566	0.0669839	0.0474563	0.0404082	0.059844	0.0707195	0.0514447
CR_CYTOSKELETON	0.0567972	1.62246	1.11697e-19	2.45112e-18	23	0.0676285	0.0459836	0.0690505	0.073928	0.0445894	0.0596327	0.0666863	0.0706818	0.0721388	0.0574354	0.0644547	0.0727063	0.0753849	0.0649669	0.0657077	0.0506769	0.0612205	0.0566561	0.0706392	0.0785352	0.049094	0.069554	0.0586058	0.0747647	0.0481491	0.0467247	0.0561046	0.061886	0.0479261	0.0281687	0.0626534	0.0385404	0.0389396
p53_signalling	0.0642862	1.51146	3.30402e-18	6.86889e-17	87	0.0517047	0.0709696	0.06139	0.0583622	0.0883616	0.0518459	0.0610212	0.0863677	0.0711398	0.0705598	0.0852419	0.0623266	0.0796467	0.0829728	0.0449119	0.0697901	0.0762255	0.0654729	0.0649164	0.0972668	0.0854793	0.0481238	0.0471018	0.0414224	0.0606631	0.0744079	0.0755691	0.104169	0.0775746	0.03586	0.0614179	0.0758052	0.0619716
GLUCO	0.0730635	1.44106	2.39448e-16	4.72911e-15	31	0.0957982	0.0901303	0.0946397	0.0510581	0.0924097	0.0650614	0.0557348	0.0588314	0.119349	0.122145	0.07015	0.147788	0.108499	0.0783316	0.0733041	0.0431407	0.12637	0.0582615	0.0954414	0.106315	0.067158	0.0744884	0.0536379	0.0250064	0.130804	0.128984	0.0669307	0.0907648	0.0355601	0.14504	0.123101	0.0468564	0.0366465
electron_transporter_activity	0.0634456	1.41118	4.2293e-16	7.95511e-15	108	0.0922802	0.0856506	0.136952	0.0172505	0.0307339	0.0233071	0.0649374	0.0824107	0.10087	0.0897883	0.0910268	0.091112	0.0245694	0.112321	0.116947	0.122383	0.0897424	0.025877	0.0771315	0.159919	0.100289	0.126881	0.130241	0.0513592	0.134454	0.0687014	0.114185	0.11852	0.0717794	0.117443	0.0824402	0.12821	0.0443621
drug_resistance_and_metabolism	0.0813825	1.38545	1.24658e-15	2.21809e-14	95	0.0612165	0.109981	0.0709155	0.0921718	0.055521	0.0670981	0.0589154	0.0841515	0.0942751	0.138119	0.0613365	0.106427	0.0804186	0.102421	0.0975942	0.101207	0.0594335	0.0822098	0.0664546	0.107851	0.0850406	0.106581	0.0774475	0.0984117	0.0739979	0.0796125	0.0594143	0.103665	0.0914738	0.0953885	0.0857901	0.0898903	0.0831719
FRASOR_ER_DOWN	0.0724371	1.38886	1.29155e-15	2.21809e-14	68	0.143318	0.0514486	0.262808	0.0794444	0.0201109	0.0912172	0.0690747	0.0542008	0.168533	0.10728	0.058214	0.165657	0.081169	0.09297	0.0546926	0.114629	0.0790027	0.0363805	0.0881083	0.0401649	0.0556132	0.11248	0.0649881	0.0668286	0.155188	0.10594	0.0919692	0.103197	0.111989	0.174638	0.0621864	0.0388531	0.0639072
GLYCOL	0.0803741	1.41327	1.75076e-15	2.88146e-14	20	0.112183	0.0923334	0.093154	0.0530522	0.11006	0.0815195	0.0764944	0.059726	0.12423	0.131298	0.0974282	0.0885147	0.146815	0.0834619	0.083955	0.0650109	0.117856	0.0915935	0.0695689	0.108861	0.0843449	0.0906184	0.0724962	0.0388778	0.113694	0.0904701	0.0727946	0.115974	0.0422064	0.137339	0.102631	0.0556082	0.0321273
insulin_signalling	0.0832705	1.36541	3.07446e-15	4.85765e-14	97	0.0589609	0.0937926	0.112677	0.125789	0.113783	0.112167	0.092243	0.0969845	0.055594	0.0912063	0.0870894	0.109653	0.109728	0.13934	0.0817009	0.167301	0.0534326	0.0984148	0.0620141	0.101945	0.121225	0.0922355	0.134751	0.0552874	0.0551496	0.0640569	0.0955376	0.0346678	0.0690487	0.0989898	0.0947036	0.0995841	0.0339989
GLUT_UP	0.0909698	1.27932	1.09234e-13	1.65951e-12	269	0.133126	0.132895	0.0699074	0.201765	0.133484	0.0533681	0.0212268	0.12005	0.108068	0.0917458	0.0595394	0.0515933	0.0516805	0.0988118	0.0841586	0.172464	0.0892404	0.0856969	0.0766774	0.0879987	0.13481	0.137469	0.110573	0.10879	0.166248	0.103262	0.165946	0.121647	0.108361	0.280456	0.0438249	0.0806767	0.105813
PROLIF_GENES	0.0912995	1.27386	1.35239e-13	1.97849e-12	358	0.155624	0.0405817	0.0758361	0.0727212	0.0438212	0.0600425	0.089663	0.0815783	0.122562	0.16795	0.0846858	0.213372	0.19289	0.133259	0.0539859	0.150228	0.0616456	0.094283	0.13226	0.202284	0.0923608	0.111063	0.0447662	0.077733	0.188758	0.113039	0.127106	0.050511	0.102053	0.132338	0.115544	0.10202	0.110174
MAP00190_Oxidative_phosphorylation	0.0928601	1.28102	1.71437e-13	2.41849e-12	41	0.135237	0.0603192	0.110023	0.0510806	0.081322	0.107631	0.163323	0.0891429	0.119815	0.0779521	0.189243	0.0418001	0.0464942	0.0468073	0.130952	0.0221151	0.15163	0.209753	0.196829	0.0790574	0.114968	0.0959091	0.16331	0.142315	0.0947167	0.130894	0.121233	0.0876234	0.120014	0.101099	0.0969007	0.125697	0.132851
MAP00620_Pyruvate_metabolism	0.0967918	1.28087	2.59013e-13	3.52793e-12	30	0.118002	0.12282	0.110555	0.0574207	0.0859588	0.0729868	0.0833957	0.101082	0.127107	0.173083	0.0842147	0.119303	0.0737544	0.125337	0.10009	0.0849076	0.149832	0.0879534	0.0406968	0.201625	0.112794	0.166953	0.110674	0.0717776	0.186615	0.0831095	0.132413	0.142151	0.0654791	0.117541	0.112032	0.0857191	0.0821661
MAP00710_Carbon_fixation	0.10963	1.23554	2.95207e-12	3.8869e-11	16	0.182708	0.150255	0.11419	0.0922502	0.135826	0.0909358	0.0929345	0.0852029	0.138473	0.169477	0.108356	0.108933	0.125985	0.107218	0.14235	0.0602416	0.164441	0.0824877	0.0857223	0.238105	0.124227	0.112979	0.119604	0.0809733	0.144921	0.114592	0.0846523	0.17545	0.0905182	0.171155	0.111808	0.0754827	0.0643518
DNA_DAMAGE_SIGNALLING	0.114948	1.17661	8.78641e-12	1.11956e-10	90	0.107968	0.149609	0.0361846	0.111665	0.146088	0.140062	0.106655	0.121495	0.120669	0.134068	0.123775	0.177925	0.116528	0.157589	0.133365	0.123667	0.139533	0.138846	0.0999318	0.15898	0.146225	0.131712	0.116549	0.125761	0.0665368	0.110144	0.11914	0.145843	0.119555	0.130305	0.103759	0.132952	0.0841666
UPREG_BY_HOXA9	0.116922	1.19016	9.56539e-12	1.18073e-10	29	0.142835	0.120328	0.0857125	0.113159	0.128848	0.116335	0.096176	0.112068	0.129538	0.169312	0.112892	0.0360373	0.0970188	0.119315	0.101883	0.140866	0.110971	0.136439	0.0691413	0.150815	0.145444	0.162075	0.151543	0.142232	0.122037	0.124618	0.108878	0.159144	0.150374	0.153243	0.102297	0.137589	0.149814
XINACT_MERGED	0.125216	1.16916	3.94564e-11	4.72281e-10	16	0.145042	0.154835	0.117607	0.154046	0.131521	0.116497	0.145571	0.117247	0.108877	0.149796	0.131162	0.175547	0.145745	0.136193	0.104093	0.136876	0.117178	0.138906	0.120795	0.139698	0.111823	0.138259	0.109259	0.147834	0.112635	0.12556	0.158979	0.102625	0.105061	0.126428	0.0981718	0.135535	0.121748
Proteasome_Degradation	0.122273	1.14443	4.15263e-11	4.82438e-10	31	0.171846	0.110038	0.0322956	0.166995	0.19408	0.181338	0.123139	0.166968	0.0814996	0.233868	0.14373	0.174918	0.1292	0.12973	0.110937	0.156829	0.0733663	0.17158	0.159088	0.0883036	0.118092	0.113599	0.122551	0.130583	0.107925	0.0729101	0.127037	0.187074	0.0951163	0.186109	0.153547	0.122406	0.0997571
EMT_DOWN	0.120158	1.12402	8.85007e-11	9.98793e-10	39	0.183326	0.154763	0.24187	0.0848421	0.129523	0.0963998	0.0866389	0.245038	0.115582	0.0385392	0.0465061	0.208228	0.112136	0.223589	0.0531969	0.2353	0.197573	0.0553	0.211262	0.192685	0.0641341	0.228052	0.231852	0.185871	0.115881	0.156942	0.191816	0.164195	0.0977181	0.0793358	0.174265	0.0778016	0.0994094
bcl2family_and_reg_network	0.130164	1.13403	9.44769e-11	1.03662e-09	23	0.155574	0.15225	0.168259	0.0969997	0.142938	0.0868661	0.104536	0.171612	0.124378	0.153658	0.129635	0.174758	0.124852	0.146364	0.107969	0.167295	0.132312	0.131051	0.12164	0.169246	0.141936	0.0816166	0.123028	0.146283	0.140143	0.125491	0.159581	0.160272	0.123419	0.125114	0.139116	0.135521	0.10215
radiation_sensitivity	0.134073	1.11052	1.96269e-10	2.0953e-09	26	0.0842093	0.157642	0.116298	0.155426	0.133516	0.149048	0.133152	0.180743	0.139526	0.0900879	0.138697	0.158866	0.162438	0.150981	0.146172	0.163465	0.155641	0.188425	0.125424	0.145457	0.168881	0.134926	0.160561	0.0920921	0.110565	0.134632	0.17295	0.129716	0.130518	0.109343	0.150049	0.141909	0.100463
tRNA_Synthetases	0.123217	1.10688	3.24737e-10	3.29767e-09	17	0.195517	0.0783229	0.285877	0.248059	0.137082	0.172338	0.114679	0.114884	0.161517	0.0717414	0.190053	0.00536781	0.139969	0.142684	0.106811	0.110013	0.207771	0.271081	0.15141	0.214217	0.155644	0.120892	0.214403	0.228276	0.204038	0.100662	0.113154	0.138737	0.181478	0.222819	0.0286882	0.148978	0.147042
nkcellsPathway	0.133926	1.10572	3.25593e-10	3.29767e-09	18	0.0939576	0.0986692	0.119075	0.195762	0.208811	0.109549	0.11971	0.123478	0.114096	0.177366	0.108544	0.200683	0.162609	0.135635	0.12727	0.212145	0.152299	0.210819	0.157992	0.191179	0.126763	0.148779	0.19985	0.08203	0.174058	0.0829823	0.159563	0.152931	0.138137	0.105082	0.129485	0.185456	0.0790023
cell_proliferation	0.130292	1.07469	3.599e-10	3.55401e-09	200	0.146205	0.0909499	0.124947	0.0811712	0.0992568	0.0836236	0.132616	0.0915509	0.145817	0.191298	0.129795	0.271546	0.188507	0.176954	0.0766403	0.165165	0.158525	0.13117	0.181596	0.244021	0.129126	0.112799	0.0640963	0.0902347	0.198534	0.124032	0.179206	0.168154	0.22103	0.239264	0.154285	0.103278	0.182583
sarsPathway	0.137426	1.11151	5.20979e-10	5.01919e-09	10	0.146039	0.109651	0.107688	0.157577	0.157556	0.157628	0.170213	0.142031	0.176332	0.176931	0.162069	0.179056	0.0978906	0.173085	0.139337	0.137309	0.201478	0.151479	0.159154	0.12573	0.145703	0.174103	0.107033	0.0668359	0.176951	0.167875	0.195916	0.122696	0.131933	0.156682	0.122411	0.101265	0.133622
mtorPathway	0.139507	1.06682	8.28684e-10	7.79357e-09	23	0.190017	0.138533	0.148122	0.172381	0.127069	0.161261	0.115336	0.160894	0.116931	0.135766	0.172774	0.201156	0.0955136	0.0904719	0.115634	0.0917378	0.154674	0.152049	0.185309	0.110671	0.0999973	0.184413	0.175824	0.238349	0.103846	0.177391	0.16324	0.175189	0.213332	0.181342	0.0840993	0.11923	0.222157
MAP00030_Pentose_phosphate_pathway	0.138175	1.07583	1.01181e-09	9.29457e-09	15	0.159712	0.118393	0.191199	0.0965721	0.146264	0.126042	0.190193	0.139242	0.153414	0.217713	0.139183	0.0816075	0.182239	0.139413	0.168846	0.163555	0.140852	0.100202	0.139487	0.111067	0.131823	0.187052	0.208194	0.128169	0.146203	0.166295	0.163504	0.199656	0.11848	0.190421	0.141828	0.152942	0.133891
hifPathway	0.141561	1.07477	1.16333e-09	1.04436e-08	14	0.0795173	0.128179	0.102284	0.174002	0.166046	0.109887	0.142534	0.133304	0.189755	0.117421	0.127166	0.180992	0.160324	0.171249	0.160984	0.159429	0.200752	0.209629	0.199894	0.235583	0.15891	0.194344	0.136582	0.0597907	0.151791	0.176137	0.173936	0.164102	0.116618	0.237612	0.153009	0.136038	0.0652506
ca_nf_at_signalling	0.139463	1.04314	1.22966e-09	1.07937e-08	95	0.10921	0.194446	0.109693	0.147767	0.264571	0.1385	0.13423	0.199304	0.146289	0.16636	0.137944	0.194755	0.174272	0.237254	0.0870605	0.250138	0.179552	0.178352	0.118338	0.181776	0.243095	0.0991418	0.155054	0.0532083	0.10787	0.0759583	0.16102	0.159654	0.149649	0.168258	0.171268	0.130007	0.09745
GLUCOSE_DOWN	0.149131	0.997733	5.38715e-09	4.62592e-08	145	0.253851	0.117638	0.0853634	0.149454	0.186274	0.173393	0.107174	0.144281	0.173891	0.180475	0.152755	0.104465	0.13325	0.166847	0.0912682	0.206878	0.250185	0.258527	0.0986464	0.204243	0.204597	0.0817474	0.119302	0.331964	0.211179	0.14497	0.159992	0.110894	0.205548	0.18751	0.104758	0.165962	0.208384
SA_G1_AND_S_PHASES	0.151266	1.02342	6.16093e-09	5.1778e-08	14	0.144166	0.132371	0.211129	0.23475	0.13072	0.206955	0.173121	0.132601	0.153718	0.173017	0.216153	0.21015	0.19827	0.173228	0.128501	0.103502	0.177177	0.257212	0.195739	0.23015	0.153683	0.0890864	0.0784034	0.115979	0.118129	0.11852	0.110857	0.179577	0.132616	0.176504	0.19896	0.166433	0.222243
ucalpainPathway	0.155071	0.99924	9.95549e-09	8.19254e-08	16	0.192361	0.128222	0.214525	0.142945	0.217936	0.147042	0.152527	0.174321	0.198749	0.115163	0.149611	0.26141	0.243785	0.224663	0.170625	0.214391	0.203558	0.147401	0.208106	0.136581	0.0870683	0.0921715	0.27546	0.158251	0.159862	0.151272	0.133147	0.0996735	0.166032	0.0900109	0.160274	0.22773	0.128873
cell_motility	0.150821	0.98024	1.01782e-08	8.20486e-08	99	0.190703	0.139959	0.213148	0.159217	0.231345	0.135163	0.16082	0.180162	0.186004	0.0763325	0.174248	0.242413	0.216616	0.211994	0.144624	0.242703	0.206881	0.224828	0.160831	0.147631	0.12591	0.223161	0.208987	0.173167	0.112492	0.100478	0.184713	0.213136	0.0756293	0.0693739	0.226043	0.18811	0.0775338
CR_CAM	0.146067	0.977934	1.12393e-08	8.87908e-08	89	0.19074	0.180754	0.210431	0.0906994	0.226427	0.0974541	0.127284	0.0607409	0.108319	0.0736336	0.164272	0.399364	0.266114	0.227099	0.176698	0.325873	0.152843	0.155973	0.309262	0.213655	0.188383	0.280596	0.12888	0.11259	0.148749	0.0431232	0.174266	0.210304	0.102306	0.155729	0.283526	0.192393	0.0763485
ndkDynaminPathway	0.158324	0.984545	1.52771e-08	1.18323e-07	17	0.15597	0.158574	0.170704	0.121861	0.23321	0.269064	0.148646	0.19909	0.12494	0.127969	0.17044	0.214372	0.219894	0.191181	0.133797	0.190498	0.202482	0.168155	0.156018	0.284412	0.13205	0.172409	0.11422	0.201059	0.0874598	0.131585	0.166047	0.110363	0.176174	0.15674	0.147425	0.217056	0.190148
tumor_supressor	0.163995	0.974737	2.07889e-08	1.57916e-07	22	0.162172	0.198346	0.17107	0.17931	0.186011	0.184496	0.142187	0.193221	0.138383	0.168479	0.163955	0.209931	0.236286	0.223288	0.137681	0.197162	0.165511	0.252728	0.137595	0.216166	0.21624	0.12631	0.180073	0.116533	0.158738	0.118259	0.202522	0.165311	0.115595	0.142145	0.199268	0.165482	0.115963
tnf_and_fas_network	0.167201	0.965508	2.95359e-08	2.20126e-07	20	0.128206	0.16611	0.192858	0.149335	0.176058	0.177128	0.167253	0.185501	0.156937	0.184179	0.154902	0.211099	0.211508	0.212382	0.154073	0.211967	0.177604	0.250197	0.143839	0.220133	0.215808	0.164972	0.213046	0.13854	0.119568	0.155736	0.19405	0.191961	0.146705	0.15677	0.151747	0.159634	0.116927
vitcbPathway	0.161872	0.987881	3.32345e-08	2.43104e-07	10	0.167078	0.158876	0.189477	0.160664	0.207266	0.216185	0.150597	0.124593	0.194138	0.113849	0.210455	0.232922	0.207949	0.16651	0.212357	0.202158	0.158448	0.235212	0.179638	0.21734	0.173836	0.1542	0.206096	0.132871	0.133193	0.137639	0.163548	0.208697	0.164246	0.131159	0.196825	0.166055	0.123632
MAP00970_Aminoacyl_tRNA_biosynthesis	0.159858	0.957134	4.1387e-08	2.97234e-07	16	0.228868	0.100034	0.313392	0.288015	0.179841	0.187773	0.152426	0.145483	0.206303	0.085248	0.213437	0.0844942	0.179773	0.170447	0.134894	0.124228	0.234283	0.317771	0.18456	0.234285	0.169879	0.13288	0.251812	0.261987	0.230513	0.119855	0.138415	0.156111	0.196875	0.243398	0.0371424	0.168627	0.195509
gcrPathway	0.167254	0.945637	5.00295e-08	3.52887e-07	18	0.189092	0.16287	0.120353	0.18889	0.260036	0.107743	0.187407	0.212499	0.161758	0.160237	0.198537	0.179851	0.206236	0.255113	0.110909	0.177971	0.146049	0.286155	0.11303	0.295173	0.144962	0.229736	0.134166	0.178194	0.0984891	0.197698	0.152521	0.12319	0.179328	0.208815	0.128718	0.270486	0.225173
BRCA_DOWN	0.166145	0.957882	5.14871e-08	3.56797e-07	13	0.124443	0.174384	0.225792	0.215296	0.158592	0.206569	0.21622	0.217337	0.221758	0.196846	0.154056	0.22345	0.239372	0.201686	0.160748	0.157896	0.159483	0.212618	0.20728	0.230274	0.131552	0.238498	0.0255983	0.0926627	0.179034	0.206466	0.170671	0.208239	0.216445	0.214868	0.099842	0.195594	0.171647
proteasomePathway	0.16823	0.924084	9.25647e-08	6.30398e-07	21	0.345312	0.160522	0.0548909	0.115414	0.188293	0.159366	0.205573	0.24528	0.129323	0.27062	0.230336	0.0761152	0.20557	0.129219	0.141062	0.208373	0.0818571	0.196523	0.17151	0.268717	0.176576	0.189423	0.230582	0.280371	0.254297	0.116881	0.182384	0.275978	0.183049	0.286985	0.214407	0.157532	0.143044
rhoPathway	0.169748	0.917429	9.44008e-08	6.32005e-07	30	0.233956	0.181758	0.125329	0.231006	0.223038	0.196481	0.206575	0.171401	0.1538	0.164758	0.22793	0.192316	0.25354	0.163449	0.184233	0.0895277	0.161546	0.265453	0.204193	0.332113	0.213478	0.138851	0.168283	0.191789	0.178019	0.108284	0.177392	0.224968	0.154866	0.0779477	0.205187	0.141554	0.220242
HTERT_DOWN	0.16976	0.894011	1.63996e-07	1.07964e-06	64	0.223488	0.30353	0.102756	0.0675682	0.134513	0.127348	0.237549	0.222436	0.179849	0.161284	0.220001	0.204717	0.182435	0.104522	0.265474	0.123455	0.20101	0.209863	0.130454	0.139597	0.178244	0.198591	0.318414	0.196763	0.27041	0.244088	0.130517	0.222244	0.298821	0.111844	0.196275	0.251729	0.235333
MAP00240_Pyrimidine_metabolism	0.178253	0.878783	2.74533e-07	1.76951e-06	41	0.245023	0.197312	0.11991	0.149121	0.201329	0.229619	0.221693	0.242162	0.136218	0.164449	0.305384	0.25379	0.274899	0.21482	0.145601	0.104036	0.209587	0.179949	0.240987	0.311232	0.209985	0.130903	0.0776428	0.266723	0.14585	0.25458	0.160737	0.132545	0.135634	0.187224	0.223333	0.282462	0.16198
p53Pathway	0.179982	0.893747	2.77746e-07	1.76951e-06	16	0.149468	0.202447	0.128954	0.220952	0.131292	0.220224	0.212232	0.178787	0.224472	0.116312	0.23687	0.226477	0.199922	0.176062	0.215708	0.159551	0.226775	0.251437	0.241789	0.187628	0.177616	0.218477	0.144293	0.17016	0.131663	0.193174	0.110973	0.221514	0.242505	0.26076	0.169752	0.248535	0.232064
eif4Pathway	0.181238	0.881656	2.92673e-07	1.83502e-06	24	0.256365	0.203226	0.159069	0.238666	0.204069	0.203748	0.157959	0.223691	0.138973	0.196332	0.214267	0.164681	0.106824	0.110478	0.160689	0.142414	0.214514	0.245909	0.184055	0.200829	0.144347	0.19225	0.226773	0.262372	0.168724	0.248719	0.23256	0.238983	0.224413	0.250967	0.130011	0.147917	0.260792
integrinPathway	0.177911	0.877007	3.05305e-07	1.88431e-06	33	0.244211	0.123598	0.272523	0.258492	0.238218	0.192686	0.222125	0.156682	0.166363	0.114611	0.233693	0.272933	0.290302	0.252701	0.132851	0.259021	0.19299	0.166667	0.20361	0.26699	0.182862	0.174146	0.128939	0.181706	0.153865	0.163563	0.221184	0.0485042	0.228113	0.126725	0.197368	0.309047	0.188181
cell_death	0.190849	0.857011	8.22519e-07	4.99839e-06	13	0.173272	0.115653	0.225019	0.228514	0.166478	0.224156	0.186902	0.17481	0.140999	0.283918	0.2175	0.25539	0.262319	0.209376	0.219449	0.252891	0.168194	0.208761	0.233007	0.243215	0.209633	0.245018	0.254825	0.211378	0.163348	0.238134	0.228598	0.163885	0.231712	0.186396	0.207308	0.0869582	0.157951
p53hypoxiaPathway	0.194497	0.820754	1.83044e-06	1.09549e-05	20	0.12751	0.197015	0.184314	0.239083	0.240425	0.197859	0.127455	0.216839	0.284869	0.0891803	0.199756	0.182801	0.219762	0.186456	0.333761	0.217865	0.204351	0.268447	0.313614	0.296973	0.210786	0.144393	0.194311	0.135771	0.15092	0.258997	0.265359	0.214872	0.272663	0.178079	0.207455	0.258383	0.270348
MAP00640_Propanoate_metabolism	0.199116	0.811799	2.34379e-06	1.38179e-05	19	0.274698	0.272412	0.200075	0.185976	0.171364	0.139922	0.165842	0.203368	0.242989	0.29423	0.159711	0.227689	0.143808	0.223018	0.203825	0.226464	0.291195	0.197344	0.143378	0.290097	0.201494	0.279483	0.185334	0.163551	0.281652	0.277937	0.276791	0.239646	0.17928	0.244616	0.210722	0.151014	0.178642
ctlPathway	0.186844	0.824341	2.78017e-06	1.61495e-05	15	0.124191	0.202604	0.0387916	0.307458	0.330601	0.159019	0.192385	0.197312	0.199311	0.300617	0.17291	0.301121	0.267746	0.186109	0.162253	0.314764	0.292356	0.301875	0.26842	0.288052	0.222773	0.245567	0.318917	0.115967	0.258492	0.132065	0.2953	0.269738	0.186835	0.13569	0.162418	0.308413	0.130923
ecmPathway	0.208293	0.780197	4.98965e-06	2.8564e-05	22	0.214055	0.129952	0.217948	0.308535	0.24776	0.251599	0.266199	0.203254	0.253348	0.189552	0.209777	0.244781	0.26309	0.230401	0.244502	0.174965	0.195024	0.27526	0.208228	0.344587	0.21508	0.239473	0.3168	0.237854	0.216997	0.174726	0.187784	0.146876	0.262364	0.0984692	0.202957	0.227034	0.206714
MAP03020_RNA_polymerase	0.211361	0.773652	6.77559e-06	3.82337e-05	15	0.290218	0.279194	0.317956	0.245774	0.17796	0.224449	0.290953	0.234922	0.170238	0.161711	0.333324	0.252903	0.268318	0.280786	0.180326	0.123729	0.255104	0.238125	0.270948	0.292326	0.224936	0.213156	0.134648	0.316102	0.139073	0.255389	0.146163	0.205761	0.145098	0.199733	0.190316	0.238149	0.251994
MAP00330_Arginine_and_proline_metabolism	0.202718	0.762567	7.15533e-06	3.98078e-05	38	0.300605	0.333851	0.30885	0.140398	0.180203	0.0740471	0.182695	0.25774	0.293256	0.39007	0.286592	0.23829	0.0947539	0.250342	0.307273	0.195647	0.187961	0.249174	0.104643	0.194587	0.282784	0.244436	0.148476	0.301613	0.354236	0.267822	0.209837	0.323905	0.222797	0.302238	0.108809	0.21894	0.163489
MAP00051_Fructose_and_mannose_metabolism	0.212635	0.765544	7.94585e-06	4.35918e-05	20	0.181206	0.267927	0.293603	0.149564	0.196854	0.200669	0.222382	0.17179	0.232877	0.270239	0.209128	0.274693	0.215782	0.244455	0.237772	0.209797	0.253001	0.27122	0.190702	0.297859	0.211051	0.275963	0.239753	0.132915	0.220488	0.204858	0.204097	0.301936	0.240845	0.303206	0.20546	0.182703	0.228029
NFKB_INDUCED	0.153897	0.754448	8.43872e-06	4.56616e-05	106	0.172913	0.0620294	0.302577	0.455943	0.239369	0.269161	0.363554	0.0873893	0.100435	0.0429923	0.409219	0.417152	0.430218	0.295349	0.148107	0.376113	0.383051	0.36745	0.353013	0.314124	0.182597	0.26959	0.37807	0.0557186	0.109736	0.0127223	0.200143	0.215323	0.29537	0.294623	0.351802	0.414972	0.082866
mcalpainPathway	0.219475	0.734142	1.56293e-05	8.34265e-05	23	0.272927	0.19201	0.309593	0.180618	0.248369	0.217862	0.22603	0.212341	0.237715	0.242451	0.246309	0.310746	0.286352	0.237258	0.223706	0.276977	0.297087	0.187612	0.32168	0.166995	0.171599	0.177807	0.316723	0.218328	0.249195	0.221799	0.240065	0.129672	0.226754	0.137841	0.213631	0.338415	0.307937
DOWNREG_BY_HOXA9	0.218876	0.72355	2.05758e-05	0.000108366	28	0.33023	0.267782	0.319081	0.167851	0.205435	0.265312	0.152603	0.23754	0.263978	0.369229	0.184722	0.117992	0.237379	0.130437	0.277477	0.132666	0.29527	0.271861	0.324142	0.234403	0.191231	0.206328	0.146319	0.345779	0.278861	0.288731	0.244513	0.173459	0.317441	0.367567	0.141329	0.241111	0.325377
hsp27Pathway	0.22998	0.715968	2.8649e-05	0.0001489	15	0.166899	0.234812	0.224465	0.250104	0.254689	0.219356	0.241981	0.251611	0.185001	0.297878	0.249956	0.241129	0.182297	0.243613	0.23605	0.262573	0.202418	0.275219	0.25676	0.277352	0.279191	0.233753	0.249817	0.189792	0.206233	0.263194	0.254767	0.265575	0.303075	0.290755	0.19792	0.235598	0.303427
raccycdPathway	0.234058	0.686222	5.20887e-05	0.000267208	22	0.173578	0.231911	0.2516	0.324173	0.193343	0.226991	0.277985	0.260235	0.242214	0.346334	0.280833	0.26842	0.267835	0.239779	0.254273	0.217403	0.304335	0.318534	0.261598	0.282737	0.214506	0.261738	0.228359	0.18937	0.194463	0.215924	0.125939	0.288933	0.320234	0.283432	0.285161	0.295065	0.200032
cftrPathway	0.238132	0.685765	6.46514e-05	0.000327401	11	0.332878	0.263488	0.369278	0.149146	0.260486	0.168954	0.260531	0.32571	0.288702	0.236431	0.28422	0.22861	0.309687	0.202168	0.238199	0.257771	0.178249	0.324956	0.300392	0.21631	0.140423	0.175435	0.302675	0.302523	0.28438	0.313095	0.212331	0.281843	0.206709	0.35278	0.207717	0.225378	0.258188
GATA1_WEISS	0.239761	0.676475	6.85679e-05	0.000342839	20	0.256489	0.212337	0.223557	0.216559	0.287124	0.274665	0.289563	0.307959	0.256504	0.239608	0.289673	0.11577	0.282177	0.144163	0.274981	0.117602	0.328706	0.305079	0.279522	0.279808	0.272716	0.31028	0.258845	0.248416	0.245104	0.277984	0.247018	0.289976	0.295379	0.341881	0.270729	0.14608	0.314114
KRAS_TOP100_CONTROL	0.224495	0.664323	7.44456e-05	0.000367575	56	0.300974	0.185268	0.286525	0.128258	0.1832	0.272475	0.240368	0.312309	0.253852	0.382573	0.306478	0.396086	0.137652	0.223015	0.307622	0.259807	0.363224	0.153923	0.266647	0.223674	0.0767147	0.393227	0.0897962	0.316028	0.315852	0.341218	0.222348	0.371605	0.262593	0.4137	0.111733	0.334436	0.312166
ST_Phosphoinositide_3_Kinase_Pathway	0.240656	0.660777	8.4025e-05	0.000409752	32	0.405121	0.195535	0.378122	0.187055	0.293606	0.163405	0.229446	0.296878	0.213299	0.264572	0.261203	0.317862	0.166514	0.323728	0.188335	0.267519	0.173333	0.281943	0.211355	0.324705	0.222309	0.148767	0.155383	0.333619	0.315005	0.283625	0.304714	0.206562	0.306388	0.343063	0.240647	0.315275	0.290889
MAP00480_Glutathione_metabolism	0.232641	0.669075	8.52251e-05	0.000410535	16	0.239966	0.349637	0.364034	0.130869	0.124515	0.103051	0.240941	0.27583	0.258064	0.40855	0.168961	0.288233	0.138107	0.276064	0.296095	0.342198	0.114246	0.120231	0.316751	0.280723	0.266712	0.194693	0.293665	0.382463	0.324757	0.285132	0.320119	0.304346	0.372407	0.380921	0.237834	0.206849	0.354867
HOXA9_DOWN	0.236645	0.659395	9.03897e-05	0.000430168	31	0.357437	0.27527	0.326844	0.18288	0.224422	0.291395	0.161343	0.264592	0.29025	0.397553	0.204809	0.128564	0.254759	0.143371	0.306378	0.149355	0.317229	0.288794	0.317031	0.255294	0.212057	0.227384	0.168369	0.373244	0.298976	0.312266	0.27046	0.188386	0.339708	0.391078	0.152669	0.26507	0.352699
salmonellaPathway	0.247082	0.659867	0.000106612	0.000501329	12	0.350311	0.26403	0.177307	0.306589	0.275944	0.248289	0.29924	0.298208	0.194886	0.258143	0.29181	0.231907	0.271836	0.194534	0.310654	0.201946	0.277771	0.360655	0.243337	0.361453	0.229315	0.291398	0.280873	0.298693	0.22116	0.221524	0.225602	0.341854	0.266637	0.275313	0.257393	0.17292	0.158403
RAP_UP	0.241892	0.641666	0.000116558	0.000541653	170	0.342753	0.166206	0.130153	0.309036	0.207071	0.192335	0.252093	0.225891	0.208629	0.395009	0.305813	0.112091	0.261447	0.269913	0.307127	0.364545	0.0641335	0.488124	0.32349	0.329501	0.179847	0.314687	0.189299	0.378218	0.233402	0.294394	0.30115	0.194518	0.429111	0.431333	0.249695	0.12957	0.386883
cell_cycle_checkpoint	0.253579	0.632278	0.000170179	0.000781634	25	0.267587	0.264026	0.132771	0.232955	0.306467	0.310713	0.257679	0.322362	0.244231	0.218459	0.21165	0.206607	0.283455	0.269226	0.282255	0.292261	0.313494	0.346517	0.191335	0.302495	0.335358	0.28627	0.253993	0.290702	0.256915	0.28378	0.27968	0.326988	0.329698	0.322082	0.23598	0.18611	0.232583
Wnt_Signaling	0.249364	0.621203	0.000196864	0.000893806	43	0.171709	0.299157	0.216132	0.308134	0.249996	0.349704	0.274791	0.34575	0.167844	0.369373	0.336313	0.315284	0.276073	0.288317	0.227926	0.305488	0.314906	0.376969	0.297391	0.357865	0.281648	0.317823	0.140488	0.223555	0.242094	0.185855	0.17369	0.13214	0.350866	0.383754	0.26921	0.318309	0.173637
p38mapkPathway	0.255528	0.61918	0.00020598	0.000924568	39	0.271991	0.193086	0.240788	0.357552	0.307603	0.267826	0.333302	0.283274	0.23807	0.372685	0.260918	0.280035	0.238129	0.318853	0.253058	0.34551	0.220853	0.330044	0.155161	0.276945	0.312669	0.311674	0.225633	0.279673	0.228093	0.249547	0.252009	0.231413	0.328934	0.369494	0.21193	0.229962	0.198534
TGF_Beta_Signaling_Pathway	0.246655	0.620711	0.000208822	0.000926794	34	0.236554	0.301944	0.298404	0.324536	0.364326	0.292787	0.225815	0.232328	0.204026	0.222518	0.24852	0.417417	0.299179	0.177194	0.201695	0.197318	0.306599	0.258049	0.366842	0.313621	0.372087	0.360477	0.198939	0.191124	0.190848	0.267153	0.260014	0.249715	0.228403	0.306722	0.371523	0.372563	0.169683
cell2cellPathway	0.255381	0.62702	0.000214436	0.000941138	12	0.284977	0.289417	0.232854	0.257568	0.294909	0.302762	0.213678	0.281243	0.331969	0.235442	0.272222	0.302236	0.274322	0.287549	0.231616	0.269202	0.294683	0.185809	0.321539	0.247551	0.298046	0.212474	0.162841	0.287192	0.247129	0.335454	0.263039	0.18129	0.275744	0.275935	0.355074	0.393995	0.282835
GLUCOSE_UP	0.255171	0.613164	0.000234623	0.00101842	38	0.299207	0.184293	0.0931848	0.340199	0.344487	0.255578	0.210319	0.354943	0.298882	0.223796	0.285104	0.115385	0.333713	0.304933	0.266255	0.347379	0.240725	0.325216	0.254493	0.330139	0.341368	0.313844	0.361043	0.233092	0.346658	0.222946	0.310471	0.358414	0.284744	0.26394	0.211772	0.253923	0.218317
ST_Fas_Signaling_Pathway	0.259102	0.597865	0.000316242	0.00135778	56	0.263073	0.194175	0.26515	0.233491	0.275235	0.229942	0.303691	0.250541	0.244652	0.375357	0.295053	0.316624	0.268044	0.299062	0.291978	0.213727	0.258428	0.28791	0.289458	0.328046	0.22089	0.261212	0.392646	0.275169	0.254363	0.162354	0.291713	0.299169	0.325956	0.341604	0.288165	0.256311	0.32108
cell_adhesion_molecule_activity	0.241784	0.586	0.000398664	0.00169325	95	0.237147	0.296526	0.344823	0.294096	0.0861007	0.183089	0.236164	0.259007	0.196204	0.107506	0.332352	0.521636	0.275061	0.304314	0.305828	0.447835	0.418124	0.18847	0.441415	0.453527	0.363683	0.277664	0.258625	0.197249	0.130292	0.231016	0.300655	0.184251	0.328619	0.252295	0.442306	0.397951	0.264599
HTERT_UP	0.257795	0.576727	0.000476405	0.00200191	109	0.339148	0.136395	0.310964	0.344264	0.276799	0.327761	0.220787	0.354696	0.363435	0.208755	0.225907	0.158873	0.181278	0.330064	0.233138	0.3493	0.396509	0.415445	0.296146	0.369304	0.418959	0.32908	0.283213	0.385283	0.186612	0.305069	0.283232	0.294127	0.176949	0.363576	0.165187	0.158099	0.347076
no1Pathway	0.266747	0.569217	0.000602861	0.00250663	28	0.146916	0.232551	0.212692	0.356395	0.412607	0.253992	0.315982	0.346359	0.240603	0.157636	0.234473	0.335516	0.279502	0.304314	0.150722	0.350108	0.41417	0.497737	0.365514	0.446683	0.368962	0.387644	0.31707	0.134208	0.149585	0.293418	0.282469	0.146857	0.287496	0.372645	0.246157	0.458083	0.230908
mef2dPathway	0.265719	0.569642	0.000647288	0.00266332	19	0.379121	0.357566	0.0854836	0.296932	0.399634	0.36667	0.262302	0.246819	0.216847	0.386336	0.362329	0.244102	0.263962	0.406129	0.157507	0.297346	0.327924	0.469285	0.223038	0.342943	0.284248	0.319668	0.203427	0.44169	0.201373	0.283532	0.244739	0.111859	0.316755	0.364288	0.13372	0.403208	0.394052
ANDROGEN_UP_GENES	0.268346	0.555749	0.00074383	0.003029	57	0.247791	0.230819	0.381823	0.273351	0.31628	0.222112	0.17955	0.198665	0.319072	0.354106	0.262106	0.425765	0.383663	0.19769	0.341958	0.358476	0.332255	0.315104	0.315976	0.313126	0.243296	0.287909	0.302993	0.112177	0.396018	0.263438	0.378765	0.383609	0.376101	0.277151	0.279199	0.234139	0.225653
erkPathway	0.276367	0.551534	0.000841546	0.00339194	29	0.332976	0.208935	0.437521	0.332763	0.302198	0.245311	0.347314	0.274609	0.325054	0.27446	0.420286	0.316032	0.362999	0.366461	0.283947	0.321763	0.144169	0.366531	0.232294	0.391098	0.265592	0.357577	0.18335	0.288725	0.243858	0.277667	0.270483	0.155799	0.283567	0.317222	0.223519	0.38226	0.248498
cdc42racPathway	0.281867	0.546409	0.00102689	0.00409718	14	0.391116	0.301032	0.209287	0.345448	0.319936	0.287657	0.335303	0.339938	0.228922	0.283635	0.333809	0.273357	0.311716	0.227665	0.353361	0.234121	0.323337	0.394951	0.289304	0.395565	0.262065	0.332698	0.326425	0.343757	0.240669	0.253894	0.261774	0.385141	0.2637	0.320874	0.301466	0.203661	0.173208
G13_Signaling_Pathway	0.278655	0.53954	0.00106576	0.00420975	28	0.328383	0.25626	0.12953	0.429135	0.38452	0.391526	0.299045	0.298938	0.228045	0.339336	0.312319	0.347845	0.399339	0.372516	0.171092	0.202798	0.338984	0.430233	0.313541	0.458883	0.279847	0.246721	0.304295	0.319839	0.227972	0.173789	0.227179	0.25687	0.239154	0.317729	0.353556	0.324843	0.247089
SA_REG_CASCADE_OF_CYCLIN_EXPR	0.275412	0.547846	0.00111876	0.00437534	13	0.182826	0.22076	0.263884	0.366117	0.208293	0.319925	0.338456	0.331807	0.34895	0.383246	0.36097	0.322284	0.32883	0.265059	0.284661	0.258079	0.335821	0.390339	0.305726	0.224682	0.320148	0.269044	0.233589	0.22023	0.296297	0.337814	0.160019	0.264815	0.343236	0.334446	0.334341	0.382523	0.380015
mRNA_processing	0.273908	0.518504	0.00156223	0.00604982	40	0.352146	0.349605	0.0625059	0.289219	0.420767	0.391626	0.243782	0.308084	0.343896	0.317948	0.418452	0.21588	0.181193	0.325929	0.418886	0.289624	0.371994	0.345252	0.202951	0.412462	0.242595	0.255564	0.362302	0.329808	0.329933	0.365001	0.321108	0.327227	0.308045	0.457358	0.0614164	0.325597	0.406791
MAP00230_Purine_metabolism	0.287672	0.506867	0.00184757	0.00708534	80	0.443105	0.310882	0.178427	0.254467	0.406793	0.28803	0.344088	0.412322	0.301287	0.30967	0.444553	0.25516	0.343118	0.355204	0.336522	0.212141	0.338627	0.330883	0.310464	0.434933	0.373049	0.309687	0.202041	0.414209	0.251397	0.297117	0.28376	0.284773	0.119963	0.286453	0.264422	0.374451	0.207971
ADULT_LIVER_vs_FETAL_LIVER_GNF2	0.276907	0.50421	0.00199202	0.00756583	61	0.0800106	0.11291	0.316145	0.348001	0.440407	0.230563	0.369745	0.281515	0.320441	0.278519	0.112069	0.303734	0.336264	0.414765	0.351728	0.423736	0.425901	0.340894	0.402097	0.378856	0.226146	0.238349	0.342457	0.0848018	0.344268	0.263866	0.398954	0.3312	0.432105	0.30767	0.449126	0.464912	0.399865
ephA4Pathway	0.292764	0.511673	0.002127	0.00800158	10	0.282031	0.257873	0.351037	0.339328	0.356695	0.336932	0.313773	0.278714	0.319973	0.286615	0.360813	0.360954	0.322285	0.319957	0.275832	0.327848	0.353999	0.383815	0.361785	0.324631	0.296691	0.341566	0.35037	0.221867	0.236733	0.298048	0.329532	0.200973	0.324834	0.244689	0.227293	0.352334	0.324424
agpcrPathway	0.296153	0.508143	0.00224093	0.00835065	10	0.382959	0.279536	0.3429	0.282497	0.326656	0.229901	0.344697	0.347343	0.339429	0.284372	0.357021	0.155893	0.384873	0.247894	0.297273	0.321275	0.195328	0.40333	0.311114	0.35574	0.251467	0.339999	0.324727	0.292313	0.298877	0.35959	0.263557	0.317159	0.302307	0.3951	0.292422	0.42983	0.274062
MAP00195_Photosynthesis	0.287749	0.491329	0.00282167	0.0104165	16	0.392088	0.195654	0.35561	0.38034	0.23371	0.275781	0.348527	0.283726	0.291534	0.35526	0.393578	0.242607	0.34837	0.182385	0.300256	0.233005	0.3358	0.368051	0.404703	0.349753	0.268993	0.378137	0.363979	0.372423	0.322793	0.277829	0.265695	0.335687	0.338554	0.420432	0.288711	0.24885	0.331947
cellcyclePathway	0.292871	0.483311	0.00310627	0.0113609	23	0.185359	0.247255	0.150738	0.409396	0.237411	0.348751	0.358797	0.348984	0.384978	0.406492	0.386489	0.312337	0.338128	0.320806	0.306676	0.26541	0.368449	0.445561	0.336283	0.318127	0.3326	0.298114	0.250805	0.227836	0.284042	0.319791	0.172135	0.340954	0.404209	0.320045	0.328178	0.422459	0.417129
mRNA_splicing	0.28532	0.478568	0.00315796	0.011444	47	0.329829	0.385668	0.0426723	0.19255	0.467868	0.343392	0.304971	0.2462	0.311511	0.398542	0.464601	0.250935	0.263312	0.343306	0.357716	0.264977	0.313619	0.314835	0.259243	0.391876	0.338745	0.25766	0.403398	0.344633	0.355468	0.413264	0.315678	0.36869	0.379424	0.47895	0.108388	0.387376	0.395814
il6Pathway	0.297604	0.473902	0.00357821	0.012849	21	0.400473	0.117407	0.421219	0.45457	0.326536	0.317922	0.394496	0.326603	0.414141	0.346301	0.316063	0.414877	0.279026	0.349198	0.226486	0.374143	0.201286	0.385933	0.277269	0.287308	0.426501	0.400617	0.375224	0.172299	0.2414	0.224113	0.354898	0.21681	0.336423	0.381076	0.334065	0.304673	0.327475
g1Pathway	0.297933	0.470786	0.00377724	0.0134415	26	0.191263	0.217743	0.303867	0.369249	0.22442	0.318932	0.354597	0.31205	0.387584	0.399229	0.388022	0.334031	0.301179	0.319442	0.360658	0.290746	0.364684	0.460197	0.321199	0.339345	0.337644	0.330418	0.231225	0.235467	0.264324	0.321399	0.184216	0.344086	0.414266	0.354352	0.365892	0.392288	0.358211
actinYPathway	0.306529	0.468305	0.00396732	0.0138836	18	0.419278	0.327927	0.241191	0.369049	0.340102	0.313762	0.354785	0.374373	0.26168	0.309043	0.366864	0.299076	0.306154	0.205353	0.376481	0.246082	0.338669	0.42616	0.306166	0.437331	0.303951	0.364127	0.348497	0.372621	0.274384	0.282788	0.285088	0.412867	0.341566	0.350494	0.313904	0.236809	0.19984
gsk3Pathway	0.301176	0.467438	0.00397177	0.0138836	24	0.201086	0.286954	0.243318	0.395642	0.246686	0.328442	0.325613	0.339292	0.337805	0.432173	0.304113	0.352436	0.35557	0.342671	0.356771	0.308324	0.370778	0.416206	0.310607	0.368173	0.32797	0.401184	0.269718	0.258048	0.286096	0.354176	0.200394	0.248088	0.220782	0.353797	0.399839	0.411468	0.360944
MAP00193_ATP_synthesis	0.297256	0.464353	0.00448064	0.01539	15	0.402431	0.205517	0.362835	0.37918	0.244385	0.287878	0.360886	0.302303	0.307099	0.370495	0.409542	0.238021	0.359216	0.192026	0.315344	0.24029	0.338733	0.372927	0.406486	0.355217	0.27746	0.381178	0.372376	0.389757	0.333192	0.297524	0.27619	0.350501	0.348075	0.436987	0.297956	0.246586	0.338972
MAP03070_Type_III_secretion_system	0.297256	0.464353	0.00448064	0.01539	15	0.402431	0.205517	0.362835	0.37918	0.244385	0.287878	0.360886	0.302303	0.307099	0.370495	0.409542	0.238021	0.359216	0.192026	0.315344	0.24029	0.338733	0.372927	0.406486	0.355217	0.27746	0.381178	0.372376	0.389757	0.333192	0.297524	0.27619	0.350501	0.348075	0.436987	0.297956	0.246586	0.338972
SIG_InsulinReceptorPathwayInCardiacMyocytes	0.306221	0.456452	0.004536	0.0154459	48	0.415039	0.294583	0.445894	0.245922	0.38959	0.211712	0.313327	0.367444	0.301511	0.383309	0.384844	0.435496	0.269755	0.381393	0.201753	0.360959	0.21334	0.379574	0.287123	0.402841	0.32897	0.155078	0.302347	0.412998	0.356845	0.258997	0.365009	0.269669	0.314619	0.35954	0.330741	0.42024	0.284887
GO_0005739	0.300646	0.439931	0.00582215	0.019656	144	0.308301	0.294006	0.390107	0.260883	0.312016	0.195757	0.231937	0.385932	0.321622	0.35992	0.43514	0.257987	0.134729	0.241527	0.369909	0.114885	0.305901	0.429958	0.396557	0.467562	0.34992	0.291881	0.452367	0.364418	0.422404	0.408944	0.329968	0.350135	0.432832	0.449498	0.299216	0.380445	0.351371
GO_ROS	0.313205	0.433713	0.00686717	0.0229875	23	0.210936	0.275825	0.374029	0.358384	0.334765	0.316801	0.283094	0.335129	0.364703	0.391068	0.376793	0.41268	0.330612	0.268233	0.35886	0.286085	0.3613	0.446615	0.348569	0.385378	0.233539	0.31859	0.280034	0.319592	0.32827	0.343247	0.306419	0.340467	0.334344	0.40629	0.354793	0.344636	0.341943
ST_Integrin_Signaling_Pathway	0.314848	0.425418	0.00741755	0.0246213	74	0.354511	0.270509	0.27354	0.274822	0.461434	0.442166	0.388348	0.413658	0.257395	0.265189	0.390549	0.453411	0.372149	0.376278	0.311221	0.397952	0.34466	0.543549	0.258242	0.429731	0.28704	0.343927	0.350692	0.371012	0.307347	0.29914	0.343127	0.133915	0.335763	0.23594	0.270417	0.389824	0.264031
wntPathway	0.321151	0.411443	0.00974936	0.0320917	23	0.204029	0.369957	0.364382	0.351503	0.258815	0.356099	0.342136	0.427007	0.403952	0.421116	0.348731	0.376742	0.274786	0.360586	0.327675	0.356413	0.357609	0.463377	0.388214	0.404655	0.355188	0.386968	0.149712	0.26098	0.315788	0.357715	0.224268	0.291976	0.352549	0.415338	0.288601	0.448273	0.396687
il10Pathway	0.322101	0.406249	0.0111339	0.0363461	13	0.375356	0.150711	0.387567	0.411755	0.32302	0.391156	0.406473	0.278752	0.398885	0.256379	0.313253	0.164944	0.378604	0.405185	0.398644	0.391068	0.379093	0.347311	0.446566	0.422011	0.372201	0.390357	0.400832	0.132471	0.348659	0.249157	0.417242	0.38216	0.379124	0.39241	0.382475	0.26445	0.431865
MAP00600_Sphingoglycolipid_metabolism	0.323467	0.401882	0.0119451	0.0386746	13	0.329125	0.344909	0.393219	0.359553	0.322423	0.352514	0.362163	0.367855	0.300215	0.426397	0.398662	0.434112	0.327602	0.163933	0.389213	0.223943	0.37262	0.317099	0.355124	0.333942	0.411075	0.294036	0.369965	0.355243	0.378078	0.350232	0.230412	0.350882	0.397063	0.426949	0.370992	0.322307	0.399306
MAP00052_Galactose_metabolism	0.325813	0.388793	0.0138805	0.0445755	22	0.232286	0.386396	0.386727	0.386941	0.304222	0.345221	0.336213	0.268602	0.331521	0.382005	0.359423	0.385097	0.348199	0.345558	0.383693	0.348757	0.36993	0.37298	0.422147	0.418201	0.39909	0.38305	0.339998	0.165577	0.373952	0.255974	0.344507	0.446605	0.329901	0.408632	0.375479	0.321931	0.390847
MAP00310_Lysine_degradation	0.328547	0.385587	0.0148589	0.0473327	16	0.399402	0.286975	0.468785	0.378263	0.358666	0.209739	0.336513	0.380321	0.373621	0.26449	0.287973	0.410355	0.244084	0.432079	0.43966	0.411724	0.415415	0.384802	0.198909	0.453026	0.458661	0.432769	0.432489	0.254714	0.368816	0.328673	0.410317	0.447573	0.28752	0.24175	0.34795	0.440102	0.185073
pyk2Pathway	0.332718	0.378749	0.0154483	0.0484794	28	0.454272	0.322426	0.265672	0.466712	0.430073	0.431111	0.374539	0.406492	0.309951	0.464094	0.400098	0.252509	0.376129	0.433683	0.198626	0.387895	0.327873	0.487008	0.196347	0.481795	0.264517	0.453281	0.360227	0.458616	0.229465	0.293282	0.300296	0.168139	0.390744	0.43193	0.322328	0.461867	0.234202
telPathway	0.331566	0.380957	0.0154643	0.0484794	18	0.349601	0.361733	0.137596	0.306373	0.399768	0.248128	0.401076	0.392941	0.362194	0.328312	0.383931	0.494525	0.381052	0.41223	0.443518	0.324538	0.374578	0.368806	0.475848	0.486197	0.212134	0.446534	0.203437	0.350011	0.231295	0.366262	0.173527	0.400855	0.4755	0.473031	0.20204	0.457192	0.44513
setPathway	0.320893	0.390773	0.0157253	0.0489095	11	0.451902	0.301389	0.130895	0.302293	0.426914	0.399946	0.18784	0.407264	0.412469	0.357168	0.377422	0.271608	0.260237	0.434737	0.307397	0.428349	0.35978	0.425396	0.31779	0.335268	0.350847	0.34093	0.332233	0.354614	0.403507	0.431011	0.412719	0.266322	0.410851	0.46729	0.276043	0.451271	0.425618
il4Pathway	0.339653	0.379072	0.0165096	0.0509476	11	0.380152	0.250212	0.303827	0.407681	0.289943	0.391941	0.399353	0.365751	0.388981	0.432428	0.420931	0.378322	0.387974	0.397878	0.387991	0.401227	0.268456	0.396386	0.260027	0.404265	0.375365	0.408592	0.369599	0.38556	0.281996	0.348409	0.369819	0.237526	0.354947	0.344851	0.391709	0.306396	0.290766
SIG_PIP3SIGINCARDIACMYOCTES	0.330262	0.371816	0.0166851	0.0510901	61	0.495956	0.273267	0.519375	0.289203	0.412889	0.184892	0.369386	0.418427	0.295517	0.404133	0.19536	0.475306	0.368709	0.42606	0.292942	0.366688	0.266282	0.419011	0.284345	0.415478	0.373502	0.191023	0.254796	0.328855	0.434702	0.390839	0.355263	0.323269	0.460543	0.466815	0.325498	0.409125	0.3855
Inflammatory_Response_Pathway	0.297059	0.372962	0.0180437	0.054825	27	0.363763	0.355257	0.27771	0.343353	0.373848	0.434757	0.484303	0.283898	0.425578	0.0431576	0.503921	0.545699	0.50685	0.459767	0.471234	0.501129	0.486651	0.298221	0.500892	0.465161	0.318863	0.41402	0.516986	0.247548	0.167964	0.120518	0.467116	0.464603	0.381469	0.0563856	0.44929	0.287647	0.329037
ptenPathway	0.343575	0.35532	0.0220272	0.066418	17	0.319881	0.240339	0.419594	0.407805	0.386134	0.406978	0.384684	0.329771	0.399071	0.351146	0.391764	0.401556	0.371795	0.398443	0.367191	0.415799	0.269413	0.427756	0.293319	0.425005	0.360241	0.431407	0.395302	0.295135	0.314889	0.358182	0.366595	0.17245	0.419993	0.353383	0.400612	0.43062	0.344121
MAP00220_Urea_cycle_and_metabolism_of_amino_groups	0.335833	0.352987	0.0228553	0.0683928	18	0.505357	0.514923	0.507979	0.332266	0.272558	0.153715	0.280126	0.473256	0.459055	0.537255	0.499662	0.337513	0.175684	0.449192	0.45519	0.365871	0.261391	0.344559	0.298264	0.207766	0.483223	0.397157	0.225301	0.413444	0.483199	0.408556	0.436595	0.54111	0.308809	0.386711	0.165979	0.32784	0.24075
cell_adhesion_receptor_activity	0.337542	0.349717	0.0230667	0.0685064	29	0.357724	0.422428	0.436423	0.296951	0.477334	0.355862	0.4295	0.288078	0.335529	0.323571	0.36446	0.505292	0.355616	0.388151	0.32968	0.470989	0.466479	0.464155	0.482145	0.518004	0.337199	0.416583	0.382331	0.411819	0.440807	0.332973	0.254321	0.197678	0.135863	0.265448	0.314105	0.467577	0.172107
muscle_myosin	0.346009	0.346783	0.0255432	0.0752951	13	0.397702	0.363962	0.417501	0.422769	0.359166	0.447241	0.397036	0.228111	0.351581	0.162876	0.356737	0.379459	0.403105	0.330777	0.32695	0.420392	0.340161	0.490291	0.407754	0.438246	0.365238	0.298432	0.40471	0.324559	0.396074	0.394355	0.446347	0.211163	0.406835	0.285903	0.445345	0.368376	0.425374
Glycogen_Metabolism	0.357547	0.319638	0.0339884	0.0994476	34	0.416154	0.415967	0.344797	0.508809	0.469311	0.490283	0.393299	0.379703	0.351146	0.345225	0.317562	0.437427	0.240066	0.31235	0.207781	0.275092	0.451635	0.496653	0.360085	0.512394	0.375267	0.439273	0.225016	0.411876	0.307038	0.404228	0.292319	0.32739	0.289858	0.383927	0.399192	0.451331	0.455167
gpcrPathway	0.358239	0.315853	0.0356695	0.103599	33	0.474579	0.398246	0.361483	0.405753	0.463074	0.288882	0.391795	0.448379	0.344467	0.389617	0.428843	0.283002	0.399805	0.383493	0.211565	0.386612	0.242584	0.491001	0.353949	0.435	0.355376	0.447122	0.35651	0.417413	0.250849	0.440261	0.323656	0.286437	0.370835	0.488711	0.274956	0.539241	0.390555
p27Pathway	0.354077	0.3173	0.0380983	0.109845	12	0.43385	0.396021	0.278016	0.401734	0.431575	0.404066	0.395705	0.286652	0.250006	0.429658	0.383613	0.397856	0.445483	0.325958	0.381239	0.361578	0.321786	0.448202	0.430249	0.298788	0.381614	0.305008	0.347613	0.445476	0.444064	0.388394	0.240757	0.395441	0.406553	0.412577	0.404243	0.426345	0.456648
calcineurinPathway	0.363853	0.309049	0.0396991	0.113632	18	0.429297	0.441871	0.235377	0.459906	0.473183	0.486333	0.355676	0.373683	0.340337	0.399656	0.406112	0.299516	0.397686	0.456794	0.214292	0.358092	0.417043	0.523076	0.334375	0.457444	0.362573	0.453873	0.330858	0.44856	0.21887	0.356911	0.364649	0.241494	0.388229	0.418357	0.261443	0.474687	0.467527
carm-erPathway	0.360277	0.306836	0.0402981	0.114516	26	0.23337	0.400822	0.442929	0.406021	0.30191	0.358384	0.399904	0.431269	0.445979	0.43726	0.406923	0.424596	0.320262	0.452166	0.337722	0.345108	0.327325	0.456988	0.358179	0.494047	0.388953	0.475272	0.305802	0.260318	0.348774	0.449902	0.269479	0.4627	0.429216	0.443638	0.232414	0.373638	0.412584
MAP00020_Citrate_cycle_TCA_cycle	0.367194	0.304433	0.0420612	0.117994	18	0.354396	0.41545	0.388164	0.354339	0.381536	0.347191	0.429477	0.362787	0.399497	0.448092	0.346103	0.367485	0.368106	0.328204	0.374224	0.222732	0.412768	0.380805	0.47272	0.445427	0.363044	0.398762	0.391868	0.400561	0.454816	0.382268	0.247148	0.377366	0.418527	0.453013	0.36578	0.371099	0.419897
SIG_CHEMOTAXIS	0.365488	0.300882	0.0426989	0.117994	40	0.462025	0.405666	0.332257	0.462052	0.370127	0.45195	0.31417	0.39798	0.276113	0.385495	0.43572	0.453048	0.464688	0.452034	0.35904	0.360824	0.318706	0.36576	0.367731	0.403768	0.390055	0.277421	0.425249	0.309994	0.363964	0.281442	0.45333	0.439467	0.314461	0.334013	0.39832	0.380731	0.455101
amiPathway	0.32823	0.307546	0.0427169	0.117994	22	0.485999	0.390935	0.037862	0.259476	0.488382	0.313004	0.484253	0.458093	0.404498	0.404582	0.500995	0.341434	0.476428	0.271889	0.417447	0.429926	0.228093	0.476311	0.407756	0.468539	0.274823	0.445634	0.456185	0.41192	0.459143	0.499724	0.271455	0.407191	0.4019	0.332562	0.282838	0.564352	0.374011
cskPathway	0.32823	0.307546	0.0427169	0.117994	22	0.485999	0.390935	0.037862	0.259476	0.488382	0.313004	0.484253	0.458093	0.404498	0.404582	0.500995	0.341434	0.476428	0.271889	0.417447	0.429926	0.228093	0.476311	0.407756	0.468539	0.274823	0.445634	0.456185	0.41192	0.459143	0.499724	0.271455	0.407191	0.4019	0.332562	0.282838	0.564352	0.374011
plcePathway	0.36378	0.301403	0.0449593	0.123326	11	0.459282	0.36389	0.504449	0.332219	0.389385	0.268135	0.411929	0.44819	0.387691	0.340938	0.42424	0.304112	0.448275	0.307599	0.331888	0.38022	0.21783	0.471622	0.404011	0.449074	0.327926	0.36366	0.387416	0.39692	0.431636	0.441128	0.292113	0.372859	0.360787	0.474354	0.370221	0.483852	0.382971
p35alzheimersPathway	0.371567	0.300759	0.045617	0.124267	10	0.432661	0.289876	0.326254	0.410682	0.452719	0.327821	0.371779	0.376307	0.415787	0.393724	0.403822	0.404382	0.471058	0.42288	0.417115	0.360585	0.460908	0.23394	0.461671	0.347229	0.263412	0.341339	0.46428	0.374986	0.478875	0.375397	0.364412	0.223677	0.445246	0.362121	0.392819	0.374726	0.510973
cell_growth_and_or_maintenance	0.343152	0.294334	0.0462512	0.125132	55	0.513768	0.274481	0.442569	0.489133	0.45562	0.454425	0.455955	0.439177	0.314379	0.132847	0.494036	0.426556	0.297633	0.461917	0.272588	0.473837	0.418951	0.485994	0.219073	0.53123	0.465472	0.43734	0.298649	0.403595	0.430138	0.265942	0.368742	0.351484	0.460693	0.268709	0.424504	0.349166	0.281059
MAP00252_Alanine_and_aspartate_metabolism	0.37206	0.282137	0.0542367	0.145738	21	0.440654	0.384714	0.483591	0.451584	0.437619	0.267068	0.272667	0.409934	0.476235	0.307244	0.43013	0.264794	0.376154	0.385444	0.413865	0.316122	0.429938	0.454722	0.403628	0.2888	0.445704	0.421864	0.5076	0.4412	0.504258	0.437519	0.42206	0.421695	0.360796	0.433185	0.176427	0.24838	0.458005
CR_SIGNALLING	0.344681	0.277856	0.0555286	0.148201	182	0.32297	0.265214	0.499016	0.329621	0.4313	0.343715	0.413991	0.384054	0.444848	0.31665	0.451967	0.498806	0.37197	0.523569	0.33326	0.571946	0.380429	0.541821	0.457103	0.572294	0.32795	0.287316	0.452048	0.186686	0.266811	0.260828	0.469155	0.198879	0.353032	0.465778	0.36566	0.574467	0.369902
ptdinsPathway	0.376131	0.274611	0.0591056	0.155964	20	0.40156	0.355992	0.46181	0.459538	0.467211	0.415102	0.372123	0.437898	0.288708	0.341955	0.382393	0.380259	0.459045	0.41237	0.435039	0.47072	0.418473	0.448652	0.430732	0.477988	0.315876	0.421272	0.325304	0.4036	0.370367	0.286532	0.32111	0.498156	0.422698	0.381114	0.45061	0.265781	0.242074
mprPathway	0.375682	0.274197	0.0592269	0.155964	22	0.486508	0.361039	0.42658	0.388487	0.401285	0.283558	0.408666	0.442738	0.426832	0.364732	0.440579	0.308538	0.438706	0.326162	0.344851	0.39862	0.233395	0.500084	0.380251	0.44588	0.361921	0.39079	0.400382	0.388664	0.390477	0.428672	0.340599	0.415205	0.389211	0.441474	0.359798	0.504647	0.389711
rbPathway	0.369942	0.277291	0.0597581	0.156321	13	0.468394	0.374921	0.349562	0.391436	0.389287	0.31994	0.449768	0.350943	0.4194	0.300837	0.455634	0.392661	0.365661	0.363091	0.403864	0.365502	0.312549	0.430298	0.443337	0.467776	0.401175	0.399997	0.412788	0.439235	0.331713	0.446036	0.267501	0.388126	0.39355	0.440871	0.380519	0.445357	0.446504
HUMAN_CD34_ENRICHED_TF_JP	0.366246	0.268486	0.0617382	0.160438	175	0.49038	0.148407	0.346011	0.473116	0.24906	0.402692	0.220664	0.301815	0.437642	0.455506	0.368502	0.412657	0.434795	0.268862	0.394612	0.272063	0.262276	0.384802	0.377537	0.421777	0.540064	0.532793	0.380719	0.502277	0.454804	0.359231	0.462559	0.36183	0.541192	0.526791	0.286812	0.564456	0.53183
fibrinolysisPathway	0.339942	0.267307	0.0690098	0.177279	12	0.394393	0.50668	0.589663	0.553924	0.0711221	0.535199	0.529023	0.249817	0.121547	0.313756	0.53803	0.58678	0.542683	0.517322	0.236602	0.527826	0.535018	0.486964	0.544334	0.557848	0.238702	0.446709	0.42631	0.353893	0.200658	0.251499	0.363143	0.175179	0.46764	0.491756	0.541963	0.549994	0.144887
CR_CELL_CYCLE	0.361884	0.259002	0.0691162	0.177279	78	0.262364	0.313916	0.123506	0.50392	0.343988	0.46284	0.42879	0.462261	0.493398	0.542434	0.514694	0.317938	0.446338	0.356489	0.382135	0.246164	0.389959	0.560215	0.4881	0.463305	0.426562	0.338674	0.238224	0.313871	0.397315	0.479326	0.196936	0.464014	0.470499	0.501176	0.345116	0.503284	0.548681
biopeptidesPathway	0.377507	0.257485	0.0705849	0.179878	37	0.491912	0.362823	0.33224	0.523116	0.446904	0.512363	0.427216	0.422836	0.378886	0.424046	0.420717	0.307165	0.424944	0.468744	0.230533	0.422255	0.365842	0.524136	0.258007	0.504843	0.411975	0.472463	0.391234	0.444666	0.253405	0.358557	0.398704	0.221296	0.39615	0.411151	0.297562	0.561082	0.39064
ccr5Pathway	0.374394	0.256321	0.0731939	0.185331	17	0.470656	0.518831	0.168758	0.502943	0.530938	0.460203	0.418529	0.388198	0.3909	0.482399	0.469103	0.34357	0.412001	0.529814	0.211462	0.422562	0.505849	0.517091	0.339187	0.463416	0.43278	0.521641	0.40462	0.384761	0.267044	0.255683	0.409791	0.251838	0.438134	0.329579	0.367787	0.504771	0.238407
MAP00500_Starch_and_sucrose_metabolism	0.379881	0.253709	0.0744794	0.187385	20	0.41753	0.486353	0.492492	0.41732	0.442514	0.424692	0.449314	0.353857	0.472868	0.385674	0.273363	0.447818	0.24895	0.283034	0.43019	0.301245	0.437657	0.425544	0.421435	0.446256	0.42011	0.479321	0.255691	0.323125	0.49611	0.443726	0.335519	0.51369	0.276764	0.438069	0.464312	0.398243	0.39808
tcrPathway	0.346275	0.244468	0.0827031	0.206758	45	0.544271	0.355056	0.037471	0.423554	0.530288	0.453647	0.444392	0.473836	0.364963	0.545381	0.475778	0.396949	0.414365	0.516802	0.231892	0.444104	0.401277	0.520321	0.337179	0.501533	0.394715	0.528312	0.450958	0.53589	0.283878	0.39301	0.376085	0.247659	0.480188	0.536763	0.213398	0.517748	0.310301
ST_Dictyostelium_discoideum_cAMP_Chemotaxis_Pathway	0.386744	0.241141	0.0842161	0.209216	31	0.423686	0.375884	0.319182	0.473882	0.380459	0.413832	0.38648	0.409661	0.337439	0.416715	0.374143	0.420035	0.422933	0.403889	0.364382	0.433009	0.458598	0.287508	0.472352	0.442397	0.362595	0.426061	0.489367	0.39088	0.399294	0.42131	0.471703	0.344476	0.4294	0.3893	0.413729	0.373477	0.469013
rasPathway	0.388823	0.241085	0.0848115	0.209378	22	0.289862	0.385726	0.370848	0.491287	0.475728	0.389202	0.393667	0.427883	0.386751	0.532732	0.443982	0.408181	0.455372	0.466457	0.362541	0.429124	0.486256	0.427196	0.372743	0.52764	0.40023	0.234307	0.486575	0.39167	0.278067	0.396372	0.385996	0.333983	0.490766	0.376104	0.454286	0.402998	0.285661
igf1mtorPathway	0.386364	0.236849	0.0888932	0.218092	19	0.392328	0.328134	0.503027	0.397988	0.340359	0.465447	0.425098	0.443187	0.388779	0.385189	0.469479	0.433027	0.3615	0.468743	0.334363	0.336024	0.321319	0.342679	0.475091	0.315776	0.306992	0.381946	0.460519	0.503583	0.300236	0.440756	0.459197	0.467804	0.461082	0.411043	0.378119	0.48875	0.494003
hivnefPathway	0.387738	0.230377	0.0936451	0.228332	54	0.517842	0.270622	0.359928	0.413607	0.416542	0.396228	0.331081	0.447374	0.445239	0.547672	0.320984	0.386289	0.39487	0.396667	0.384142	0.407334	0.356296	0.299288	0.430597	0.382654	0.415196	0.438195	0.563928	0.478289	0.280186	0.479544	0.358986	0.394262	0.506349	0.490234	0.3692	0.344521	0.531042
freePathway	0.390651	0.226588	0.10216	0.247565	10	0.458115	0.370014	0.42835	0.473969	0.464083	0.382252	0.447218	0.455108	0.381128	0.467207	0.436957	0.341071	0.448672	0.460876	0.422154	0.391102	0.371043	0.414998	0.483881	0.404402	0.444886	0.361061	0.388522	0.248646	0.42144	0.201372	0.424849	0.449589	0.451749	0.506885	0.429017	0.35691	0.485017
MAP00531_Glycosaminoglycan_degradation	0.400233	0.218217	0.110123	0.265234	10	0.384981	0.452941	0.431397	0.42558	0.410053	0.419127	0.388442	0.406543	0.421944	0.492939	0.477318	0.416992	0.35731	0.356918	0.437256	0.441499	0.438742	0.376558	0.427063	0.446785	0.454274	0.443595	0.36408	0.430527	0.439549	0.403545	0.38596	0.399711	0.40645	0.487179	0.409676	0.276055	0.419434
igf1rPathway	0.397871	0.213777	0.112682	0.269755	15	0.517002	0.349927	0.474487	0.474186	0.373899	0.385905	0.453182	0.380074	0.458556	0.354795	0.462104	0.411354	0.390948	0.436263	0.393218	0.470165	0.302837	0.426525	0.3136	0.489796	0.448794	0.448209	0.462698	0.486744	0.370567	0.454756	0.406504	0.234765	0.464486	0.411425	0.450369	0.46185	0.36545
FRASOR_ER_UP	0.363744	0.210899	0.116153	0.276389	31	0.546579	0.456275	0.518727	0.417318	0.223211	0.437195	0.419677	0.2141	0.500077	0.482787	0.506961	0.561273	0.280463	0.456888	0.228434	0.538636	0.486713	0.50461	0.390185	0.498098	0.217807	0.481771	0.259414	0.328265	0.510739	0.496263	0.533076	0.330235	0.528236	0.565471	0.479308	0.0912863	0.549328
crebPathway	0.400385	0.200355	0.126596	0.299433	25	0.531677	0.367882	0.481549	0.414492	0.472421	0.297222	0.469269	0.508179	0.387517	0.437489	0.464514	0.258154	0.481381	0.376425	0.355738	0.472255	0.251917	0.516395	0.348675	0.524938	0.312089	0.457938	0.445359	0.46925	0.456456	0.427316	0.3175	0.445887	0.443614	0.506202	0.450664	0.5268	0.290135
MAP00670_One_carbon_pool_by_folate	0.406828	0.196061	0.133967	0.314982	11	0.483665	0.491824	0.323407	0.467836	0.469663	0.41013	0.257527	0.450037	0.442539	0.448023	0.417464	0.309188	0.372934	0.440083	0.291782	0.39108	0.374212	0.527406	0.312792	0.507072	0.480476	0.430279	0.432503	0.434575	0.505774	0.476219	0.439659	0.487046	0.46399	0.469517	0.357753	0.414468	0.442731
monocytePathway	0.405824	0.187199	0.144965	0.338824	11	0.370862	0.347019	0.379115	0.457664	0.480136	0.44726	0.430034	0.288595	0.43726	0.401475	0.490466	0.490073	0.453152	0.420828	0.451484	0.439676	0.442674	0.512234	0.473536	0.463039	0.466836	0.461461	0.465104	0.316356	0.434882	0.36074	0.435387	0.307727	0.437668	0.453352	0.441467	0.458314	0.401658
at1rPathway	0.405023	0.183839	0.14665	0.340743	34	0.51554	0.388176	0.338237	0.540597	0.481767	0.517244	0.454588	0.481266	0.351537	0.527978	0.445492	0.36927	0.464133	0.500652	0.261305	0.470028	0.373504	0.544987	0.300595	0.547004	0.366742	0.522392	0.435881	0.53315	0.283978	0.364125	0.3708	0.219261	0.474694	0.507354	0.398547	0.548628	0.291632
pdgfPathway	0.404472	0.183385	0.147512	0.340743	27	0.510258	0.233069	0.437481	0.521959	0.417665	0.442604	0.488134	0.429816	0.495793	0.446254	0.403373	0.313834	0.414975	0.489902	0.304069	0.483892	0.33363	0.469228	0.371928	0.47428	0.430158	0.491578	0.495809	0.383716	0.409299	0.493082	0.469861	0.311384	0.436117	0.529933	0.392338	0.432893	0.405592
cacamPathway	0.415511	0.169102	0.16934	0.388891	12	0.420846	0.512707	0.351034	0.494354	0.539456	0.536774	0.400654	0.475878	0.359131	0.46675	0.449616	0.488649	0.430013	0.520032	0.229243	0.40282	0.505472	0.549225	0.383893	0.504006	0.467201	0.44601	0.321003	0.495636	0.276215	0.428926	0.393055	0.276379	0.390353	0.466085	0.331963	0.55438	0.517185
P53_UP	0.398623	0.166442	0.170968	0.39036	40	0.534285	0.421643	0.318897	0.476576	0.509586	0.473753	0.47667	0.338302	0.497856	0.276362	0.502884	0.598339	0.47333	0.442845	0.52603	0.407891	0.431774	0.51648	0.391009	0.518446	0.407867	0.275507	0.46356	0.416099	0.383469	0.373785	0.517179	0.258843	0.442115	0.383983	0.434072	0.398539	0.499943
il2rbPathway	0.407566	0.161639	0.177629	0.403237	36	0.4284	0.418829	0.298937	0.466119	0.479911	0.406035	0.448641	0.482163	0.492414	0.564576	0.441187	0.372093	0.407988	0.488809	0.459983	0.482659	0.39463	0.379653	0.391738	0.478635	0.444002	0.504211	0.343142	0.472337	0.376479	0.439335	0.463313	0.281978	0.538296	0.537603	0.335709	0.418485	0.486532
bcrPathway	0.413119	0.158779	0.181946	0.410678	34	0.542385	0.397414	0.325783	0.553746	0.530769	0.466638	0.454961	0.512888	0.387311	0.560872	0.475584	0.375678	0.424256	0.545564	0.250027	0.486674	0.394224	0.536193	0.26894	0.48197	0.429527	0.5469	0.440281	0.556117	0.304275	0.423603	0.391158	0.238231	0.496943	0.533826	0.355337	0.514788	0.306592
lairPathway	0.396642	0.158583	0.185426	0.415155	15	0.361889	0.220375	0.44971	0.498704	0.473162	0.505089	0.48484	0.294026	0.406759	0.33943	0.533393	0.552913	0.505104	0.483107	0.47949	0.501975	0.486465	0.553161	0.533213	0.522128	0.502512	0.501941	0.467337	0.108708	0.405519	0.17783	0.45694	0.357583	0.491807	0.478597	0.501346	0.508632	0.502936
P53_DOWN	0.415739	0.156963	0.186032	0.415155	17	0.421504	0.476426	0.474593	0.501568	0.428349	0.425608	0.410033	0.457736	0.519924	0.559421	0.504346	0.469424	0.505866	0.308028	0.529809	0.322062	0.472096	0.498128	0.420519	0.356461	0.371908	0.543831	0.498786	0.431453	0.391936	0.515288	0.476905	0.533981	0.36005	0.227969	0.34625	0.495335	0.269784
MAP00100_Sterol_biosynthesis	0.413079	0.157814	0.188266	0.417338	10	0.451018	0.229797	0.333622	0.415269	0.277474	0.471888	0.418328	0.46573	0.405726	0.489792	0.454385	0.326437	0.531626	0.397829	0.409487	0.49656	0.509919	0.490159	0.528648	0.49934	0.525388	0.362956	0.545489	0.500907	0.419855	0.43759	0.471291	0.473569	0.449688	0.372421	0.473445	0.431812	0.465403
aktPathway	0.419422	0.154611	0.18916	0.417338	19	0.372212	0.41402	0.296018	0.488747	0.522252	0.329293	0.507775	0.423451	0.454708	0.324654	0.441014	0.488076	0.418024	0.481631	0.463296	0.439917	0.452636	0.466925	0.49995	0.541235	0.340868	0.507163	0.422362	0.339953	0.370405	0.44982	0.425658	0.419529	0.527365	0.463369	0.460156	0.433966	0.534023
g2Pathway	0.419473	0.15386	0.190179	0.417338	23	0.533793	0.274497	0.342626	0.481371	0.496791	0.373375	0.48658	0.415618	0.428873	0.286802	0.481607	0.431936	0.413692	0.478513	0.406082	0.491487	0.345826	0.528513	0.418647	0.51097	0.510978	0.41782	0.456964	0.499171	0.335633	0.411921	0.491437	0.462845	0.452416	0.545909	0.360763	0.472755	0.491687
CR_TRANSPORT_OF_VESICLES	0.426276	0.149896	0.196322	0.428437	21	0.472089	0.369684	0.390077	0.468554	0.398608	0.478546	0.411325	0.386526	0.38278	0.365425	0.442468	0.477306	0.462088	0.437684	0.46282	0.480861	0.485681	0.455503	0.519455	0.477732	0.500032	0.374908	0.487496	0.500466	0.415299	0.354168	0.4137	0.486112	0.443159	0.484449	0.420831	0.396002	0.460395
egfPathway	0.423076	0.13463	0.220758	0.479118	27	0.511433	0.249076	0.454861	0.538906	0.415664	0.456635	0.506135	0.456832	0.510385	0.489639	0.415493	0.327244	0.43543	0.508975	0.315954	0.502091	0.344453	0.469016	0.381834	0.47819	0.435286	0.503398	0.517805	0.416745	0.439534	0.508465	0.488306	0.311607	0.494504	0.542834	0.48197	0.443954	0.432635
ace2Pathway	0.395261	0.13141	0.229785	0.494593	11	0.479323	0.397998	0.553919	0.51041	0.477849	0.508111	0.499938	0.336159	0.436994	0.234741	0.507531	0.550674	0.522553	0.466662	0.497028	0.510213	0.496321	0.511402	0.510386	0.48598	0.499727	0.400912	0.502109	0.334344	0.323542	0.33184	0.456936	0.518525	0.37891	0.29131	0.515379	0.51389	0.310738
Matrix_Metalloproteinases	0.407726	0.1297	0.230393	0.494593	22	0.416295	0.52405	0.555708	0.533692	0.305439	0.490777	0.483503	0.276965	0.323646	0.438263	0.419549	0.582591	0.528068	0.506505	0.365039	0.499194	0.165834	0.498528	0.530656	0.47877	0.558688	0.526682	0.509038	0.443467	0.490775	0.236424	0.493721	0.530334	0.371861	0.353543	0.528916	0.519377	0.436566
ccr3Pathway	0.42947	0.127228	0.233776	0.499144	22	0.549659	0.496453	0.560038	0.48074	0.493031	0.378923	0.436891	0.47255	0.436776	0.397963	0.500493	0.33433	0.576994	0.53712	0.343197	0.410397	0.235237	0.534924	0.448561	0.578593	0.389404	0.346077	0.41421	0.378958	0.452966	0.375312	0.499776	0.454208	0.331526	0.512218	0.476339	0.610169	0.441191
chrebpPathway	0.427573	0.125205	0.237749	0.504898	17	0.51561	0.412094	0.591674	0.41774	0.481678	0.330386	0.485063	0.50283	0.475415	0.407934	0.505512	0.372438	0.530168	0.371007	0.419763	0.456795	0.24338	0.543839	0.438327	0.494724	0.388828	0.472387	0.466948	0.428911	0.45963	0.506329	0.364576	0.44602	0.427364	0.542278	0.443012	0.549717	0.411316
CBF_LEUKEMIA_DOWNING_AML	0.41379	0.122861	0.240975	0.509012	56	0.489369	0.570742	0.521373	0.493434	0.560639	0.415999	0.478941	0.399276	0.380713	0.279867	0.557071	0.333932	0.563195	0.389045	0.434675	0.583071	0.523382	0.620504	0.476375	0.436599	0.353865	0.553431	0.540439	0.555955	0.443272	0.380203	0.361477	0.274571	0.358025	0.347072	0.410047	0.529936	0.326884
MAP00280_Valine_leucine_and_isoleucine_degradation	0.420101	0.118275	0.250578	0.52648	23	0.476215	0.508791	0.51083	0.25446	0.439572	0.255449	0.347503	0.488402	0.442783	0.559038	0.393007	0.44097	0.253134	0.432251	0.480156	0.440321	0.505595	0.450355	0.232547	0.527985	0.541196	0.500788	0.514109	0.55638	0.519398	0.50423	0.497325	0.535077	0.518215	0.524038	0.422637	0.473522	0.496601
vipPathway	0.434117	0.11093	0.263098	0.54986	25	0.517269	0.521596	0.383549	0.494346	0.53955	0.495073	0.465353	0.498359	0.392556	0.5291	0.495015	0.468854	0.460926	0.424676	0.263268	0.404071	0.535212	0.54927	0.465788	0.556646	0.519992	0.529638	0.28518	0.476219	0.310429	0.44391	0.397524	0.34438	0.469058	0.515269	0.263911	0.558446	0.533457
longevityPathway	0.43855	0.110147	0.265544	0.552052	14	0.497269	0.328663	0.480316	0.516487	0.441989	0.502298	0.513058	0.435632	0.503168	0.534629	0.489655	0.440399	0.448821	0.471402	0.458824	0.462275	0.347607	0.51709	0.356685	0.493363	0.419854	0.531825	0.483341	0.488336	0.437219	0.477021	0.424509	0.272641	0.484245	0.490096	0.48137	0.437389	0.426711
CR_ANGIOG	0.432321	0.109525	0.268812	0.55592	10	0.218454	0.515938	0.569689	0.560299	0.53258	0.486087	0.499117	0.439837	0.366467	0.235944	0.476948	0.562579	0.476458	0.562796	0.384416	0.542324	0.497541	0.572365	0.569041	0.467666	0.586051	0.53914	0.558834	0.201572	0.450137	0.43946	0.537568	0.417774	0.43117	0.278297	0.493	0.505498	0.237219
TCA	0.448931	0.101324	0.283328	0.582889	14	0.45319	0.497661	0.412082	0.352915	0.466446	0.42544	0.477534	0.457899	0.483901	0.500614	0.486783	0.390407	0.337285	0.450468	0.450144	0.336196	0.503266	0.495843	0.532474	0.535182	0.467788	0.466383	0.46693	0.483885	0.549446	0.509094	0.400573	0.435048	0.537599	0.538067	0.394159	0.420912	0.490462
cell_cycle_arrest	0.438677	0.0979783	0.287442	0.588288	30	0.46485	0.295392	0.337505	0.522144	0.503588	0.488773	0.420333	0.486026	0.481251	0.464223	0.519431	0.525116	0.487435	0.466076	0.479849	0.458111	0.562727	0.598187	0.434562	0.483163	0.533213	0.483477	0.308352	0.498114	0.29115	0.471002	0.468183	0.488323	0.565023	0.397819	0.251454	0.524692	0.507709
edg1Pathway	0.440642	0.0898413	0.304044	0.619058	24	0.542242	0.426476	0.466942	0.545297	0.476446	0.517948	0.522208	0.47464	0.446639	0.524228	0.470219	0.397402	0.508023	0.274012	0.521483	0.339493	0.520058	0.532101	0.421734	0.468716	0.471679	0.530871	0.531225	0.512839	0.433932	0.417294	0.268164	0.577225	0.495438	0.455222	0.467482	0.517202	0.295517
chemicalPathway	0.45057	0.0756428	0.332765	0.673305	21	0.518298	0.394587	0.458	0.49489	0.432566	0.505309	0.482798	0.481967	0.468539	0.407653	0.347905	0.286014	0.424511	0.441948	0.527301	0.518885	0.509602	0.495363	0.5259	0.540554	0.491327	0.544966	0.546374	0.454229	0.410481	0.494915	0.513357	0.515771	0.49066	0.321477	0.479968	0.514953	0.493729
tpoPathway	0.446639	0.0746935	0.334096	0.673305	23	0.585131	0.291844	0.414483	0.547747	0.469434	0.466125	0.528729	0.47576	0.539848	0.51114	0.419581	0.287065	0.445343	0.52989	0.425063	0.525745	0.357727	0.488031	0.388818	0.483504	0.451511	0.521715	0.521802	0.465474	0.472343	0.527705	0.506522	0.323556	0.50305	0.564232	0.504874	0.566057	0.441176
SA_TRKA_RECEPTOR	0.45336	0.0653036	0.354273	0.710344	16	0.557159	0.379823	0.511524	0.545394	0.469285	0.523785	0.531272	0.499176	0.524882	0.544374	0.537713	0.503321	0.4292	0.482971	0.490531	0.496177	0.353358	0.531248	0.350917	0.496121	0.43547	0.526205	0.514842	0.540532	0.349524	0.438724	0.443514	0.277678	0.532427	0.431281	0.458265	0.571378	0.392781
EGF_receptor_signaling_pathway	0.455469	0.0604527	0.364782	0.727722	12	0.518904	0.397448	0.500139	0.509705	0.42189	0.537339	0.489536	0.511891	0.496339	0.567902	0.492078	0.486937	0.468082	0.42732	0.534389	0.515856	0.343123	0.403188	0.325545	0.480932	0.472315	0.54011	0.518052	0.530389	0.460853	0.506677	0.452275	0.276835	0.518484	0.541722	0.497603	0.554037	0.435961
il22bpPathway	0.453104	0.0574142	0.370984	0.733558	10	0.463336	0.324454	0.435484	0.524467	0.454984	0.521183	0.507426	0.451912	0.519269	0.414255	0.375114	0.326354	0.513639	0.517485	0.52258	0.502276	0.474034	0.517327	0.521098	0.52684	0.542	0.497637	0.496766	0.364711	0.505391	0.510513	0.522098	0.523624	0.476775	0.503048	0.528273	0.357928	0.52411
rnaPathway	0.466528	0.0578543	0.371422	0.733558	10	0.476446	0.405718	0.436201	0.505753	0.508247	0.421641	0.502775	0.464875	0.439342	0.541403	0.513652	0.494079	0.487373	0.510399	0.494956	0.440485	0.500608	0.38498	0.468335	0.528517	0.450092	0.536206	0.515381	0.492885	0.444197	0.452621	0.495235	0.364835	0.478864	0.539705	0.467138	0.492143	0.499831
pparaPathway	0.45398	0.0552275	0.375619	0.738157	49	0.492635	0.49275	0.250103	0.431577	0.559745	0.377208	0.313056	0.48959	0.505671	0.553162	0.476011	0.299298	0.505211	0.410821	0.589735	0.44839	0.5157	0.461465	0.554937	0.62401	0.408488	0.579528	0.357544	0.430006	0.483765	0.531551	0.471594	0.560921	0.597852	0.620511	0.401192	0.567196	0.44951
arfPathway	0.460407	0.0463298	0.395029	0.772458	13	0.570194	0.187393	0.557301	0.576982	0.536027	0.50483	0.549336	0.516835	0.450683	0.536455	0.497322	0.513322	0.524481	0.495493	0.539863	0.497879	0.526111	0.581167	0.42308	0.565435	0.459632	0.512402	0.254289	0.581887	0.501352	0.407035	0.428081	0.495949	0.560771	0.441348	0.344796	0.521084	0.302559
pgc1aPathway	0.462638	0.0447029	0.398391	0.775194	22	0.498759	0.57151	0.436264	0.553084	0.590602	0.473292	0.471772	0.453749	0.407024	0.384302	0.519836	0.54531	0.463857	0.556986	0.256751	0.463285	0.504085	0.579174	0.4625	0.564405	0.517342	0.512205	0.430746	0.577446	0.339818	0.480832	0.435769	0.314064	0.493292	0.500008	0.43001	0.57756	0.573727
CR_DNA_MET_AND_MOD	0.450505	0.0435373	0.40118	0.776794	24	0.575086	0.523536	0.434031	0.376919	0.54849	0.322224	0.44909	0.571561	0.209772	0.591649	0.368482	0.33835	0.523942	0.604998	0.414198	0.498985	0.409574	0.485934	0.440606	0.556648	0.565251	0.337685	0.340423	0.576451	0.513313	0.568341	0.530786	0.567992	0.612989	0.610139	0.399886	0.513843	0.596351
arapPathway	0.470083	0.0326793	0.425128	0.819149	17	0.575457	0.563555	0.56691	0.553578	0.41838	0.496869	0.472049	0.529632	0.358589	0.532987	0.451301	0.563534	0.489808	0.561855	0.525068	0.453731	0.496968	0.589753	0.577061	0.517612	0.374304	0.496221	0.394001	0.336117	0.554043	0.394216	0.428232	0.50868	0.541106	0.478484	0.559268	0.364258	0.359862
FA	0.474769	0.0305567	0.430489	0.825452	21	0.477529	0.484487	0.445582	0.544254	0.515038	0.386893	0.248588	0.559401	0.467447	0.589402	0.483459	0.403284	0.428287	0.449071	0.502986	0.473206	0.520999	0.561722	0.504637	0.425634	0.548351	0.370811	0.489293	0.597985	0.469159	0.540553	0.496984	0.595332	0.529859	0.500933	0.552872	0.498175	0.458429
S1P_Signaling	0.463317	0.0215991	0.449488	0.854366	20	0.525566	0.565223	0.562166	0.54818	0.50786	0.540501	0.511797	0.503085	0.513045	0.517866	0.529583	0.52987	0.486219	0.310813	0.472775	0.359057	0.572196	0.541341	0.542575	0.485952	0.591233	0.451695	0.56371	0.581786	0.555439	0.447806	0.344848	0.371854	0.30254	0.360967	0.585732	0.546755	0.405204
MAP00410_beta_Alanine_metabolism	0.456988	0.0220279	0.449894	0.854366	17	0.536201	0.563186	0.507196	0.374708	0.454428	0.273309	0.428155	0.517102	0.4869	0.573522	0.400281	0.486061	0.308287	0.495755	0.469121	0.520971	0.56666	0.488283	0.231638	0.545202	0.520756	0.566741	0.549292	0.593687	0.548838	0.54974	0.532488	0.568366	0.542915	0.545424	0.466321	0.558739	0.48748
SA_B_CELL_RECEPTOR_COMPLEXES	0.471668	0.014275	0.466179	0.881056	23	0.597253	0.382089	0.526608	0.57478	0.449449	0.403811	0.532909	0.550866	0.473875	0.619608	0.515002	0.498613	0.454369	0.534415	0.544345	0.583886	0.38126	0.506068	0.362841	0.460918	0.398171	0.597386	0.545777	0.560283	0.527353	0.47222	0.453799	0.342768	0.583323	0.575674	0.488501	0.54464	0.281374
nos1Pathway	0.47195	0.0127908	0.469644	0.883378	21	0.529149	0.561279	0.375304	0.527831	0.564776	0.567618	0.498136	0.535871	0.435291	0.535456	0.523775	0.351315	0.504478	0.471538	0.277493	0.480166	0.574544	0.634915	0.488031	0.561246	0.516878	0.541899	0.485383	0.52722	0.334878	0.513975	0.425838	0.362917	0.488901	0.540051	0.427941	0.620197	0.562178
il2Pathway	0.465993	0.0111827	0.472942	0.885365	22	0.546895	0.399609	0.248804	0.417939	0.502364	0.465303	0.533058	0.549104	0.579947	0.613762	0.576535	0.430032	0.437544	0.556106	0.542658	0.542616	0.390916	0.523105	0.392598	0.490347	0.565747	0.561205	0.548823	0.522731	0.493171	0.565414	0.519139	0.336532	0.569578	0.599829	0.398523	0.479463	0.469879
trkaPathway	0.476501	0.00371609	0.489211	0.911502	14	0.579844	0.405772	0.458642	0.524958	0.494565	0.541432	0.57154	0.53573	0.538546	0.58269	0.595135	0.344359	0.470728	0.538365	0.523724	0.49178	0.380962	0.5597	0.38013	0.548589	0.455711	0.57509	0.494811	0.570642	0.375614	0.52868	0.470711	0.294648	0.558568	0.501365	0.551833	0.540609	0.469308
ST_ERK1_ERK2_MAPK_Pathway	0.477479	-0.00445963	0.509003	0.943905	28	0.5929	0.387919	0.600674	0.562361	0.499461	0.525005	0.544773	0.549112	0.494141	0.586493	0.57976	0.551124	0.450476	0.378359	0.447229	0.486837	0.382851	0.570457	0.265192	0.584568	0.431011	0.543052	0.548367	0.542204	0.525889	0.516088	0.356961	0.362478	0.569997	0.601929	0.478743	0.56251	0.493315
skp2e2fPathway	0.471058	-0.00423748	0.511382	0.943905	10	0.495454	0.553101	0.448441	0.544207	0.542799	0.504005	0.541265	0.444264	0.465082	0.553846	0.53199	0.540304	0.547078	0.435275	0.507411	0.448301	0.534236	0.526444	0.516508	0.413203	0.497316	0.455533	0.504285	0.535667	0.537481	0.516461	0.304104	0.510271	0.511178	0.505166	0.529869	0.518969	0.554915
ST_G_alpha_i_Pathway_	0.473578	-0.00897752	0.519715	0.954058	34	0.556434	0.434646	0.574403	0.460405	0.495065	0.552483	0.517403	0.502091	0.562369	0.637964	0.55671	0.524182	0.539434	0.321808	0.481832	0.396199	0.406071	0.52781	0.430093	0.497814	0.604445	0.535262	0.553097	0.557066	0.519856	0.559751	0.386519	0.29748	0.506738	0.52133	0.538536	0.541868	0.530244
igf1Pathway	0.482274	-0.0103039	0.521713	0.954058	20	0.587271	0.351785	0.574353	0.580578	0.479544	0.490325	0.541546	0.532503	0.562375	0.587669	0.525383	0.554257	0.427067	0.53007	0.30929	0.563246	0.374486	0.500759	0.382497	0.505888	0.478922	0.558419	0.550585	0.556774	0.475245	0.555538	0.524281	0.325893	0.535199	0.56979	0.504879	0.590053	0.454999
spryPathway	0.484311	-0.0152149	0.532261	0.968862	16	0.578291	0.359046	0.537462	0.572195	0.468444	0.550576	0.555315	0.50693	0.55694	0.604636	0.53618	0.527578	0.497174	0.508634	0.412846	0.555564	0.392261	0.50009	0.313033	0.554122	0.437896	0.550271	0.552406	0.571557	0.487851	0.551094	0.496432	0.304796	0.534887	0.581109	0.519559	0.596503	0.430041
Cell_Cycle	0.460495	-0.01779	0.540139	0.976393	72	0.632653	0.341747	0.0910307	0.440111	0.614625	0.475087	0.526818	0.541068	0.579649	0.550089	0.609999	0.307933	0.481885	0.531861	0.531424	0.427309	0.477923	0.685029	0.465331	0.551194	0.554759	0.420603	0.418263	0.635802	0.51683	0.55277	0.452368	0.573879	0.603563	0.656519	0.348161	0.622412	0.62705
ST_MONOCYTE_AD_PATHWAY	0.484738	-0.0193834	0.543046	0.976393	25	0.59393	0.448471	0.582539	0.463896	0.54499	0.523084	0.505563	0.523551	0.503767	0.518402	0.510011	0.568614	0.572584	0.312634	0.462283	0.411239	0.561345	0.529889	0.520147	0.535104	0.552068	0.572288	0.588829	0.55517	0.440529	0.46088	0.361204	0.504789	0.544217	0.521211	0.575144	0.507188	0.380993
MAP00510_N_Glycans_biosynthesis	0.494763	-0.0205374	0.544654	0.976393	15	0.503075	0.540501	0.560127	0.527269	0.504382	0.51611	0.538182	0.571222	0.512472	0.547838	0.52839	0.550613	0.500768	0.432692	0.580153	0.373657	0.34978	0.54045	0.571829	0.540674	0.48209	0.594701	0.514163	0.558349	0.451246	0.415384	0.404083	0.538943	0.468181	0.50882	0.538136	0.530256	0.467164
rabPathway	0.495456	-0.0225424	0.547226	0.976393	10	0.504714	0.407	0.440903	0.504152	0.513553	0.566922	0.526715	0.508452	0.500117	0.575285	0.523618	0.467032	0.523449	0.461734	0.503701	0.457886	0.511488	0.531787	0.535891	0.521421	0.566481	0.457779	0.540459	0.543236	0.514552	0.494618	0.46543	0.543199	0.522937	0.518169	0.46968	0.500181	0.549179
cell_cycle_regulator	0.490593	-0.0221267	0.548935	0.976393	23	0.533517	0.550257	0.448099	0.594476	0.584436	0.488103	0.510147	0.491009	0.47266	0.623309	0.520872	0.436893	0.468067	0.510991	0.455231	0.415474	0.586198	0.540246	0.426613	0.515067	0.540358	0.451271	0.484766	0.58587	0.507404	0.480343	0.50922	0.482753	0.526281	0.613014	0.356942	0.530868	0.539116
vegfPathway	0.483018	-0.0232643	0.551229	0.976393	24	0.282097	0.464855	0.496335	0.627054	0.553815	0.456529	0.579848	0.553335	0.574042	0.400296	0.493765	0.402303	0.517679	0.597513	0.536016	0.554314	0.42302	0.620878	0.432844	0.600969	0.583083	0.616066	0.620869	0.251453	0.540172	0.550685	0.520232	0.356731	0.536067	0.625888	0.565693	0.630802	0.265281
ceramidePathway	0.499476	-0.0339622	0.575581	1	22	0.51711	0.539203	0.605908	0.531678	0.419144	0.508259	0.494908	0.363724	0.53629	0.573528	0.555117	0.374969	0.435131	0.48548	0.557707	0.482214	0.519876	0.546188	0.557733	0.595085	0.560706	0.526548	0.571333	0.537248	0.515078	0.532732	0.473213	0.471012	0.541058	0.504962	0.480721	0.501569	0.522892
MAP00650_Butanoate_metabolism	0.473968	-0.0343845	0.5759	1	19	0.533606	0.582343	0.611209	0.245523	0.482783	0.310666	0.474126	0.522966	0.52537	0.575831	0.417029	0.531847	0.30738	0.563573	0.55336	0.538629	0.591592	0.515168	0.245238	0.573661	0.603317	0.567267	0.563536	0.581334	0.562461	0.565305	0.549161	0.574608	0.590409	0.56391	0.521629	0.510921	0.531074
MAP00561_Glycerolipid_metabolism	0.443387	-0.0359428	0.579931	1	43	0.410409	0.616878	0.669189	0.186182	0.502868	0.360411	0.429481	0.427143	0.507688	0.595424	0.468036	0.604237	0.354208	0.573763	0.607778	0.538621	0.583593	0.560653	0.334778	0.635692	0.608018	0.626897	0.521436	0.248205	0.610723	0.447939	0.556481	0.609176	0.549517	0.618639	0.524668	0.498957	0.623995
MAP00530_Aminosugars_metabolism	0.498615	-0.0416192	0.589933	1	12	0.51985	0.552237	0.570932	0.56464	0.580244	0.547238	0.539681	0.341577	0.571637	0.30525	0.506386	0.5007	0.514844	0.430548	0.58282	0.545407	0.493826	0.520088	0.537373	0.542025	0.483556	0.586358	0.527729	0.455772	0.540562	0.519795	0.445077	0.571331	0.586242	0.517031	0.456031	0.529312	0.543803
il3Pathway	0.497022	-0.0489805	0.606681	1	15	0.596404	0.443453	0.461215	0.588555	0.513084	0.464295	0.551423	0.556374	0.592279	0.612812	0.580519	0.416319	0.460833	0.552388	0.543244	0.550203	0.387339	0.491873	0.376998	0.485563	0.575111	0.559899	0.542929	0.581502	0.496173	0.569771	0.521353	0.316394	0.562542	0.593047	0.530944	0.598443	0.449524
ST_p38_MAPK_Pathway	0.490132	-0.0550076	0.622371	1	34	0.415904	0.544687	0.505895	0.561391	0.59136	0.422687	0.554244	0.554951	0.466541	0.553823	0.519217	0.51541	0.411204	0.570372	0.403509	0.573488	0.50413	0.509301	0.497125	0.540851	0.625627	0.542483	0.560785	0.516748	0.38774	0.576556	0.541159	0.612148	0.561698	0.590785	0.436471	0.446876	0.594988
MAP00340_Histidine_metabolism	0.45001	-0.0569127	0.626941	1	20	0.618812	0.65321	0.683842	0.291209	0.400478	0.154289	0.508588	0.361179	0.526075	0.649383	0.473575	0.674967	0.336675	0.402102	0.626082	0.610249	0.627829	0.177391	0.27887	0.637498	0.409589	0.63844	0.552624	0.643567	0.632934	0.587321	0.579424	0.594408	0.620303	0.581849	0.557492	0.610539	0.633211
fmlppathway	0.499133	-0.0578885	0.628632	1	36	0.57443	0.537631	0.360353	0.636269	0.65768	0.573703	0.529295	0.569881	0.399656	0.600029	0.556321	0.588588	0.57942	0.615355	0.26849	0.540853	0.614453	0.614527	0.384668	0.617892	0.503297	0.586215	0.52007	0.592471	0.328074	0.439781	0.494728	0.411612	0.555857	0.588542	0.45288	0.5846	0.382841
sppaPathway	0.502535	-0.0602423	0.632181	1	22	0.471941	0.429402	0.533162	0.566869	0.543481	0.545282	0.544768	0.421586	0.565837	0.486269	0.523301	0.424954	0.536871	0.549845	0.54921	0.576974	0.56487	0.594999	0.546836	0.548669	0.448722	0.558218	0.54255	0.41293	0.488971	0.52145	0.589382	0.469435	0.567793	0.571513	0.518689	0.571972	0.483913
dnafragmentPathway	0.487725	-0.060863	0.6333	1	10	0.585577	0.532398	0.186978	0.543269	0.575515	0.541024	0.271493	0.574835	0.605003	0.608614	0.59062	0.374575	0.417403	0.602327	0.41557	0.567354	0.48631	0.607687	0.505017	0.470714	0.588209	0.476305	0.559102	0.605394	0.530388	0.565745	0.569241	0.516438	0.504976	0.60708	0.514571	0.613001	0.611849
Krebs-TCA_Cycle	0.511128	-0.0645489	0.642513	1	25	0.48767	0.560081	0.49315	0.4715	0.531472	0.520628	0.579186	0.544785	0.521372	0.570647	0.498049	0.506956	0.455168	0.4748	0.529903	0.299177	0.582238	0.57944	0.617504	0.614567	0.531002	0.523846	0.553962	0.510838	0.626323	0.551163	0.437381	0.508041	0.554793	0.593448	0.489464	0.45984	0.558706
insulinPathway	0.503335	-0.0651806	0.64279	1	21	0.601535	0.374539	0.592156	0.59938	0.508343	0.510558	0.560796	0.555046	0.581409	0.606247	0.549252	0.594082	0.446881	0.554578	0.328078	0.581056	0.395246	0.532247	0.404415	0.516798	0.502981	0.580628	0.571981	0.574457	0.497197	0.574994	0.543565	0.338832	0.56294	0.588679	0.526944	0.60997	0.476181
akap96Pathway	0.51332	-0.0691979	0.650259	1	12	0.562856	0.528312	0.355957	0.49205	0.400054	0.570028	0.508906	0.582317	0.564811	0.596125	0.539253	0.5554	0.569949	0.582667	0.516687	0.547684	0.229032	0.622093	0.500199	0.557518	0.509027	0.464811	0.526764	0.554201	0.579213	0.530367	0.534385	0.588457	0.606762	0.635669	0.375614	0.496175	0.61948
MAP00910_Nitrogen_metabolism	0.488972	-0.0740894	0.66086	1	19	0.559957	0.627489	0.62629	0.614959	0.411241	0.61173	0.50222	0.580373	0.572019	0.588197	0.554305	0.302824	0.572888	0.574169	0.588093	0.607423	0.413776	0.581067	0.512194	0.383554	0.440052	0.599313	0.538031	0.372828	0.596583	0.553899	0.568687	0.602574	0.569126	0.601176	0.518605	0.404375	0.305979
GLYCOGEN	0.514729	-0.0746064	0.663246	1	20	0.549367	0.591314	0.572163	0.516622	0.41412	0.564379	0.539481	0.544635	0.579607	0.450975	0.51988	0.5969	0.455294	0.445134	0.459604	0.53819	0.245582	0.577877	0.56349	0.505134	0.535013	0.546299	0.599399	0.479816	0.599533	0.577797	0.509964	0.646781	0.522042	0.611831	0.541511	0.467496	0.606534
MAP00860_Porphyrin_and_chlorophyll_metabolism	0.504336	-0.0768085	0.66719	1	17	0.51915	0.523124	0.609603	0.610312	0.505024	0.525294	0.551013	0.454935	0.539392	0.57421	0.564279	0.153712	0.51266	0.5728	0.559656	0.513202	0.580042	0.458864	0.551288	0.567686	0.562553	0.569064	0.509786	0.521201	0.530441	0.522881	0.53564	0.545982	0.586631	0.578882	0.521828	0.549152	0.563297
caspasePathway	0.493557	-0.0872696	0.692171	1	21	0.574064	0.594907	0.307083	0.541827	0.475337	0.492294	0.504069	0.616939	0.536852	0.633426	0.608537	0.522211	0.418701	0.461247	0.522849	0.618702	0.476913	0.581028	0.454759	0.558768	0.613845	0.478	0.624811	0.59834	0.328711	0.547696	0.564565	0.528815	0.57785	0.547538	0.508238	0.611232	0.616231
ST_Differentiation_Pathway_in_PC12_Cells	0.49963	-0.088851	0.69316	1	43	0.611697	0.49649	0.629114	0.615321	0.571737	0.604391	0.566715	0.602664	0.583497	0.657236	0.628302	0.573774	0.509385	0.357967	0.578146	0.461917	0.467031	0.564285	0.367625	0.540003	0.545965	0.603731	0.636252	0.575	0.486909	0.594252	0.416933	0.346076	0.437979	0.399306	0.574201	0.595595	0.445509
ST_Interleukin_4_Pathway	0.518034	-0.0945706	0.703585	1	24	0.567592	0.417682	0.510068	0.564862	0.4894	0.581557	0.556754	0.557455	0.590593	0.616256	0.600251	0.527916	0.55114	0.588274	0.599548	0.592355	0.415117	0.592017	0.42011	0.559917	0.552248	0.598947	0.544085	0.552422	0.506192	0.534012	0.546032	0.371058	0.558842	0.556172	0.514699	0.499206	0.485846
epoPathway	0.520008	-0.107346	0.72685	1	19	0.623633	0.458507	0.498315	0.601406	0.539183	0.489577	0.575935	0.584433	0.608639	0.64172	0.611845	0.445999	0.487356	0.575903	0.569231	0.568901	0.391921	0.519787	0.400691	0.504796	0.596932	0.572168	0.562781	0.579016	0.516162	0.595133	0.549539	0.339244	0.585838	0.621394	0.542059	0.627647	0.484556
eponfkbPathway	0.531408	-0.109309	0.728697	1	11	0.569962	0.452576	0.563621	0.563779	0.565085	0.500522	0.56296	0.449832	0.514223	0.590859	0.574367	0.536374	0.554664	0.529484	0.582284	0.489544	0.572516	0.553024	0.594391	0.54588	0.503424	0.515462	0.574393	0.515901	0.496023	0.477273	0.557109	0.523216	0.581258	0.634793	0.53101	0.574894	0.53542
SIG_BCR_Signaling_Pathway	0.517607	-0.107487	0.729875	1	44	0.541597	0.544145	0.449186	0.529643	0.581927	0.550518	0.615986	0.632392	0.627013	0.636007	0.641412	0.470608	0.522074	0.569726	0.476627	0.59154	0.479728	0.607409	0.471488	0.568325	0.600806	0.561731	0.599869	0.575693	0.562538	0.405973	0.480438	0.355416	0.499232	0.569304	0.535861	0.604934	0.428386
NFKB_REDUCED	0.500785	-0.110458	0.732555	1	21	0.671179	0.662088	0.702746	0.469265	0.377807	0.386721	0.490243	0.620834	0.649829	0.673418	0.205112	0.725224	0.451425	0.555929	0.585381	0.615101	0.665067	0.194389	0.623605	0.544554	0.173441	0.617668	0.381184	0.654637	0.655747	0.648625	0.538307	0.490033	0.657756	0.462565	0.485906	0.654092	0.675611
intrinsicPathway	0.474881	-0.12187	0.750738	1	22	0.591592	0.551445	0.667085	0.618634	0.106087	0.587417	0.604326	0.436889	0.555186	0.382952	0.6167	0.665113	0.620105	0.57792	0.604031	0.609048	0.533161	0.613522	0.621176	0.607728	0.568414	0.538324	0.609567	0.454038	0.476954	0.47923	0.581432	0.60082	0.525652	0.415448	0.614397	0.622814	0.466684
MAP00120_Bile_acid_biosynthesis	0.507722	-0.121831	0.753929	1	21	0.574998	0.564171	0.662465	0.519729	0.537592	0.311162	0.506727	0.567691	0.447834	0.599436	0.49827	0.643874	0.40425	0.493896	0.61306	0.517827	0.561351	0.528625	0.268842	0.605747	0.61373	0.603051	0.605602	0.620627	0.620386	0.582552	0.560284	0.497282	0.580551	0.581127	0.545898	0.609719	0.62273
SA_PTEN_PATHWAY	0.523619	-0.123053	0.754809	1	16	0.603532	0.461432	0.587208	0.598576	0.536579	0.598255	0.558843	0.557312	0.592021	0.603932	0.630019	0.549188	0.540384	0.569794	0.559004	0.603386	0.404547	0.582371	0.411513	0.565969	0.600261	0.614159	0.582745	0.573514	0.457268	0.576983	0.535437	0.220966	0.57198	0.543666	0.580901	0.625195	0.494128
ST_STAT3_Pathway	0.531714	-0.133201	0.769378	1	10	0.530351	0.343939	0.638842	0.616919	0.486749	0.587405	0.585225	0.511671	0.60117	0.484218	0.628908	0.607478	0.619053	0.602212	0.595761	0.585471	0.50938	0.553991	0.614633	0.614144	0.607317	0.60322	0.594421	0.220375	0.509245	0.423437	0.612288	0.559067	0.509085	0.596629	0.61325	0.424708	0.603412
SA_MMP_CYTOKINE_CONNECTION	0.528282	-0.134088	0.775315	1	15	0.528118	0.582876	0.591988	0.482146	0.576205	0.573838	0.559175	0.311862	0.581164	0.61897	0.618316	0.496846	0.541486	0.56596	0.545318	0.592917	0.551873	0.627057	0.589235	0.612251	0.613978	0.616519	0.616359	0.563531	0.535181	0.354058	0.580003	0.520895	0.545409	0.580954	0.467267	0.57633	0.506824
cell_adhesion	0.479971	-0.132516	0.775954	1	167	0.341191	0.526014	0.745189	0.566295	0.612725	0.403032	0.540185	0.407264	0.6335	0.187121	0.533292	0.823999	0.661505	0.539407	0.704902	0.714529	0.690252	0.481185	0.769697	0.768208	0.701374	0.568836	0.5651	0.254576	0.444389	0.275347	0.571951	0.537233	0.526676	0.433569	0.732963	0.663433	0.233729
BRCA_UP	0.530549	-0.133976	0.777104	1	39	0.545661	0.420622	0.703845	0.640677	0.490646	0.586166	0.508308	0.547136	0.443587	0.43877	0.499848	0.642526	0.512049	0.508406	0.615279	0.604027	0.415174	0.503743	0.565986	0.6181	0.638055	0.512929	0.666802	0.432521	0.548068	0.592649	0.585559	0.501795	0.630389	0.578174	0.617729	0.488787	0.6077
dreamPathway	0.534342	-0.136968	0.777351	1	12	0.613837	0.524533	0.632047	0.539295	0.556889	0.411165	0.558281	0.584559	0.578	0.601757	0.557338	0.511486	0.478612	0.441541	0.606901	0.515328	0.525516	0.459311	0.589324	0.478974	0.643926	0.583007	0.609959	0.467593	0.57827	0.613418	0.485293	0.625157	0.586876	0.601053	0.496589	0.636748	0.534433
srcRPTPPathway	0.541764	-0.137001	0.777555	1	11	0.607749	0.447839	0.354343	0.435194	0.626571	0.547476	0.607108	0.580713	0.607584	0.628155	0.608411	0.317585	0.541246	0.612648	0.564957	0.53753	0.446577	0.541919	0.59437	0.589592	0.524605	0.561649	0.571871	0.565705	0.556495	0.574176	0.613202	0.597738	0.512647	0.655152	0.510754	0.5878	0.607735
ck1Pathway	0.533901	-0.145746	0.793022	1	15	0.628655	0.527548	0.559724	0.477552	0.385629	0.553265	0.589007	0.626338	0.560516	0.5697	0.556842	0.548744	0.577221	0.44885	0.58041	0.572428	0.24329	0.636072	0.606472	0.545781	0.585496	0.505038	0.644573	0.532792	0.608283	0.593587	0.507722	0.632474	0.608597	0.598943	0.56015	0.595354	0.602154
badPathway	0.53732	-0.1506	0.802534	1	21	0.620296	0.592406	0.623339	0.545208	0.540532	0.509846	0.582536	0.492914	0.584743	0.432035	0.575408	0.487348	0.516226	0.441534	0.579438	0.564863	0.553845	0.566072	0.627022	0.578102	0.61182	0.585333	0.635111	0.560943	0.571642	0.597035	0.487477	0.574315	0.568912	0.517773	0.576989	0.573129	0.556963
erk5Pathway	0.538697	-0.155137	0.808376	1	17	0.620478	0.463774	0.591836	0.59629	0.550552	0.575732	0.593955	0.586811	0.592717	0.633125	0.630426	0.544684	0.490038	0.56154	0.578685	0.587479	0.417836	0.594925	0.415458	0.585917	0.582221	0.613892	0.583037	0.602769	0.529651	0.590573	0.528223	0.329943	0.596545	0.577006	0.586229	0.635897	0.512269
Fatty_Acid_Degradation	0.548544	-0.156245	0.811179	1	18	0.569329	0.54661	0.510046	0.544954	0.569724	0.513867	0.39096	0.544753	0.513829	0.605691	0.547988	0.525612	0.539979	0.521334	0.568749	0.487888	0.589209	0.610531	0.55984	0.638241	0.621185	0.629482	0.636653	0.53009	0.59891	0.611005	0.538936	0.63366	0.566825	0.586046	0.618731	0.457029	0.572049
pitx2Pathway	0.536649	-0.161372	0.816817	1	16	0.591066	0.633389	0.37085	0.510131	0.633241	0.533015	0.410731	0.628408	0.624678	0.64058	0.536726	0.589945	0.440943	0.524863	0.619713	0.58209	0.579908	0.607494	0.57019	0.551295	0.54748	0.573039	0.491227	0.621867	0.605418	0.619429	0.497063	0.440046	0.515784	0.664139	0.613526	0.627428	0.544424
rac1Pathway	0.546178	-0.167042	0.827651	1	22	0.639961	0.577365	0.653659	0.649057	0.613293	0.617468	0.552988	0.520732	0.417988	0.583598	0.613039	0.674394	0.659827	0.645508	0.492147	0.545204	0.577329	0.656397	0.584334	0.654097	0.547046	0.440014	0.564529	0.489315	0.573429	0.338564	0.554403	0.645609	0.403172	0.471729	0.65069	0.616228	0.399924
ngfPathway	0.542872	-0.167872	0.827915	1	19	0.651528	0.45977	0.631199	0.623598	0.565846	0.513207	0.61472	0.608883	0.630322	0.642457	0.642751	0.621489	0.524092	0.621529	0.580458	0.565375	0.425045	0.56128	0.436189	0.545687	0.604686	0.62144	0.568125	0.606684	0.459148	0.615211	0.509147	0.342943	0.610167	0.542666	0.572523	0.61163	0.507845
fcer1Pathway	0.539967	-0.168695	0.831435	1	37	0.633804	0.559011	0.45769	0.666841	0.638754	0.609246	0.571374	0.634946	0.552432	0.660635	0.623264	0.457077	0.534882	0.658931	0.340978	0.5869	0.494901	0.639017	0.443945	0.580561	0.634694	0.649642	0.55664	0.661285	0.399274	0.610935	0.538127	0.301884	0.60602	0.651521	0.473136	0.650567	0.582575
hdacPathway	0.545907	-0.170952	0.834256	1	29	0.580513	0.648076	0.514042	0.630501	0.674299	0.598475	0.56478	0.552329	0.495912	0.467715	0.624577	0.608589	0.576412	0.640538	0.281957	0.576967	0.597307	0.656316	0.479069	0.649563	0.602173	0.619775	0.556742	0.658069	0.395826	0.571868	0.531445	0.374289	0.583097	0.558717	0.531121	0.649321	0.644581
cdmacPathway	0.558594	-0.177276	0.840807	1	15	0.637025	0.597504	0.56819	0.639506	0.590408	0.463991	0.594661	0.582127	0.594451	0.648919	0.622088	0.386037	0.523461	0.607557	0.567903	0.559895	0.61379	0.497442	0.639188	0.578873	0.538782	0.615805	0.370463	0.578502	0.536114	0.55021	0.614218	0.618135	0.616405	0.643747	0.391064	0.593911	0.576671
ptc1Pathway	0.560462	-0.182415	0.845718	1	11	0.589421	0.501867	0.40671	0.518151	0.636103	0.574198	0.573424	0.623761	0.631574	0.653929	0.583947	0.509722	0.540718	0.606397	0.575312	0.570813	0.416838	0.635529	0.536389	0.613958	0.618416	0.561123	0.578381	0.572604	0.48839	0.580008	0.595328	0.62898	0.533686	0.662842	0.447731	0.594662	0.638704
SIG_IL4RECEPTOR_IN_B_LYPHOCYTES	0.551274	-0.183666	0.851149	1	26	0.592093	0.463413	0.620632	0.630366	0.527221	0.612071	0.596929	0.600456	0.61544	0.637195	0.653412	0.570681	0.593943	0.60824	0.602544	0.617152	0.45569	0.610963	0.452293	0.571821	0.606587	0.603806	0.594299	0.594702	0.509491	0.582659	0.559318	0.386863	0.568915	0.589978	0.602165	0.513098	0.511955
carm1Pathway	0.560144	-0.19872	0.866389	1	12	0.604415	0.588742	0.623847	0.513025	0.5761	0.506246	0.585618	0.6019	0.612215	0.614457	0.525493	0.540553	0.574296	0.457468	0.624777	0.590659	0.578532	0.562429	0.641077	0.579973	0.489877	0.572192	0.634174	0.512992	0.603077	0.617695	0.52175	0.632371	0.587382	0.587702	0.585657	0.579595	0.587347
d4gdiPathway	0.538252	-0.204402	0.875811	1	12	0.554482	0.578834	0.318909	0.557984	0.567737	0.58973	0.575438	0.62332	0.553953	0.649297	0.638504	0.480432	0.525581	0.477946	0.635892	0.617604	0.613064	0.585346	0.592291	0.603601	0.651035	0.623175	0.622991	0.549013	0.607453	0.59796	0.586234	0.568944	0.61891	0.618895	0.481582	0.628063	0.618841
arenrf2Pathway	0.552437	-0.209057	0.878959	1	13	0.548171	0.467156	0.581735	0.65784	0.66281	0.566349	0.652815	0.646889	0.646907	0.538961	0.650074	0.419639	0.58793	0.234249	0.582419	0.222563	0.593319	0.599431	0.545257	0.560414	0.565499	0.660667	0.661219	0.590042	0.635621	0.635153	0.521875	0.663022	0.645127	0.671417	0.645829	0.650475	0.652139
etsPathway	0.571583	-0.210212	0.882015	1	16	0.628661	0.57168	0.585017	0.627525	0.60062	0.47063	0.50159	0.612809	0.642725	0.670402	0.583881	0.617976	0.498589	0.56768	0.538028	0.607262	0.580732	0.571846	0.560749	0.492788	0.621946	0.621781	0.630487	0.627707	0.5347	0.613863	0.574995	0.446659	0.615727	0.589422	0.509802	0.628737	0.629111
ST_Wnt_beta_catenin_Pathway	0.557583	-0.213179	0.885678	1	22	0.639021	0.624435	0.671884	0.644214	0.460012	0.619884	0.590338	0.574852	0.597846	0.669154	0.611377	0.63723	0.600031	0.380261	0.475071	0.638906	0.63543	0.677218	0.67924	0.554603	0.538672	0.592235	0.420625	0.679442	0.472599	0.608402	0.60971	0.408187	0.361637	0.615027	0.667615	0.65075	0.590087
ST_G_alpha_5_Pathway	0.549522	-0.216333	0.886146	1	13	0.609437	0.526482	0.623522	0.626127	0.611735	0.629057	0.617239	0.569215	0.624366	0.635037	0.617979	0.599468	0.609101	0.32707	0.609577	0.36482	0.620379	0.580968	0.597469	0.482655	0.626852	0.567799	0.629645	0.619448	0.605206	0.605828	0.392503	0.626195	0.610127	0.62334	0.620695	0.581325	0.637964
tidPathway	0.570148	-0.214072	0.886637	1	18	0.624682	0.586224	0.647791	0.510365	0.489121	0.489899	0.654232	0.458208	0.593123	0.683497	0.627655	0.388577	0.552429	0.610429	0.647488	0.612968	0.446556	0.619705	0.640148	0.668236	0.467218	0.634823	0.534364	0.616659	0.599676	0.51971	0.509298	0.626471	0.642893	0.687192	0.522154	0.623126	0.673549
atmPathway	0.568191	-0.217741	0.89067	1	19	0.615968	0.356083	0.633147	0.649544	0.595621	0.567591	0.623964	0.60052	0.585698	0.504411	0.652699	0.519997	0.5818	0.574683	0.642041	0.553788	0.628191	0.616262	0.591984	0.613704	0.588368	0.612558	0.600306	0.591709	0.42205	0.563959	0.626029	0.587733	0.62428	0.631568	0.519177	0.605781	0.59969
MAP00260_Glycine_serine_and_threonine_metabolism	0.559539	-0.219358	0.892933	1	22	0.643713	0.468308	0.734646	0.573471	0.577005	0.572561	0.550499	0.575307	0.6344	0.533964	0.626666	0.166375	0.575197	0.607932	0.633757	0.652351	0.645899	0.698078	0.509616	0.590749	0.600034	0.480383	0.607876	0.67432	0.639691	0.555685	0.630446	0.578113	0.656175	0.638679	0.467852	0.659813	0.566881
ST_GRANULE_CELL_SURVIVAL_PATHWAY	0.54863	-0.220057	0.89339	1	25	0.59673	0.581138	0.641026	0.489658	0.590384	0.582683	0.58556	0.638786	0.639546	0.685842	0.66187	0.624124	0.591284	0.357501	0.601594	0.412854	0.617928	0.540839	0.571078	0.468388	0.607781	0.631193	0.669886	0.627017	0.646365	0.642362	0.44017	0.547383	0.574382	0.581533	0.645363	0.584146	0.624283
tcraPathway	0.471491	-0.220007	0.898864	1	12	0.652712	0.679867	0.0309903	0.43403	0.680075	0.674474	0.662396	0.636455	0.619892	0.647429	0.685447	0.609169	0.62107	0.443302	0.680775	0.652992	0.67812	0.681006	0.682323	0.657663	0.418147	0.674231	0.677979	0.673309	0.6526	0.653832	0.437431	0.685855	0.640848	0.370076	0.281129	0.678567	0.632794
gata3Pathway	0.569857	-0.2479	0.917334	1	14	0.569164	0.618198	0.608053	0.59929	0.615478	0.596717	0.640227	0.635638	0.633323	0.630318	0.621776	0.556654	0.610749	0.493352	0.571713	0.618601	0.611365	0.633806	0.551361	0.594788	0.676625	0.60647	0.679662	0.417857	0.622147	0.64596	0.567977	0.606471	0.615685	0.635015	0.621958	0.319925	0.602919
relaPathway	0.585564	-0.246379	0.917601	1	16	0.615571	0.573232	0.635552	0.514414	0.613373	0.561929	0.625985	0.450257	0.5724	0.678391	0.652885	0.534284	0.537671	0.624074	0.601586	0.569131	0.574493	0.583079	0.595768	0.664805	0.584463	0.636557	0.637455	0.62769	0.613306	0.575075	0.550427	0.561666	0.649971	0.686477	0.480279	0.581849	0.662053
FETAL_LIVER_HS_ENRICHED_TF_JP	0.564114	-0.244419	0.918764	1	68	0.691387	0.556939	0.257788	0.558808	0.69756	0.603197	0.487343	0.678358	0.662474	0.743709	0.453269	0.490617	0.490902	0.541182	0.539826	0.601343	0.537545	0.692407	0.54947	0.634131	0.527457	0.706757	0.464163	0.735579	0.615214	0.662284	0.569276	0.694155	0.703788	0.729606	0.435007	0.604697	0.671095
MAP00251_Glutamate_metabolism	0.572419	-0.248897	0.919953	1	19	0.660555	0.642698	0.663616	0.628281	0.471897	0.525774	0.569062	0.634286	0.642152	0.652022	0.612792	0.357375	0.559194	0.644721	0.640662	0.591869	0.457522	0.404841	0.568029	0.633503	0.626949	0.606588	0.587246	0.629086	0.651458	0.624698	0.625246	0.643309	0.620583	0.654292	0.562736	0.598528	0.66497
ps1Pathway	0.576394	-0.255318	0.922528	1	12	0.57568	0.625859	0.638342	0.611675	0.634324	0.579213	0.550176	0.640947	0.610903	0.645383	0.580413	0.617494	0.553159	0.574324	0.57151	0.597955	0.608387	0.62454	0.639573	0.525488	0.563376	0.585543	0.597691	0.633926	0.601966	0.622245	0.56627	0.436146	0.505425	0.669104	0.637505	0.63457	0.649149
MAP00350_Tyrosine_metabolism	0.541365	-0.261106	0.929744	1	28	0.645047	0.693438	0.738134	0.442508	0.54664	0.348959	0.656488	0.492785	0.65241	0.641026	0.62536	0.600614	0.605892	0.324543	0.694024	0.528203	0.690131	0.215865	0.669922	0.6818	0.498167	0.652842	0.610659	0.680007	0.683469	0.615067	0.53763	0.650725	0.681284	0.682182	0.624393	0.684354	0.694912
nfkbPathway	0.592081	-0.263037	0.932014	1	22	0.630832	0.543231	0.644673	0.554117	0.635182	0.559403	0.632633	0.476114	0.524651	0.691987	0.580113	0.578421	0.576851	0.632208	0.617731	0.541963	0.596421	0.62618	0.620609	0.652047	0.615674	0.660786	0.596755	0.613111	0.625111	0.598254	0.570168	0.580773	0.592607	0.703734	0.52631	0.596738	0.658269
mitochondriaPathway	0.589381	-0.266315	0.933877	1	19	0.608285	0.620574	0.656021	0.610957	0.470708	0.555607	0.581431	0.614729	0.6186	0.66052	0.648233	0.529389	0.541582	0.577594	0.652948	0.625157	0.581022	0.622866	0.607094	0.586439	0.631848	0.654815	0.66429	0.630137	0.361032	0.611003	0.624297	0.631508	0.64696	0.657773	0.524115	0.632071	0.646744
CR_REPAIR	0.571272	-0.26669	0.93548	1	39	0.666503	0.691911	0.221003	0.462284	0.681436	0.497387	0.619094	0.65262	0.615995	0.599017	0.679304	0.672708	0.605763	0.627586	0.657214	0.45591	0.6285	0.710617	0.576005	0.643832	0.56732	0.646522	0.595164	0.6611	0.592783	0.612541	0.31565	0.617253	0.661994	0.73989	0.548507	0.663778	0.710271
metPathway	0.587083	-0.276658	0.942299	1	35	0.563373	0.47485	0.652594	0.652457	0.65923	0.597543	0.615881	0.536002	0.641201	0.612333	0.608432	0.622883	0.588313	0.631066	0.537725	0.662027	0.606224	0.635468	0.659115	0.587884	0.518205	0.625076	0.656454	0.532546	0.624118	0.579436	0.665369	0.533408	0.617964	0.64098	0.62204	0.651328	0.629021
MAP00360_Phenylalanine_metabolism	0.555731	-0.286086	0.945453	1	16	0.680484	0.704167	0.736987	0.349519	0.517375	0.282118	0.63472	0.436237	0.650045	0.691662	0.663454	0.714403	0.574244	0.445744	0.696749	0.654319	0.696157	0.205415	0.661178	0.678644	0.456063	0.667514	0.614132	0.674343	0.688986	0.655022	0.67309	0.665018	0.654786	0.658004	0.625142	0.674038	0.686616
MAP00790_Folate_biosynthesis	0.605605	-0.296182	0.950906	1	11	0.634142	0.636374	0.471851	0.663242	0.646307	0.600889	0.542393	0.639855	0.648093	0.600642	0.599259	0.628347	0.5974	0.613969	0.471571	0.524614	0.553472	0.655675	0.610767	0.662508	0.667366	0.594484	0.582422	0.659672	0.67636	0.637007	0.618455	0.671809	0.637657	0.656537	0.586553	0.623663	0.598908
shh_lisa	0.574041	-0.295104	0.951588	1	17	0.602595	0.620501	0.531878	0.66639	0.635747	0.660816	0.593048	0.612848	0.602177	0.642828	0.62705	0.647448	0.663806	0.554952	0.60279	0.542791	0.611893	0.67075	0.570974	0.62987	0.634167	0.569372	0.596446	0.651628	0.567016	0.614969	0.432276	0.621724	0.642283	0.669705	0.635982	0.669151	0.634394
gleevecPathway	0.596726	-0.293547	0.951672	1	22	0.682765	0.52426	0.619695	0.654979	0.623397	0.547695	0.647184	0.669929	0.681778	0.602065	0.520676	0.480733	0.575372	0.661282	0.627498	0.655299	0.670403	0.587403	0.669614	0.603162	0.613063	0.645107	0.421638	0.572592	0.606176	0.654524	0.652909	0.666902	0.672941	0.649632	0.482475	0.676093	0.595733
extrinsicPathway	0.563392	-0.299674	0.952584	1	13	0.655555	0.686452	0.713194	0.684009	0.0890026	0.674221	0.664971	0.380142	0.541512	0.648188	0.674475	0.707311	0.616249	0.657457	0.432129	0.677047	0.638159	0.661004	0.688865	0.677043	0.572731	0.549285	0.658681	0.458377	0.63987	0.627423	0.670705	0.586585	0.672627	0.670925	0.678831	0.686706	0.674905
il7Pathway	0.58203	-0.299114	0.953566	1	16	0.606785	0.597675	0.233117	0.456124	0.661297	0.655355	0.647728	0.665847	0.669487	0.664773	0.633077	0.496721	0.613188	0.647113	0.675714	0.631389	0.674977	0.672426	0.660561	0.676656	0.668375	0.584762	0.681201	0.631999	0.614943	0.64219	0.640954	0.683139	0.639606	0.660015	0.400643	0.536354	0.642203
fatty_acid_metabolism	0.570773	-0.300855	0.954584	1	20	0.659366	0.664898	0.688309	0.640575	0.681906	0.670242	0.644975	0.673982	0.669302	0.713612	0.638096	0.697928	0.666633	0.34804	0.672697	0.400743	0.686153	0.563403	0.656344	0.581462	0.427951	0.664821	0.677037	0.690462	0.674522	0.685637	0.433581	0.689626	0.397606	0.606013	0.662747	0.671047	0.34144
tnfr1Pathway	0.602658	-0.298514	0.955031	1	27	0.652101	0.542218	0.395541	0.661309	0.665628	0.612776	0.589416	0.546058	0.645172	0.647044	0.665919	0.62624	0.549048	0.639097	0.584929	0.663281	0.499414	0.670323	0.544069	0.639025	0.673766	0.508348	0.689535	0.667945	0.66238	0.672075	0.571559	0.538745	0.64646	0.621428	0.686865	0.630567	0.680047
deathPathway	0.600671	-0.306869	0.959503	1	31	0.520554	0.620808	0.631873	0.655461	0.542298	0.593476	0.656483	0.622207	0.572654	0.687612	0.665495	0.589305	0.621741	0.607357	0.647246	0.639093	0.525615	0.644257	0.615657	0.639852	0.659093	0.655011	0.706903	0.564296	0.409055	0.624495	0.620618	0.497166	0.690489	0.671446	0.609603	0.678051	0.711804
AR_MOUSE_PLUS_TESTO_FROM_NETAFFX	0.579574	-0.307443	0.960132	1	50	0.722415	0.571886	0.387734	0.463463	0.324955	0.607406	0.712722	0.642022	0.695	0.758842	0.604166	0.572825	0.359868	0.717534	0.670072	0.72666	0.513997	0.59622	0.694599	0.558206	0.534726	0.728937	0.661718	0.760344	0.677472	0.721753	0.709829	0.641385	0.542421	0.56513	0.704951	0.492424	0.690855
ANTI_CD44_UP	0.580176	-0.310833	0.960548	1	23	0.608854	0.612071	0.684044	0.656087	0.665169	0.532974	0.660705	0.633634	0.600129	0.632571	0.658508	0.670972	0.645284	0.364039	0.546747	0.539442	0.670362	0.668971	0.581272	0.601583	0.574215	0.643422	0.586352	0.63195	0.648093	0.660312	0.603249	0.680485	0.61443	0.646496	0.674399	0.675139	0.561176
cell_cycle_checkpointII	0.611331	-0.317877	0.961346	1	10	0.640502	0.369641	0.590406	0.666173	0.640654	0.642527	0.628767	0.648983	0.656372	0.670741	0.664691	0.652889	0.601701	0.604107	0.648549	0.62207	0.626324	0.668265	0.535956	0.573079	0.676783	0.571573	0.592232	0.67772	0.574022	0.636575	0.681064	0.562698	0.642599	0.583491	0.637832	0.633816	0.636271
achPathway	0.606958	-0.31491	0.961408	1	14	0.6113	0.642298	0.657195	0.648106	0.66592	0.566619	0.64947	0.573	0.642606	0.456267	0.576088	0.63918	0.617515	0.637577	0.591299	0.66067	0.574548	0.614953	0.673059	0.637391	0.620375	0.613066	0.655957	0.633384	0.623824	0.639018	0.627417	0.557905	0.656906	0.563113	0.657317	0.636438	0.648164
egfr_smrtePathway	0.61374	-0.322555	0.963571	1	10	0.621908	0.642073	0.664104	0.646974	0.614902	0.644548	0.644965	0.652355	0.639125	0.677542	0.570299	0.657082	0.64851	0.625919	0.53603	0.609894	0.635567	0.573024	0.513766	0.642898	0.51266	0.65909	0.675692	0.631027	0.624016	0.65305	0.634774	0.632165	0.653031	0.639765	0.630884	0.591339	0.524093
SA_PROGRAMMED_CELL_DEATH	0.611474	-0.325949	0.96538	1	11	0.646438	0.666114	0.644844	0.64256	0.594941	0.614352	0.606229	0.582428	0.649968	0.636273	0.629358	0.626134	0.613555	0.62207	0.64863	0.603669	0.619913	0.521384	0.600935	0.608202	0.622332	0.65309	0.60238	0.660111	0.640995	0.615211	0.62684	0.668326	0.621013	0.640283	0.631267	0.611115	0.615137
tgfbPathway	0.607224	-0.333166	0.968598	1	13	0.656959	0.683836	0.719018	0.628102	0.627301	0.49402	0.470056	0.579992	0.672489	0.673285	0.556246	0.684326	0.613443	0.657685	0.654507	0.668211	0.660818	0.43218	0.68675	0.67392	0.683465	0.682789	0.69014	0.64515	0.66248	0.57896	0.642861	0.676956	0.64564	0.68183	0.633358	0.379296	0.536641
ghPathway	0.602842	-0.328849	0.968894	1	27	0.689659	0.562774	0.541331	0.693116	0.617352	0.653104	0.664551	0.660112	0.673124	0.706294	0.692211	0.389903	0.629117	0.660267	0.523648	0.654024	0.510208	0.65596	0.501149	0.657727	0.629553	0.677203	0.660571	0.68589	0.617639	0.677428	0.631	0.42287	0.680656	0.698403	0.658486	0.6846	0.581616
pmlPathway	0.620596	-0.337605	0.971062	1	14	0.632269	0.515082	0.680873	0.534239	0.634923	0.636315	0.667684	0.503165	0.658628	0.681068	0.653368	0.580865	0.56847	0.648042	0.587671	0.60126	0.660863	0.667175	0.599081	0.678323	0.647559	0.654711	0.667483	0.67464	0.599541	0.630903	0.629514	0.652444	0.677295	0.673431	0.536239	0.632034	0.673572
nthiPathway	0.588066	-0.337448	0.97196	1	21	0.634448	0.546058	0.649396	0.670425	0.669776	0.619578	0.652691	0.650956	0.622719	0.684347	0.679929	0.68381	0.655485	0.673518	0.582954	0.639951	0.667068	0.63282	0.549224	0.686083	0.648735	0.653591	0.649156	0.396978	0.618595	0.287761	0.644889	0.628244	0.671314	0.706385	0.656187	0.653929	0.693814
cd40Pathway	0.626563	-0.349285	0.975358	1	15	0.608711	0.599818	0.624882	0.647965	0.671126	0.590609	0.634453	0.6437	0.598927	0.685442	0.675746	0.659877	0.648493	0.637418	0.648607	0.584514	0.624758	0.612931	0.634873	0.664773	0.644842	0.614022	0.648029	0.560578	0.610066	0.606405	0.656249	0.604951	0.650873	0.680062	0.636814	0.631607	0.664796
Eicosanoid_Synthesis	0.59266	-0.351844	0.975861	1	15	0.178787	0.662136	0.701044	0.202553	0.680499	0.58184	0.670236	0.543172	0.659271	0.648821	0.68298	0.698451	0.623096	0.617364	0.69092	0.659513	0.686819	0.64047	0.680843	0.632521	0.684305	0.692724	0.669042	0.664975	0.697772	0.661189	0.606653	0.701703	0.678543	0.688734	0.69	0.695638	0.661878
HEMO_TF_LIST_JP	0.587152	-0.347926	0.976657	1	77	0.676992	0.61444	0.650584	0.666508	0.691417	0.635356	0.442239	0.718959	0.704949	0.679995	0.337591	0.559273	0.503969	0.737982	0.54646	0.712305	0.631671	0.716392	0.711185	0.44603	0.705384	0.727517	0.596045	0.641424	0.707677	0.686837	0.685139	0.668292	0.73157	0.76817	0.533222	0.290474	0.727632
CR_TRANSCRIPTION_FACTORS	0.615984	-0.353694	0.978445	1	67	0.691999	0.519652	0.584717	0.632489	0.667765	0.620337	0.623567	0.639032	0.661542	0.752305	0.680463	0.675335	0.634354	0.690813	0.630207	0.688732	0.540645	0.557976	0.631975	0.641172	0.59527	0.654937	0.503591	0.605702	0.662889	0.669033	0.589024	0.688437	0.694315	0.708479	0.480127	0.658969	0.713027
Fatty_Acid_Synthesis	0.628674	-0.361364	0.97863	1	13	0.666552	0.656033	0.599455	0.654426	0.663681	0.548236	0.547954	0.632732	0.67423	0.656665	0.66709	0.527981	0.644608	0.624924	0.661576	0.646857	0.654554	0.652311	0.660423	0.618292	0.458135	0.667111	0.660543	0.684963	0.691433	0.672637	0.653984	0.615988	0.668235	0.661637	0.612365	0.656805	0.658962
AR_ORTHOS_MAPPED_TO_U133_VIA_NETAFFX	0.608549	-0.36067	0.979908	1	38	0.74059	0.590579	0.314785	0.474118	0.425654	0.590543	0.710679	0.727409	0.703289	0.753749	0.670002	0.527458	0.327457	0.732959	0.652563	0.737453	0.737755	0.607216	0.686446	0.56291	0.644414	0.735742	0.637035	0.760819	0.669229	0.726133	0.706998	0.698565	0.560697	0.547925	0.719685	0.555852	0.730543
AR_MOUSE	0.608549	-0.36067	0.979908	1	38	0.74059	0.590579	0.314785	0.474118	0.425654	0.590543	0.710679	0.727409	0.703289	0.753749	0.670002	0.527458	0.327457	0.732959	0.652563	0.737453	0.737755	0.607216	0.686446	0.56291	0.644414	0.735742	0.637035	0.760819	0.669229	0.726133	0.706998	0.698565	0.560697	0.547925	0.719685	0.555852	0.730543
SA_CASPASE_CASCADE	0.596973	-0.367911	0.981078	1	17	0.662733	0.637663	0.710364	0.654942	0.583171	0.668044	0.676083	0.690842	0.716119	0.707473	0.69843	0.663539	0.698349	0.639453	0.689175	0.66834	0.599355	0.575209	0.582124	0.600218	0.712498	0.671691	0.699764	0.654091	0.376877	0.661917	0.552794	0.382759	0.636524	0.671562	0.614592	0.70817	0.63301
GPCRs_Class_C_Metabotropic_glutamate_pheromone	0.628871	-0.372106	0.981217	1	12	0.665822	0.679366	0.704443	0.624515	0.650454	0.649722	0.667734	0.66763	0.669836	0.676895	0.58997	0.662273	0.489647	0.679271	0.627696	0.648865	0.656548	0.346697	0.671729	0.639895	0.610658	0.629103	0.685218	0.678953	0.646921	0.675481	0.629992	0.553397	0.67503	0.667754	0.673983	0.681821	0.650943
ranklPathway	0.633928	-0.374204	0.982212	1	14	0.604001	0.623499	0.67129	0.669255	0.693586	0.538631	0.652773	0.655118	0.63685	0.692675	0.604925	0.65721	0.61272	0.668398	0.670623	0.649296	0.662191	0.530864	0.690585	0.567821	0.660071	0.662305	0.63698	0.652029	0.652952	0.677572	0.649817	0.562817	0.635363	0.683562	0.626999	0.643964	0.690271
akapCentrosomePathway	0.630142	-0.375954	0.982227	1	12	0.687186	0.688245	0.565696	0.586284	0.475635	0.687973	0.621264	0.703491	0.669702	0.699515	0.641053	0.647176	0.676909	0.677854	0.644624	0.688724	0.266249	0.665017	0.533371	0.633352	0.636609	0.596057	0.710754	0.709857	0.69707	0.664127	0.635548	0.695705	0.699189	0.707427	0.644744	0.598073	0.706307
ST_B_Cell_Antigen_Receptor	0.626416	-0.375861	0.983875	1	38	0.689755	0.592506	0.707485	0.51291	0.634587	0.633817	0.679567	0.691842	0.644875	0.753634	0.739255	0.596609	0.68455	0.687459	0.679261	0.66372	0.521674	0.586637	0.579085	0.656222	0.650703	0.679239	0.70572	0.70102	0.660084	0.638575	0.655035	0.394864	0.644823	0.65931	0.658398	0.65364	0.601875
blymphocytePathway	0.609954	-0.407397	0.987774	1	10	0.656077	0.70016	0.377762	0.706002	0.71379	0.715737	0.70517	0.671198	0.632757	0.70657	0.713726	0.631126	0.709347	0.448098	0.692319	0.693322	0.679015	0.705531	0.713713	0.680503	0.406564	0.691047	0.69674	0.667922	0.69004	0.701094	0.444929	0.67505	0.706818	0.380668	0.719075	0.70954	0.683832
nfatPathway	0.628539	-0.395628	0.988009	1	47	0.681361	0.697977	0.572923	0.713061	0.732741	0.711868	0.654644	0.731793	0.606578	0.687772	0.687109	0.648006	0.673749	0.636355	0.35373	0.652794	0.723688	0.762219	0.579454	0.708896	0.746219	0.71296	0.671813	0.703429	0.435091	0.650098	0.595402	0.552884	0.553954	0.627913	0.573647	0.743528	0.666782
rarrxrPathway	0.643888	-0.402873	0.988236	1	15	0.673917	0.646954	0.681507	0.663511	0.679178	0.655114	0.665517	0.673035	0.660414	0.69428	0.606966	0.656676	0.679968	0.654883	0.634112	0.64764	0.599798	0.551312	0.658769	0.693236	0.573921	0.679793	0.665217	0.644653	0.656244	0.677289	0.63673	0.69053	0.688717	0.679963	0.63504	0.635745	0.600511
cardiacegfPathway	0.647612	-0.409826	0.989489	1	16	0.677062	0.691233	0.632772	0.710509	0.659381	0.570369	0.700938	0.694661	0.654373	0.729725	0.695809	0.509177	0.63227	0.691587	0.661625	0.639237	0.688013	0.625103	0.708287	0.626913	0.627142	0.703785	0.434128	0.675367	0.642532	0.65703	0.687926	0.700925	0.705274	0.696169	0.492785	0.690529	0.682254
il17Pathway	0.563558	-0.415997	0.989872	1	17	0.69243	0.474544	0.124782	0.717602	0.720802	0.724569	0.719174	0.681496	0.714812	0.620371	0.734691	0.728766	0.724578	0.726195	0.707929	0.72354	0.718156	0.73172	0.729444	0.708715	0.743498	0.72053	0.706539	0.225413	0.646415	0.310309	0.697718	0.701057	0.671293	0.730635	0.625055	0.730234	0.687945
INS	0.638684	-0.412035	0.990192	1	24	0.589644	0.709667	0.70371	0.685808	0.68753	0.695525	0.698123	0.700628	0.670062	0.713004	0.735511	0.654153	0.643125	0.685335	0.533927	0.716751	0.639064	0.716779	0.683992	0.665599	0.614927	0.581445	0.665662	0.694366	0.630392	0.455674	0.659052	0.720677	0.559198	0.621908	0.690833	0.71691	0.503221
tnfr2Pathway	0.652945	-0.420606	0.991213	1	18	0.653128	0.589913	0.670372	0.582661	0.698234	0.616278	0.674514	0.678692	0.632148	0.725258	0.708799	0.652944	0.632964	0.674549	0.665594	0.630709	0.682581	0.656606	0.668995	0.702541	0.682704	0.659766	0.687398	0.593063	0.65446	0.636423	0.674258	0.65765	0.688814	0.691831	0.552221	0.676873	0.711993
Complement_Activation_Classical	0.644742	-0.43757	0.992407	1	11	0.693585	0.636387	0.739104	0.715646	0.614674	0.7181	0.705222	0.54373	0.663278	0.586797	0.712957	0.678981	0.550026	0.707337	0.655122	0.713623	0.627118	0.712454	0.707983	0.707411	0.655945	0.711846	0.388757	0.477582	0.70324	0.634355	0.705763	0.710929	0.704719	0.64716	0.716146	0.683647	0.699473
shhPathway	0.647761	-0.433872	0.992466	1	14	0.675869	0.657034	0.689234	0.647396	0.656046	0.657083	0.677903	0.678154	0.681111	0.672761	0.675221	0.612523	0.665847	0.520162	0.690909	0.660955	0.657429	0.708082	0.646415	0.595005	0.727203	0.662968	0.723825	0.597907	0.67492	0.702694	0.605445	0.711019	0.660261	0.664829	0.663553	0.705749	0.655906
cdk5Pathway	0.660737	-0.436426	0.992766	1	13	0.698266	0.670679	0.738515	0.687284	0.681878	0.622332	0.702031	0.678658	0.686597	0.685558	0.712716	0.657978	0.683859	0.690603	0.637439	0.623841	0.686933	0.663094	0.693217	0.692775	0.620732	0.677287	0.654	0.696025	0.522285	0.637199	0.61481	0.652995	0.689577	0.569761	0.667374	0.653738	0.661223
ST_ADRENERGIC	0.632249	-0.43516	0.993306	1	35	0.676262	0.677055	0.580647	0.693472	0.702779	0.706948	0.679442	0.689349	0.697817	0.660299	0.677424	0.705433	0.731874	0.428807	0.552445	0.527777	0.728246	0.670745	0.64534	0.666838	0.734114	0.687705	0.737094	0.699769	0.593753	0.706921	0.543003	0.640293	0.666039	0.666898	0.723504	0.694287	0.73738
SIG_PIP3_signaling_in_B_lymphocytes	0.647747	-0.444459	0.994245	1	32	0.618059	0.598616	0.583672	0.720439	0.705308	0.640695	0.709969	0.740501	0.724038	0.720492	0.71107	0.665517	0.651475	0.647078	0.583716	0.751711	0.71349	0.767931	0.705526	0.616117	0.644681	0.623811	0.658255	0.679956	0.663151	0.518152	0.708167	0.725427	0.634332	0.642128	0.662168	0.744567	0.56367
MAP00603_Globoside_metabolism	0.664508	-0.456757	0.994386	1	10	0.666849	0.686871	0.715129	0.695724	0.685501	0.515343	0.605581	0.699391	0.700093	0.690364	0.652924	0.703198	0.70487	0.573854	0.70867	0.683734	0.650722	0.610455	0.6846	0.678466	0.673213	0.697252	0.589404	0.684989	0.701609	0.698348	0.606161	0.693064	0.696029	0.701553	0.684595	0.678891	0.677056
electron_transport	0.637034	-0.444698	0.994463	1	62	0.688547	0.595363	0.780426	0.560899	0.478957	0.645805	0.730378	0.663962	0.70091	0.714038	0.692352	0.505021	0.626438	0.668492	0.700758	0.685705	0.696411	0.626502	0.733477	0.668363	0.614047	0.616893	0.773359	0.701121	0.695593	0.702424	0.714536	0.490725	0.678711	0.720977	0.706748	0.732941	0.737792
MAP00590_Prostaglandin_and_leukotriene_metabolism	0.628525	-0.457518	0.994901	1	17	0.182055	0.704035	0.751562	0.238353	0.716707	0.713269	0.715814	0.589107	0.700498	0.686572	0.712859	0.730479	0.650237	0.689863	0.722773	0.64718	0.725304	0.669327	0.715466	0.6685	0.7202	0.729533	0.708656	0.699761	0.730395	0.691029	0.646726	0.732145	0.712813	0.695616	0.718434	0.728613	0.696047
stemPathway	0.620315	-0.465122	0.99528	1	15	0.672971	0.468825	0.721488	0.721484	0.69875	0.734418	0.702494	0.692803	0.718776	0.614356	0.726451	0.72241	0.736665	0.711446	0.690406	0.738693	0.716596	0.738407	0.741699	0.723735	0.753616	0.733952	0.705213	0.180435	0.567241	0.268294	0.708339	0.69691	0.692887	0.678844	0.729367	0.731277	0.72361
ST_Gaq_Pathway	0.664843	-0.460793	0.995546	1	27	0.679954	0.623986	0.746996	0.70133	0.715499	0.640938	0.645909	0.66863	0.647457	0.766428	0.705968	0.683917	0.717591	0.664422	0.61195	0.714224	0.578895	0.664046	0.719964	0.539491	0.710277	0.715131	0.716028	0.641967	0.641629	0.680234	0.713117	0.613343	0.653307	0.653295	0.682312	0.673876	0.717075
il1rPathway	0.641179	-0.463378	0.995714	1	29	0.704683	0.522284	0.73704	0.74179	0.750438	0.674211	0.726269	0.650879	0.635994	0.665608	0.675324	0.739575	0.744563	0.698521	0.678042	0.638018	0.723544	0.708255	0.651029	0.717408	0.726877	0.746736	0.69411	0.356025	0.635775	0.472705	0.691937	0.696714	0.625079	0.751374	0.733994	0.648703	0.66678
fasPathway	0.666068	-0.470482	0.996217	1	28	0.730695	0.5365	0.43738	0.712582	0.720117	0.65467	0.644017	0.712582	0.691681	0.700118	0.730372	0.732252	0.62836	0.705771	0.623572	0.708388	0.568073	0.740009	0.629267	0.680623	0.743065	0.57848	0.734668	0.72971	0.70759	0.724031	0.65631	0.6467	0.693573	0.666746	0.740934	0.706289	0.719364
CR_IMMUNE_FUNCTION	0.642065	-0.469787	0.99631	1	50	0.638995	0.736978	0.608747	0.686676	0.568531	0.694778	0.656474	0.68893	0.709169	0.76149	0.721013	0.729331	0.663721	0.583151	0.658315	0.657047	0.711552	0.756485	0.715698	0.509344	0.718589	0.767408	0.656049	0.62156	0.691652	0.641088	0.532564	0.729562	0.749014	0.742266	0.739993	0.552393	0.738443
cblPathway	0.67441	-0.48181	0.996338	1	11	0.675707	0.688259	0.604168	0.712189	0.664774	0.709774	0.71558	0.696425	0.642577	0.670153	0.720677	0.488615	0.732652	0.702862	0.597534	0.716833	0.714217	0.679844	0.696301	0.687849	0.622365	0.697951	0.709912	0.672155	0.657202	0.691359	0.710587	0.692582	0.635267	0.706361	0.707297	0.71392	0.658768
ST_Tumor_Necrosis_Factor_Pathway	0.667016	-0.473443	0.996397	1	28	0.688794	0.667207	0.766222	0.65784	0.617457	0.664691	0.716755	0.529855	0.667023	0.750696	0.731655	0.665572	0.677688	0.705003	0.638699	0.676355	0.648799	0.718046	0.71886	0.731629	0.690784	0.702338	0.74213	0.655613	0.425069	0.648583	0.654107	0.654823	0.730723	0.756009	0.629251	0.699683	0.743783
MAP00602_Blood_group_glycolipid_biosynthesis_neolact_series	0.674519	-0.48294	0.996561	1	13	0.659434	0.701517	0.70479	0.714222	0.643295	0.564716	0.607521	0.730242	0.720932	0.674234	0.703784	0.674102	0.731157	0.605099	0.730915	0.602602	0.665169	0.690594	0.702524	0.70496	0.720605	0.700095	0.654337	0.672158	0.714009	0.662922	0.57691	0.713663	0.655877	0.715062	0.703439	0.695777	0.717889
myosinPathway	0.677802	-0.488887	0.996954	1	14	0.67966	0.67982	0.625119	0.720905	0.708558	0.734558	0.687117	0.68504	0.687293	0.687871	0.730971	0.538351	0.739463	0.696022	0.710567	0.727431	0.701108	0.715561	0.649267	0.667602	0.676147	0.719752	0.695327	0.658222	0.640264	0.638159	0.681508	0.717635	0.682523	0.585338	0.705299	0.720733	0.625536
ST_JNK_MAPK_Pathway	0.661726	-0.482404	0.996982	1	37	0.725564	0.583622	0.741577	0.737144	0.673377	0.74484	0.721637	0.707658	0.71842	0.689038	0.747672	0.705488	0.651101	0.621835	0.73614	0.651791	0.579417	0.724294	0.578891	0.687579	0.690514	0.747302	0.713887	0.674804	0.660994	0.728531	0.587581	0.492421	0.699758	0.728227	0.662637	0.727969	0.652
cxcr4Pathway	0.666856	-0.489224	0.997172	1	23	0.716483	0.706409	0.390489	0.738552	0.70511	0.68398	0.715065	0.658015	0.744061	0.734122	0.670041	0.52597	0.716626	0.696148	0.711786	0.692873	0.723769	0.699012	0.684036	0.703164	0.705722	0.696111	0.716638	0.594346	0.604368	0.703527	0.728147	0.732911	0.711341	0.693824	0.710171	0.681452	0.647836
ctla4Pathway	0.58348	-0.502025	0.997597	1	19	0.70603	0.744053	0.0893418	0.55706	0.75805	0.754821	0.750745	0.724405	0.707511	0.750596	0.764038	0.7551	0.700098	0.567695	0.754531	0.750164	0.750031	0.746509	0.74845	0.726435	0.530649	0.74603	0.742355	0.738717	0.741998	0.74543	0.578964	0.756097	0.731742	0.498443	0.538862	0.750129	0.73213
tall1Pathway	0.683636	-0.506991	0.99767	1	12	0.663503	0.692519	0.635507	0.640286	0.720417	0.658546	0.705223	0.726164	0.715927	0.693979	0.725803	0.705904	0.715117	0.723296	0.644125	0.671327	0.704138	0.700528	0.539056	0.707945	0.737581	0.696555	0.708496	0.682654	0.688262	0.714298	0.716226	0.678815	0.705248	0.718451	0.54988	0.688434	0.721558
RAR_UP	0.680819	-0.513108	0.998222	1	31	0.73489	0.724715	0.795629	0.72662	0.706499	0.701413	0.747216	0.521561	0.711757	0.743402	0.739618	0.766639	0.76617	0.592	0.751883	0.685873	0.673867	0.646611	0.622783	0.750414	0.466997	0.718668	0.559515	0.743983	0.640329	0.626748	0.655941	0.700186	0.711022	0.632665	0.776373	0.770754	0.681808
ANTI_CD44_DOWN	0.681539	-0.5236	0.998228	1	12	0.687218	0.675954	0.755278	0.676639	0.714098	0.699877	0.712176	0.656237	0.700085	0.723147	0.694031	0.746601	0.668617	0.69218	0.730888	0.704959	0.730873	0.71789	0.696619	0.652106	0.693366	0.696371	0.73643	0.713651	0.70377	0.713671	0.603827	0.717061	0.652358	0.660325	0.718021	0.621375	0.612009
tob1Pathway	0.630992	-0.519821	0.998254	1	18	0.700632	0.749313	0.136985	0.704467	0.736302	0.737021	0.736601	0.649641	0.732727	0.734299	0.738194	0.726926	0.747514	0.705944	0.738187	0.721566	0.724891	0.751265	0.753982	0.722761	0.622225	0.738956	0.749046	0.707241	0.736852	0.664609	0.734471	0.719967	0.713821	0.734904	0.639531	0.477973	0.672432
compPathway	0.673228	-0.530888	0.998462	1	14	0.709563	0.476558	0.773599	0.742607	0.671597	0.742966	0.742251	0.445192	0.725221	0.638071	0.730979	0.7569	0.756691	0.732522	0.724081	0.741754	0.623234	0.739211	0.744633	0.729991	0.722816	0.719549	0.733533	0.394764	0.700299	0.596806	0.735885	0.74567	0.731544	0.612647	0.751044	0.747082	0.729548
MAPK_Cascade	0.680486	-0.526502	0.998523	1	21	0.700052	0.70904	0.77827	0.763334	0.727551	0.733604	0.737573	0.738554	0.544688	0.699734	0.75595	0.715066	0.732418	0.570342	0.661724	0.746836	0.742517	0.729065	0.558068	0.751729	0.724269	0.726571	0.735526	0.59416	0.708876	0.717888	0.628881	0.50338	0.73028	0.617038	0.698182	0.731758	0.715885
tcytotoxicPathway	0.595379	-0.535168	0.998549	1	13	0.696131	0.727582	0.0662666	0.730334	0.740457	0.739178	0.732715	0.681976	0.71516	0.734661	0.745793	0.666064	0.735921	0.710109	0.739791	0.721047	0.730151	0.736195	0.73756	0.705748	0.726939	0.724717	0.725332	0.697656	0.717668	0.734043	0.702754	0.732659	0.726112	0.727847	0.612752	0.736049	0.719557
thelperPathway	0.596446	-0.536419	0.998579	1	13	0.697071	0.72726	0.0678687	0.728637	0.740776	0.737883	0.735838	0.68199	0.714087	0.73545	0.744933	0.666557	0.735803	0.7104	0.740452	0.721416	0.731354	0.736363	0.73927	0.707271	0.727215	0.725259	0.724492	0.697776	0.717093	0.733731	0.702875	0.734005	0.726953	0.729514	0.612223	0.735664	0.71913
ST_Wnt_Ca2_cyclic_GMP_Pathway	0.69783	-0.558729	0.999185	1	19	0.682778	0.665829	0.75826	0.737642	0.735454	0.69933	0.729504	0.696179	0.732879	0.776563	0.683409	0.702745	0.748069	0.651982	0.616842	0.747901	0.718585	0.684172	0.722989	0.714612	0.754139	0.706123	0.707081	0.685214	0.710302	0.743174	0.732059	0.619115	0.669407	0.653974	0.71513	0.69958	0.737617
tcapoptosisPathway	0.635616	-0.574869	0.999244	1	11	0.704794	0.732613	0.111111	0.727732	0.741501	0.735608	0.740987	0.708161	0.7298	0.733779	0.744244	0.728253	0.737316	0.741874	0.741621	0.732074	0.736643	0.734379	0.73992	0.708372	0.745439	0.730443	0.735644	0.724605	0.735509	0.732664	0.734622	0.735113	0.727884	0.735627	0.599509	0.735058	0.719172
hcmvPathway	0.706585	-0.565082	0.999255	1	16	0.718335	0.726982	0.7232	0.725967	0.738436	0.659654	0.712319	0.722877	0.717331	0.746577	0.73529	0.650308	0.695748	0.721989	0.673867	0.704599	0.732629	0.707365	0.627381	0.728198	0.697035	0.724562	0.753284	0.723542	0.691403	0.681325	0.725837	0.726306	0.720755	0.691845	0.699886	0.711953	0.690273
MAP00380_Tryptophan_metabolism	0.661708	-0.560781	0.999285	1	42	0.732742	0.699274	0.826305	0.547018	0.690422	0.393538	0.71701	0.706106	0.724778	0.783711	0.584561	0.674283	0.533961	0.740259	0.765506	0.75128	0.769465	0.722329	0.457674	0.754676	0.627569	0.775135	0.748848	0.779126	0.768289	0.739365	0.732333	0.768792	0.767015	0.765211	0.745202	0.747272	0.743865
erythPathway	0.686371	-0.574803	0.999321	1	14	0.713579	0.574391	0.788728	0.752117	0.753186	0.761349	0.751284	0.651308	0.748618	0.63376	0.763947	0.744826	0.769695	0.754305	0.734035	0.755583	0.745848	0.757135	0.763193	0.743944	0.768382	0.755932	0.76732	0.272129	0.639015	0.455748	0.749023	0.731331	0.692639	0.747552	0.765349	0.669418	0.66507
stressPathway	0.70444	-0.566985	0.999343	1	25	0.681534	0.696388	0.74067	0.734972	0.74425	0.705877	0.72452	0.610252	0.709889	0.76117	0.757971	0.677697	0.710592	0.72273	0.696803	0.686427	0.734332	0.690398	0.594979	0.743766	0.722831	0.724011	0.747492	0.690832	0.711702	0.712942	0.703824	0.659707	0.732558	0.760351	0.727847	0.690893	0.752254
tollPathway	0.708558	-0.5778	0.999482	1	29	0.716509	0.660158	0.747609	0.757966	0.769038	0.637044	0.721027	0.729847	0.654337	0.784978	0.675769	0.751615	0.714933	0.746363	0.696216	0.70142	0.732778	0.634617	0.661048	0.681079	0.710005	0.768276	0.713457	0.736072	0.723516	0.723616	0.726596	0.657966	0.676618	0.775712	0.718267	0.729513	0.752026
asbcellPathway	0.680073	-0.594247	0.999484	1	11	0.70733	0.747964	0.758472	0.751729	0.753716	0.753021	0.756358	0.746325	0.697238	0.744846	0.754739	0.749052	0.757569	0.53435	0.737956	0.752083	0.7289	0.746016	0.755461	0.718843	0.475537	0.742218	0.750963	0.73535	0.749875	0.738496	0.533167	0.724229	0.74601	0.432613	0.758765	0.748157	0.725054
cell_surface_receptor_linked_signal_transduction	0.680839	-0.5755	0.99951	1	123	0.734209	0.491345	0.681115	0.796294	0.769193	0.7887	0.81557	0.796341	0.729992	0.698782	0.712483	0.82804	0.799789	0.834571	0.762784	0.848579	0.509827	0.655753	0.723739	0.830034	0.641466	0.846485	0.763969	0.584583	0.483306	0.511188	0.802786	0.809595	0.542641	0.560528	0.752838	0.737255	0.494351
inflamPathway	0.651623	-0.59097	0.999574	1	28	0.730948	0.606861	0.804036	0.784357	0.763271	0.794856	0.769535	0.696479	0.739566	0.699091	0.790853	0.789256	0.797542	0.646647	0.757455	0.791807	0.770628	0.799254	0.803974	0.776639	0.64137	0.79383	0.772436	0.259124	0.679131	0.352985	0.641216	0.779668	0.75033	0.555778	0.717835	0.736656	0.730876
CR_PROTEIN_MOD	0.695754	-0.593012	0.999661	1	146	0.696767	0.589292	0.575396	0.696848	0.707802	0.760911	0.775166	0.767084	0.744321	0.807238	0.7937	0.454864	0.750165	0.641173	0.657352	0.707234	0.552871	0.803602	0.736221	0.807074	0.74389	0.730554	0.780531	0.752238	0.77628	0.762855	0.62565	0.716621	0.811144	0.798565	0.712656	0.63199	0.82081
MAP00562_Inositol_phosphate_metabolism	0.717079	-0.612533	0.999715	1	18	0.700127	0.755417	0.760464	0.701196	0.753117	0.702004	0.716387	0.744555	0.742717	0.762959	0.683566	0.71105	0.678704	0.734092	0.698217	0.724191	0.696856	0.747883	0.654857	0.732991	0.692703	0.714511	0.758512	0.75057	0.719033	0.738586	0.738057	0.764848	0.738661	0.73917	0.723555	0.713212	0.733876
th1th2Pathway	0.686167	-0.616667	0.999729	1	18	0.739975	0.76921	0.774578	0.772884	0.617235	0.740111	0.777614	0.741328	0.732	0.771905	0.789525	0.78388	0.756878	0.570274	0.77833	0.784912	0.565792	0.786225	0.787742	0.756195	0.431169	0.738819	0.702941	0.748742	0.777661	0.709273	0.499327	0.761597	0.76211	0.515524	0.797572	0.78673	0.765925
ST_T_Cell_Signal_Transduction	0.658147	-0.611371	0.999741	1	39	0.727699	0.755352	0.173335	0.46651	0.782166	0.743738	0.760903	0.778435	0.744022	0.807319	0.806549	0.675298	0.773699	0.768934	0.747863	0.713819	0.733111	0.700316	0.791543	0.722685	0.789141	0.743063	0.777222	0.758084	0.752942	0.758662	0.76865	0.685511	0.719193	0.759283	0.709123	0.712644	0.765684
INSULIN_2F_DOWN	0.717323	-0.625298	0.999802	1	27	0.683493	0.759287	0.773769	0.760431	0.749087	0.744419	0.735793	0.698119	0.746304	0.779723	0.725481	0.760741	0.748657	0.689273	0.744685	0.66938	0.734031	0.723265	0.704237	0.728849	0.731009	0.718615	0.744284	0.711606	0.702916	0.758703	0.725051	0.677708	0.752511	0.789775	0.724361	0.72763	0.682032
MAP00071_Fatty_acid_metabolism	0.69042	-0.62324	0.999804	1	43	0.731556	0.761798	0.781788	0.687875	0.723221	0.553272	0.68122	0.76919	0.727597	0.7816	0.625856	0.745485	0.591749	0.713571	0.783164	0.735249	0.764762	0.71608	0.440196	0.757681	0.674037	0.777243	0.774089	0.797253	0.774326	0.770927	0.748113	0.796051	0.763506	0.77524	0.740499	0.792312	0.757473
41bbPathway	0.729436	-0.636821	0.999831	1	18	0.716942	0.708894	0.729383	0.741778	0.761812	0.718218	0.747133	0.736592	0.715323	0.76369	0.764692	0.749107	0.765193	0.746314	0.6928	0.714245	0.757826	0.699005	0.641922	0.746368	0.734336	0.750911	0.762424	0.67996	0.724445	0.711748	0.745556	0.736276	0.741147	0.762515	0.743105	0.729768	0.751943
SA_DAG1	0.73534	-0.660649	0.999867	1	10	0.673189	0.750169	0.740381	0.700951	0.734993	0.742335	0.741894	0.748336	0.745594	0.724112	0.751671	0.716753	0.74391	0.747337	0.7419	0.73849	0.744191	0.746804	0.7461	0.725628	0.744878	0.731707	0.751104	0.738004	0.746578	0.733176	0.743738	0.742012	0.730348	0.741222	0.749724	0.736926	0.727967
CR_DEATH	0.726984	-0.669987	0.999935	1	70	0.646234	0.732663	0.84479	0.801415	0.719441	0.807611	0.783652	0.68723	0.733283	0.81045	0.755924	0.795915	0.811345	0.722882	0.709687	0.758626	0.768723	0.768217	0.804749	0.822632	0.708574	0.766519	0.634602	0.70102	0.77135	0.741704	0.7089	0.580601	0.715199	0.704606	0.704489	0.794672	0.740618
mapkPathway	0.728926	-0.67879	0.999948	1	82	0.817068	0.63206	0.824359	0.834671	0.784552	0.715368	0.795067	0.774329	0.705288	0.805133	0.748189	0.816279	0.765792	0.777053	0.753581	0.783897	0.669371	0.777448	0.637352	0.774581	0.737472	0.811219	0.692072	0.73193	0.775105	0.700244	0.729114	0.620067	0.783572	0.830988	0.710431	0.738619	0.582993
par1Pathway	0.746643	-0.690905	0.999951	1	20	0.744619	0.749554	0.69971	0.776221	0.748935	0.794538	0.756147	0.70191	0.756549	0.761514	0.783405	0.622414	0.79826	0.741622	0.779439	0.777162	0.769623	0.781558	0.720554	0.728124	0.688942	0.777855	0.762077	0.727627	0.720715	0.758959	0.73214	0.781715	0.761689	0.769604	0.775803	0.781513	0.714307
alkPathway	0.739698	-0.710377	0.999972	1	31	0.764862	0.81314	0.764406	0.672098	0.803359	0.743941	0.600301	0.764417	0.797921	0.77876	0.638224	0.802633	0.740431	0.766051	0.700282	0.793679	0.782919	0.812525	0.813817	0.686885	0.704658	0.78894	0.801033	0.797965	0.770407	0.745997	0.76217	0.668428	0.715721	0.820321	0.782097	0.767972	0.766735
ST_Ga12_Pathway	0.759818	-0.738235	0.999984	1	21	0.771113	0.710233	0.789061	0.632507	0.796477	0.794666	0.779969	0.728567	0.771938	0.785962	0.743425	0.765994	0.80311	0.800484	0.789112	0.793782	0.693546	0.767749	0.796703	0.572877	0.759339	0.765709	0.783868	0.76807	0.774387	0.766812	0.793597	0.771222	0.763223	0.783677	0.804754	0.789302	0.782754
CR_HORMONAL_FUNCTIONS	0.76427	-0.752687	0.999985	1	12	0.749485	0.783492	0.795959	0.769247	0.751415	0.777525	0.775578	0.777426	0.782749	0.77657	0.7756	0.691117	0.710515	0.780263	0.76378	0.776252	0.776403	0.775693	0.785345	0.728973	0.771003	0.775859	0.679985	0.769247	0.770189	0.769845	0.781085	0.778392	0.766984	0.769509	0.792318	0.778098	0.756475
MAP00140_C21_Steroid_hormone_metabolism	0.765755	-0.759862	0.999985	1	10	0.739268	0.771455	0.784061	0.76551	0.773866	0.75754	0.772888	0.773562	0.767699	0.771708	0.775462	0.773305	0.773151	0.772072	0.775661	0.767796	0.767149	0.763881	0.775409	0.745895	0.775307	0.76802	0.773114	0.760431	0.760659	0.741938	0.770992	0.773522	0.761086	0.763632	0.755342	0.765269	0.755894
atrbrcaPathway	0.764145	-0.750643	0.999988	1	19	0.76176	0.724695	0.761843	0.792708	0.73635	0.759894	0.769115	0.782417	0.779425	0.779353	0.799972	0.754728	0.77802	0.760148	0.780122	0.771512	0.761893	0.783182	0.74662	0.752037	0.794191	0.771519	0.775936	0.784553	0.678703	0.775134	0.797407	0.77895	0.752733	0.776804	0.786506	0.783297	0.755147
Il12Pathway	0.701705	-0.753154	0.999988	1	23	0.764574	0.788862	0.172119	0.802525	0.810861	0.802622	0.799914	0.788691	0.797422	0.804366	0.814473	0.803676	0.808038	0.69494	0.760911	0.771679	0.797688	0.808996	0.733166	0.764875	0.792037	0.769818	0.80579	0.780342	0.804763	0.793687	0.765951	0.804021	0.761265	0.800076	0.722436	0.801216	0.77352
ANDROGEN_GENES_FROM_NETAFFX	0.738874	-0.761136	0.999993	1	53	0.70928	0.799726	0.670314	0.726644	0.796698	0.779578	0.795033	0.789053	0.752122	0.744683	0.797814	0.803236	0.704064	0.785657	0.789844	0.800957	0.791012	0.798528	0.782303	0.796827	0.767187	0.811002	0.777554	0.765396	0.787977	0.749195	0.809902	0.793952	0.746227	0.739748	0.796243	0.779908	0.788183
HOX_LIST_JP	0.761766	-0.772583	0.999994	1	42	0.736677	0.808525	0.800638	0.836583	0.817881	0.811067	0.584612	0.835757	0.796048	0.841496	0.736505	0.798498	0.746132	0.819884	0.798009	0.815521	0.807137	0.82819	0.691208	0.807725	0.606601	0.797546	0.618438	0.799008	0.811704	0.834239	0.825388	0.5176	0.80892	0.83196	0.767514	0.731026	0.807866
cytokinePathway	0.738475	-0.795189	0.999996	1	21	0.783465	0.604298	0.840308	0.817403	0.800664	0.822395	0.806312	0.799039	0.808567	0.73499	0.821208	0.829953	0.825508	0.811201	0.81228	0.815577	0.811443	0.814661	0.820268	0.794854	0.826589	0.780258	0.800938	0.305294	0.75866	0.424138	0.804095	0.801413	0.788723	0.818123	0.825742	0.816423	0.80179
keratinocytePathway	0.774836	-0.786262	0.999996	1	45	0.780449	0.750422	0.773141	0.770381	0.813823	0.683562	0.76891	0.742211	0.80324	0.853275	0.794303	0.656635	0.728562	0.810708	0.747827	0.759731	0.824052	0.735285	0.738442	0.78811	0.793608	0.806022	0.841405	0.783	0.789523	0.791424	0.799296	0.796605	0.819032	0.848358	0.749775	0.784297	0.810285
no2il12Pathway	0.745422	-0.813445	0.999997	1	17	0.758441	0.797638	0.336978	0.78859	0.804643	0.800266	0.797677	0.808113	0.798824	0.800319	0.805367	0.790255	0.802884	0.801068	0.801374	0.795676	0.787683	0.799324	0.803943	0.756446	0.812932	0.792685	0.796855	0.78646	0.799078	0.7976	0.8003	0.797485	0.787953	0.789614	0.810263	0.799194	0.784855
SIG_CD40PATHWAYMAP	0.787537	-0.824888	0.999999	1	34	0.761105	0.803815	0.83347	0.776175	0.808229	0.76029	0.775266	0.806454	0.782719	0.818773	0.823106	0.803874	0.797295	0.809907	0.758284	0.810562	0.776889	0.795346	0.718457	0.789762	0.764271	0.783352	0.832093	0.765307	0.792175	0.787818	0.818687	0.795055	0.815341	0.834017	0.703782	0.80105	0.80777
dcPathway	0.796881	-0.878866	1	1	19	0.765912	0.646978	0.81808	0.829915	0.829416	0.835904	0.827415	0.830237	0.805715	0.803313	0.835756	0.814965	0.837315	0.827264	0.810185	0.82548	0.81098	0.819907	0.833205	0.787654	0.836977	0.801914	0.809691	0.617609	0.796892	0.767208	0.805455	0.724704	0.817964	0.813019	0.833026	0.826872	0.806596
nktPathway	0.791816	-0.88401	1	1	27	0.806354	0.845192	0.583212	0.823131	0.732176	0.820084	0.847221	0.782678	0.840418	0.834856	0.856203	0.851159	0.834591	0.821285	0.841357	0.846704	0.689317	0.85057	0.855193	0.818211	0.747899	0.848639	0.800309	0.679714	0.817978	0.70344	0.757783	0.847552	0.817526	0.828333	0.861747	0.798769	0.801893
TESTIS_GENES_FROM_XHX_AND_NETAFFX	0.780427	-0.880985	1	1	46	0.206759	0.858295	0.779432	0.868929	0.734398	0.863317	0.735937	0.817653	0.846692	0.879155	0.836085	0.872155	0.831788	0.823059	0.830643	0.803163	0.83094	0.857489	0.753917	0.698154	0.845509	0.834771	0.840255	0.799448	0.851138	0.842708	0.812248	0.871656	0.767688	0.823204	0.849181	0.827496	0.72724
GPCRs_Class_B_Secretin-like	0.816862	-0.932068	1	1	22	0.78733	0.821635	0.84506	0.783612	0.838443	0.820712	0.822555	0.820693	0.82708	0.827643	0.81973	0.843632	0.838755	0.82932	0.754019	0.837772	0.823133	0.818928	0.83849	0.802422	0.811116	0.822397	0.816136	0.780095	0.822927	0.816489	0.819368	0.827444	0.80771	0.815294	0.834065	0.829114	0.80853
ST_Ga13_Pathway	0.815648	-0.927338	1	1	36	0.825433	0.774465	0.859623	0.814719	0.812803	0.821476	0.826314	0.819419	0.799186	0.851764	0.810814	0.838755	0.841071	0.830758	0.7478	0.8234	0.751497	0.810206	0.841429	0.693443	0.824404	0.835004	0.84583	0.822874	0.809465	0.810092	0.843504	0.848237	0.828024	0.816965	0.845578	0.845402	0.837445
MAP00150_Androgen_and_estrogen_metabolism	0.81797	-0.943241	1	1	17	0.762094	0.833733	0.840638	0.778395	0.806613	0.816664	0.835766	0.837623	0.811875	0.825882	0.823474	0.836294	0.815419	0.828684	0.827662	0.825814	0.829889	0.826093	0.832541	0.806162	0.824548	0.82928	0.776849	0.81653	0.827798	0.816908	0.828699	0.829283	0.818718	0.82579	0.811884	0.827847	0.814201
MAP00361_gamma_Hexachlorocyclohexane_degradation	0.829626	-0.988459	1	1	26	0.808161	0.847465	0.870328	0.783178	0.83184	0.864062	0.84969	0.8493	0.857994	0.837235	0.767795	0.838331	0.822807	0.811175	0.856657	0.780713	0.850106	0.824748	0.841881	0.826638	0.700297	0.847162	0.863567	0.846533	0.846123	0.849413	0.839174	0.852572	0.843168	0.847027	0.839094	0.838271	0.828147
GPCRs_Class_A_Rhodopsin-like	0.986857	-2.3179	1	1	111	0.979259	0.990698	0.976675	0.988771	0.99039	0.991216	0.990982	0.98952	0.990167	0.99036	0.98048	0.992183	0.99232	0.991248	0.984909	0.991582	0.990387	0.989	0.992831	0.980454	0.988265	0.989879	0.989382	0.984978	0.990749	0.990176	0.990923	0.989217	0.98324	0.989445	0.99118	0.988685	0.986822
acetaminophenPathway	NA	NA	NA	NA	5	NA	NA	NA	NA	NA	NA	NA	NA	NA	NA	NA	NA	NA	NA	NA	NA	NA	NA	NA	NA	NA	NA	NA	NA	NA	NA	NA	NA	NA	NA	NA	NA	NA
ahspPathway	NA	NA	NA	NA	9	NA	NA	NA	NA	NA	NA	NA	NA	NA	NA	NA	NA	NA	NA	NA	NA	NA	NA	NA	NA	NA	NA	NA	NA	NA	NA	NA	NA	NA	NA	NA	NA	NA
aifPathway	NA	NA	NA	NA	3	NA	NA	NA	NA	NA	NA	NA	NA	NA	NA	NA	NA	NA	NA	NA	NA	NA	NA	NA	NA	NA	NA	NA	NA	NA	NA	NA	NA	NA	NA	NA	NA	NA
akap13Pathway	NA	NA	NA	NA	8	NA	NA	NA	NA	NA	NA	NA	NA	NA	NA	NA	NA	NA	NA	NA	NA	NA	NA	NA	NA	NA	NA	NA	NA	NA	NA	NA	NA	NA	NA	NA	NA	NA
alternativePathway	NA	NA	NA	NA	8	NA	NA	NA	NA	NA	NA	NA	NA	NA	NA	NA	NA	NA	NA	NA	NA	NA	NA	NA	NA	NA	NA	NA	NA	NA	NA	NA	NA	NA	NA	NA	NA	NA
anthraxPathway	NA	NA	NA	NA	2	NA	NA	NA	NA	NA	NA	NA	NA	NA	NA	NA	NA	NA	NA	NA	NA	NA	NA	NA	NA	NA	NA	NA	NA	NA	NA	NA	NA	NA	NA	NA	NA	NA
appPathway	NA	NA	NA	NA	3	NA	NA	NA	NA	NA	NA	NA	NA	NA	NA	NA	NA	NA	NA	NA	NA	NA	NA	NA	NA	NA	NA	NA	NA	NA	NA	NA	NA	NA	NA	NA	NA	NA
argininecPathway	NA	NA	NA	NA	6	NA	NA	NA	NA	NA	NA	NA	NA	NA	NA	NA	NA	NA	NA	NA	NA	NA	NA	NA	NA	NA	NA	NA	NA	NA	NA	NA	NA	NA	NA	NA	NA	NA
bbcellPathway	NA	NA	NA	NA	7	NA	NA	NA	NA	NA	NA	NA	NA	NA	NA	NA	NA	NA	NA	NA	NA	NA	NA	NA	NA	NA	NA	NA	NA	NA	NA	NA	NA	NA	NA	NA	NA	NA
betaoxidationPathway	NA	NA	NA	NA	6	NA	NA	NA	NA	NA	NA	NA	NA	NA	NA	NA	NA	NA	NA	NA	NA	NA	NA	NA	NA	NA	NA	NA	NA	NA	NA	NA	NA	NA	NA	NA	NA	NA
botulinPathway	NA	NA	NA	NA	4	NA	NA	NA	NA	NA	NA	NA	NA	NA	NA	NA	NA	NA	NA	NA	NA	NA	NA	NA	NA	NA	NA	NA	NA	NA	NA	NA	NA	NA	NA	NA	NA	NA
caspase_activity	NA	NA	NA	NA	7	NA	NA	NA	NA	NA	NA	NA	NA	NA	NA	NA	NA	NA	NA	NA	NA	NA	NA	NA	NA	NA	NA	NA	NA	NA	NA	NA	NA	NA	NA	NA	NA	NA
cdc25Pathway	NA	NA	NA	NA	9	NA	NA	NA	NA	NA	NA	NA	NA	NA	NA	NA	NA	NA	NA	NA	NA	NA	NA	NA	NA	NA	NA	NA	NA	NA	NA	NA	NA	NA	NA	NA	NA	NA
circadianPathway	NA	NA	NA	NA	6	NA	NA	NA	NA	NA	NA	NA	NA	NA	NA	NA	NA	NA	NA	NA	NA	NA	NA	NA	NA	NA	NA	NA	NA	NA	NA	NA	NA	NA	NA	NA	NA	NA
classicPathway	NA	NA	NA	NA	9	NA	NA	NA	NA	NA	NA	NA	NA	NA	NA	NA	NA	NA	NA	NA	NA	NA	NA	NA	NA	NA	NA	NA	NA	NA	NA	NA	NA	NA	NA	NA	NA	NA
cptPathway	NA	NA	NA	NA	2	NA	NA	NA	NA	NA	NA	NA	NA	NA	NA	NA	NA	NA	NA	NA	NA	NA	NA	NA	NA	NA	NA	NA	NA	NA	NA	NA	NA	NA	NA	NA	NA	NA
CR_CANCER_TESTIS	NA	NA	NA	NA	9	NA	NA	NA	NA	NA	NA	NA	NA	NA	NA	NA	NA	NA	NA	NA	NA	NA	NA	NA	NA	NA	NA	NA	NA	NA	NA	NA	NA	NA	NA	NA	NA	NA
CR_TRANSPORT	NA	NA	NA	NA	6	NA	NA	NA	NA	NA	NA	NA	NA	NA	NA	NA	NA	NA	NA	NA	NA	NA	NA	NA	NA	NA	NA	NA	NA	NA	NA	NA	NA	NA	NA	NA	NA	NA
cremPathway	NA	NA	NA	NA	6	NA	NA	NA	NA	NA	NA	NA	NA	NA	NA	NA	NA	NA	NA	NA	NA	NA	NA	NA	NA	NA	NA	NA	NA	NA	NA	NA	NA	NA	NA	NA	NA	NA
dbpbPathway	NA	NA	NA	NA	4	NA	NA	NA	NA	NA	NA	NA	NA	NA	NA	NA	NA	NA	NA	NA	NA	NA	NA	NA	NA	NA	NA	NA	NA	NA	NA	NA	NA	NA	NA	NA	NA	NA
eea1Pathway	NA	NA	NA	NA	7	NA	NA	NA	NA	NA	NA	NA	NA	NA	NA	NA	NA	NA	NA	NA	NA	NA	NA	NA	NA	NA	NA	NA	NA	NA	NA	NA	NA	NA	NA	NA	NA	NA
eif2Pathway	NA	NA	NA	NA	7	NA	NA	NA	NA	NA	NA	NA	NA	NA	NA	NA	NA	NA	NA	NA	NA	NA	NA	NA	NA	NA	NA	NA	NA	NA	NA	NA	NA	NA	NA	NA	NA	NA
eosinophilsPathway	NA	NA	NA	NA	7	NA	NA	NA	NA	NA	NA	NA	NA	NA	NA	NA	NA	NA	NA	NA	NA	NA	NA	NA	NA	NA	NA	NA	NA	NA	NA	NA	NA	NA	NA	NA	NA	NA
erbb3Pathway	NA	NA	NA	NA	5	NA	NA	NA	NA	NA	NA	NA	NA	NA	NA	NA	NA	NA	NA	NA	NA	NA	NA	NA	NA	NA	NA	NA	NA	NA	NA	NA	NA	NA	NA	NA	NA	NA
erbb4Pathway	NA	NA	NA	NA	6	NA	NA	NA	NA	NA	NA	NA	NA	NA	NA	NA	NA	NA	NA	NA	NA	NA	NA	NA	NA	NA	NA	NA	NA	NA	NA	NA	NA	NA	NA	NA	NA	NA
etcPathway	NA	NA	NA	NA	9	NA	NA	NA	NA	NA	NA	NA	NA	NA	NA	NA	NA	NA	NA	NA	NA	NA	NA	NA	NA	NA	NA	NA	NA	NA	NA	NA	NA	NA	NA	NA	NA	NA
fbw7Pathway	NA	NA	NA	NA	8	NA	NA	NA	NA	NA	NA	NA	NA	NA	NA	NA	NA	NA	NA	NA	NA	NA	NA	NA	NA	NA	NA	NA	NA	NA	NA	NA	NA	NA	NA	NA	NA	NA
feederPathway	NA	NA	NA	NA	8	NA	NA	NA	NA	NA	NA	NA	NA	NA	NA	NA	NA	NA	NA	NA	NA	NA	NA	NA	NA	NA	NA	NA	NA	NA	NA	NA	NA	NA	NA	NA	NA	NA
flumazenilPathway	NA	NA	NA	NA	8	NA	NA	NA	NA	NA	NA	NA	NA	NA	NA	NA	NA	NA	NA	NA	NA	NA	NA	NA	NA	NA	NA	NA	NA	NA	NA	NA	NA	NA	NA	NA	NA	NA
fosbPathway	NA	NA	NA	NA	4	NA	NA	NA	NA	NA	NA	NA	NA	NA	NA	NA	NA	NA	NA	NA	NA	NA	NA	NA	NA	NA	NA	NA	NA	NA	NA	NA	NA	NA	NA	NA	NA	NA
fxrPathway	NA	NA	NA	NA	6	NA	NA	NA	NA	NA	NA	NA	NA	NA	NA	NA	NA	NA	NA	NA	NA	NA	NA	NA	NA	NA	NA	NA	NA	NA	NA	NA	NA	NA	NA	NA	NA	NA
g1pPathway	NA	NA	NA	NA	3	NA	NA	NA	NA	NA	NA	NA	NA	NA	NA	NA	NA	NA	NA	NA	NA	NA	NA	NA	NA	NA	NA	NA	NA	NA	NA	NA	NA	NA	NA	NA	NA	NA
gabaPathway	NA	NA	NA	NA	9	NA	NA	NA	NA	NA	NA	NA	NA	NA	NA	NA	NA	NA	NA	NA	NA	NA	NA	NA	NA	NA	NA	NA	NA	NA	NA	NA	NA	NA	NA	NA	NA	NA
glycolysisPathway	NA	NA	NA	NA	9	NA	NA	NA	NA	NA	NA	NA	NA	NA	NA	NA	NA	NA	NA	NA	NA	NA	NA	NA	NA	NA	NA	NA	NA	NA	NA	NA	NA	NA	NA	NA	NA	NA
GPCRs_Class_A_Rhodopsin-like_2	NA	NA	NA	NA	7	NA	NA	NA	NA	NA	NA	NA	NA	NA	NA	NA	NA	NA	NA	NA	NA	NA	NA	NA	NA	NA	NA	NA	NA	NA	NA	NA	NA	NA	NA	NA	NA	NA
gsPathway	NA	NA	NA	NA	6	NA	NA	NA	NA	NA	NA	NA	NA	NA	NA	NA	NA	NA	NA	NA	NA	NA	NA	NA	NA	NA	NA	NA	NA	NA	NA	NA	NA	NA	NA	NA	NA	NA
hbxPathway	NA	NA	NA	NA	8	NA	NA	NA	NA	NA	NA	NA	NA	NA	NA	NA	NA	NA	NA	NA	NA	NA	NA	NA	NA	NA	NA	NA	NA	NA	NA	NA	NA	NA	NA	NA	NA	NA
huntingtonPathway	NA	NA	NA	NA	4	NA	NA	NA	NA	NA	NA	NA	NA	NA	NA	NA	NA	NA	NA	NA	NA	NA	NA	NA	NA	NA	NA	NA	NA	NA	NA	NA	NA	NA	NA	NA	NA	NA
ifnaPathway	NA	NA	NA	NA	9	NA	NA	NA	NA	NA	NA	NA	NA	NA	NA	NA	NA	NA	NA	NA	NA	NA	NA	NA	NA	NA	NA	NA	NA	NA	NA	NA	NA	NA	NA	NA	NA	NA
ifngPathway	NA	NA	NA	NA	6	NA	NA	NA	NA	NA	NA	NA	NA	NA	NA	NA	NA	NA	NA	NA	NA	NA	NA	NA	NA	NA	NA	NA	NA	NA	NA	NA	NA	NA	NA	NA	NA	NA
il18Pathway	NA	NA	NA	NA	6	NA	NA	NA	NA	NA	NA	NA	NA	NA	NA	NA	NA	NA	NA	NA	NA	NA	NA	NA	NA	NA	NA	NA	NA	NA	NA	NA	NA	NA	NA	NA	NA	NA
il5Pathway	NA	NA	NA	NA	9	NA	NA	NA	NA	NA	NA	NA	NA	NA	NA	NA	NA	NA	NA	NA	NA	NA	NA	NA	NA	NA	NA	NA	NA	NA	NA	NA	NA	NA	NA	NA	NA	NA
ionPathway	NA	NA	NA	NA	5	NA	NA	NA	NA	NA	NA	NA	NA	NA	NA	NA	NA	NA	NA	NA	NA	NA	NA	NA	NA	NA	NA	NA	NA	NA	NA	NA	NA	NA	NA	NA	NA	NA
ketonebodiesPathway	NA	NA	NA	NA	4	NA	NA	NA	NA	NA	NA	NA	NA	NA	NA	NA	NA	NA	NA	NA	NA	NA	NA	NA	NA	NA	NA	NA	NA	NA	NA	NA	NA	NA	NA	NA	NA	NA
krebPathway	NA	NA	NA	NA	8	NA	NA	NA	NA	NA	NA	NA	NA	NA	NA	NA	NA	NA	NA	NA	NA	NA	NA	NA	NA	NA	NA	NA	NA	NA	NA	NA	NA	NA	NA	NA	NA	NA
ldlPathway	NA	NA	NA	NA	6	NA	NA	NA	NA	NA	NA	NA	NA	NA	NA	NA	NA	NA	NA	NA	NA	NA	NA	NA	NA	NA	NA	NA	NA	NA	NA	NA	NA	NA	NA	NA	NA	NA
lechtinPathway	NA	NA	NA	NA	9	NA	NA	NA	NA	NA	NA	NA	NA	NA	NA	NA	NA	NA	NA	NA	NA	NA	NA	NA	NA	NA	NA	NA	NA	NA	NA	NA	NA	NA	NA	NA	NA	NA
leptinPathway	NA	NA	NA	NA	9	NA	NA	NA	NA	NA	NA	NA	NA	NA	NA	NA	NA	NA	NA	NA	NA	NA	NA	NA	NA	NA	NA	NA	NA	NA	NA	NA	NA	NA	NA	NA	NA	NA
lymphocytePathway	NA	NA	NA	NA	9	NA	NA	NA	NA	NA	NA	NA	NA	NA	NA	NA	NA	NA	NA	NA	NA	NA	NA	NA	NA	NA	NA	NA	NA	NA	NA	NA	NA	NA	NA	NA	NA	NA
malatePathway	NA	NA	NA	NA	4	NA	NA	NA	NA	NA	NA	NA	NA	NA	NA	NA	NA	NA	NA	NA	NA	NA	NA	NA	NA	NA	NA	NA	NA	NA	NA	NA	NA	NA	NA	NA	NA	NA
malatexPathway	NA	NA	NA	NA	7	NA	NA	NA	NA	NA	NA	NA	NA	NA	NA	NA	NA	NA	NA	NA	NA	NA	NA	NA	NA	NA	NA	NA	NA	NA	NA	NA	NA	NA	NA	NA	NA	NA
MAP_kinase_activity	NA	NA	NA	NA	8	NA	NA	NA	NA	NA	NA	NA	NA	NA	NA	NA	NA	NA	NA	NA	NA	NA	NA	NA	NA	NA	NA	NA	NA	NA	NA	NA	NA	NA	NA	NA	NA	NA
MAP_kinase_kinase_activity	NA	NA	NA	NA	8	NA	NA	NA	NA	NA	NA	NA	NA	NA	NA	NA	NA	NA	NA	NA	NA	NA	NA	NA	NA	NA	NA	NA	NA	NA	NA	NA	NA	NA	NA	NA	NA	NA
MAP00062_Fatty_acid_biosynthesis_path_2	NA	NA	NA	NA	7	NA	NA	NA	NA	NA	NA	NA	NA	NA	NA	NA	NA	NA	NA	NA	NA	NA	NA	NA	NA	NA	NA	NA	NA	NA	NA	NA	NA	NA	NA	NA	NA	NA
MAP00271_Methionine_metabolism	NA	NA	NA	NA	8	NA	NA	NA	NA	NA	NA	NA	NA	NA	NA	NA	NA	NA	NA	NA	NA	NA	NA	NA	NA	NA	NA	NA	NA	NA	NA	NA	NA	NA	NA	NA	NA	NA
MAP00272_Cysteine_metabolism	NA	NA	NA	NA	9	NA	NA	NA	NA	NA	NA	NA	NA	NA	NA	NA	NA	NA	NA	NA	NA	NA	NA	NA	NA	NA	NA	NA	NA	NA	NA	NA	NA	NA	NA	NA	NA	NA
MAP00400_Phenylalanine_tyrosine_and_tryptophan_biosynthesis	NA	NA	NA	NA	8	NA	NA	NA	NA	NA	NA	NA	NA	NA	NA	NA	NA	NA	NA	NA	NA	NA	NA	NA	NA	NA	NA	NA	NA	NA	NA	NA	NA	NA	NA	NA	NA	NA
MAP00430_Taurine_and_hypotaurine_metabolism	NA	NA	NA	NA	3	NA	NA	NA	NA	NA	NA	NA	NA	NA	NA	NA	NA	NA	NA	NA	NA	NA	NA	NA	NA	NA	NA	NA	NA	NA	NA	NA	NA	NA	NA	NA	NA	NA
MAP00450_Selenoamino_acid_metabolism	NA	NA	NA	NA	5	NA	NA	NA	NA	NA	NA	NA	NA	NA	NA	NA	NA	NA	NA	NA	NA	NA	NA	NA	NA	NA	NA	NA	NA	NA	NA	NA	NA	NA	NA	NA	NA	NA
MAP00460_Cyanoamino_acid_metabolism	NA	NA	NA	NA	2	NA	NA	NA	NA	NA	NA	NA	NA	NA	NA	NA	NA	NA	NA	NA	NA	NA	NA	NA	NA	NA	NA	NA	NA	NA	NA	NA	NA	NA	NA	NA	NA	NA
MAP00512_O_Glycans_biosynthesis	NA	NA	NA	NA	4	NA	NA	NA	NA	NA	NA	NA	NA	NA	NA	NA	NA	NA	NA	NA	NA	NA	NA	NA	NA	NA	NA	NA	NA	NA	NA	NA	NA	NA	NA	NA	NA	NA
MAP00532_Chondroitin_Heparan_sulfate_biosynthesis	NA	NA	NA	NA	2	NA	NA	NA	NA	NA	NA	NA	NA	NA	NA	NA	NA	NA	NA	NA	NA	NA	NA	NA	NA	NA	NA	NA	NA	NA	NA	NA	NA	NA	NA	NA	NA	NA
MAP00533_Keratan_sulfate_biosynthesis	NA	NA	NA	NA	7	NA	NA	NA	NA	NA	NA	NA	NA	NA	NA	NA	NA	NA	NA	NA	NA	NA	NA	NA	NA	NA	NA	NA	NA	NA	NA	NA	NA	NA	NA	NA	NA	NA
MAP00601_Blood_group_glycolipid_biosynthesis_lact_series	NA	NA	NA	NA	6	NA	NA	NA	NA	NA	NA	NA	NA	NA	NA	NA	NA	NA	NA	NA	NA	NA	NA	NA	NA	NA	NA	NA	NA	NA	NA	NA	NA	NA	NA	NA	NA	NA
MAP00630_Glyoxylate_and_dicarboxylate_metabolism	NA	NA	NA	NA	9	NA	NA	NA	NA	NA	NA	NA	NA	NA	NA	NA	NA	NA	NA	NA	NA	NA	NA	NA	NA	NA	NA	NA	NA	NA	NA	NA	NA	NA	NA	NA	NA	NA
MAP00632_Benzoate_degradation	NA	NA	NA	NA	7	NA	NA	NA	NA	NA	NA	NA	NA	NA	NA	NA	NA	NA	NA	NA	NA	NA	NA	NA	NA	NA	NA	NA	NA	NA	NA	NA	NA	NA	NA	NA	NA	NA
MAP00680_Methane_metabolism	NA	NA	NA	NA	6	NA	NA	NA	NA	NA	NA	NA	NA	NA	NA	NA	NA	NA	NA	NA	NA	NA	NA	NA	NA	NA	NA	NA	NA	NA	NA	NA	NA	NA	NA	NA	NA	NA
MAP00720_Reductive_carboxylate_cycle_CO2_fixation	NA	NA	NA	NA	7	NA	NA	NA	NA	NA	NA	NA	NA	NA	NA	NA	NA	NA	NA	NA	NA	NA	NA	NA	NA	NA	NA	NA	NA	NA	NA	NA	NA	NA	NA	NA	NA	NA
MAP00740_Riboflavin_metabolism	NA	NA	NA	NA	5	NA	NA	NA	NA	NA	NA	NA	NA	NA	NA	NA	NA	NA	NA	NA	NA	NA	NA	NA	NA	NA	NA	NA	NA	NA	NA	NA	NA	NA	NA	NA	NA	NA
MAP00760_Nicotinate_and_nicotinamide_metabolism	NA	NA	NA	NA	3	NA	NA	NA	NA	NA	NA	NA	NA	NA	NA	NA	NA	NA	NA	NA	NA	NA	NA	NA	NA	NA	NA	NA	NA	NA	NA	NA	NA	NA	NA	NA	NA	NA
MAPKKK_cascade	NA	NA	NA	NA	9	NA	NA	NA	NA	NA	NA	NA	NA	NA	NA	NA	NA	NA	NA	NA	NA	NA	NA	NA	NA	NA	NA	NA	NA	NA	NA	NA	NA	NA	NA	NA	NA	NA
methioninePathway	NA	NA	NA	NA	5	NA	NA	NA	NA	NA	NA	NA	NA	NA	NA	NA	NA	NA	NA	NA	NA	NA	NA	NA	NA	NA	NA	NA	NA	NA	NA	NA	NA	NA	NA	NA	NA	NA
mitrPathway	NA	NA	NA	NA	9	NA	NA	NA	NA	NA	NA	NA	NA	NA	NA	NA	NA	NA	NA	NA	NA	NA	NA	NA	NA	NA	NA	NA	NA	NA	NA	NA	NA	NA	NA	NA	NA	NA
mRNA_binding_activity	NA	NA	NA	NA	9	NA	NA	NA	NA	NA	NA	NA	NA	NA	NA	NA	NA	NA	NA	NA	NA	NA	NA	NA	NA	NA	NA	NA	NA	NA	NA	NA	NA	NA	NA	NA	NA	NA
mrpPathway	NA	NA	NA	NA	6	NA	NA	NA	NA	NA	NA	NA	NA	NA	NA	NA	NA	NA	NA	NA	NA	NA	NA	NA	NA	NA	NA	NA	NA	NA	NA	NA	NA	NA	NA	NA	NA	NA
mspPathway	NA	NA	NA	NA	5	NA	NA	NA	NA	NA	NA	NA	NA	NA	NA	NA	NA	NA	NA	NA	NA	NA	NA	NA	NA	NA	NA	NA	NA	NA	NA	NA	NA	NA	NA	NA	NA	NA
neurotransmittersPathway	NA	NA	NA	NA	6	NA	NA	NA	NA	NA	NA	NA	NA	NA	NA	NA	NA	NA	NA	NA	NA	NA	NA	NA	NA	NA	NA	NA	NA	NA	NA	NA	NA	NA	NA	NA	NA	NA
neutrophilPathway	NA	NA	NA	NA	8	NA	NA	NA	NA	NA	NA	NA	NA	NA	NA	NA	NA	NA	NA	NA	NA	NA	NA	NA	NA	NA	NA	NA	NA	NA	NA	NA	NA	NA	NA	NA	NA	NA
notchPathway	NA	NA	NA	NA	4	NA	NA	NA	NA	NA	NA	NA	NA	NA	NA	NA	NA	NA	NA	NA	NA	NA	NA	NA	NA	NA	NA	NA	NA	NA	NA	NA	NA	NA	NA	NA	NA	NA
ox40Pathway	NA	NA	NA	NA	3	NA	NA	NA	NA	NA	NA	NA	NA	NA	NA	NA	NA	NA	NA	NA	NA	NA	NA	NA	NA	NA	NA	NA	NA	NA	NA	NA	NA	NA	NA	NA	NA	NA
parkinPathway	NA	NA	NA	NA	7	NA	NA	NA	NA	NA	NA	NA	NA	NA	NA	NA	NA	NA	NA	NA	NA	NA	NA	NA	NA	NA	NA	NA	NA	NA	NA	NA	NA	NA	NA	NA	NA	NA
parkinsonsPathway	NA	NA	NA	NA	2	NA	NA	NA	NA	NA	NA	NA	NA	NA	NA	NA	NA	NA	NA	NA	NA	NA	NA	NA	NA	NA	NA	NA	NA	NA	NA	NA	NA	NA	NA	NA	NA	NA
pelp1Pathway	NA	NA	NA	NA	7	NA	NA	NA	NA	NA	NA	NA	NA	NA	NA	NA	NA	NA	NA	NA	NA	NA	NA	NA	NA	NA	NA	NA	NA	NA	NA	NA	NA	NA	NA	NA	NA	NA
Pentose_Phosphate_Pathway	NA	NA	NA	NA	5	NA	NA	NA	NA	NA	NA	NA	NA	NA	NA	NA	NA	NA	NA	NA	NA	NA	NA	NA	NA	NA	NA	NA	NA	NA	NA	NA	NA	NA	NA	NA	NA	NA
pentosePathway	NA	NA	NA	NA	2	NA	NA	NA	NA	NA	NA	NA	NA	NA	NA	NA	NA	NA	NA	NA	NA	NA	NA	NA	NA	NA	NA	NA	NA	NA	NA	NA	NA	NA	NA	NA	NA	NA
pepiPathway	NA	NA	NA	NA	6	NA	NA	NA	NA	NA	NA	NA	NA	NA	NA	NA	NA	NA	NA	NA	NA	NA	NA	NA	NA	NA	NA	NA	NA	NA	NA	NA	NA	NA	NA	NA	NA	NA
pkcPathway	NA	NA	NA	NA	7	NA	NA	NA	NA	NA	NA	NA	NA	NA	NA	NA	NA	NA	NA	NA	NA	NA	NA	NA	NA	NA	NA	NA	NA	NA	NA	NA	NA	NA	NA	NA	NA	NA
plcdPathway	NA	NA	NA	NA	5	NA	NA	NA	NA	NA	NA	NA	NA	NA	NA	NA	NA	NA	NA	NA	NA	NA	NA	NA	NA	NA	NA	NA	NA	NA	NA	NA	NA	NA	NA	NA	NA	NA
plcPathway	NA	NA	NA	NA	8	NA	NA	NA	NA	NA	NA	NA	NA	NA	NA	NA	NA	NA	NA	NA	NA	NA	NA	NA	NA	NA	NA	NA	NA	NA	NA	NA	NA	NA	NA	NA	NA	NA
plk3Pathway	NA	NA	NA	NA	7	NA	NA	NA	NA	NA	NA	NA	NA	NA	NA	NA	NA	NA	NA	NA	NA	NA	NA	NA	NA	NA	NA	NA	NA	NA	NA	NA	NA	NA	NA	NA	NA	NA
ppargPathway	NA	NA	NA	NA	8	NA	NA	NA	NA	NA	NA	NA	NA	NA	NA	NA	NA	NA	NA	NA	NA	NA	NA	NA	NA	NA	NA	NA	NA	NA	NA	NA	NA	NA	NA	NA	NA	NA
pparPathway	NA	NA	NA	NA	4	NA	NA	NA	NA	NA	NA	NA	NA	NA	NA	NA	NA	NA	NA	NA	NA	NA	NA	NA	NA	NA	NA	NA	NA	NA	NA	NA	NA	NA	NA	NA	NA	NA
ranPathway	NA	NA	NA	NA	5	NA	NA	NA	NA	NA	NA	NA	NA	NA	NA	NA	NA	NA	NA	NA	NA	NA	NA	NA	NA	NA	NA	NA	NA	NA	NA	NA	NA	NA	NA	NA	NA	NA
rarPathway	NA	NA	NA	NA	3	NA	NA	NA	NA	NA	NA	NA	NA	NA	NA	NA	NA	NA	NA	NA	NA	NA	NA	NA	NA	NA	NA	NA	NA	NA	NA	NA	NA	NA	NA	NA	NA	NA
reckPathway	NA	NA	NA	NA	9	NA	NA	NA	NA	NA	NA	NA	NA	NA	NA	NA	NA	NA	NA	NA	NA	NA	NA	NA	NA	NA	NA	NA	NA	NA	NA	NA	NA	NA	NA	NA	NA	NA
reelinPathway	NA	NA	NA	NA	6	NA	NA	NA	NA	NA	NA	NA	NA	NA	NA	NA	NA	NA	NA	NA	NA	NA	NA	NA	NA	NA	NA	NA	NA	NA	NA	NA	NA	NA	NA	NA	NA	NA
s1pPathway	NA	NA	NA	NA	7	NA	NA	NA	NA	NA	NA	NA	NA	NA	NA	NA	NA	NA	NA	NA	NA	NA	NA	NA	NA	NA	NA	NA	NA	NA	NA	NA	NA	NA	NA	NA	NA	NA
SA_BONE_MORPHOGENETIC	NA	NA	NA	NA	4	NA	NA	NA	NA	NA	NA	NA	NA	NA	NA	NA	NA	NA	NA	NA	NA	NA	NA	NA	NA	NA	NA	NA	NA	NA	NA	NA	NA	NA	NA	NA	NA	NA
SA_FAS_SIGNALLING	NA	NA	NA	NA	9	NA	NA	NA	NA	NA	NA	NA	NA	NA	NA	NA	NA	NA	NA	NA	NA	NA	NA	NA	NA	NA	NA	NA	NA	NA	NA	NA	NA	NA	NA	NA	NA	NA
SA_G2_AND_M_PHASES	NA	NA	NA	NA	8	NA	NA	NA	NA	NA	NA	NA	NA	NA	NA	NA	NA	NA	NA	NA	NA	NA	NA	NA	NA	NA	NA	NA	NA	NA	NA	NA	NA	NA	NA	NA	NA	NA
slrp2Pathway	NA	NA	NA	NA	4	NA	NA	NA	NA	NA	NA	NA	NA	NA	NA	NA	NA	NA	NA	NA	NA	NA	NA	NA	NA	NA	NA	NA	NA	NA	NA	NA	NA	NA	NA	NA	NA	NA
slrpPathway	NA	NA	NA	NA	3	NA	NA	NA	NA	NA	NA	NA	NA	NA	NA	NA	NA	NA	NA	NA	NA	NA	NA	NA	NA	NA	NA	NA	NA	NA	NA	NA	NA	NA	NA	NA	NA	NA
soddPathway	NA	NA	NA	NA	9	NA	NA	NA	NA	NA	NA	NA	NA	NA	NA	NA	NA	NA	NA	NA	NA	NA	NA	NA	NA	NA	NA	NA	NA	NA	NA	NA	NA	NA	NA	NA	NA	NA
ST_Dictyostelium_discoideum_cAMP_Receptor_G_Protein_Independent_Pathways	NA	NA	NA	NA	4	NA	NA	NA	NA	NA	NA	NA	NA	NA	NA	NA	NA	NA	NA	NA	NA	NA	NA	NA	NA	NA	NA	NA	NA	NA	NA	NA	NA	NA	NA	NA	NA	NA
ST_G_Protein_Independent_7_Transmembrane	NA	NA	NA	NA	3	NA	NA	NA	NA	NA	NA	NA	NA	NA	NA	NA	NA	NA	NA	NA	NA	NA	NA	NA	NA	NA	NA	NA	NA	NA	NA	NA	NA	NA	NA	NA	NA	NA
ST_G_Protein_Independent_7_Transmembrane_Receptor_Signaling	NA	NA	NA	NA	3	NA	NA	NA	NA	NA	NA	NA	NA	NA	NA	NA	NA	NA	NA	NA	NA	NA	NA	NA	NA	NA	NA	NA	NA	NA	NA	NA	NA	NA	NA	NA	NA	NA
ST_IL_13_PATHWAY	NA	NA	NA	NA	7	NA	NA	NA	NA	NA	NA	NA	NA	NA	NA	NA	NA	NA	NA	NA	NA	NA	NA	NA	NA	NA	NA	NA	NA	NA	NA	NA	NA	NA	NA	NA	NA	NA
ST_Interferon_gamma_Pathway	NA	NA	NA	NA	8	NA	NA	NA	NA	NA	NA	NA	NA	NA	NA	NA	NA	NA	NA	NA	NA	NA	NA	NA	NA	NA	NA	NA	NA	NA	NA	NA	NA	NA	NA	NA	NA	NA
ST_Interleukin_13_Pathway	NA	NA	NA	NA	7	NA	NA	NA	NA	NA	NA	NA	NA	NA	NA	NA	NA	NA	NA	NA	NA	NA	NA	NA	NA	NA	NA	NA	NA	NA	NA	NA	NA	NA	NA	NA	NA	NA
ST_Jak_STAT_Pathway	NA	NA	NA	NA	7	NA	NA	NA	NA	NA	NA	NA	NA	NA	NA	NA	NA	NA	NA	NA	NA	NA	NA	NA	NA	NA	NA	NA	NA	NA	NA	NA	NA	NA	NA	NA	NA	NA
ST_PAC1_RECEPTOR_PATHWAY	NA	NA	NA	NA	7	NA	NA	NA	NA	NA	NA	NA	NA	NA	NA	NA	NA	NA	NA	NA	NA	NA	NA	NA	NA	NA	NA	NA	NA	NA	NA	NA	NA	NA	NA	NA	NA	NA
ST_Type_I_Interferon_Pathway	NA	NA	NA	NA	9	NA	NA	NA	NA	NA	NA	NA	NA	NA	NA	NA	NA	NA	NA	NA	NA	NA	NA	NA	NA	NA	NA	NA	NA	NA	NA	NA	NA	NA	NA	NA	NA	NA
stat3Pathway	NA	NA	NA	NA	8	NA	NA	NA	NA	NA	NA	NA	NA	NA	NA	NA	NA	NA	NA	NA	NA	NA	NA	NA	NA	NA	NA	NA	NA	NA	NA	NA	NA	NA	NA	NA	NA	NA
tcrMoleculePathway	NA	NA	NA	NA	6	NA	NA	NA	NA	NA	NA	NA	NA	NA	NA	NA	NA	NA	NA	NA	NA	NA	NA	NA	NA	NA	NA	NA	NA	NA	NA	NA	NA	NA	NA	NA	NA	NA
tercPathway	NA	NA	NA	NA	6	NA	NA	NA	NA	NA	NA	NA	NA	NA	NA	NA	NA	NA	NA	NA	NA	NA	NA	NA	NA	NA	NA	NA	NA	NA	NA	NA	NA	NA	NA	NA	NA	NA
tertPathway	NA	NA	NA	NA	8	NA	NA	NA	NA	NA	NA	NA	NA	NA	NA	NA	NA	NA	NA	NA	NA	NA	NA	NA	NA	NA	NA	NA	NA	NA	NA	NA	NA	NA	NA	NA	NA	NA
torPathway	NA	NA	NA	NA	3	NA	NA	NA	NA	NA	NA	NA	NA	NA	NA	NA	NA	NA	NA	NA	NA	NA	NA	NA	NA	NA	NA	NA	NA	NA	NA	NA	NA	NA	NA	NA	NA	NA
tsp1Pathway	NA	NA	NA	NA	6	NA	NA	NA	NA	NA	NA	NA	NA	NA	NA	NA	NA	NA	NA	NA	NA	NA	NA	NA	NA	NA	NA	NA	NA	NA	NA	NA	NA	NA	NA	NA	NA	NA
tubbyPathway	NA	NA	NA	NA	6	NA	NA	NA	NA	NA	NA	NA	NA	NA	NA	NA	NA	NA	NA	NA	NA	NA	NA	NA	NA	NA	NA	NA	NA	NA	NA	NA	NA	NA	NA	NA	NA	NA
ureacyclePathway	NA	NA	NA	NA	7	NA	NA	NA	NA	NA	NA	NA	NA	NA	NA	NA	NA	NA	NA	NA	NA	NA	NA	NA	NA	NA	NA	NA	NA	NA	NA	NA	NA	NA	NA	NA	NA	NA
vifPathway	NA	NA	NA	NA	3	NA	NA	NA	NA	NA	NA	NA	NA	NA	NA	NA	NA	NA	NA	NA	NA	NA	NA	NA	NA	NA	NA	NA	NA	NA	NA	NA	NA	NA	NA	NA	NA	NA
vobesityPathway	NA	NA	NA	NA	6	NA	NA	NA	NA	NA	NA	NA	NA	NA	NA	NA	NA	NA	NA	NA	NA	NA	NA	NA	NA	NA	NA	NA	NA	NA	NA	NA	NA	NA	NA	NA	NA	NA
KET	NA	NA	NA	NA	7	NA	NA	NA	NA	NA	NA	NA	NA	NA	NA	NA	NA	NA	NA	NA	NA	NA	NA	NA	NA	NA	NA	NA	NA	NA	NA	NA	NA	NA	NA	NA	NA	NA
PYR	NA	NA	NA	NA	6	NA	NA	NA	NA	NA	NA	NA	NA	NA	NA	NA	NA	NA	NA	NA	NA	NA	NA	NA	NA	NA	NA	NA	NA	NA	NA	NA	NA	NA	NA	NA	NA	NA
ROS	NA	NA	NA	NA	7	NA	NA	NA	NA	NA	NA	NA	NA	NA	NA	NA	NA	NA	NA	NA	NA	NA	NA	NA	NA	NA	NA	NA	NA	NA	NA	NA	NA	NA	NA	NA	NA	NA
MYC_WT	NA	NA	NA	NA	8	NA	NA	NA	NA	NA	NA	NA	NA	NA	NA	NA	NA	NA	NA	NA	NA	NA	NA	NA	NA	NA	NA	NA	NA	NA	NA	NA	NA	NA	NA	NA	NA	NA
MYC_MUT	NA	NA	NA	NA	5	NA	NA	NA	NA	NA	NA	NA	NA	NA	NA	NA	NA	NA	NA	NA	NA	NA	NA	NA	NA	NA	NA	NA	NA	NA	NA	NA	NA	NA	NA	NA	NA	NA

## Sheet: p53.s2.symbols_gage_noFolds.txt
	p.geomean	stat.mean	p.val	q.val	set.size	exp1	Rank
CR_SIGNALLING	0.0234378	1.99428	0.0234378	0.795103	182	0.0234378	1	Notes: This one has way less stastically significant genes, but is more biologically relveant
breast_cancer_estrogen_signalling	0.0244771	1.98205	0.0244771	0.795103	97	0.0244771	2
SA_DAG1	0.0381727	1.89066	0.0381727	0.795103	10	0.0381727	3
cell_cycle_regulator	0.041912	1.77793	0.041912	0.795103	23	0.041912	4
DNA_DAMAGE_SIGNALLING	0.0434382	1.7233	0.0434382	0.795103	90	0.0434382	5
SA_G1_AND_S_PHASES	0.0444825	1.80106	0.0444825	0.795103	14	0.0444825	6
Cell_Cycle	0.046412	1.69268	0.046412	0.795103	72	0.046412	7
fmlppathway	0.0514602	1.65332	0.0514602	0.795103	36	0.0514602	8
tnf_and_fas_network	0.0531939	1.65393	0.0531939	0.795103	20	0.0531939	9
pitx2Pathway	0.0606009	1.5961	0.0606009	0.795103	16	0.0606009	10
carm-erPathway	0.061797	1.56691	0.061797	0.795103	26	0.061797	11
hsp27Pathway	0.0621204	1.5934	0.0621204	0.795103	15	0.0621204	12
etsPathway	0.0682254	1.53108	0.0682254	0.795103	16	0.0682254	13
ca_nf_at_signalling	0.0728503	1.46106	0.0728503	0.795103	95	0.0728503	14
cellcyclePathway	0.0746914	1.47074	0.0746914	0.795103	23	0.0746914	15
radiation_sensitivity	0.0765554	1.45947	0.0765554	0.795103	26	0.0765554	16
tidPathway	0.0778237	1.45287	0.0778237	0.795103	18	0.0778237	17
P53_UP	0.0829396	1.40368	0.0829396	0.795103	40	0.0829396	18
badPathway	0.0832093	1.41436	0.0832093	0.795103	21	0.0832093	19
hivnefPathway	0.0837743	1.39006	0.0837743	0.795103	54	0.0837743	20
cdk5Pathway	0.0888343	1.39087	0.0888343	0.795103	13	0.0888343	21
ck1Pathway	0.0891866	1.38205	0.0891866	0.795103	15	0.0891866	22
p53Pathway	0.0926929	1.37218	0.0926929	0.795103	16	0.0926929	23
p53hypoxiaPathway	0.103004	1.2973	0.103004	0.795103	20	0.103004	24
cell_motility	0.10397	1.26342	0.10397	0.795103	99	0.10397	25
hdacPathway	0.107628	1.25349	0.107628	0.795103	29	0.107628	26
p53_signalling	0.109385	1.23489	0.109385	0.795103	87	0.109385	27
g2Pathway	0.114156	1.22704	0.114156	0.795103	23	0.114156	28
bcl2family_and_reg_network	0.117483	1.2062	0.117483	0.795103	23	0.117483	29
CR_CELL_CYCLE	0.124709	1.15645	0.124709	0.795103	78	0.124709	30
ST_Dictyostelium_discoideum_cAMP_Chemotaxis_Pathway	0.137988	1.09965	0.137988	0.795103	31	0.137988	31
cell_cycle_arrest	0.141125	1.08601	0.141125	0.795103	30	0.141125	32
SA_TRKA_RECEPTOR	0.141603	1.09929	0.141603	0.795103	16	0.141603	33
rac1Pathway	0.143106	1.08068	0.143106	0.795103	22	0.143106	34
mprPathway	0.144443	1.07457	0.144443	0.795103	22	0.144443	35
pgc1aPathway	0.145158	1.07095	0.145158	0.795103	22	0.145158	36
CR_IMMUNE_FUNCTION	0.146525	1.0572	0.146525	0.795103	50	0.146525	37
raccycdPathway	0.149344	1.05475	0.149344	0.795103	22	0.149344	38
ST_Wnt_Ca2_cyclic_GMP_Pathway	0.157225	1.02025	0.157225	0.795103	19	0.157225	39
chrebpPathway	0.163355	0.997102	0.163355	0.795103	17	0.163355	40
PROLIF_GENES	0.167117	0.966274	0.167117	0.795103	358	0.167117	41
cell_adhesion	0.168026	0.963393	0.168026	0.795103	167	0.168026	42
ngfPathway	0.1688	0.972615	0.1688	0.795103	19	0.1688	43
rbPathway	0.170187	0.972861	0.170187	0.795103	13	0.170187	44
MAPK_Cascade	0.176586	0.93965	0.176586	0.795103	21	0.176586	45
integrinPathway	0.177478	0.931798	0.177478	0.795103	33	0.177478	46
nkcellsPathway	0.181481	0.923285	0.181481	0.795103	18	0.181481	47
MAP00562_Inositol_phosphate_metabolism	0.182535	0.918148	0.182535	0.795103	18	0.182535	48
ps1Pathway	0.183865	0.919666	0.183865	0.795103	12	0.183865	49
cytokinePathway	0.185623	0.904688	0.185623	0.795103	21	0.185623	50
rasPathway	0.185918	0.9029	0.185918	0.795103	22	0.185918	51
cacamPathway	0.188223	0.903257	0.188223	0.795103	12	0.188223	52
pmlPathway	0.190078	0.89464	0.190078	0.795103	14	0.190078	53
GPCRs_Class_A_Rhodopsin-like	0.190624	0.877394	0.190624	0.795103	111	0.190624	54
cxcr4Pathway	0.190986	0.883737	0.190986	0.795103	23	0.190986	55
MAP00860_Porphyrin_and_chlorophyll_metabolism	0.191615	0.884621	0.191615	0.795103	17	0.191615	56
cell_surface_receptor_linked_signal_transduction	0.192941	0.86867	0.192941	0.795103	123	0.192941	57
SIG_IL4RECEPTOR_IN_B_LYPHOCYTES	0.19321	0.874203	0.19321	0.795103	26	0.19321	58
g1Pathway	0.193583	0.873409	0.193583	0.795103	26	0.193583	59
FA	0.193749	0.873787	0.193749	0.795103	21	0.193749	60
Matrix_Metalloproteinases	0.194515	0.871424	0.194515	0.795103	22	0.194515	61
MAP00260_Glycine_serine_and_threonine_metabolism	0.1948	0.869472	0.1948	0.795103	22	0.1948	62
SA_PROGRAMMED_CELL_DEATH	0.195729	0.88352	0.195729	0.795103	11	0.195729	63
nfkbPathway	0.198606	0.855402	0.198606	0.795103	22	0.198606	64
MAP00910_Nitrogen_metabolism	0.200762	0.848943	0.200762	0.795103	19	0.200762	65
asbcellPathway	0.203103	0.850569	0.203103	0.795103	11	0.203103	66
il1rPathway	0.203681	0.834894	0.203681	0.795103	29	0.203681	67
ccr3Pathway	0.206339	0.828285	0.206339	0.795103	22	0.206339	68
mef2dPathway	0.207039	0.826823	0.207039	0.795103	19	0.207039	69
nfatPathway	0.208561	0.815119	0.208561	0.795103	47	0.208561	70
ucalpainPathway	0.208996	0.821367	0.208996	0.795103	16	0.208996	71
arfPathway	0.210614	0.822403	0.210614	0.795103	13	0.210614	72
GLUT_UP	0.212758	0.797508	0.212758	0.795103	269	0.212758	73
atmPathway	0.216904	0.794774	0.216904	0.795103	19	0.216904	74
CR_PROTEIN_MOD	0.218481	0.778414	0.218481	0.795103	146	0.218481	75
relaPathway	0.221349	0.778322	0.221349	0.795103	16	0.221349	76
cell2cellPathway	0.221374	0.781844	0.221374	0.795103	12	0.221374	77
ceramidePathway	0.222106	0.774158	0.222106	0.795103	22	0.222106	78
MAP00603_Globoside_metabolism	0.224293	0.774969	0.224293	0.795103	10	0.224293	79
MAP00280_Valine_leucine_and_isoleucine_degradation	0.229801	0.746064	0.229801	0.795103	23	0.229801	80
TESTIS_GENES_FROM_XHX_AND_NETAFFX	0.231323	0.737673	0.231323	0.795103	46	0.231323	81
ptc1Pathway	0.232433	0.745435	0.232433	0.795103	11	0.232433	82
cd40Pathway	0.233434	0.738099	0.233434	0.795103	15	0.233434	83
SIG_Regulation_of_the_actin_cytoskeleton_by_Rho_GTPases	0.234282	0.729491	0.234282	0.795103	31	0.234282	84
longevityPathway	0.241364	0.712271	0.241364	0.795103	14	0.241364	85
GLYCOL	0.242409	0.705478	0.242409	0.795103	20	0.242409	86
keratinocytePathway	0.245775	0.69081	0.245775	0.795103	45	0.245775	87
fcer1Pathway	0.245829	0.691292	0.245829	0.795103	37	0.245829	88
MAP00790_Folate_biosynthesis	0.250083	0.687556	0.250083	0.795103	11	0.250083	89
erkPathway	0.250801	0.67653	0.250801	0.795103	29	0.250801	90
41bbPathway	0.251047	0.67843	0.251047	0.795103	18	0.251047	91
ace2Pathway	0.251634	0.681913	0.251634	0.795103	11	0.251634	92
amiPathway	0.254242	0.666925	0.254242	0.795103	22	0.254242	93
cskPathway	0.254242	0.666925	0.254242	0.795103	22	0.254242	94
ST_G_alpha_5_Pathway	0.255753	0.666433	0.255753	0.795103	13	0.255753	95
plcePathway	0.25625	0.667596	0.25625	0.795103	11	0.25625	96
GPCRs_Class_C_Metabotropic_glutamate_pheromone	0.257588	0.661506	0.257588	0.795103	12	0.257588	97
ST_STAT3_Pathway	0.258687	0.660381	0.258687	0.795103	10	0.258687	98
gleevecPathway	0.259761	0.64968	0.259761	0.795103	22	0.259761	99
ADULT_LIVER_vs_FETAL_LIVER_GNF2	0.260421	0.643944	0.260421	0.795103	61	0.260421	100
inflamPathway	0.260481	0.646193	0.260481	0.795103	28	0.260481	101
ST_ADRENERGIC	0.260906	0.643893	0.260906	0.795103	35	0.260906	102
mitochondriaPathway	0.261361	0.647072	0.261361	0.795103	19	0.261361	103
RAP_UP	0.267261	0.621756	0.267261	0.795103	170	0.267261	104
SA_CASPASE_CASCADE	0.269477	0.621395	0.269477	0.795103	17	0.269477	105
gpcrPathway	0.269874	0.616655	0.269874	0.795103	33	0.269874	106
nktPathway	0.270175	0.616367	0.270175	0.795103	27	0.270175	107
GATA1_WEISS	0.271205	0.614965	0.271205	0.795103	20	0.271205	108
GO_0005739	0.272104	0.607189	0.272104	0.795103	144	0.272104	109
eponfkbPathway	0.273647	0.616212	0.273647	0.795103	11	0.273647	110
dcPathway	0.277905	0.594683	0.277905	0.795103	19	0.277905	111
nthiPathway	0.280729	0.585682	0.280729	0.795103	21	0.280729	112
GO_ROS	0.283693	0.576269	0.283693	0.795103	23	0.283693	113
Krebs-TCA_Cycle	0.286294	0.568159	0.286294	0.795103	25	0.286294	114
HTERT_UP	0.288536	0.558521	0.288536	0.795103	109	0.288536	115
il7Pathway	0.289004	0.563015	0.289004	0.795103	16	0.289004	116
vipPathway	0.289717	0.55806	0.289717	0.795103	25	0.289717	117
hcmvPathway	0.29026	0.559183	0.29026	0.795103	16	0.29026	118
achPathway	0.290694	0.558919	0.290694	0.795103	14	0.290694	119
vitcbPathway	0.294039	0.551603	0.294039	0.795103	10	0.294039	120
rabPathway	0.295182	0.548342	0.295182	0.795103	10	0.295182	121
drug_resistance_and_metabolism	0.295312	0.538953	0.295312	0.795103	95	0.295312	122
egfr_smrtePathway	0.295883	0.546547	0.295883	0.795103	10	0.295883	123
no2il12Pathway	0.296395	0.540226	0.296395	0.795103	17	0.296395	124
crebPathway	0.29664	0.537772	0.29664	0.795103	25	0.29664	125
rarrxrPathway	0.301489	0.52609	0.301489	0.795103	15	0.301489	126
UPREG_BY_HOXA9	0.30317	0.518242	0.30317	0.795103	29	0.30317	127
CR_TRANSCRIPTION_FACTORS	0.304417	0.512999	0.304417	0.795103	67	0.304417	128
tumor_supressor	0.306866	0.508881	0.306866	0.795103	22	0.306866	129
SA_PTEN_PATHWAY	0.309858	0.501482	0.309858	0.795103	16	0.309858	130
ST_Wnt_beta_catenin_Pathway	0.310052	0.499401	0.310052	0.795103	22	0.310052	131
calcineurinPathway	0.31469	0.488226	0.31469	0.795103	18	0.31469	132
MAP00602_Blood_group_glycolipid_biosynthesis_neolact_series	0.315538	0.486461	0.315538	0.795103	13	0.315538	133
HOXA9_DOWN	0.31646	0.480075	0.31646	0.795103	31	0.31646	134
il4Pathway	0.317955	0.48254	0.317955	0.795103	11	0.317955	135
mtorPathway	0.318332	0.475853	0.318332	0.795103	23	0.318332	136
GLYCOGEN	0.322652	0.463991	0.322652	0.795103	20	0.322652	137
biopeptidesPathway	0.326267	0.452162	0.326267	0.795103	37	0.326267	138
ST_Fas_Signaling_Pathway	0.326804	0.450033	0.326804	0.795103	56	0.326804	139
ndkDynaminPathway	0.32717	0.452038	0.32717	0.795103	17	0.32717	140
metPathway	0.329796	0.44244	0.329796	0.795103	35	0.329796	141
spryPathway	0.332349	0.437908	0.332349	0.795103	16	0.332349	142
ranklPathway	0.337094	0.425451	0.337094	0.795103	14	0.337094	143
MAP00071_Fatty_acid_metabolism	0.338305	0.418556	0.338305	0.795103	43	0.338305	144
ST_ERK1_ERK2_MAPK_Pathway	0.338419	0.41922	0.338419	0.795103	28	0.338419	145
SA_B_CELL_RECEPTOR_COMPLEXES	0.344602	0.402609	0.344602	0.795103	23	0.344602	146
MAP00030_Pentose_phosphate_pathway	0.344969	0.403124	0.344969	0.795103	15	0.344969	147
th1th2Pathway	0.351342	0.385001	0.351342	0.795103	18	0.351342	148
sppaPathway	0.356712	0.369941	0.356712	0.795103	22	0.356712	149
agpcrPathway	0.359162	0.367011	0.359162	0.795103	10	0.359162	150
il17Pathway	0.360448	0.360428	0.360448	0.795103	17	0.360448	151
no1Pathway	0.360903	0.357912	0.360903	0.795103	28	0.360903	152
MAP00380_Tryptophan_metabolism	0.364477	0.34771	0.364477	0.795103	42	0.364477	153
MAP00361_gamma_Hexachlorocyclohexane_degradation	0.367082	0.34158	0.367082	0.795103	26	0.367082	154
MAP00340_Histidine_metabolism	0.369438	0.336128	0.369438	0.795103	20	0.369438	155
shhPathway	0.372589	0.328492	0.372589	0.795103	14	0.372589	156
gsk3Pathway	0.373046	0.325836	0.373046	0.795103	24	0.373046	157
ST_MONOCYTE_AD_PATHWAY	0.37406	0.322973	0.37406	0.795103	25	0.37406	158
tnfr2Pathway	0.37418	0.323424	0.37418	0.795103	18	0.37418	159
MAP00310_Lysine_degradation	0.375134	0.321849	0.375134	0.795103	16	0.375134	160
par1Pathway	0.378658	0.311279	0.378658	0.795103	20	0.378658	161
carm1Pathway	0.379841	0.309817	0.379841	0.795103	12	0.379841	162
ST_Interleukin_4_Pathway	0.380357	0.306563	0.380357	0.795103	24	0.380357	163
gata3Pathway	0.380384	0.307896	0.380384	0.795103	14	0.380384	164
ST_p38_MAPK_Pathway	0.380727	0.304835	0.380727	0.795103	34	0.380727	165
p35alzheimersPathway	0.381581	0.305989	0.381581	0.795103	10	0.381581	166
MAP00350_Tyrosine_metabolism	0.381771	0.302376	0.381771	0.795103	28	0.381771	167
cell_adhesion_molecule_activity	0.381777	0.301256	0.381777	0.795103	95	0.381777	168
fasPathway	0.382427	0.300633	0.382427	0.795103	28	0.382427	169
CR_TRANSPORT_OF_VESICLES	0.383214	0.29937	0.383214	0.795103	21	0.383214	170
edg1Pathway	0.383238	0.298812	0.383238	0.795103	24	0.383238	171
SIG_PIP3_signaling_in_B_lymphocytes	0.386875	0.288741	0.386875	0.795103	32	0.386875	172
cell_cycle_checkpointII	0.387064	0.29138	0.387064	0.795103	10	0.387064	173
G13_Signaling_Pathway	0.388073	0.285826	0.388073	0.795103	28	0.388073	174
XINACT_MERGED	0.389389	0.28355	0.389389	0.795103	16	0.389389	175
il3Pathway	0.393139	0.273774	0.393139	0.795103	15	0.393139	176
ptenPathway	0.394779	0.26916	0.394779	0.795103	17	0.394779	177
cell_adhesion_receptor_activity	0.396219	0.264469	0.396219	0.795103	29	0.396219	178
MAP00051_Fructose_and_mannose_metabolism	0.397733	0.261046	0.397733	0.795103	20	0.397733	179
aktPathway	0.397868	0.260858	0.397868	0.795103	19	0.397868	180
igf1rPathway	0.400627	0.254228	0.400627	0.795103	15	0.400627	181
il6Pathway	0.401115	0.252159	0.401115	0.795103	21	0.401115	182
LEU_UP	0.401173	0.250615	0.401173	0.795103	114	0.401173	183
SA_MMP_CYTOKINE_CONNECTION	0.401246	0.252509	0.401246	0.795103	15	0.401246	184
tcrPathway	0.404438	0.24261	0.404438	0.795103	45	0.404438	185
DOWNREG_BY_HOXA9	0.405496	0.24032	0.405496	0.795103	28	0.405496	186
cftrPathway	0.409987	0.230594	0.409987	0.795103	11	0.409987	187
GLUCOSE_DOWN	0.410762	0.225791	0.410762	0.795103	145	0.410762	188
tgfbPathway	0.424152	0.193539	0.424152	0.795103	13	0.424152	189
SIG_CHEMOTAXIS	0.425575	0.188277	0.425575	0.795103	40	0.425575	190
TCA	0.426182	0.187968	0.426182	0.795103	14	0.426182	191
Complement_Activation_Classical	0.429318	0.180438	0.429318	0.795103	11	0.429318	192
MAP00360_Phenylalanine_metabolism	0.430594	0.176414	0.430594	0.795103	16	0.430594	193
erythPathway	0.435081	0.165116	0.435081	0.795103	14	0.435081	194
salmonellaPathway	0.435474	0.164404	0.435474	0.795103	12	0.435474	195
tcapoptosisPathway	0.436139	0.163064	0.436139	0.795103	11	0.436139	196
MAP00640_Propanoate_metabolism	0.438024	0.15715	0.438024	0.795103	19	0.438024	197
BRCA_UP	0.438027	0.156511	0.438027	0.795103	39	0.438027	198
srcRPTPPathway	0.442362	0.146881	0.442362	0.795103	11	0.442362	199
cdmacPathway	0.442712	0.145542	0.442712	0.795103	15	0.442712	200
cdc42racPathway	0.444254	0.141633	0.444254	0.795103	14	0.444254	201
tollPathway	0.447628	0.132265	0.447628	0.795103	29	0.447628	202
at1rPathway	0.450387	0.125166	0.450387	0.795103	34	0.450387	203
GNF_FEMALE_GENES	0.451279	0.122635	0.451279	0.795103	77	0.451279	204
compPathway	0.452867	0.119582	0.452867	0.795103	14	0.452867	205
igf1Pathway	0.454596	0.114832	0.454596	0.795103	20	0.454596	206
MAP00195_Photosynthesis	0.455355	0.113144	0.455355	0.795103	16	0.455355	207
bcrPathway	0.459135	0.103015	0.459135	0.795103	34	0.459135	208
ANDROGEN_UP_GENES	0.463535	0.0917382	0.463535	0.795103	57	0.463535	209
MAP00230_Purine_metabolism	0.463946	0.0906429	0.463946	0.795103	80	0.463946	210
eif4Pathway	0.468652	0.0790931	0.468652	0.795103	24	0.468652	211
MAP00120_Bile_acid_biosynthesis	0.468942	0.0784292	0.468942	0.795103	21	0.468942	212
caspasePathway	0.470624	0.0741661	0.470624	0.795103	21	0.470624	213
hifPathway	0.470908	0.0737433	0.470908	0.795103	14	0.470908	214
wntPathway	0.471009	0.0731542	0.471009	0.795103	23	0.471009	215
lairPathway	0.471887	0.0711743	0.471887	0.795103	15	0.471887	216
il2Pathway	0.472156	0.0702767	0.472156	0.795103	22	0.472156	217
ST_Gaq_Pathway	0.476295	0.0597504	0.476295	0.795103	27	0.476295	218
pyk2Pathway	0.47733	0.0571233	0.47733	0.795103	28	0.47733	219
mapkPathway	0.478942	0.0528909	0.478942	0.795103	82	0.478942	220
mta3Pathway	0.479568	0.0518254	0.479568	0.795103	12	0.479568	221
SA_REG_CASCADE_OF_CYCLIN_EXPR	0.479611	0.0516685	0.479611	0.795103	13	0.479611	222
deathPathway	0.480546	0.0489874	0.480546	0.795103	31	0.480546	223
muscle_myosin	0.48078	0.0487493	0.48078	0.795103	13	0.48078	224
akapCentrosomePathway	0.480881	0.0485083	0.480881	0.795103	12	0.480881	225
S1P_Signaling	0.481498	0.0467376	0.481498	0.795103	20	0.481498	226
SIG_PIP3SIGINCARDIACMYOCTES	0.482565	0.0438079	0.482565	0.795103	61	0.482565	227
cell_growth_and_or_maintenance	0.48294	0.0428759	0.48294	0.795103	55	0.48294	228
il2rbPathway	0.48314	0.0424282	0.48314	0.795103	36	0.48314	229
rhoPathway	0.484236	0.0397028	0.484236	0.795103	30	0.484236	230
il22bpPathway	0.484653	0.0390218	0.484653	0.795103	10	0.484653	231
ST_Integrin_Signaling_Pathway	0.488171	0.0297053	0.488171	0.795103	74	0.488171	232
vegfPathway	0.488775	0.0282972	0.488775	0.795103	24	0.488775	233
insulinPathway	0.489903	0.0254755	0.489903	0.795103	21	0.489903	234
GLUCO	0.493912	0.0153251	0.493912	0.795103	31	0.493912	235
HTERT_DOWN	0.494301	0.0143131	0.494301	0.795103	64	0.494301	236
tnfr1Pathway	0.495685	0.0108691	0.495685	0.795103	27	0.495685	237
GLUCOSE_UP	0.498016	0.00499013	0.498016	0.795103	38	0.498016	238
alkPathway	0.49989	0.00027733	0.49989	0.795103	31	0.49989	239
extrinsicPathway	0.502747	-0.00695874	0.502747	0.795103	13	0.502747	240
p27Pathway	0.504946	-0.0125475	0.504946	0.795103	12	0.504946	241
CR_DEATH	0.507723	-0.0193975	0.507723	0.795103	70	0.507723	242
AR_MOUSE_PLUS_TESTO_FROM_NETAFFX	0.507864	-0.0197645	0.507864	0.795103	50	0.507864	243
cell_proliferation	0.510356	-0.0259774	0.510356	0.795103	200	0.510356	244
ST_Ga13_Pathway	0.511691	-0.0294164	0.511691	0.795103	36	0.511691	245
ST_GRANULE_CELL_SURVIVAL_PATHWAY	0.511755	-0.029628	0.511755	0.795103	25	0.511755	246
akap96Pathway	0.512373	-0.0313838	0.512373	0.795103	12	0.512373	247
pparaPathway	0.513354	-0.0335677	0.513354	0.795103	49	0.513354	248
trkaPathway	0.51547	-0.0391805	0.51547	0.795103	14	0.51547	249
cblPathway	0.517794	-0.0452168	0.517794	0.795103	11	0.517794	250
proteasomePathway	0.518683	-0.047144	0.518683	0.795103	21	0.518683	251
Glycogen_Metabolism	0.519983	-0.0503029	0.519983	0.795103	34	0.519983	252
SIG_BCR_Signaling_Pathway	0.521944	-0.0551943	0.521944	0.795103	44	0.521944	253
gcrPathway	0.523106	-0.058406	0.523106	0.795103	18	0.523106	254
myosinPathway	0.523893	-0.0605077	0.523893	0.795103	14	0.523893	255
atrbrcaPathway	0.524415	-0.0616672	0.524415	0.795103	19	0.524415	256
tcraPathway	0.524598	-0.0624355	0.524598	0.795103	12	0.524598	257
ecmPathway	0.525132	-0.0634294	0.525132	0.795103	22	0.525132	258
FETAL_LIVER_HS_ENRICHED_TF_JP	0.525197	-0.0633198	0.525197	0.795103	68	0.525197	259
Fatty_Acid_Synthesis	0.530387	-0.0770615	0.530387	0.795103	13	0.530387	260
setPathway	0.533962	-0.0863151	0.533962	0.795103	11	0.533962	261
ST_Differentiation_Pathway_in_PC12_Cells	0.536208	-0.0911594	0.536208	0.795103	43	0.536208	262
EMT_DOWN	0.53663	-0.0922676	0.53663	0.795103	39	0.53663	263
SIG_CD40PATHWAYMAP	0.537359	-0.0941422	0.537359	0.795103	34	0.537359	264
tob1Pathway	0.538195	-0.0967145	0.538195	0.795103	18	0.538195	265
monocytePathway	0.539556	-0.100576	0.539556	0.795103	11	0.539556	266
MAP00650_Butanoate_metabolism	0.539799	-0.10064	0.539799	0.795103	19	0.539799	267
Il12Pathway	0.542745	-0.107981	0.542745	0.795103	23	0.542745	268
stemPathway	0.543226	-0.109552	0.543226	0.795103	15	0.543226	269
MAP00510_N_Glycans_biosynthesis	0.543488	-0.110229	0.543488	0.795103	15	0.543488	270
il10Pathway	0.54954	-0.125828	0.54954	0.799212	13	0.54954	271
MAP00010_Glycolysis_Gluconeogenesis	0.551926	-0.130878	0.551926	0.799212	49	0.551926	272
MAP00220_Urea_cycle_and_metabolism_of_amino_groups	0.555174	-0.13979	0.555174	0.799212	18	0.555174	273
nos1Pathway	0.556023	-0.141798	0.556023	0.799212	21	0.556023	274
tall1Pathway	0.557217	-0.145626	0.557217	0.799212	12	0.557217	275
INSULIN_2F_DOWN	0.560319	-0.152531	0.560319	0.799212	27	0.560319	276
ctla4Pathway	0.56046	-0.153223	0.56046	0.799212	19	0.56046	277
skp2e2fPathway	0.567976	-0.173704	0.567976	0.801747	10	0.567976	278
tpoPathway	0.573903	-0.187428	0.573903	0.801747	23	0.573903	279
intrinsicPathway	0.575384	-0.191311	0.575384	0.801747	22	0.575384	280
arapPathway	0.577693	-0.197625	0.577693	0.801747	17	0.577693	281
MAP00480_Glutathione_metabolism	0.579388	-0.202243	0.579388	0.801747	16	0.579388	282
CR_HORMONAL_FUNCTIONS	0.58426	-0.215369	0.58426	0.801747	12	0.58426	283
MAP00531_Glycosaminoglycan_degradation	0.585331	-0.218722	0.585331	0.801747	10	0.585331	284
TGF_Beta_Signaling_Pathway	0.586576	-0.219615	0.586576	0.801747	34	0.586576	285
ANTI_CD44_UP	0.588573	-0.225219	0.588573	0.801747	23	0.588573	286
CBF_LEUKEMIA_DOWNING_AML	0.590451	-0.229259	0.590451	0.801747	56	0.590451	287
CR_ANGIOG	0.591869	-0.235847	0.591869	0.801747	10	0.591869	288
mRNA_splicing	0.595269	-0.241822	0.595269	0.801747	47	0.595269	289
cell_cycle_checkpoint	0.595571	-0.243239	0.595571	0.801747	25	0.595571	290
CR_REPAIR	0.59967	-0.253415	0.59967	0.801747	39	0.59967	291
rnaPathway	0.601236	-0.260384	0.601236	0.801747	10	0.601236	292
tRNA_Synthetases	0.603388	-0.264331	0.603388	0.801747	17	0.603388	293
ST_G_alpha_i_Pathway_	0.606091	-0.270284	0.606091	0.801747	34	0.606091	294
electron_transport	0.606309	-0.270308	0.606309	0.801747	62	0.606309	295
dnafragmentPathway	0.608258	-0.278965	0.608258	0.801747	10	0.608258	296
thelperPathway	0.608828	-0.279396	0.608828	0.801747	13	0.608828	297
epoPathway	0.611669	-0.28581	0.611669	0.801747	19	0.611669	298
SIG_InsulinReceptorPathwayInCardiacMyocytes	0.61304	-0.288087	0.61304	0.801747	48	0.61304	299
igf1mtorPathway	0.613619	-0.290947	0.613619	0.801747	19	0.613619	300
erk5Pathway	0.614173	-0.292682	0.614173	0.801747	17	0.614173	301
FRASOR_ER_DOWN	0.615487	-0.294248	0.615487	0.801747	68	0.615487	302
ghPathway	0.617872	-0.301481	0.617872	0.801747	27	0.617872	303
Fatty_Acid_Degradation	0.618022	-0.30272	0.618022	0.801747	18	0.618022	304
MAP00410_beta_Alanine_metabolism	0.619282	-0.306502	0.619282	0.801747	17	0.619282	305
ST_Ga12_Pathway	0.621382	-0.311241	0.621382	0.801747	21	0.621382	306
mitochondr	0.62313	-0.313843	0.62313	0.801747	330	0.62313	307
actinYPathway	0.625555	-0.322712	0.625555	0.80192	18	0.625555	308
CR_CAM	0.629102	-0.329997	0.629102	0.80192	89	0.629102	309
freePathway	0.633133	-0.345668	0.633133	0.80192	10	0.633133	310
MAP00670_One_carbon_pool_by_folate	0.633324	-0.345868	0.633324	0.80192	11	0.633324	311
mcalpainPathway	0.634151	-0.345084	0.634151	0.80192	23	0.634151	312
NFKB_REDUCED	0.635445	-0.348746	0.635445	0.80192	21	0.635445	313
MAP00330_Arginine_and_proline_metabolism	0.641521	-0.364016	0.641521	0.807009	38	0.641521	314
MAP00600_Sphingoglycolipid_metabolism	0.646136	-0.379564	0.646136	0.808122	13	0.646136	315
NFKB_INDUCED	0.646498	-0.376394	0.646498	0.808122	106	0.646498	316
pdgfPathway	0.651132	-0.390539	0.651132	0.811347	27	0.651132	317
chemicalPathway	0.656702	-0.406972	0.656702	0.811625	21	0.656702	318
AR_ORTHOS_MAPPED_TO_U133_VIA_NETAFFX	0.657573	-0.407461	0.657573	0.811625	38	0.657573	319
AR_MOUSE	0.657573	-0.407461	0.657573	0.811625	38	0.657573	320
ptdinsPathway	0.660036	-0.415865	0.660036	0.811625	20	0.660036	321
egfPathway	0.661628	-0.419281	0.661628	0.811625	27	0.661628	322
ctlPathway	0.668549	-0.440641	0.668549	0.814105	15	0.668549	323
p38mapkPathway	0.669726	-0.440978	0.669726	0.814105	39	0.669726	324
shh_lisa	0.669833	-0.443613	0.669833	0.814105	17	0.669833	325
P53_DOWN	0.676357	-0.462036	0.676357	0.814664	17	0.676357	326
KRAS_TOP100_KNOCKDOWN	0.676359	-0.458518	0.676359	0.814664	72	0.676359	327
blymphocytePathway	0.679835	-0.475854	0.679835	0.814664	10	0.679835	328
MAP00140_C21_Steroid_hormone_metabolism	0.680273	-0.476506	0.680273	0.814664	10	0.680273	329
stressPathway	0.680605	-0.472427	0.680605	0.814664	25	0.680605	330
ST_Tumor_Necrosis_Factor_Pathway	0.686352	-0.48833	0.686352	0.81491	28	0.686352	331
MAP00150_Androgen_and_estrogen_metabolism	0.68774	-0.494232	0.68774	0.81491	17	0.68774	332
MAP00052_Galactose_metabolism	0.68783	-0.493513	0.68783	0.81491	22	0.68783	333
sarsPathway	0.69132	-0.509117	0.69132	0.81491	10	0.69132	334
arenrf2Pathway	0.69245	-0.509723	0.69245	0.81491	13	0.69245	335
ST_B_Cell_Antigen_Receptor	0.694216	-0.51002	0.694216	0.81491	38	0.694216	336
GPCRs_Class_B_Secretin-like	0.696539	-0.518688	0.696539	0.81491	22	0.696539	337
MAP00710_Carbon_fixation	0.697807	-0.524789	0.697807	0.81491	16	0.697807	338
dreamPathway	0.699829	-0.531615	0.699829	0.81491	12	0.699829	339
Inflammatory_Response_Pathway	0.703713	-0.538506	0.703713	0.81491	27	0.703713	340
ST_Phosphoinositide_3_Kinase_Pathway	0.704219	-0.539395	0.704219	0.81491	32	0.704219	341
human_mitoDB_6_2002	0.707246	-0.54563	0.707246	0.81491	326	0.707246	342
ANTI_CD44_DOWN	0.708238	-0.556517	0.708238	0.81491	12	0.708238	343
EMT_UP	0.709694	-0.55431	0.709694	0.81491	53	0.709694	344
mRNA_processing	0.712712	-0.563715	0.712712	0.814992	40	0.712712	345
RAR_UP	0.714147	-0.568686	0.714147	0.814992	31	0.714147	346
MAP00530_Aminosugars_metabolism	0.715955	-0.579736	0.715955	0.814992	12	0.715955	347
MAP00561_Glycerolipid_metabolism	0.724549	-0.598825	0.724549	0.820687	43	0.724549	348
MAP00193_ATP_synthesis	0.729929	-0.62059	0.729929	0.820687	15	0.729929	349
MAP03070_Type_III_secretion_system	0.729929	-0.62059	0.729929	0.820687	15	0.729929	350
MAP00500_Starch_and_sucrose_metabolism	0.731541	-0.623147	0.731541	0.820687	20	0.731541	351
MAP00020_Citrate_cycle_TCA_cycle	0.732525	-0.627659	0.732525	0.820687	18	0.732525	352
KRAS_TOP100_CONTROL	0.733424	-0.625238	0.733424	0.820687	56	0.733424	353
MAP00970_Aminoacyl_tRNA_biosynthesis	0.740151	-0.651676	0.740151	0.825875	16	0.740151	354
MAP00620_Pyruvate_metabolism	0.745777	-0.665575	0.745777	0.827058	30	0.745777	355
MAP00190_Oxidative_phosphorylation	0.746566	-0.66694	0.746566	0.827058	41	0.746566	356
ST_T_Cell_Signal_Transduction	0.747493	-0.670119	0.747493	0.827058	39	0.747493	357
ephA4Pathway	0.754625	-0.704424	0.754625	0.832617	10	0.754625	358
CR_CYTOSKELETON	0.768262	-0.739843	0.768262	0.843772	23	0.768262	359
HOX_LIST_JP	0.769007	-0.739052	0.769007	0.843772	42	0.769007	360
Proteasome_Degradation	0.772761	-0.753141	0.772761	0.845542	31	0.772761	361
electron_transporter_activity	0.777133	-0.763965	0.777133	0.845987	108	0.777133	362
MAP03020_RNA_polymerase	0.777452	-0.774702	0.777452	0.845987	15	0.777452	363
EGF_receptor_signaling_pathway	0.781044	-0.791479	0.781044	0.847562	12	0.781044	364
ST_JNK_MAPK_Pathway	0.795309	-0.830016	0.795309	0.860677	37	0.795309	365
cardiacegfPathway	0.803315	-0.865989	0.803315	0.866935	16	0.803315	366
FRASOR_ER_UP	0.805481	-0.868511	0.805481	0.866935	31	0.805481	367
fibrinolysisPathway	0.808675	-0.891097	0.808675	0.868008	12	0.808675	368
cell_death	0.818165	-0.929606	0.818165	0.875814	13	0.818165	369
d4gdiPathway	0.838205	-1.01061	0.838205	0.89484	12	0.838205	370
telPathway	0.84425	-1.02756	0.84425	0.898864	18	0.84425	371
ccr5Pathway	0.848518	-1.04931	0.848518	0.90098	17	0.848518	372
PGC	0.853525	-1.05256	0.853525	0.903867	315	0.853525	373
ANDROGEN_GENES_FROM_NETAFFX	0.860183	-1.08681	0.860183	0.908482	53	0.860183	374
HEMO_TF_LIST_JP	0.867254	-1.11763	0.867254	0.911499	77	0.867254	375
tcytotoxicPathway	0.867655	-1.14567	0.867655	0.911499	13	0.867655	376
Eicosanoid_Synthesis	0.872252	-1.16101	0.872252	0.913898	15	0.872252	377
Wnt_Signaling	0.880671	-1.18678	0.880671	0.920119	43	0.880671	378
INS	0.882849	-1.20554	0.882849	0.920119	24	0.882849	379
CR_DNA_MET_AND_MOD	0.899084	-1.29818	0.899084	0.934573	24	0.899084	380
Electron_Transport_Chain	0.901448	-1.29642	0.901448	0.934573	67	0.901448	381
MAP00240_Pyrimidine_metabolism	0.912845	-1.37163	0.912845	0.943911	41	0.912845	382
INSULIN_2F_UP	0.922598	-1.42605	0.922598	0.947225	169	0.922598	383
insulin_signalling	0.923954	-1.43791	0.923954	0.947225	97	0.923954	384
MAP00100_Sterol_biosynthesis	0.924406	-1.50258	0.924406	0.947225	10	0.924406	385
MAP00590_Prostaglandin_and_leukotriene_metabolism	0.925643	-1.48144	0.925643	0.947225	17	0.925643	386
BRCA_DOWN	0.928896	-1.5224	0.928896	0.948098	13	0.928896	387
MAP00252_Alanine_and_aspartate_metabolism	0.941509	-1.60542	0.941509	0.958495	21	0.941509	388
VOXPHOS	0.952772	-1.68477	0.952772	0.967468	66	0.952772	389
fatty_acid_metabolism	0.957756	-1.77293	0.957756	0.970035	20	0.957756	390
HUMAN_CD34_ENRICHED_TF_JP	0.969383	-1.87792	0.969383	0.978063	175	0.969383	391
MAP00251_Glutamate_metabolism	0.973104	-2.01318	0.973104	0.978063	19	0.973104	392
LEU_DOWN	0.97311	-1.93562	0.97311	0.978063	165	0.97311	393
RAP_DOWN	0.976444	-1.99128	0.976444	0.978922	211	0.976444	394
GLUT_DOWN	0.998871	-3.06835	0.998871	0.998871	285	0.998871	395
acetaminophenPathway	NA	NA	NA	NA	5	NA	396
ahspPathway	NA	NA	NA	NA	9	NA	397
aifPathway	NA	NA	NA	NA	3	NA	398
akap13Pathway	NA	NA	NA	NA	8	NA	399
alternativePathway	NA	NA	NA	NA	8	NA	400
anthraxPathway	NA	NA	NA	NA	2	NA	401
appPathway	NA	NA	NA	NA	3	NA	402
argininecPathway	NA	NA	NA	NA	6	NA	403
bbcellPathway	NA	NA	NA	NA	7	NA	404
betaoxidationPathway	NA	NA	NA	NA	6	NA	405
botulinPathway	NA	NA	NA	NA	4	NA	406
caspase_activity	NA	NA	NA	NA	7	NA	407
cdc25Pathway	NA	NA	NA	NA	9	NA	408
circadianPathway	NA	NA	NA	NA	6	NA	409
classicPathway	NA	NA	NA	NA	9	NA	410
cptPathway	NA	NA	NA	NA	2	NA	411
CR_CANCER_TESTIS	NA	NA	NA	NA	9	NA	412
CR_TRANSPORT	NA	NA	NA	NA	6	NA	413
cremPathway	NA	NA	NA	NA	6	NA	414
dbpbPathway	NA	NA	NA	NA	4	NA	415
eea1Pathway	NA	NA	NA	NA	7	NA	416
eif2Pathway	NA	NA	NA	NA	7	NA	417
eosinophilsPathway	NA	NA	NA	NA	7	NA	418
erbb3Pathway	NA	NA	NA	NA	5	NA	419
erbb4Pathway	NA	NA	NA	NA	6	NA	420
etcPathway	NA	NA	NA	NA	9	NA	421
fbw7Pathway	NA	NA	NA	NA	8	NA	422
feederPathway	NA	NA	NA	NA	8	NA	423
flumazenilPathway	NA	NA	NA	NA	8	NA	424
fosbPathway	NA	NA	NA	NA	4	NA	425
fxrPathway	NA	NA	NA	NA	6	NA	426
g1pPathway	NA	NA	NA	NA	3	NA	427
gabaPathway	NA	NA	NA	NA	9	NA	428
glycolysisPathway	NA	NA	NA	NA	9	NA	429
GPCRs_Class_A_Rhodopsin-like_2	NA	NA	NA	NA	7	NA	430
gsPathway	NA	NA	NA	NA	6	NA	431
hbxPathway	NA	NA	NA	NA	8	NA	432
huntingtonPathway	NA	NA	NA	NA	4	NA	433
ifnaPathway	NA	NA	NA	NA	9	NA	434
ifngPathway	NA	NA	NA	NA	6	NA	435
il18Pathway	NA	NA	NA	NA	6	NA	436
il5Pathway	NA	NA	NA	NA	9	NA	437
ionPathway	NA	NA	NA	NA	5	NA	438
ketonebodiesPathway	NA	NA	NA	NA	4	NA	439
krebPathway	NA	NA	NA	NA	8	NA	440
ldlPathway	NA	NA	NA	NA	6	NA	441
lechtinPathway	NA	NA	NA	NA	9	NA	442
leptinPathway	NA	NA	NA	NA	9	NA	443
lymphocytePathway	NA	NA	NA	NA	9	NA	444
malatePathway	NA	NA	NA	NA	4	NA	445
malatexPathway	NA	NA	NA	NA	7	NA	446
MAP_kinase_activity	NA	NA	NA	NA	8	NA	447
MAP_kinase_kinase_activity	NA	NA	NA	NA	8	NA	448
MAP00062_Fatty_acid_biosynthesis_path_2	NA	NA	NA	NA	7	NA	449
MAP00271_Methionine_metabolism	NA	NA	NA	NA	8	NA	450
MAP00272_Cysteine_metabolism	NA	NA	NA	NA	9	NA	451
MAP00400_Phenylalanine_tyrosine_and_tryptophan_biosynthesis	NA	NA	NA	NA	8	NA	452
MAP00430_Taurine_and_hypotaurine_metabolism	NA	NA	NA	NA	3	NA	453
MAP00450_Selenoamino_acid_metabolism	NA	NA	NA	NA	5	NA	454
MAP00460_Cyanoamino_acid_metabolism	NA	NA	NA	NA	2	NA	455
MAP00512_O_Glycans_biosynthesis	NA	NA	NA	NA	4	NA	456
MAP00532_Chondroitin_Heparan_sulfate_biosynthesis	NA	NA	NA	NA	2	NA	457
MAP00533_Keratan_sulfate_biosynthesis	NA	NA	NA	NA	7	NA	458
MAP00601_Blood_group_glycolipid_biosynthesis_lact_series	NA	NA	NA	NA	6	NA	459
MAP00630_Glyoxylate_and_dicarboxylate_metabolism	NA	NA	NA	NA	9	NA	460
MAP00632_Benzoate_degradation	NA	NA	NA	NA	7	NA	461
MAP00680_Methane_metabolism	NA	NA	NA	NA	6	NA	462
MAP00720_Reductive_carboxylate_cycle_CO2_fixation	NA	NA	NA	NA	7	NA	463
MAP00740_Riboflavin_metabolism	NA	NA	NA	NA	5	NA	464
MAP00760_Nicotinate_and_nicotinamide_metabolism	NA	NA	NA	NA	3	NA	465
MAPKKK_cascade	NA	NA	NA	NA	9	NA	466
methioninePathway	NA	NA	NA	NA	5	NA	467
mitrPathway	NA	NA	NA	NA	9	NA	468
mRNA_binding_activity	NA	NA	NA	NA	9	NA	469
mrpPathway	NA	NA	NA	NA	6	NA	470
mspPathway	NA	NA	NA	NA	5	NA	471
neurotransmittersPathway	NA	NA	NA	NA	6	NA	472
neutrophilPathway	NA	NA	NA	NA	8	NA	473
notchPathway	NA	NA	NA	NA	4	NA	474
ox40Pathway	NA	NA	NA	NA	3	NA	475
parkinPathway	NA	NA	NA	NA	7	NA	476
parkinsonsPathway	NA	NA	NA	NA	2	NA	477
pelp1Pathway	NA	NA	NA	NA	7	NA	478
Pentose_Phosphate_Pathway	NA	NA	NA	NA	5	NA	479
pentosePathway	NA	NA	NA	NA	2	NA	480
pepiPathway	NA	NA	NA	NA	6	NA	481
pkcPathway	NA	NA	NA	NA	7	NA	482
plcdPathway	NA	NA	NA	NA	5	NA	483
plcPathway	NA	NA	NA	NA	8	NA	484
plk3Pathway	NA	NA	NA	NA	7	NA	485
ppargPathway	NA	NA	NA	NA	8	NA	486
pparPathway	NA	NA	NA	NA	4	NA	487
ranPathway	NA	NA	NA	NA	5	NA	488
rarPathway	NA	NA	NA	NA	3	NA	489
reckPathway	NA	NA	NA	NA	9	NA	490
reelinPathway	NA	NA	NA	NA	6	NA	491
s1pPathway	NA	NA	NA	NA	7	NA	492
SA_BONE_MORPHOGENETIC	NA	NA	NA	NA	4	NA	493
SA_FAS_SIGNALLING	NA	NA	NA	NA	9	NA	494
SA_G2_AND_M_PHASES	NA	NA	NA	NA	8	NA	495
slrp2Pathway	NA	NA	NA	NA	4	NA	496
slrpPathway	NA	NA	NA	NA	3	NA	497
soddPathway	NA	NA	NA	NA	9	NA	498
ST_Dictyostelium_discoideum_cAMP_Receptor_G_Protein_Independent_Pathways	NA	NA	NA	NA	4	NA	499
ST_G_Protein_Independent_7_Transmembrane	NA	NA	NA	NA	3	NA	500
ST_G_Protein_Independent_7_Transmembrane_Receptor_Signaling	NA	NA	NA	NA	3	NA	501
ST_IL_13_PATHWAY	NA	NA	NA	NA	7	NA	502
ST_Interferon_gamma_Pathway	NA	NA	NA	NA	8	NA	503
ST_Interleukin_13_Pathway	NA	NA	NA	NA	7	NA	504
ST_Jak_STAT_Pathway	NA	NA	NA	NA	7	NA	505
ST_PAC1_RECEPTOR_PATHWAY	NA	NA	NA	NA	7	NA	506
ST_Type_I_Interferon_Pathway	NA	NA	NA	NA	9	NA	507
stat3Pathway	NA	NA	NA	NA	8	NA	508
tcrMoleculePathway	NA	NA	NA	NA	6	NA	509
tercPathway	NA	NA	NA	NA	6	NA	510
tertPathway	NA	NA	NA	NA	8	NA	511
torPathway	NA	NA	NA	NA	3	NA	512
tsp1Pathway	NA	NA	NA	NA	6	NA	513
tubbyPathway	NA	NA	NA	NA	6	NA	514
ureacyclePathway	NA	NA	NA	NA	7	NA	515
vifPathway	NA	NA	NA	NA	3	NA	516
vobesityPathway	NA	NA	NA	NA	6	NA	517
KET	NA	NA	NA	NA	7	NA	518
PYR	NA	NA	NA	NA	6	NA	519
ROS	NA	NA	NA	NA	7	NA	520
MYC_WT	NA	NA	NA	NA	8	NA	521
MYC_MUT	NA	NA	NA	NA	5	NA	522

## Sheet: GSOA_P53
This documents contains the raw results from GSOA, GAGE, GSEA, and GSAA for the p53 and gender microarray analyses.
# dataFilePaths=/data/GSOA_Manuscript/Data/GSEA_Datasets/P53/P53_collapsed_symbols.txt classFilePath=/data/GSOA_Manuscript/Data/GSEA_Datasets/P53/P53_classFile.txt gmtFilePaths=/data/GSOA_Manuscript/Data/GSEA_Datasets/s2.symbols.gmt numCores=32 numRandomIterations=1000 rowsToExclude= numFolds=5 classificationAlgorithm=svmrbf permuteSeed= date=Wed Dec 31 18:46:44 MST 2014 version=1.0
Gene Set	AUC	p-value	Rank	FDR
SA_DAG1	0.825312	0.001	1	0.037286
g2Pathway	0.868093	0.001	1	0.037286
P53_UP	0.83779	0.001	1	0.037286
drug_resistance_and_metabolism	0.850267	0.001	1	0.037286
radiation_sensitivity	0.85205	0.001	1	0.037286
cell_cycle_regulator	0.871658	0.001	1	0.037286
SA_G1_AND_S_PHASES	0.864528	0.001	1	0.037286
cellcyclePathway	0.853832	0.001	1	0.037286
p53Pathway	0.878788	0.001	1	0.037286
p53hypoxiaPathway	0.86631	0.001	1	0.037286
raccycdPathway	0.894831	0.001	1	0.037286
g1Pathway	0.83779	0.001	1	0.037286
DNA_DAMAGE_SIGNALLING	0.818182	0.001	1	0.037286
ceramidePathway	0.832442	0.001	1	0.037286
eponfkbPathway	0.814617	0.002	15	0.058
atmPathway	0.811052	0.002	15	0.058
Cell_Cycle	0.789661	0.002	15	0.058
p53_signalling	0.789661	0.002	15	0.058
CR_CELL_CYCLE	0.771836	0.003	19	0.068087
SA_TRKA_RECEPTOR	0.803922	0.003	19	0.068087
SA_PROGRAMMED_CELL_DEATH	0.796791	0.003	19	0.068087
breast_cancer_estrogen_signalling	0.762923	0.003	19	0.068087
mitochondriaPathway	0.802139	0.003	19	0.068087
nkcellsPathway	0.791444	0.005	24	0.100385
calcineurinPathway	0.786096	0.005	24	0.100385
ck1Pathway	0.778966	0.005	24	0.100385
chemicalPathway	0.771836	0.006	27	0.111857
ST_Dictyostelium_discoideum_cAMP_Chemotaxis_Pathway	0.791444	0.006	27	0.111857
bcl2family_and_reg_network	0.766488	0.007	29	0.1218
hsp27Pathway	0.762923	0.007	29	0.1218
SA_G2_AND_M_PHASES	0.768271	0.008	31	0.13471
PROLIF_GENES	0.620321	0.009	32	0.146812
CR_DEATH	0.727273	0.012	33	0.189818
badPathway	0.745098	0.013	34	0.199588
CR_IMMUNE_FUNCTION	0.709447	0.014	35	0.206053
il4Pathway	0.734403	0.015	36	0.206053
GATA1_WEISS	0.730838	0.015	36	0.206053
appPathway	0.727273	0.015	36	0.206053
GLUT_UP	0.622103	0.016	39	0.2088
rasPathway	0.727273	0.016	39	0.2088
pgc1aPathway	0.720143	0.018	41	0.229171
LEU_UP	0.686275	0.02	42	0.248571
cell_cycle_arrest	0.73975	0.021	43	0.25493
tnf_and_fas_network	0.7041	0.024	44	0.284727
gleevecPathway	0.695187	0.032	45	0.3712
SA_FAS_SIGNALLING	0.713012	0.033	46	0.374478
KRAS_TOP100_KNOCKDOWN	0.668449	0.036	47	0.39983
bbcellPathway	0.695187	0.039	48	0.415469
eif2Pathway	0.695187	0.039	48	0.415469
MAPK_Cascade	0.684492	0.04	50	0.4176
cxcr4Pathway	0.680927	0.043	51	0.436582
hivnefPathway	0.661319	0.044	52	0.436582
EMT_UP	0.659537	0.045	53	0.436582
MAP00361_gamma_Hexachlorocyclohexane_degradation	0.698752	0.046	54	0.436582
SIG_IL4RECEPTOR_IN_B_LYPHOCYTES	0.69697	0.046	54	0.436582
ST_Interleukin_4_Pathway	0.672014	0.054	56	0.503357
ace2Pathway	0.668449	0.056	57	0.512842
pelp1Pathway	0.677362	0.057	58	0.513
ca_nf_at_signalling	0.625668	0.058	59	0.513153
arfPathway	0.663993	0.059	60	0.5133
SIG_CD40PATHWAYMAP	0.673797	0.061	61	0.522
asbcellPathway	0.663102	0.062	62	0.522
dreamPathway	0.659537	0.065	63	0.529909
cdk5Pathway	0.655971	0.066	64	0.529909
ST_Fas_Signaling_Pathway	0.639929	0.066	64	0.529909
MAP00630_Glyoxylate_and_dicarboxylate_metabolism	0.668449	0.067	66	0.529909
Krebs-TCA_Cycle	0.650624	0.073	67	0.559286
FRASOR_ER_UP	0.659537	0.073	67	0.559286
MYC_WT	0.655971	0.074	69	0.559286
malatexPathway	0.654189	0.075	70	0.559286
NFKB_REDUCED	0.639037	0.081	71	0.58725
tcapoptosisPathway	0.641711	0.081	71	0.58725
DOWNREG_BY_HOXA9	0.647059	0.087	73	0.61248
TCA	0.631016	0.088	74	0.61248
ucalpainPathway	0.629234	0.088	74	0.61248
cdc25Pathway	0.636364	0.094	76	0.645632
BRCA_UP	0.625668	0.101	77	0.681146
CR_PROTEIN_MOD	0.550802	0.102	78	0.681146
cell_cycle_checkpointII	0.623886	0.105	79	0.681146
cytokinePathway	0.616756	0.106	80	0.681146
lairPathway	0.616756	0.106	80	0.681146
glycolysisPathway	0.620321	0.107	82	0.681146
reelinPathway	0.614973	0.11	83	0.685765
CR_TRANSCRIPTION_FACTORS	0.5918	0.113	84	0.685765
ANTI_CD44_DOWN	0.609626	0.115	85	0.685765
etsPathway	0.609626	0.115	85	0.685765
tercPathway	0.609626	0.119	87	0.685765
vitcbPathway	0.609626	0.119	87	0.685765
mitochondr	0.445633	0.119	87	0.685765
s1pPathway	0.606061	0.121	90	0.685765
metPathway	0.604278	0.123	91	0.685765
CR_REPAIR	0.604278	0.123	91	0.685765
MAP00330_Arginine_and_proline_metabolism	0.601604	0.125	93	0.685765
rarrxrPathway	0.600713	0.126	94	0.685765
feederPathway	0.600713	0.129	95	0.685765
reckPathway	0.602496	0.129	95	0.685765
dcPathway	0.59893	0.131	97	0.685765
INSULIN_2F_UP	0.495544	0.132	98	0.685765
fatty_acid_metabolism	0.597148	0.133	99	0.685765
GPCRs_Class_B_Secretin-like	0.597148	0.133	99	0.685765
MAP00220_Urea_cycle_and_metabolism_of_amino_groups	0.593583	0.134	101	0.685765
MAP00020_Citrate_cycle_TCA_cycle	0.593583	0.134	101	0.685765
parkinsonsPathway	0.604278	0.137	103	0.686177
MAP00410_beta_Alanine_metabolism	0.5918	0.137	103	0.686177
ldlPathway	0.5918	0.14	105	0.686177
MAP00150_Androgen_and_estrogen_metabolism	0.588235	0.142	106	0.686177
Matrix_Metalloproteinases	0.588235	0.142	106	0.686177
tsp1Pathway	0.590018	0.144	108	0.686177
fmlppathway	0.586453	0.146	109	0.686177
pmlPathway	0.58467	0.147	110	0.686177
NFKB_INDUCED	0.525847	0.148	111	0.686177
TGF_Beta_Signaling_Pathway	0.58467	0.149	112	0.686177
fcer1Pathway	0.582888	0.151	113	0.686177
MAP00251_Glutamate_metabolism	0.579323	0.153	114	0.686177
rac1Pathway	0.579323	0.153	114	0.686177
CR_TRANSPORT	0.58467	0.153	114	0.686177
ctla4Pathway	0.57754	0.157	117	0.686177
ST_JNK_MAPK_Pathway	0.57754	0.158	118	0.686177
ANDROGEN_GENES_FROM_NETAFFX	0.557932	0.158	118	0.686177
keratinocytePathway	0.575758	0.159	120	0.686177
MAP00603_Globoside_metabolism	0.579323	0.16	121	0.686177
MAP00100_Sterol_biosynthesis	0.57754	0.162	122	0.686177
muscle_myosin	0.573975	0.163	123	0.686177
cell_proliferation	0.456328	0.163	123	0.686177
LEU_DOWN	0.467023	0.17	125	0.706961
mef2dPathway	0.57041	0.171	126	0.706961
ctlPathway	0.568627	0.172	127	0.706961
GPCRs_Class_A_Rhodopsin-like	0.506239	0.178	128	0.725906
th1th2Pathway	0.561497	0.183	129	0.740512
ROS	0.566845	0.185	130	0.742846
parkinPathway	0.565062	0.188	131	0.74913
tcrPathway	0.54902	0.192	132	0.755094
ureacyclePathway	0.561497	0.2	133	0.755094
akap13Pathway	0.561497	0.2	133	0.755094
MAP_kinase_kinase_activity	0.559715	0.202	135	0.755094
FRASOR_ER_DOWN	0.531194	0.202	135	0.755094
GPCRs_Class_A_Rhodopsin-like_2	0.557932	0.205	137	0.755094
tumor_supressor	0.552585	0.206	138	0.755094
GLUT_DOWN	0.424242	0.211	139	0.755094
tollPathway	0.536542	0.212	140	0.755094
CR_TRANSPORT_OF_VESICLES	0.54902	0.214	141	0.755094
MAP00532_Chondroitin_Heparan_sulfate_biosynthesis	0.559715	0.218	142	0.755094
rabPathway	0.552585	0.218	142	0.755094
UPREG_BY_HOXA9	0.531194	0.221	144	0.755094
insulinPathway	0.543672	0.222	145	0.755094
MAP00632_Benzoate_degradation	0.550802	0.222	145	0.755094
MAP00480_Glutathione_metabolism	0.543672	0.222	145	0.755094
mitrPathway	0.54902	0.223	148	0.755094
HUMAN_CD34_ENRICHED_TF_JP	0.442068	0.223	148	0.755094
pepiPathway	0.54902	0.223	148	0.755094
pparPathway	0.55615	0.226	151	0.755094
RAP_UP	0.440285	0.227	152	0.755094
betaoxidationPathway	0.547237	0.227	152	0.755094
KRAS_TOP100_CONTROL	0.515152	0.227	152	0.755094
carm-erPathway	0.527629	0.228	155	0.755094
ccr5Pathway	0.540107	0.23	156	0.755094
cblPathway	0.540107	0.23	156	0.755094
slrp2Pathway	0.554367	0.23	156	0.755094
HTERT_UP	0.481283	0.23	156	0.755094
cell2cellPathway	0.538324	0.233	160	0.760163
INSULIN_2F_DOWN	0.524064	0.237	161	0.762923
ST_G_alpha_5_Pathway	0.536542	0.237	161	0.762923
tertPathway	0.541889	0.24	163	0.762923
eosinophilsPathway	0.541889	0.24	163	0.762923
ST_Phosphoinositide_3_Kinase_Pathway	0.522282	0.242	165	0.762923
HOXA9_DOWN	0.518717	0.246	166	0.762923
cell_death	0.529412	0.247	167	0.762923
cdmacPathway	0.529412	0.247	167	0.762923
pitx2Pathway	0.529412	0.247	167	0.762923
CR_HORMONAL_FUNCTIONS	0.527629	0.253	170	0.772316
cdc42racPathway	0.527629	0.253	170	0.772316
CR_CYTOSKELETON	0.520499	0.268	172	0.813349
no2il12Pathway	0.518717	0.274	173	0.825285
ST_T_Cell_Signal_Transduction	0.504456	0.278	174	0.825285
sppaPathway	0.516934	0.279	175	0.825285
ps1Pathway	0.516934	0.279	175	0.825285
setPathway	0.515152	0.282	177	0.825285
erk5Pathway	0.515152	0.282	177	0.825285
Glycogen_Metabolism	0.500891	0.283	179	0.825285
il17Pathway	0.513369	0.286	180	0.8294
chrebpPathway	0.509804	0.293	181	0.840293
MAP03020_RNA_polymerase	0.509804	0.293	181	0.840293
MAP00252_Alanine_and_aspartate_metabolism	0.508021	0.299	183	0.840293
il7Pathway	0.506239	0.303	184	0.840293
alternativePathway	0.515152	0.308	185	0.840293
S1P_Signaling	0.504456	0.31	186	0.840293
RAP_DOWN	0.402852	0.31	186	0.840293
CR_SIGNALLING	0.41533	0.314	188	0.840293
plcdPathway	0.518717	0.316	189	0.840293
tgfbPathway	0.502674	0.317	190	0.840293
cskPathway	0.502674	0.317	190	0.840293
CR_DNA_MET_AND_MOD	0.502674	0.317	190	0.840293
erythPathway	0.502674	0.317	190	0.840293
amiPathway	0.502674	0.317	190	0.840293
MAP00071_Fatty_acid_metabolism	0.488414	0.322	195	0.840293
il10Pathway	0.500891	0.323	196	0.840293
ngfPathway	0.500891	0.323	196	0.840293
stressPathway	0.500891	0.323	196	0.840293
MAP00051_Fructose_and_mannose_metabolism	0.500891	0.323	196	0.840293
GLUCOSE_DOWN	0.42959	0.325	200	0.840293
thelperPathway	0.499109	0.328	201	0.840293
mprPathway	0.497326	0.33	202	0.840293
il6Pathway	0.497326	0.33	202	0.840293
crebPathway	0.497326	0.33	202	0.840293
MAP00052_Galactose_metabolism	0.497326	0.33	202	0.840293
MAP00533_Keratan_sulfate_biosynthesis	0.506239	0.334	206	0.842261
erkPathway	0.484848	0.334	206	0.842261
botulinPathway	0.509804	0.338	208	0.84825
MAP00062_Fatty_acid_biosynthesis_path_2	0.502674	0.34	209	0.849187
achPathway	0.493761	0.342	210	0.850114
stemPathway	0.491979	0.344	211	0.851033
rnaPathway	0.500891	0.347	212	0.852195
MAP00310_Lysine_degradation	0.490196	0.35	213	0.852195
igf1mtorPathway	0.490196	0.35	213	0.852195
hbxPathway	0.499109	0.351	215	0.852195
bcrPathway	0.477718	0.354	216	0.8555
Pentose_Phosphate_Pathway	0.502674	0.358	217	0.857403
gata3Pathway	0.488414	0.36	218	0.857403
igf1Pathway	0.488414	0.36	218	0.857403
MAP00280_Valine_leucine_and_isoleucine_degradation	0.486631	0.363	220	0.857403
EGF_receptor_signaling_pathway	0.48574	0.363	220	0.857403
ccr3Pathway	0.484848	0.366	222	0.857571
d4gdiPathway	0.483066	0.371	223	0.857571
MAP00790_Folate_biosynthesis	0.481283	0.379	224	0.857571
ST_B_Cell_Antigen_Receptor	0.472371	0.379	224	0.857571
G13_Signaling_Pathway	0.472371	0.379	224	0.857571
PGC	0.361854	0.383	227	0.857571
akapCentrosomePathway	0.479501	0.383	227	0.857571
nthiPathway	0.479501	0.383	227	0.857571
hcmvPathway	0.479501	0.383	227	0.857571
human_mitoDB_6_2002	0.361854	0.383	227	0.857571
ST_Gaq_Pathway	0.470588	0.384	232	0.857571
rhoPathway	0.470588	0.384	232	0.857571
MAP00360_Phenylalanine_metabolism	0.477718	0.387	234	0.857571
atrbrcaPathway	0.475936	0.39	235	0.857571
biopeptidesPathway	0.468806	0.39	235	0.857571
mRNA_processing	0.468806	0.39	235	0.857571
MAP00272_Cysteine_metabolism	0.484848	0.391	238	0.857571
nktPathway	0.467023	0.396	239	0.857726
SA_PTEN_PATHWAY	0.474153	0.396	239	0.857726
ST_Wnt_beta_catenin_Pathway	0.474153	0.396	239	0.857726
ST_Jak_STAT_Pathway	0.483066	0.398	242	0.858496
fosbPathway	0.488414	0.402	243	0.862898
MAP00562_Inositol_phosphate_metabolism	0.470588	0.404	244	0.862898
egfPathway	0.463458	0.405	245	0.862898
neurotransmittersPathway	0.481283	0.408	246	0.865756
plcePathway	0.467023	0.417	247	0.875724
electron_transport	0.447415	0.421	248	0.875724
arapPathway	0.465241	0.429	249	0.875724
ANDROGEN_UP_GENES	0.44385	0.433	250	0.875724
MAP00740_Riboflavin_metabolism	0.476827	0.434	251	0.875724
GLUCO	0.456328	0.438	252	0.875724
HOX_LIST_JP	0.456328	0.438	252	0.875724
KET	0.470588	0.439	254	0.875724
ifnaPathway	0.470588	0.439	254	0.875724
P53_DOWN	0.463458	0.44	256	0.875724
acetaminophenPathway	0.474153	0.447	257	0.875724
MYC_MUT	0.474153	0.447	257	0.875724
il5Pathway	0.467023	0.447	257	0.875724
relaPathway	0.461676	0.448	260	0.875724
nos1Pathway	0.461676	0.448	260	0.875724
ST_IL_13_PATHWAY	0.465241	0.454	262	0.875724
caspase_activity	0.465241	0.454	262	0.875724
ST_Interleukin_13_Pathway	0.465241	0.454	262	0.875724
SIG_InsulinReceptorPathwayInCardiacMyocytes	0.45098	0.456	265	0.875724
AR_ORTHOS_MAPPED_TO_U133_VIA_NETAFFX	0.447415	0.467	266	0.875724
Proteasome_Degradation	0.447415	0.467	266	0.875724
MAP00260_Glycine_serine_and_threonine_metabolism	0.458111	0.467	266	0.875724
actinYPathway	0.458111	0.467	266	0.875724
AR_MOUSE	0.447415	0.467	266	0.875724
HTERT_DOWN	0.43672	0.469	271	0.875724
methioninePathway	0.467023	0.471	272	0.875724
cd40Pathway	0.456328	0.471	272	0.875724
argininecPathway	0.459893	0.475	274	0.875724
SIG_Regulation_of_the_actin_cytoskeleton_by_Rho_GTPases	0.445633	0.477	275	0.875724
ptc1Pathway	0.454545	0.478	276	0.875724
MAP00460_Cyanoamino_acid_metabolism	0.465241	0.479	277	0.875724
gsPathway	0.458111	0.481	278	0.875724
MAP00140_C21_Steroid_hormone_metabolism	0.458111	0.481	278	0.875724
soddPathway	0.458111	0.481	278	0.875724
il18Pathway	0.458111	0.481	278	0.875724
cptPathway	0.461676	0.484	282	0.875724
erbb3Pathway	0.461676	0.484	282	0.875724
tpoPathway	0.452763	0.485	284	0.875724
cell_growth_and_or_maintenance	0.433155	0.487	285	0.875724
Wnt_Signaling	0.44385	0.488	286	0.875724
circadianPathway	0.456328	0.491	287	0.875724
GLUCOSE_UP	0.442068	0.492	288	0.875724
SA_CASPASE_CASCADE	0.45098	0.496	289	0.875724
tcytotoxicPathway	0.45098	0.496	289	0.875724
ST_Tumor_Necrosis_Factor_Pathway	0.440285	0.498	291	0.875724
ST_G_alpha_i_Pathway_	0.440285	0.498	291	0.875724
carm1Pathway	0.449198	0.499	293	0.875724
vipPathway	0.447415	0.504	294	0.875724
MAP00640_Propanoate_metabolism	0.447415	0.504	294	0.875724
inflamPathway	0.438503	0.507	296	0.875724
BRCA_DOWN	0.445633	0.508	297	0.875724
electron_transporter_activity	0.399287	0.508	297	0.875724
ST_GRANULE_CELL_SURVIVAL_PATHWAY	0.445633	0.508	297	0.875724
nfkbPathway	0.445633	0.508	297	0.875724
vegfPathway	0.445633	0.508	297	0.875724
FETAL_LIVER_HS_ENRICHED_TF_JP	0.426025	0.509	302	0.875724
krebPathway	0.452763	0.51	303	0.875724
MAP00271_Methionine_metabolism	0.452763	0.51	303	0.875724
ST_Integrin_Signaling_Pathway	0.424242	0.513	305	0.877987
MAP00240_Pyrimidine_metabolism	0.43672	0.518	306	0.880769
MAP00010_Glycolysis_Gluconeogenesis	0.43672	0.518	306	0.880769
ionPathway	0.447415	0.531	308	0.899942
insulin_signalling	0.406417	0.541	309	0.913922
VOXPHOS	0.417112	0.546	310	0.919245
cell_surface_receptor_linked_signal_transduction	0.392157	0.55	311	0.919245
SIG_PIP3_signaling_in_B_lymphocytes	0.426025	0.552	312	0.919245
p38mapkPathway	0.426025	0.552	312	0.919245
pdgfPathway	0.424242	0.558	314	0.919245
ST_MONOCYTE_AD_PATHWAY	0.434938	0.558	314	0.919245
SA_BONE_MORPHOGENETIC	0.438503	0.559	316	0.919245
stat3Pathway	0.442068	0.56	317	0.919245
CR_CAM	0.402852	0.56	317	0.919245
AR_MOUSE_PLUS_TESTO_FROM_NETAFFX	0.42246	0.567	319	0.924919
pyk2Pathway	0.42246	0.567	319	0.924919
INS	0.431373	0.572	321	0.930168
CR_CANCER_TESTIS	0.438503	0.575	322	0.932143
cell_adhesion	0.363636	0.579	323	0.933515
MAP00531_Glycosaminoglycan_degradation	0.43672	0.58	324	0.933515
GLYCOGEN	0.42959	0.583	325	0.933515
cremPathway	0.434938	0.583	325	0.933515
cftrPathway	0.427807	0.589	327	0.933867
mcalpainPathway	0.427807	0.589	327	0.933867
SA_MMP_CYTOKINE_CONNECTION	0.427807	0.589	327	0.933867
mrpPathway	0.42959	0.597	330	0.933867
MAP00380_Tryptophan_metabolism	0.413547	0.598	331	0.933867
edg1Pathway	0.424242	0.599	332	0.933867
ndkDynaminPathway	0.424242	0.599	332	0.933867
tnfr2Pathway	0.424242	0.599	332	0.933867
rarPathway	0.427807	0.6	335	0.933867
mapkPathway	0.393939	0.604	336	0.933867
etcPathway	0.427807	0.604	336	0.933867
pparaPathway	0.411765	0.605	338	0.933867
HEMO_TF_LIST_JP	0.392157	0.616	339	0.933867
cell_cycle_checkpoint	0.420677	0.619	340	0.933867
XINACT_MERGED	0.420677	0.619	340	0.933867
MAP03070_Type_III_secretion_system	0.420677	0.619	340	0.933867
salmonellaPathway	0.420677	0.619	340	0.933867
ecmPathway	0.420677	0.619	340	0.933867
MAP00193_ATP_synthesis	0.420677	0.619	340	0.933867
shhPathway	0.420677	0.619	340	0.933867
eea1Pathway	0.42246	0.624	347	0.934261
aifPathway	0.42246	0.624	347	0.934261
cell_adhesion_molecule_activity	0.390374	0.627	349	0.934261
tRNA_Synthetases	0.418895	0.63	350	0.934261
fibrinolysisPathway	0.418895	0.63	350	0.934261
TESTIS_GENES_FROM_XHX_AND_NETAFFX	0.406417	0.63	350	0.934261
il2Pathway	0.417112	0.638	353	0.936961
proteasomePathway	0.417112	0.638	353	0.936961
MAP00120_Bile_acid_biosynthesis	0.417112	0.638	353	0.936961
hdacPathway	0.402852	0.639	356	0.936961
vobesityPathway	0.418895	0.641	357	0.937261
no1Pathway	0.40107	0.645	358	0.937855
fasPathway	0.40107	0.645	358	0.937855
ST_Wnt_Ca2_cyclic_GMP_Pathway	0.41533	0.647	360	0.937902
vifPathway	0.417112	0.652	361	0.937902
GNF_FEMALE_GENES	0.385027	0.652	361	0.937902
dbpbPathway	0.41533	0.658	363	0.937902
notchPathway	0.41533	0.658	363	0.937902
MAP00601_Blood_group_glycolipid_biosynthesis_lact_series	0.41533	0.661	365	0.937902
alkPathway	0.397504	0.663	366	0.937902
Fatty_Acid_Degradation	0.411765	0.663	366	0.937902
ANTI_CD44_UP	0.411765	0.663	366	0.937902
spryPathway	0.411765	0.663	366	0.937902
at1rPathway	0.395722	0.67	370	0.941839
MAP00340_Histidine_metabolism	0.409982	0.672	371	0.941839
41bbPathway	0.409982	0.672	371	0.941839
ranPathway	0.411765	0.673	373	0.941839
fbw7Pathway	0.409982	0.678	374	0.942968
MAP00561_Glycerolipid_metabolism	0.393939	0.679	375	0.942968
ptdinsPathway	0.406417	0.695	376	0.942968
MAP00500_Starch_and_sucrose_metabolism	0.404635	0.701	377	0.942968
ghPathway	0.390374	0.701	377	0.942968
tidPathway	0.404635	0.701	377	0.942968
MAP00590_Prostaglandin_and_leukotriene_metabolism	0.404635	0.701	377	0.942968
PYR	0.404635	0.702	381	0.942968
plcPathway	0.404635	0.702	381	0.942968
shh_lisa	0.401961	0.706	383	0.942968
tall1Pathway	0.402852	0.706	383	0.942968
eif4Pathway	0.402852	0.706	383	0.942968
FA	0.402852	0.706	383	0.942968
ST_ADRENERGIC	0.388592	0.709	387	0.942968
EMT_DOWN	0.388592	0.709	387	0.942968
MAP00860_Porphyrin_and_chlorophyll_metabolism	0.40107	0.711	389	0.942968
agpcrPathway	0.402852	0.711	389	0.942968
erbb4Pathway	0.402852	0.711	389	0.942968
par1Pathway	0.40107	0.711	389	0.942968
cell_motility	0.370766	0.712	393	0.942968
gabaPathway	0.40107	0.718	394	0.942968
MAP00760_Nicotinate_and_nicotinamide_metabolism	0.40107	0.719	395	0.942968
cacamPathway	0.397504	0.721	396	0.942968
dnafragmentPathway	0.399287	0.727	397	0.942968
ST_PAC1_RECEPTOR_PATHWAY	0.399287	0.727	397	0.942968
il22bpPathway	0.399287	0.727	397	0.942968
MAP00720_Reductive_carboxylate_cycle_CO2_fixation	0.399287	0.727	397	0.942968
gpcrPathway	0.383244	0.728	401	0.942968
SIG_BCR_Signaling_Pathway	0.383244	0.728	401	0.942968
ST_Ga13_Pathway	0.383244	0.728	401	0.942968
SIG_PIP3SIGINCARDIACMYOCTES	0.379679	0.73	404	0.943218
MAP00650_Butanoate_metabolism	0.393939	0.734	405	0.946044
igf1rPathway	0.392157	0.74	406	0.951429
MAP00195_Photosynthesis	0.390374	0.745	407	0.952099
trkaPathway	0.388592	0.75	408	0.952099
MAP00512_O_Glycans_biosynthesis	0.390374	0.752	409	0.952099
ppargPathway	0.393939	0.753	410	0.952099
CBF_LEUKEMIA_DOWNING_AML	0.372549	0.758	411	0.952099
ranklPathway	0.386809	0.759	412	0.952099
p35alzheimersPathway	0.392157	0.759	412	0.952099
egfr_smrtePathway	0.392157	0.759	412	0.952099
ST_ERK1_ERK2_MAPK_Pathway	0.376114	0.76	415	0.952099
ST_G_Protein_Independent_7_Transmembrane	0.388592	0.763	416	0.952099
ST_G_Protein_Independent_7_Transmembrane_Receptor_Signaling	0.388592	0.763	416	0.952099
skp2e2fPathway	0.390374	0.765	418	0.952099
tcrMoleculePathway	0.390374	0.765	418	0.952099
MAP00510_N_Glycans_biosynthesis	0.385027	0.769	420	0.952099
SA_REG_CASCADE_OF_CYCLIN_EXPR	0.385027	0.769	420	0.952099
MAP00910_Nitrogen_metabolism	0.383244	0.775	422	0.952099
cell_adhesion_receptor_activity	0.372549	0.776	423	0.952099
MAP00620_Pyruvate_metabolism	0.372549	0.776	423	0.952099
anthraxPathway	0.383244	0.777	425	0.952099
g1pPathway	0.383244	0.777	425	0.952099
deathPathway	0.370766	0.782	427	0.955981
ephA4Pathway	0.383244	0.784	428	0.956187
integrinPathway	0.368984	0.791	429	0.956198
GO_ROS	0.377897	0.794	430	0.956198
MAP00710_Carbon_fixation	0.377897	0.794	430	0.956198
mspPathway	0.376114	0.794	430	0.956198
caspasePathway	0.377897	0.794	430	0.956198
GPCRs_Class_C_Metabotropic_glutamate_pheromone	0.377005	0.795	434	0.956198
gsk3Pathway	0.374332	0.803	435	0.957198
srcRPTPPathway	0.37344	0.803	435	0.957198
MAPKKK_cascade	0.377897	0.805	437	0.957198
leptinPathway	0.377897	0.805	437	0.957198
GO_0005739	0.338681	0.805	437	0.957198
MAP00230_Purine_metabolism	0.351159	0.81	440	0.957982
Complement_Activation_Classical	0.372549	0.813	441	0.957982
MAP00602_Blood_group_glycolipid_biosynthesis_neolact_series	0.372549	0.813	441	0.957982
extrinsicPathway	0.372549	0.813	441	0.957982
tubbyPathway	0.37344	0.819	444	0.962878
ST_Differentiation_Pathway_in_PC12_Cells	0.360071	0.822	445	0.963603
ptenPathway	0.368984	0.826	446	0.963603
MAP00430_Taurine_and_hypotaurine_metabolism	0.367201	0.827	447	0.963603
pentosePathway	0.367201	0.827	447	0.963603
MAP00450_Selenoamino_acid_metabolism	0.365419	0.83	449	0.964944
hifPathway	0.365419	0.835	450	0.9686
Inflammatory_Response_Pathway	0.354724	0.838	451	0.969925
plk3Pathway	0.367201	0.84	452	0.970088
huntingtonPathway	0.361854	0.845	453	0.971057
ST_STAT3_Pathway	0.365419	0.845	453	0.971057
RAR_UP	0.351159	0.849	455	0.971057
myosinPathway	0.361854	0.852	456	0.971057
slrpPathway	0.358289	0.852	456	0.971057
ST_Dictyostelium_discoideum_cAMP_Receptor_G_Protein_Independent_Pathways	0.358289	0.852	456	0.971057
torPathway	0.354724	0.855	459	0.972353
il3Pathway	0.358289	0.863	460	0.974326
MAP00400_Phenylalanine_tyrosine_and_tryptophan_biosynthesis	0.360071	0.863	460	0.974326
blymphocytePathway	0.360071	0.863	460	0.974326
MAP00680_Methane_metabolism	0.358289	0.867	463	0.974326
MAP00190_Oxidative_phosphorylation	0.342246	0.876	464	0.974326
mRNA_splicing	0.342246	0.876	464	0.974326
MAP00970_Aminoacyl_tRNA_biosynthesis	0.352941	0.876	464	0.974326
arenrf2Pathway	0.351159	0.878	467	0.974326
aktPathway	0.351159	0.878	467	0.974326
Electron_Transport_Chain	0.338681	0.88	469	0.974326
ST_p38_MAPK_Pathway	0.340463	0.881	470	0.974326
nfatPathway	0.340463	0.881	470	0.974326
CR_ANGIOG	0.354724	0.881	470	0.974326
ahspPathway	0.352941	0.884	473	0.97462
ox40Pathway	0.342246	0.885	474	0.97462
pkcPathway	0.351159	0.889	475	0.976964
MAP00530_Aminosugars_metabolism	0.345811	0.894	476	0.980395
SA_B_CELL_RECEPTOR_COMPLEXES	0.344029	0.896	477	0.980528
tcraPathway	0.336898	0.911	478	0.994033
GLYCOL	0.335116	0.914	479	0.994033
classicPathway	0.340463	0.916	480	0.994033
mRNA_binding_activity	0.338681	0.919	481	0.994033
tob1Pathway	0.333333	0.919	481	0.994033
MAP00350_Tyrosine_metabolism	0.324421	0.925	483	0.994033
MAP_kinase_activity	0.335116	0.925	483	0.994033
epoPathway	0.331551	0.926	485	0.994033
il1rPathway	0.322638	0.928	486	0.994033
mtorPathway	0.329768	0.93	487	0.994033
freePathway	0.333333	0.931	488	0.994033
ADULT_LIVER_vs_FETAL_LIVER_GNF2	0.319073	0.932	489	0.994033
MAP00030_Pentose_phosphate_pathway	0.327986	0.935	490	0.994033
il2rbPathway	0.317291	0.935	490	0.994033
malatePathway	0.324421	0.937	492	0.994134
ST_Ga12_Pathway	0.326203	0.941	493	0.996353
intrinsicPathway	0.320856	0.949	494	0.997102
monocytePathway	0.319073	0.951	495	0.997102
neutrophilPathway	0.320856	0.953	496	0.997102
MAP00670_One_carbon_pool_by_folate	0.313725	0.957	497	0.997102
Fatty_Acid_Synthesis	0.313725	0.957	497	0.997102
wntPathway	0.311943	0.962	499	0.997102
ST_Type_I_Interferon_Pathway	0.308378	0.966	500	0.997102
Eicosanoid_Synthesis	0.306595	0.967	501	0.997102
mta3Pathway	0.306595	0.967	501	0.997102
ifngPathway	0.304813	0.97	503	0.997102
fxrPathway	0.304813	0.97	503	0.997102
cardiacegfPathway	0.30303	0.97	503	0.997102
sarsPathway	0.30303	0.971	506	0.997102
Il12Pathway	0.301248	0.971	506	0.997102
ST_Interferon_gamma_Pathway	0.30303	0.971	506	0.997102
ketonebodiesPathway	0.2959	0.975	509	0.997102
SIG_CHEMOTAXIS	0.294118	0.975	509	0.997102
MAP00600_Sphingoglycolipid_metabolism	0.297683	0.977	511	0.997102
longevityPathway	0.2959	0.978	512	0.997102
lechtinPathway	0.286988	0.981	513	0.997284
compPathway	0.28877	0.982	514	0.997284
p27Pathway	0.285205	0.985	515	0.997823
gcrPathway	0.28164	0.988	516	0.997823
flumazenilPathway	0.270945	0.989	517	0.997823
lymphocytePathway	0.262032	0.993	518	0.997823
akap96Pathway	0.265597	0.993	518	0.997823
telPathway	0.262032	0.994	520	0.997823
tnfr1Pathway	0.222816	0.998	521	0.999916
rbPathway	0.172906	1	522	1

## Sheet: GAGE_P53
	p.geomean	stat.mean	p.val	q.val	set.size	exp1	Rank
CR_SIGNALLING	0.0234378	1.99428	0.0234378	0.822321	182	0.0234378	1
breast_cancer_estrogen_signalling	0.0244771	1.98205	0.0244771	0.822321	97	0.0244771	2
SA_DAG1	0.0381727	1.89066	0.0381727	0.822321	10	0.0381727	3
cell_cycle_regulator	0.041912	1.77793	0.041912	0.822321	23	0.041912	4
DNA_DAMAGE_SIGNALLING	0.0434382	1.7233	0.0434382	0.822321	90	0.0434382	5
SA_G1_AND_S_PHASES	0.0444825	1.80106	0.0444825	0.822321	14	0.0444825	6
Cell_Cycle	0.046412	1.69268	0.046412	0.822321	72	0.046412	7
fmlppathway	0.0514602	1.65332	0.0514602	0.822321	36	0.0514602	8
tnf_and_fas_network	0.0531939	1.65393	0.0531939	0.822321	20	0.0531939	9
pitx2Pathway	0.0606009	1.5961	0.0606009	0.822321	16	0.0606009	10
carm-erPathway	0.061797	1.56691	0.061797	0.822321	26	0.061797	11
betaoxidationPathway	0.0619714	1.683	0.0619714	0.822321	6	0.0619714	12
hsp27Pathway	0.0621204	1.5934	0.0621204	0.822321	15	0.0621204	13
etsPathway	0.0682254	1.53108	0.0682254	0.822321	16	0.0682254	14
methioninePathway	0.0718434	1.62193	0.0718434	0.822321	5	0.0718434	15
ca_nf_at_signalling	0.0728503	1.46106	0.0728503	0.822321	95	0.0728503	16
cellcyclePathway	0.0746914	1.47074	0.0746914	0.822321	23	0.0746914	17
radiation_sensitivity	0.0765554	1.45947	0.0765554	0.822321	26	0.0765554	18
tidPathway	0.0778237	1.45287	0.0778237	0.822321	18	0.0778237	19
P53_UP	0.0829396	1.40368	0.0829396	0.822321	40	0.0829396	20
badPathway	0.0832093	1.41436	0.0832093	0.822321	21	0.0832093	21
hivnefPathway	0.0837743	1.39006	0.0837743	0.822321	54	0.0837743	22
SA_G2_AND_M_PHASES	0.0877772	1.45676	0.0877772	0.822321	8	0.0877772	23
cdk5Pathway	0.0888343	1.39087	0.0888343	0.822321	13	0.0888343	24
ck1Pathway	0.0891866	1.38205	0.0891866	0.822321	15	0.0891866	25
p53Pathway	0.0926929	1.37218	0.0926929	0.822321	16	0.0926929	26
p53hypoxiaPathway	0.103004	1.2973	0.103004	0.822321	20	0.103004	27
cell_motility	0.10397	1.26342	0.10397	0.822321	99	0.10397	28
hdacPathway	0.107628	1.25349	0.107628	0.822321	29	0.107628	29
p53_signalling	0.109385	1.23489	0.109385	0.822321	87	0.109385	30
gsPathway	0.11235	1.29932	0.11235	0.822321	6	0.11235	31
g2Pathway	0.114156	1.22704	0.114156	0.822321	23	0.114156	32
pelp1Pathway	0.11424	1.27207	0.11424	0.822321	7	0.11424	33
bcl2family_and_reg_network	0.117483	1.2062	0.117483	0.822321	23	0.117483	34
il5Pathway	0.119817	1.2215	0.119817	0.822321	9	0.119817	35
CR_CELL_CYCLE	0.124709	1.15645	0.124709	0.822321	78	0.124709	36
tubbyPathway	0.125162	1.22127	0.125162	0.822321	6	0.125162	37
MAP_kinase_activity	0.135335	1.14842	0.135335	0.822321	8	0.135335	38
ST_Dictyostelium_discoideum_cAMP_Chemotaxis_Pathway	0.137988	1.09965	0.137988	0.822321	31	0.137988	39
ranPathway	0.139698	1.16244	0.139698	0.822321	5	0.139698	40
cell_cycle_arrest	0.141125	1.08601	0.141125	0.822321	30	0.141125	41
SA_TRKA_RECEPTOR	0.141603	1.09929	0.141603	0.822321	16	0.141603	42
rac1Pathway	0.143106	1.08068	0.143106	0.822321	22	0.143106	43
mprPathway	0.144443	1.07457	0.144443	0.822321	22	0.144443	44
pgc1aPathway	0.145158	1.07095	0.145158	0.822321	22	0.145158	45
CR_IMMUNE_FUNCTION	0.146525	1.0572	0.146525	0.822321	50	0.146525	46
raccycdPathway	0.149344	1.05475	0.149344	0.822321	22	0.149344	47
ST_Wnt_Ca2_cyclic_GMP_Pathway	0.157225	1.02025	0.157225	0.822321	19	0.157225	48
cdc25Pathway	0.159323	1.02952	0.159323	0.822321	9	0.159323	49
chrebpPathway	0.163355	0.997102	0.163355	0.822321	17	0.163355	50
PROLIF_GENES	0.167117	0.966274	0.167117	0.822321	358	0.167117	51
cell_adhesion	0.168026	0.963393	0.168026	0.822321	167	0.168026	52
ngfPathway	0.1688	0.972615	0.1688	0.822321	19	0.1688	53
rbPathway	0.170187	0.972861	0.170187	0.822321	13	0.170187	54
SA_FAS_SIGNALLING	0.175149	0.971998	0.175149	0.822321	9	0.175149	55
mspPathway	0.176083	0.989596	0.176083	0.822321	5	0.176083	56
MAPK_Cascade	0.176586	0.93965	0.176586	0.822321	21	0.176586	57
integrinPathway	0.177478	0.931798	0.177478	0.822321	33	0.177478	58
nkcellsPathway	0.181481	0.923285	0.181481	0.822321	18	0.181481	59
MAP00562_Inositol_phosphate_metabolism	0.182535	0.918148	0.182535	0.822321	18	0.182535	60
MAP00740_Riboflavin_metabolism	0.183147	0.96931	0.183147	0.822321	5	0.183147	61
ps1Pathway	0.183865	0.919666	0.183865	0.822321	12	0.183865	62
cytokinePathway	0.185623	0.904688	0.185623	0.822321	21	0.185623	63
rasPathway	0.185918	0.9029	0.185918	0.822321	22	0.185918	64
cacamPathway	0.188223	0.903257	0.188223	0.822321	12	0.188223	65
argininecPathway	0.189709	0.919624	0.189709	0.822321	6	0.189709	66
pmlPathway	0.190078	0.89464	0.190078	0.822321	14	0.190078	67
GPCRs_Class_A_Rhodopsin-like	0.190624	0.877394	0.190624	0.822321	111	0.190624	68
cxcr4Pathway	0.190986	0.883737	0.190986	0.822321	23	0.190986	69
circadianPathway	0.191162	0.916243	0.191162	0.822321	6	0.191162	70
MAP00860_Porphyrin_and_chlorophyll_metabolism	0.191615	0.884621	0.191615	0.822321	17	0.191615	71
cell_surface_receptor_linked_signal_transduction	0.192941	0.86867	0.192941	0.822321	123	0.192941	72
SIG_IL4RECEPTOR_IN_B_LYPHOCYTES	0.19321	0.874203	0.19321	0.822321	26	0.19321	73
g1Pathway	0.193583	0.873409	0.193583	0.822321	26	0.193583	74
FA	0.193749	0.873787	0.193749	0.822321	21	0.193749	75
Matrix_Metalloproteinases	0.194515	0.871424	0.194515	0.822321	22	0.194515	76
MAP00260_Glycine_serine_and_threonine_metabolism	0.1948	0.869472	0.1948	0.822321	22	0.1948	77
SA_PROGRAMMED_CELL_DEATH	0.195729	0.88352	0.195729	0.822321	11	0.195729	78
nfkbPathway	0.198606	0.855402	0.198606	0.822321	22	0.198606	79
leptinPathway	0.200658	0.862397	0.200658	0.822321	9	0.200658	80
MAP00910_Nitrogen_metabolism	0.200762	0.848943	0.200762	0.822321	19	0.200762	81
asbcellPathway	0.203103	0.850569	0.203103	0.822321	11	0.203103	82
il1rPathway	0.203681	0.834894	0.203681	0.822321	29	0.203681	83
ccr3Pathway	0.206339	0.828285	0.206339	0.822321	22	0.206339	84
mef2dPathway	0.207039	0.826823	0.207039	0.822321	19	0.207039	85
nfatPathway	0.208561	0.815119	0.208561	0.822321	47	0.208561	86
ucalpainPathway	0.208996	0.821367	0.208996	0.822321	16	0.208996	87
mitrPathway	0.209076	0.831134	0.209076	0.822321	9	0.209076	88
arfPathway	0.210614	0.822403	0.210614	0.822321	13	0.210614	89
GLUT_UP	0.212758	0.797508	0.212758	0.822321	269	0.212758	90
alternativePathway	0.214473	0.814728	0.214473	0.822321	8	0.214473	91
atmPathway	0.216904	0.794774	0.216904	0.822321	19	0.216904	92
CR_PROTEIN_MOD	0.218481	0.778414	0.218481	0.822321	146	0.218481	93
relaPathway	0.221349	0.778322	0.221349	0.822321	16	0.221349	94
cell2cellPathway	0.221374	0.781844	0.221374	0.822321	12	0.221374	95
ceramidePathway	0.222106	0.774158	0.222106	0.822321	22	0.222106	96
MAP00603_Globoside_metabolism	0.224293	0.774969	0.224293	0.822321	10	0.224293	97
eif2Pathway	0.226386	0.776302	0.226386	0.822321	7	0.226386	98
cptPathway	0.227332	1.15098	0.227332	0.822321	2	0.227332	99
MAP00280_Valine_leucine_and_isoleucine_degradation	0.229801	0.746064	0.229801	0.822321	23	0.229801	100
TESTIS_GENES_FROM_XHX_AND_NETAFFX	0.231323	0.737673	0.231323	0.822321	46	0.231323	101
ptc1Pathway	0.232433	0.745435	0.232433	0.822321	11	0.232433	102
cd40Pathway	0.233434	0.738099	0.233434	0.822321	15	0.233434	103
ifnaPathway	0.234007	0.744419	0.234007	0.822321	9	0.234007	104
SIG_Regulation_of_the_actin_cytoskeleton_by_Rho_GTPases	0.234282	0.729491	0.234282	0.822321	31	0.234282	105
MAP00533_Keratan_sulfate_biosynthesis	0.239191	0.732525	0.239191	0.822321	7	0.239191	106
ST_PAC1_RECEPTOR_PATHWAY	0.239579	0.732722	0.239579	0.822321	7	0.239579	107
longevityPathway	0.241364	0.712271	0.241364	0.822321	14	0.241364	108
GLYCOL	0.242409	0.705478	0.242409	0.822321	20	0.242409	109
bbcellPathway	0.24451	0.719048	0.24451	0.822321	7	0.24451	110
keratinocytePathway	0.245775	0.69081	0.245775	0.822321	45	0.245775	111
fcer1Pathway	0.245829	0.691292	0.245829	0.822321	37	0.245829	112
MAP00790_Folate_biosynthesis	0.250083	0.687556	0.250083	0.822321	11	0.250083	113
MAPKKK_cascade	0.250135	0.690462	0.250135	0.822321	9	0.250135	114
erkPathway	0.250801	0.67653	0.250801	0.822321	29	0.250801	115
41bbPathway	0.251047	0.67843	0.251047	0.822321	18	0.251047	116
ace2Pathway	0.251634	0.681913	0.251634	0.822321	11	0.251634	117
vifPathway	0.253379	0.734605	0.253379	0.822321	3	0.253379	118
amiPathway	0.254242	0.666925	0.254242	0.822321	22	0.254242	119
cskPathway	0.254242	0.666925	0.254242	0.822321	22	0.254242	119
ST_G_alpha_5_Pathway	0.255753	0.666433	0.255753	0.822321	13	0.255753	121
plcePathway	0.25625	0.667596	0.25625	0.822321	11	0.25625	122
GPCRs_Class_C_Metabotropic_glutamate_pheromone	0.257588	0.661506	0.257588	0.822321	12	0.257588	123
ST_STAT3_Pathway	0.258687	0.660381	0.258687	0.822321	10	0.258687	124
MAP00601_Blood_group_glycolipid_biosynthesis_lact_series	0.259453	0.672506	0.259453	0.822321	6	0.259453	125
gleevecPathway	0.259761	0.64968	0.259761	0.822321	22	0.259761	126
ADULT_LIVER_vs_FETAL_LIVER_GNF2	0.260421	0.643944	0.260421	0.822321	61	0.260421	127
inflamPathway	0.260481	0.646193	0.260481	0.822321	28	0.260481	128
ST_ADRENERGIC	0.260906	0.643893	0.260906	0.822321	35	0.260906	129
mitochondriaPathway	0.261361	0.647072	0.261361	0.822321	19	0.261361	130
RAP_UP	0.267261	0.621756	0.267261	0.822321	170	0.267261	131
MAP00400_Phenylalanine_tyrosine_and_tryptophan_biosynthesis	0.268328	0.634686	0.268328	0.822321	8	0.268328	132
SA_CASPASE_CASCADE	0.269477	0.621395	0.269477	0.822321	17	0.269477	133
gpcrPathway	0.269874	0.616655	0.269874	0.822321	33	0.269874	134
nktPathway	0.270175	0.616367	0.270175	0.822321	27	0.270175	135
GATA1_WEISS	0.271205	0.614965	0.271205	0.822321	20	0.271205	136
g1pPathway	0.271441	0.685884	0.271441	0.822321	3	0.271441	137
GO_0005739	0.272104	0.607189	0.272104	0.822321	144	0.272104	138
eponfkbPathway	0.273647	0.616212	0.273647	0.822321	11	0.273647	139
ST_Dictyostelium_discoideum_cAMP_Receptor_G_Protein_Independent_Pathways	0.273953	0.637587	0.273953	0.822321	4	0.273953	140
dcPathway	0.277905	0.594683	0.277905	0.822321	19	0.277905	141
nthiPathway	0.280729	0.585682	0.280729	0.822321	21	0.280729	142
GO_ROS	0.283693	0.576269	0.283693	0.822321	23	0.283693	143
Krebs-TCA_Cycle	0.286294	0.568159	0.286294	0.822321	25	0.286294	144
HTERT_UP	0.288536	0.558521	0.288536	0.822321	109	0.288536	145
il7Pathway	0.289004	0.563015	0.289004	0.822321	16	0.289004	146
etcPathway	0.289688	0.566638	0.289688	0.822321	9	0.289688	147
vipPathway	0.289717	0.55806	0.289717	0.822321	25	0.289717	148
hcmvPathway	0.29026	0.559183	0.29026	0.822321	16	0.29026	149
achPathway	0.290694	0.558919	0.290694	0.822321	14	0.290694	150
vitcbPathway	0.294039	0.551603	0.294039	0.822321	10	0.294039	151
rabPathway	0.295182	0.548342	0.295182	0.822321	10	0.295182	152
soddPathway	0.295285	0.549219	0.295285	0.822321	9	0.295285	153
drug_resistance_and_metabolism	0.295312	0.538953	0.295312	0.822321	95	0.295312	154
egfr_smrtePathway	0.295883	0.546547	0.295883	0.822321	10	0.295883	155
no2il12Pathway	0.296395	0.540226	0.296395	0.822321	17	0.296395	156
crebPathway	0.29664	0.537772	0.29664	0.822321	25	0.29664	157
ROS	0.301067	0.537718	0.301067	0.822321	7	0.301067	158
rarrxrPathway	0.301489	0.52609	0.301489	0.822321	15	0.301489	159
UPREG_BY_HOXA9	0.30317	0.518242	0.30317	0.822321	29	0.30317	160
CR_TRANSCRIPTION_FACTORS	0.304417	0.512999	0.304417	0.822321	67	0.304417	161
PYR	0.306191	0.527124	0.306191	0.822321	6	0.306191	162
tumor_supressor	0.306866	0.508881	0.306866	0.822321	22	0.306866	163
SA_PTEN_PATHWAY	0.309858	0.501482	0.309858	0.822321	16	0.309858	164
ST_Wnt_beta_catenin_Pathway	0.310052	0.499401	0.310052	0.822321	22	0.310052	165
plk3Pathway	0.313283	0.499458	0.313283	0.822321	7	0.313283	166
MAP00512_O_Glycans_biosynthesis	0.313588	0.516494	0.313588	0.822321	4	0.313588	167
calcineurinPathway	0.31469	0.488226	0.31469	0.822321	18	0.31469	168
MAP00602_Blood_group_glycolipid_biosynthesis_neolact_series	0.315538	0.486461	0.315538	0.822321	13	0.315538	169
anthraxPathway	0.31574	0.61655	0.31574	0.822321	2	0.31574	170
HOXA9_DOWN	0.31646	0.480075	0.31646	0.822321	31	0.31646	171
il4Pathway	0.317955	0.48254	0.317955	0.822321	11	0.317955	172
mtorPathway	0.318332	0.475853	0.318332	0.822321	23	0.318332	173
acetaminophenPathway	0.320134	0.485944	0.320134	0.822321	5	0.320134	174
GLYCOGEN	0.322652	0.463991	0.322652	0.822321	20	0.322652	175
biopeptidesPathway	0.326267	0.452162	0.326267	0.822321	37	0.326267	176
ST_Fas_Signaling_Pathway	0.326804	0.450033	0.326804	0.822321	56	0.326804	177
ndkDynaminPathway	0.32717	0.452038	0.32717	0.822321	17	0.32717	178
ifngPathway	0.328637	0.457657	0.328637	0.822321	6	0.328637	179
ppargPathway	0.328956	0.452894	0.328956	0.822321	8	0.328956	180
metPathway	0.329796	0.44244	0.329796	0.822321	35	0.329796	181
spryPathway	0.332349	0.437908	0.332349	0.822321	16	0.332349	182
ranklPathway	0.337094	0.425451	0.337094	0.822321	14	0.337094	183
MAP00071_Fatty_acid_metabolism	0.338305	0.418556	0.338305	0.822321	43	0.338305	184
ST_ERK1_ERK2_MAPK_Pathway	0.338419	0.41922	0.338419	0.822321	28	0.338419	185
SA_B_CELL_RECEPTOR_COMPLEXES	0.344602	0.402609	0.344602	0.822321	23	0.344602	186
MAP00030_Pentose_phosphate_pathway	0.344969	0.403124	0.344969	0.822321	15	0.344969	187
reelinPathway	0.345436	0.410285	0.345436	0.822321	6	0.345436	188
th1th2Pathway	0.351342	0.385001	0.351342	0.822321	18	0.351342	189
sppaPathway	0.356712	0.369941	0.356712	0.822321	22	0.356712	190
MAP_kinase_kinase_activity	0.358758	0.370467	0.358758	0.822321	8	0.358758	191
agpcrPathway	0.359162	0.367011	0.359162	0.822321	10	0.359162	192
il17Pathway	0.360448	0.360428	0.360448	0.822321	17	0.360448	193
no1Pathway	0.360903	0.357912	0.360903	0.822321	28	0.360903	194
notchPathway	0.363212	0.367603	0.363212	0.822321	4	0.363212	195
parkinsonsPathway	0.363392	0.452454	0.363392	0.822321	2	0.363392	196
MAP00380_Tryptophan_metabolism	0.364477	0.34771	0.364477	0.822321	42	0.364477	197
MAP00361_gamma_Hexachlorocyclohexane_degradation	0.367082	0.34158	0.367082	0.822321	26	0.367082	198
malatePathway	0.367681	0.359059	0.367681	0.822321	4	0.367681	199
MAP00340_Histidine_metabolism	0.369438	0.336128	0.369438	0.822321	20	0.369438	200
shhPathway	0.372589	0.328492	0.372589	0.822321	14	0.372589	201
gsk3Pathway	0.373046	0.325836	0.373046	0.822321	24	0.373046	202
ST_MONOCYTE_AD_PATHWAY	0.37406	0.322973	0.37406	0.822321	25	0.37406	203
tnfr2Pathway	0.37418	0.323424	0.37418	0.822321	18	0.37418	204
MAP00310_Lysine_degradation	0.375134	0.321849	0.375134	0.822321	16	0.375134	205
eea1Pathway	0.378089	0.317845	0.378089	0.822321	7	0.378089	206
par1Pathway	0.378658	0.311279	0.378658	0.822321	20	0.378658	207
carm1Pathway	0.379841	0.309817	0.379841	0.822321	12	0.379841	208
ST_Interleukin_4_Pathway	0.380357	0.306563	0.380357	0.822321	24	0.380357	209
gata3Pathway	0.380384	0.307896	0.380384	0.822321	14	0.380384	210
ST_p38_MAPK_Pathway	0.380727	0.304835	0.380727	0.822321	34	0.380727	211
p35alzheimersPathway	0.381581	0.305989	0.381581	0.822321	10	0.381581	212
MAP00350_Tyrosine_metabolism	0.381771	0.302376	0.381771	0.822321	28	0.381771	213
cell_adhesion_molecule_activity	0.381777	0.301256	0.381777	0.822321	95	0.381777	214
fasPathway	0.382427	0.300633	0.382427	0.822321	28	0.382427	215
CR_TRANSPORT_OF_VESICLES	0.383214	0.29937	0.383214	0.822321	21	0.383214	216
edg1Pathway	0.383238	0.298812	0.383238	0.822321	24	0.383238	217
SIG_PIP3_signaling_in_B_lymphocytes	0.386875	0.288741	0.386875	0.822321	32	0.386875	218
cell_cycle_checkpointII	0.387064	0.29138	0.387064	0.822321	10	0.387064	219
G13_Signaling_Pathway	0.388073	0.285826	0.388073	0.822321	28	0.388073	220
XINACT_MERGED	0.389389	0.28355	0.389389	0.822321	16	0.389389	221
ureacyclePathway	0.389875	0.286475	0.389875	0.822321	7	0.389875	222
il3Pathway	0.393139	0.273774	0.393139	0.822321	15	0.393139	223
ptenPathway	0.394779	0.26916	0.394779	0.822321	17	0.394779	224
cell_adhesion_receptor_activity	0.396219	0.264469	0.396219	0.822321	29	0.396219	225
MAP00051_Fructose_and_mannose_metabolism	0.397733	0.261046	0.397733	0.822321	20	0.397733	226
aktPathway	0.397868	0.260858	0.397868	0.822321	19	0.397868	227
igf1rPathway	0.400627	0.254228	0.400627	0.822321	15	0.400627	228
il6Pathway	0.401115	0.252159	0.401115	0.822321	21	0.401115	229
LEU_UP	0.401173	0.250615	0.401173	0.822321	114	0.401173	230
SA_MMP_CYTOKINE_CONNECTION	0.401246	0.252509	0.401246	0.822321	15	0.401246	231
tcrPathway	0.404438	0.24261	0.404438	0.822321	45	0.404438	232
neutrophilPathway	0.404846	0.245486	0.404846	0.822321	8	0.404846	233
DOWNREG_BY_HOXA9	0.405496	0.24032	0.405496	0.822321	28	0.405496	234
ox40Pathway	0.408084	0.248274	0.408084	0.822321	3	0.408084	235
cftrPathway	0.409987	0.230594	0.409987	0.822321	11	0.409987	236
ST_G_Protein_Independent_7_Transmembrane	0.410031	0.24464	0.410031	0.822321	3	0.410031	237
ST_G_Protein_Independent_7_Transmembrane_Receptor_Signaling	0.410031	0.24464	0.410031	0.822321	3	0.410031	237
GLUCOSE_DOWN	0.410762	0.225791	0.410762	0.822321	145	0.410762	239
MAP00632_Benzoate_degradation	0.419009	0.211127	0.419009	0.822321	7	0.419009	240
tgfbPathway	0.424152	0.193539	0.424152	0.822321	13	0.424152	241
SIG_CHEMOTAXIS	0.425575	0.188277	0.425575	0.822321	40	0.425575	242
TCA	0.426182	0.187968	0.426182	0.822321	14	0.426182	243
Complement_Activation_Classical	0.429318	0.180438	0.429318	0.822321	11	0.429318	244
MAP00360_Phenylalanine_metabolism	0.430594	0.176414	0.430594	0.822321	16	0.430594	245
MAP00680_Methane_metabolism	0.43264	0.174809	0.43264	0.822321	6	0.43264	246
erythPathway	0.435081	0.165116	0.435081	0.822321	14	0.435081	247
salmonellaPathway	0.435474	0.164404	0.435474	0.822321	12	0.435474	248
tcapoptosisPathway	0.436139	0.163064	0.436139	0.822321	11	0.436139	249
il18Pathway	0.436142	0.165149	0.436142	0.822321	6	0.436142	250
MAP00640_Propanoate_metabolism	0.438024	0.15715	0.438024	0.822321	19	0.438024	251
BRCA_UP	0.438027	0.156511	0.438027	0.822321	39	0.438027	252
srcRPTPPathway	0.442362	0.146881	0.442362	0.822321	11	0.442362	253
cdmacPathway	0.442712	0.145542	0.442712	0.822321	15	0.442712	254
cdc42racPathway	0.444254	0.141633	0.444254	0.822321	14	0.444254	255
MAP00272_Cysteine_metabolism	0.444256	0.14244	0.444256	0.822321	9	0.444256	256
tollPathway	0.447628	0.132265	0.447628	0.822321	29	0.447628	257
at1rPathway	0.450387	0.125166	0.450387	0.822321	34	0.450387	258
CR_CANCER_TESTIS	0.450652	0.125997	0.450652	0.822321	9	0.450652	259
GNF_FEMALE_GENES	0.451279	0.122635	0.451279	0.822321	77	0.451279	260
stat3Pathway	0.452561	0.121435	0.452561	0.822321	8	0.452561	261
compPathway	0.452867	0.119582	0.452867	0.822321	14	0.452867	262
MAP00450_Selenoamino_acid_metabolism	0.453342	0.124426	0.453342	0.822321	5	0.453342	263
igf1Pathway	0.454596	0.114832	0.454596	0.822321	20	0.454596	264
MAP00195_Photosynthesis	0.455355	0.113144	0.455355	0.822321	16	0.455355	265
bcrPathway	0.459135	0.103015	0.459135	0.822321	34	0.459135	266
MAP00062_Fatty_acid_biosynthesis_path_2	0.460851	0.100822	0.460851	0.822321	7	0.460851	267
lechtinPathway	0.461907	0.0971757	0.461907	0.822321	9	0.461907	268
ANDROGEN_UP_GENES	0.463535	0.0917382	0.463535	0.822321	57	0.463535	269
MAP00230_Purine_metabolism	0.463946	0.0906429	0.463946	0.822321	80	0.463946	270
ST_Jak_STAT_Pathway	0.465015	0.0896847	0.465015	0.822321	7	0.465015	271
eif4Pathway	0.468652	0.0790931	0.468652	0.822321	24	0.468652	272
MAP00120_Bile_acid_biosynthesis	0.468942	0.0784292	0.468942	0.822321	21	0.468942	273
caspasePathway	0.470624	0.0741661	0.470624	0.822321	21	0.470624	274
hifPathway	0.470908	0.0737433	0.470908	0.822321	14	0.470908	275
wntPathway	0.471009	0.0731542	0.471009	0.822321	23	0.471009	276
lairPathway	0.471887	0.0711743	0.471887	0.822321	15	0.471887	277
il2Pathway	0.472156	0.0702767	0.472156	0.822321	22	0.472156	278
pparPathway	0.473339	0.0697264	0.473339	0.822321	4	0.473339	279
MAP00460_Cyanoamino_acid_metabolism	0.475432	0.0758236	0.475432	0.822321	2	0.475432	280
ST_Gaq_Pathway	0.476295	0.0597504	0.476295	0.822321	27	0.476295	281
pyk2Pathway	0.47733	0.0571233	0.47733	0.822321	28	0.47733	282
mapkPathway	0.478942	0.0528909	0.478942	0.822321	82	0.478942	283
mta3Pathway	0.479568	0.0518254	0.479568	0.822321	12	0.479568	284
SA_REG_CASCADE_OF_CYCLIN_EXPR	0.479611	0.0516685	0.479611	0.822321	13	0.479611	285
ST_Type_I_Interferon_Pathway	0.480094	0.0508208	0.480094	0.822321	9	0.480094	286
deathPathway	0.480546	0.0489874	0.480546	0.822321	31	0.480546	287
muscle_myosin	0.48078	0.0487493	0.48078	0.822321	13	0.48078	288
akapCentrosomePathway	0.480881	0.0485083	0.480881	0.822321	12	0.480881	289
S1P_Signaling	0.481498	0.0467376	0.481498	0.822321	20	0.481498	290
SIG_PIP3SIGINCARDIACMYOCTES	0.482565	0.0438079	0.482565	0.822321	61	0.482565	291
cell_growth_and_or_maintenance	0.48294	0.0428759	0.48294	0.822321	55	0.48294	292
il2rbPathway	0.48314	0.0424282	0.48314	0.822321	36	0.48314	293
KET	0.483683	0.0417755	0.483683	0.822321	7	0.483683	294
rhoPathway	0.484236	0.0397028	0.484236	0.822321	30	0.484236	295
il22bpPathway	0.484653	0.0390218	0.484653	0.822321	10	0.484653	296
ST_Integrin_Signaling_Pathway	0.488171	0.0297053	0.488171	0.822321	74	0.488171	297
vegfPathway	0.488775	0.0282972	0.488775	0.822321	24	0.488775	298
insulinPathway	0.489903	0.0254755	0.489903	0.822321	21	0.489903	299
GLUCO	0.493912	0.0153251	0.493912	0.822321	31	0.493912	300
HTERT_DOWN	0.494301	0.0143131	0.494301	0.822321	64	0.494301	301
appPathway	0.494746	0.0140412	0.494746	0.822321	3	0.494746	302
glycolysisPathway	0.495399	0.0117191	0.495399	0.822321	9	0.495399	303
tnfr1Pathway	0.495685	0.0108691	0.495685	0.822321	27	0.495685	304
MAP00271_Methionine_metabolism	0.497221	0.00717173	0.497221	0.822321	8	0.497221	305
GLUCOSE_UP	0.498016	0.00499013	0.498016	0.822321	38	0.498016	306
alkPathway	0.49989	0.00027733	0.49989	0.822321	31	0.49989	307
extrinsicPathway	0.502747	-0.00695874	0.502747	0.822321	13	0.502747	308
p27Pathway	0.504946	-0.0125475	0.504946	0.822321	12	0.504946	309
akap13Pathway	0.506441	-0.0164381	0.506441	0.822321	8	0.506441	310
CR_DEATH	0.507723	-0.0193975	0.507723	0.822321	70	0.507723	311
AR_MOUSE_PLUS_TESTO_FROM_NETAFFX	0.507864	-0.0197645	0.507864	0.822321	50	0.507864	312
cell_proliferation	0.510356	-0.0259774	0.510356	0.822321	200	0.510356	313
feederPathway	0.51098	-0.0280506	0.51098	0.822321	8	0.51098	314
ST_Ga13_Pathway	0.511691	-0.0294164	0.511691	0.822321	36	0.511691	315
ST_GRANULE_CELL_SURVIVAL_PATHWAY	0.511755	-0.029628	0.511755	0.822321	25	0.511755	316
akap96Pathway	0.512373	-0.0313838	0.512373	0.822321	12	0.512373	317
pparaPathway	0.513354	-0.0335677	0.513354	0.822321	49	0.513354	318
trkaPathway	0.51547	-0.0391805	0.51547	0.822321	14	0.51547	319
cblPathway	0.517794	-0.0452168	0.517794	0.822321	11	0.517794	320
classicPathway	0.5178	-0.0453423	0.5178	0.822321	9	0.5178	321
proteasomePathway	0.518683	-0.047144	0.518683	0.822321	21	0.518683	322
Glycogen_Metabolism	0.519983	-0.0503029	0.519983	0.822321	34	0.519983	323
SIG_BCR_Signaling_Pathway	0.521944	-0.0551943	0.521944	0.822321	44	0.521944	324
gcrPathway	0.523106	-0.058406	0.523106	0.822321	18	0.523106	325
myosinPathway	0.523893	-0.0605077	0.523893	0.822321	14	0.523893	326
atrbrcaPathway	0.524415	-0.0616672	0.524415	0.822321	19	0.524415	327
tcraPathway	0.524598	-0.0624355	0.524598	0.822321	12	0.524598	328
ecmPathway	0.525132	-0.0634294	0.525132	0.822321	22	0.525132	329
FETAL_LIVER_HS_ENRICHED_TF_JP	0.525197	-0.0633198	0.525197	0.822321	68	0.525197	330
fosbPathway	0.526192	-0.0687246	0.526192	0.822321	4	0.526192	331
Fatty_Acid_Synthesis	0.530387	-0.0770615	0.530387	0.822321	13	0.530387	332
malatexPathway	0.531034	-0.0795551	0.531034	0.822321	7	0.531034	333
vobesityPathway	0.533158	-0.0855414	0.533158	0.822321	6	0.533158	334
setPathway	0.533962	-0.0863151	0.533962	0.822321	11	0.533962	335
ST_Differentiation_Pathway_in_PC12_Cells	0.536208	-0.0911594	0.536208	0.822321	43	0.536208	336
EMT_DOWN	0.53663	-0.0922676	0.53663	0.822321	39	0.53663	337
SIG_CD40PATHWAYMAP	0.537359	-0.0941422	0.537359	0.822321	34	0.537359	338
torPathway	0.537363	-0.105195	0.537363	0.822321	3	0.537363	339
tob1Pathway	0.538195	-0.0967145	0.538195	0.822321	18	0.538195	340
monocytePathway	0.539556	-0.100576	0.539556	0.822321	11	0.539556	341
MAP00650_Butanoate_metabolism	0.539799	-0.10064	0.539799	0.822321	19	0.539799	342
Il12Pathway	0.542745	-0.107981	0.542745	0.822321	23	0.542745	343
stemPathway	0.543226	-0.109552	0.543226	0.822321	15	0.543226	344
MAP00510_N_Glycans_biosynthesis	0.543488	-0.110229	0.543488	0.822321	15	0.543488	345
il10Pathway	0.54954	-0.125828	0.54954	0.829075	13	0.54954	346
MAP00010_Glycolysis_Gluconeogenesis	0.551926	-0.130878	0.551926	0.829537	49	0.551926	347
MAP00220_Urea_cycle_and_metabolism_of_amino_groups	0.555174	-0.13979	0.555174	0.829537	18	0.555174	348
nos1Pathway	0.556023	-0.141798	0.556023	0.829537	21	0.556023	349
tall1Pathway	0.557217	-0.145626	0.557217	0.829537	12	0.557217	350
INSULIN_2F_DOWN	0.560319	-0.152531	0.560319	0.829537	27	0.560319	351
ctla4Pathway	0.56046	-0.153223	0.56046	0.829537	19	0.56046	352
eosinophilsPathway	0.561774	-0.15989	0.561774	0.829537	7	0.561774	353
plcPathway	0.564054	-0.164329	0.564054	0.829537	8	0.564054	354
hbxPathway	0.567238	-0.172499	0.567238	0.829537	8	0.567238	355
skp2e2fPathway	0.567976	-0.173704	0.567976	0.829537	10	0.567976	356
reckPathway	0.568299	-0.175287	0.568299	0.829537	9	0.568299	357
ketonebodiesPathway	0.568916	-0.183832	0.568916	0.829537	4	0.568916	358
tpoPathway	0.573903	-0.187428	0.573903	0.831696	23	0.573903	359
intrinsicPathway	0.575384	-0.191311	0.575384	0.831696	22	0.575384	360
arapPathway	0.577693	-0.197625	0.577693	0.831696	17	0.577693	361
MAP00480_Glutathione_metabolism	0.579388	-0.202243	0.579388	0.831696	16	0.579388	362
fbw7Pathway	0.581954	-0.210791	0.581954	0.831696	8	0.581954	363
ST_Interferon_gamma_Pathway	0.583412	-0.214694	0.583412	0.831696	8	0.583412	364
CR_HORMONAL_FUNCTIONS	0.58426	-0.215369	0.58426	0.831696	12	0.58426	365
MAP00531_Glycosaminoglycan_degradation	0.585331	-0.218722	0.585331	0.831696	10	0.585331	366
ionPathway	0.586431	-0.225641	0.586431	0.831696	5	0.586431	367
TGF_Beta_Signaling_Pathway	0.586576	-0.219615	0.586576	0.831696	34	0.586576	368
ANTI_CD44_UP	0.588573	-0.225219	0.588573	0.831696	23	0.588573	369
CBF_LEUKEMIA_DOWNING_AML	0.590451	-0.229259	0.590451	0.831696	56	0.590451	370
CR_ANGIOG	0.591869	-0.235847	0.591869	0.831696	10	0.591869	371
mRNA_splicing	0.595269	-0.241822	0.595269	0.831696	47	0.595269	372
cell_cycle_checkpoint	0.595571	-0.243239	0.595571	0.831696	25	0.595571	373
CR_REPAIR	0.59967	-0.253415	0.59967	0.831696	39	0.59967	374
rnaPathway	0.601236	-0.260384	0.601236	0.831696	10	0.601236	375
tRNA_Synthetases	0.603388	-0.264331	0.603388	0.831696	17	0.603388	376
ST_G_alpha_i_Pathway_	0.606091	-0.270284	0.606091	0.831696	34	0.606091	377
electron_transport	0.606309	-0.270308	0.606309	0.831696	62	0.606309	378
dnafragmentPathway	0.608258	-0.278965	0.608258	0.831696	10	0.608258	379
thelperPathway	0.608828	-0.279396	0.608828	0.831696	13	0.608828	380
epoPathway	0.611669	-0.28581	0.611669	0.831696	19	0.611669	381
SIG_InsulinReceptorPathwayInCardiacMyocytes	0.61304	-0.288087	0.61304	0.831696	48	0.61304	382
igf1mtorPathway	0.613619	-0.290947	0.613619	0.831696	19	0.613619	383
erk5Pathway	0.614173	-0.292682	0.614173	0.831696	17	0.614173	384
FRASOR_ER_DOWN	0.615487	-0.294248	0.615487	0.831696	68	0.615487	385
ghPathway	0.617872	-0.301481	0.617872	0.831696	27	0.617872	386
Fatty_Acid_Degradation	0.618022	-0.30272	0.618022	0.831696	18	0.618022	387
MAP00410_beta_Alanine_metabolism	0.619282	-0.306502	0.619282	0.831696	17	0.619282	388
pepiPathway	0.621218	-0.317406	0.621218	0.831696	6	0.621218	389
ST_Ga12_Pathway	0.621382	-0.311241	0.621382	0.831696	21	0.621382	390
mitochondr	0.62313	-0.313843	0.62313	0.831903	330	0.62313	391
actinYPathway	0.625555	-0.322712	0.625555	0.833009	18	0.625555	392
CR_CAM	0.629102	-0.329997	0.629102	0.835522	89	0.629102	393
freePathway	0.633133	-0.345668	0.633133	0.835522	10	0.633133	394
MAP00670_One_carbon_pool_by_folate	0.633324	-0.345868	0.633324	0.835522	11	0.633324	395
mcalpainPathway	0.634151	-0.345084	0.634151	0.835522	23	0.634151	396
NFKB_REDUCED	0.635445	-0.348746	0.635445	0.835522	21	0.635445	397
MAP00330_Arginine_and_proline_metabolism	0.641521	-0.364016	0.641521	0.835911	38	0.641521	398
huntingtonPathway	0.643427	-0.386677	0.643427	0.835911	4	0.643427	399
MAP00600_Sphingoglycolipid_metabolism	0.646136	-0.379564	0.646136	0.835911	13	0.646136	400
NFKB_INDUCED	0.646498	-0.376394	0.646498	0.835911	106	0.646498	401
pdgfPathway	0.651132	-0.390539	0.651132	0.835911	27	0.651132	402
cremPathway	0.656575	-0.415214	0.656575	0.835911	6	0.656575	403
chemicalPathway	0.656702	-0.406972	0.656702	0.835911	21	0.656702	404
AR_ORTHOS_MAPPED_TO_U133_VIA_NETAFFX	0.657573	-0.407461	0.657573	0.835911	38	0.657573	405
AR_MOUSE	0.657573	-0.407461	0.657573	0.835911	38	0.657573	405
tcrMoleculePathway	0.659875	-0.430215	0.659875	0.835911	6	0.659875	407
ptdinsPathway	0.660036	-0.415865	0.660036	0.835911	20	0.660036	408
egfPathway	0.661628	-0.419281	0.661628	0.835911	27	0.661628	409
parkinPathway	0.666704	-0.443594	0.666704	0.835911	7	0.666704	410
ctlPathway	0.668549	-0.440641	0.668549	0.835911	15	0.668549	411
p38mapkPathway	0.669726	-0.440978	0.669726	0.835911	39	0.669726	412
shh_lisa	0.669833	-0.443613	0.669833	0.835911	17	0.669833	413
MYC_MUT	0.669916	-0.456545	0.669916	0.835911	5	0.669916	414
gabaPathway	0.670174	-0.448898	0.670174	0.835911	9	0.670174	415
slrp2Pathway	0.672302	-0.476956	0.672302	0.835911	4	0.672302	416
lymphocytePathway	0.675795	-0.465103	0.675795	0.835911	9	0.675795	417
P53_DOWN	0.676357	-0.462036	0.676357	0.835911	17	0.676357	418
KRAS_TOP100_KNOCKDOWN	0.676359	-0.458518	0.676359	0.835911	72	0.676359	419
MAP00720_Reductive_carboxylate_cycle_CO2_fixation	0.678646	-0.481212	0.678646	0.835911	7	0.678646	420
blymphocytePathway	0.679835	-0.475854	0.679835	0.835911	10	0.679835	421
MAP00760_Nicotinate_and_nicotinamide_metabolism	0.680099	-0.508822	0.680099	0.835911	3	0.680099	422
MAP00140_C21_Steroid_hormone_metabolism	0.680273	-0.476506	0.680273	0.835911	10	0.680273	423
stressPathway	0.680605	-0.472427	0.680605	0.835911	25	0.680605	424
ST_IL_13_PATHWAY	0.68624	-0.498044	0.68624	0.835911	7	0.68624	425
ST_Interleukin_13_Pathway	0.68624	-0.498044	0.68624	0.835911	7	0.68624	425
ST_Tumor_Necrosis_Factor_Pathway	0.686352	-0.48833	0.686352	0.835911	28	0.686352	427
MAP00150_Androgen_and_estrogen_metabolism	0.68774	-0.494232	0.68774	0.835911	17	0.68774	428
MAP00052_Galactose_metabolism	0.68783	-0.493513	0.68783	0.835911	22	0.68783	429
sarsPathway	0.69132	-0.509117	0.69132	0.835911	10	0.69132	430
tertPathway	0.692161	-0.513518	0.692161	0.835911	8	0.692161	431
arenrf2Pathway	0.69245	-0.509723	0.69245	0.835911	13	0.69245	432
ST_B_Cell_Antigen_Receptor	0.694216	-0.51002	0.694216	0.835911	38	0.694216	433
GPCRs_Class_B_Secretin-like	0.696539	-0.518688	0.696539	0.835911	22	0.696539	434
MAP00710_Carbon_fixation	0.697807	-0.524789	0.697807	0.835911	16	0.697807	435
dreamPathway	0.699829	-0.531615	0.699829	0.835911	12	0.699829	436
Inflammatory_Response_Pathway	0.703713	-0.538506	0.703713	0.835911	27	0.703713	437
ST_Phosphoinositide_3_Kinase_Pathway	0.704219	-0.539395	0.704219	0.835911	32	0.704219	438
human_mitoDB_6_2002	0.707246	-0.54563	0.707246	0.835911	326	0.707246	439
ANTI_CD44_DOWN	0.708238	-0.556517	0.708238	0.835911	12	0.708238	440
EMT_UP	0.709694	-0.55431	0.709694	0.835911	53	0.709694	441
MYC_WT	0.711974	-0.572828	0.711974	0.835911	8	0.711974	442
mRNA_processing	0.712712	-0.563715	0.712712	0.835911	40	0.712712	443
RAR_UP	0.714147	-0.568686	0.714147	0.835911	31	0.714147	444
MAP00530_Aminosugars_metabolism	0.715955	-0.579736	0.715955	0.835911	12	0.715955	445
slrpPathway	0.717712	-0.633089	0.717712	0.835911	3	0.717712	446
CR_TRANSPORT	0.717723	-0.597624	0.717723	0.835911	6	0.717723	447
pkcPathway	0.719445	-0.597925	0.719445	0.835911	7	0.719445	448
flumazenilPathway	0.720303	-0.598045	0.720303	0.835911	8	0.720303	449
MAP00430_Taurine_and_hypotaurine_metabolism	0.721182	-0.638919	0.721182	0.835911	3	0.721182	450
MAP00561_Glycerolipid_metabolism	0.724549	-0.598825	0.724549	0.835911	43	0.724549	451
GPCRs_Class_A_Rhodopsin-like_2	0.728417	-0.63051	0.728417	0.835911	7	0.728417	452
MAP00193_ATP_synthesis	0.729929	-0.62059	0.729929	0.835911	15	0.729929	453
MAP03070_Type_III_secretion_system	0.729929	-0.62059	0.729929	0.835911	15	0.729929	453
SA_BONE_MORPHOGENETIC	0.730499	-0.678355	0.730499	0.835911	4	0.730499	455
MAP00500_Starch_and_sucrose_metabolism	0.731541	-0.623147	0.731541	0.835911	20	0.731541	456
MAP00020_Citrate_cycle_TCA_cycle	0.732525	-0.627659	0.732525	0.835911	18	0.732525	457
KRAS_TOP100_CONTROL	0.733424	-0.625238	0.733424	0.835911	56	0.733424	458
MAP00970_Aminoacyl_tRNA_biosynthesis	0.740151	-0.651676	0.740151	0.84093	16	0.740151	459
rarPathway	0.741342	-0.769278	0.741342	0.84093	3	0.741342	460
MAP00620_Pyruvate_metabolism	0.745777	-0.665575	0.745777	0.84093	30	0.745777	461
MAP00190_Oxidative_phosphorylation	0.746566	-0.66694	0.746566	0.84093	41	0.746566	462
erbb4Pathway	0.747449	-0.691366	0.747449	0.84093	6	0.747449	463
ST_T_Cell_Signal_Transduction	0.747493	-0.670119	0.747493	0.84093	39	0.747493	464
ephA4Pathway	0.754625	-0.704424	0.754625	0.847128	10	0.754625	465
CR_CYTOSKELETON	0.768262	-0.739843	0.768262	0.859575	23	0.768262	466
HOX_LIST_JP	0.769007	-0.739052	0.769007	0.859575	42	0.769007	467
Proteasome_Degradation	0.772761	-0.753141	0.772761	0.859809	31	0.772761	468
fxrPathway	0.774937	-0.786428	0.774937	0.859809	6	0.774937	469
ahspPathway	0.777049	-0.784859	0.777049	0.859809	9	0.777049	470
electron_transporter_activity	0.777133	-0.763965	0.777133	0.859809	108	0.777133	471
MAP03020_RNA_polymerase	0.777452	-0.774702	0.777452	0.859809	15	0.777452	472
EGF_receptor_signaling_pathway	0.781044	-0.791479	0.781044	0.861956	12	0.781044	473
tsp1Pathway	0.787985	-0.836667	0.787985	0.867781	6	0.787985	474
ST_JNK_MAPK_Pathway	0.795309	-0.830016	0.795309	0.874002	37	0.795309	475
cardiacegfPathway	0.803315	-0.865989	0.803315	0.879752	16	0.803315	476
FRASOR_ER_UP	0.805481	-0.868511	0.805481	0.879752	31	0.805481	477
ldlPathway	0.806806	-0.916151	0.806806	0.879752	6	0.806806	478
fibrinolysisPathway	0.808675	-0.891097	0.808675	0.879752	12	0.808675	479
dbpbPathway	0.808967	-0.943109	0.808967	0.879752	4	0.808967	480
krebPathway	0.816505	-0.945981	0.816505	0.886063	8	0.816505	481
cell_death	0.818165	-0.929606	0.818165	0.886063	13	0.818165	482
pentosePathway	0.820377	-1.43461	0.820377	0.886618	2	0.820377	483
MAP00532_Chondroitin_Heparan_sulfate_biosynthesis	0.828717	-1.52449	0.828717	0.893781	2	0.828717	484
d4gdiPathway	0.838205	-1.01061	0.838205	0.90215	12	0.838205	485
telPathway	0.84425	-1.02756	0.84425	0.906787	18	0.84425	486
ccr5Pathway	0.848518	-1.04931	0.848518	0.909283	17	0.848518	487
caspase_activity	0.850058	-1.09338	0.850058	0.909283	7	0.850058	488
PGC	0.853525	-1.05256	0.853525	0.911125	315	0.853525	489
ANDROGEN_GENES_FROM_NETAFFX	0.860183	-1.08681	0.860183	0.916358	53	0.860183	490
HEMO_TF_LIST_JP	0.867254	-1.11763	0.867254	0.920561	77	0.867254	491
tcytotoxicPathway	0.867655	-1.14567	0.867655	0.920561	13	0.867655	492
aifPathway	0.869634	-1.47327	0.869634	0.920789	3	0.869634	493
Eicosanoid_Synthesis	0.872252	-1.16101	0.872252	0.921691	15	0.872252	494
mRNA_binding_activity	0.877482	-1.21581	0.877482	0.924158	9	0.877482	495
Wnt_Signaling	0.880671	-1.18678	0.880671	0.924158	43	0.880671	496
plcdPathway	0.880998	-1.31637	0.880998	0.924158	5	0.880998	497
INS	0.882849	-1.20554	0.882849	0.924158	24	0.882849	498
erbb3Pathway	0.885128	-1.31904	0.885128	0.924158	5	0.885128	499
mrpPathway	0.886105	-1.33126	0.886105	0.924158	6	0.886105	500
neurotransmittersPathway	0.88743	-1.30411	0.88743	0.924158	6	0.88743	501
MAP00630_Glyoxylate_and_dicarboxylate_metabolism	0.88875	-1.28202	0.88875	0.924158	9	0.88875	502
CR_DNA_MET_AND_MOD	0.899084	-1.29818	0.899084	0.933045	24	0.899084	503
Electron_Transport_Chain	0.901448	-1.29642	0.901448	0.933643	67	0.901448	504
Pentose_Phosphate_Pathway	0.906248	-1.52114	0.906248	0.936755	5	0.906248	505
botulinPathway	0.911243	-1.63289	0.911243	0.939852	4	0.911243	506
MAP00240_Pyrimidine_metabolism	0.912845	-1.37163	0.912845	0.939852	41	0.912845	507
INSULIN_2F_UP	0.922598	-1.42605	0.922598	0.945568	169	0.922598	508
insulin_signalling	0.923954	-1.43791	0.923954	0.945568	97	0.923954	509
MAP00100_Sterol_biosynthesis	0.924406	-1.50258	0.924406	0.945568	10	0.924406	510
MAP00590_Prostaglandin_and_leukotriene_metabolism	0.925643	-1.48144	0.925643	0.945568	17	0.925643	511
BRCA_DOWN	0.928896	-1.5224	0.928896	0.946648	13	0.928896	512
s1pPathway	0.930327	-1.60491	0.930327	0.946648	7	0.930327	513
MAP00252_Alanine_and_aspartate_metabolism	0.941509	-1.60542	0.941509	0.956163	21	0.941509	514
tercPathway	0.945575	-1.84583	0.945575	0.958427	6	0.945575	515
VOXPHOS	0.952772	-1.68477	0.952772	0.963851	66	0.952772	516
fatty_acid_metabolism	0.957756	-1.77293	0.957756	0.967019	20	0.957756	517
HUMAN_CD34_ENRICHED_TF_JP	0.969383	-1.87792	0.969383	0.976853	175	0.969383	518
MAP00251_Glutamate_metabolism	0.973104	-2.01318	0.973104	0.976853	19	0.973104	519
LEU_DOWN	0.97311	-1.93562	0.97311	0.976853	165	0.97311	520
RAP_DOWN	0.976444	-1.99128	0.976444	0.978318	211	0.976444	521
GLUT_DOWN	0.998871	-3.06835	0.998871	0.998871	285	0.998871	522

## Sheet: GSEA_P53
NAME	GS	SIZE	ES	NES	NOM p-val	FDR q-val	FWER p-val	Rank	Tag %	Gene %	Signal	FDR (median)	glob. pval	KS-SIZE
hsp27Pathway	hsp27Pathway	15	0.778292	2.18208	0	0.00333758	0.004	1
p53hypoxiaPathway	p53hypoxiaPathway	20	0.679391	2.08158	0	0.00871008	0.013	1
p53Pathway	p53Pathway	16	0.745942	2.05956	0	0.00929041	0.018	1
P53_UP	P53_UP	40	0.599516	1.87579	0	0.0653838	0.195	1
igf1Pathway	igf1Pathway	20	-0.557419	-1.81526	0	0.20556	0.325	1
radiation_sensitivity	radiation_sensitivity	26	0.567368	1.82654	0.00168919	0.0881382	0.296	6
rasPathway	rasPathway	22	-0.603078	-1.89417	0.00176056	0.284307	0.176	7
ngfPathway	ngfPathway	19	-0.588791	-1.85821	0.0021692	0.205775	0.24	8
UPREG_BY_HOXA9	UPREG_BY_HOXA9	29	-0.583197	-1.73113	0.00724638	0.364418	0.582	9
egfPathway	egfPathway	27	-0.48185	-1.67061	0.0111359	0.488325	0.734	10
bcrPathway	bcrPathway	34	-0.426747	-1.54978	0.0134831	0.492185	0.931	11
insulinPathway	insulinPathway	21	-0.485053	-1.6439	0.0145833	0.512948	0.795	12
XINACT_MERGED	XINACT_MERGED	16	-0.605281	-1.64159	0.0148699	0.449622	0.8	13
ck1Pathway	ck1Pathway	15	0.539402	1.63328	0.0151803	0.449349	0.835	14
SA_B_CELL_RECEPTOR_COMPLEXES	SA_B_CELL_RECEPTOR_COMPLEXES	23	-0.448227	-1.57508	0.0188235	0.496316	0.904	15
MAPK_Cascade	MAPK_Cascade	21	-0.492333	-1.60977	0.0210084	0.494448	0.862	16
ST_ERK1_ERK2_MAPK_Pathway	ST_ERK1_ERK2_MAPK_Pathway	28	-0.443662	-1.50455	0.022541	0.531315	0.966	17
ST_Phosphoinositide_3_Kinase_Pathway	ST_Phosphoinositide_3_Kinase_Pathway	32	-0.397831	-1.47478	0.0245747	0.534245	0.982	18
pitx2Pathway	pitx2Pathway	16	-0.517323	-1.55099	0.0248447	0.533445	0.93	19
BRCA_UP	BRCA_UP	39	-0.460658	-1.58344	0.0254083	0.520023	0.891	20
p53_signalling	p53_signalling	87	0.340703	1.46582	0.0280374	0.614315	0.994	21
erkPathway	erkPathway	29	-0.44336	-1.4973	0.0331263	0.522824	0.97	22
at1rPathway	at1rPathway	34	-0.378701	-1.41846	0.0375	0.631421	0.995	23
pdgfPathway	pdgfPathway	27	-0.450959	-1.51902	0.0387931	0.51896	0.956	24
chemicalPathway	chemicalPathway	21	0.456469	1.48676	0.0452899	0.691507	0.989	25
NFKB_REDUCED	NFKB_REDUCED	21	-0.575481	-1.54162	0.0485437	0.479602	0.936	26
no2il12Pathway	no2il12Pathway	17	0.62922	1.51826	0.0488246	0.775986	0.975	27
inflamPathway	inflamPathway	28	0.543433	1.55402	0.0490694	0.701324	0.955	28
gcrPathway	gcrPathway	18	-0.502184	-1.48483	0.0495727	0.532304	0.978	29
badPathway	badPathway	21	0.473603	1.51438	0.0556586	0.709534	0.977	30
pyk2Pathway	pyk2Pathway	28	-0.401504	-1.42198	0.0565611	0.649132	0.994	31
lairPathway	lairPathway	15	0.572032	1.49763	0.0571992	0.709219	0.986	32
GPCRs_Class_A_Rhodopsin-like	GPCRs_Class_A_Rhodopsin-like	111	0.426516	1.47153	0.0623053	0.692494	0.991	33
fmlppathway	fmlppathway	36	-0.377836	-1.39479	0.0639854	0.65749	0.996	34
metPathway	metPathway	35	-0.367003	-1.37934	0.0712695	0.656911	0.998	35
fcer1Pathway	fcer1Pathway	37	-0.358943	-1.33357	0.0715746	0.667238	1	36
MAP00561_Glycerolipid_metabolism	MAP00561_Glycerolipid_metabolism	43	0.415175	1.41881	0.0726073	0.752188	0.998	37
cdmacPathway	cdmacPathway	15	-0.474517	-1.41015	0.0749415	0.632809	0.996	38
Glycogen_Metabolism	Glycogen_Metabolism	34	-0.373942	-1.36546	0.0802348	0.679046	0.999	39
cytokinePathway	cytokinePathway	21	0.541441	1.4707	0.0954064	0.642829	0.991	40
ST_Interleukin_4_Pathway	ST_Interleukin_4_Pathway	24	0.403215	1.34176	0.0996503	1	1	41
HTERT_DOWN	HTERT_DOWN	64	0.342799	1.31777	0.110526	1	1	42
hcmvPathway	hcmvPathway	16	-0.473434	-1.38205	0.111831	0.674105	0.997	43
aktPathway	aktPathway	19	-0.430753	-1.33397	0.113965	0.688588	1	44
ST_B_Cell_Antigen_Receptor	ST_B_Cell_Antigen_Receptor	38	-0.337684	-1.28287	0.118182	0.70277	1	45
igf1rPathway	igf1rPathway	15	-0.45611	-1.33601	0.122936	0.705109	1	46
ecmPathway	ecmPathway	22	-0.395532	-1.28718	0.12406	0.708553	1	47
proteasomePathway	proteasomePathway	21	-0.545638	-1.42371	0.124561	0.677416	0.994	48
ST_Ga13_Pathway	ST_Ga13_Pathway	36	-0.355445	-1.28804	0.126214	0.726674	1	49
ST_Gaq_Pathway	ST_Gaq_Pathway	27	-0.378109	-1.30974	0.127932	0.679721	1	50
drug_resistance_and_metabolism	drug_resistance_and_metabolism	95	0.269191	1.22701	0.128257	0.995148	1	51
ca_nf_at_signalling	ca_nf_at_signalling	95	0.329905	1.28491	0.133816	1	1	52
nkcellsPathway	nkcellsPathway	18	-0.464592	-1.34944	0.134981	0.710157	1	53
CR_PROTEIN_MOD	CR_PROTEIN_MOD	146	-0.25158	-1.18479	0.142322	0.733884	1	54
spryPathway	spryPathway	16	-0.447315	-1.34113	0.146453	0.712362	1	55
cell_adhesion_receptor_activity	cell_adhesion_receptor_activity	29	0.396367	1.27356	0.147059	1	1	56
GLYCOGEN	GLYCOGEN	20	-0.385294	-1.27755	0.147793	0.682185	1	57
HTERT_UP	HTERT_UP	109	-0.371052	-1.32195	0.152294	0.684109	1	58
mapkPathway	mapkPathway	82	-0.280402	-1.20411	0.163708	0.751675	1	59
ST_Wnt_Ca2_cyclic_GMP_Pathway	ST_Wnt_Ca2_cyclic_GMP_Pathway	19	0.454754	1.28947	0.165457	1	1	60
il6Pathway	il6Pathway	21	-0.393428	-1.28193	0.166282	0.687469	1	61
ndkDynaminPathway	ndkDynaminPathway	17	-0.470304	-1.31469	0.166667	0.684558	1	62
cxcr4Pathway	cxcr4Pathway	23	-0.379432	-1.24395	0.168067	0.74685	1	63
ST_Dictyostelium_discoideum_cAMP_Chemotaxis_Pathway	ST_Dictyostelium_discoideum_cAMP_Chemotaxis_Pathway	31	-0.353524	-1.22898	0.168561	0.758575	1	64
no1Pathway	no1Pathway	28	0.361712	1.24258	0.176044	1	1	65
ANDROGEN_UP_GENES	ANDROGEN_UP_GENES	57	-0.302783	-1.1954	0.180995	0.746338	1	66
SIG_PIP3SIGINCARDIACMYOCTES	SIG_PIP3SIGINCARDIACMYOCTES	61	-0.283058	-1.18616	0.187747	0.743927	1	67
nktPathway	nktPathway	27	0.427456	1.27541	0.189189	1	1	68
SIG_PIP3_signaling_in_B_lymphocytes	SIG_PIP3_signaling_in_B_lymphocytes	32	-0.357196	-1.22557	0.19305	0.752323	1	69
GPCRs_Class_B_Secretin-like	GPCRs_Class_B_Secretin-like	22	0.42496	1.24193	0.194847	1	1	70
tnfr2Pathway	tnfr2Pathway	18	-0.406067	-1.23137	0.19877	0.768932	1	71
carm-erPathway	carm-erPathway	26	-0.40528	-1.26017	0.201699	0.715647	1	72
eif4Pathway	eif4Pathway	24	-0.372305	-1.21658	0.20603	0.762691	1	73
gsk3Pathway	gsk3Pathway	24	-0.36573	-1.1998	0.212355	0.749114	1	74
Inflammatory_Response_Pathway	Inflammatory_Response_Pathway	27	0.431371	1.2346	0.214545	1	1	75
SIG_Regulation_of_the_actin_cytoskeleton_by_Rho_GTPases	SIG_Regulation_of_the_actin_cytoskeleton_by_Rho_GTPases	31	-0.3759	-1.21065	0.216387	0.747436	1	76
atmPathway	atmPathway	19	0.433346	1.24683	0.217923	1	1	77
MAP00052_Galactose_metabolism	MAP00052_Galactose_metabolism	22	0.395327	1.20674	0.219904	0.949208	1	78
calcineurinPathway	calcineurinPathway	18	0.413057	1.23168	0.220648	1	1	79
DNA_DAMAGE_SIGNALLING	DNA_DAMAGE_SIGNALLING	90	0.319446	1.23985	0.223427	1	1	80
MAP00195_Photosynthesis	MAP00195_Photosynthesis	16	0.563709	1.31419	0.228519	1	1	81
SIG_CHEMOTAXIS	SIG_CHEMOTAXIS	40	-0.320631	-1.1797	0.234043	0.734544	1	82
GLUT_UP	GLUT_UP	269	-0.268266	-1.1791	0.234733	0.722901	1	83
relaPathway	relaPathway	16	-0.425924	-1.21578	0.240816	0.748184	1	84
P53_DOWN	P53_DOWN	17	-0.402594	-1.19044	0.241818	0.745535	1	85
integrinPathway	integrinPathway	33	-0.343846	-1.15931	0.253071	0.75221	1	86
EMT_DOWN	EMT_DOWN	39	-0.329527	-1.14851	0.254206	0.707738	1	87
dcPathway	dcPathway	19	0.462296	1.20944	0.254833	0.968744	1	88
tollPathway	tollPathway	29	-0.343013	-1.16041	0.255489	0.762585	1	89
gleevecPathway	gleevecPathway	22	-0.342592	-1.15168	0.263274	0.734982	1	90
rac1Pathway	rac1Pathway	22	-0.35524	-1.15005	0.267961	0.726867	1	91
th1th2Pathway	th1th2Pathway	18	0.4138	1.17475	0.268817	1	1	92
MAP00510_N_Glycans_biosynthesis	MAP00510_N_Glycans_biosynthesis	15	-0.404321	-1.14511	0.272059	0.694218	1	93
deathPathway	deathPathway	31	-0.337433	-1.14539	0.273486	0.704574	1	94
vegfPathway	vegfPathway	24	-0.337013	-1.14877	0.276008	0.718344	1	95
ccr3Pathway	ccr3Pathway	22	-0.350454	-1.15261	0.276892	0.757728	1	96
epoPathway	epoPathway	19	-0.34423	-1.13364	0.281984	0.700967	1	97
SA_TRKA_RECEPTOR	SA_TRKA_RECEPTOR	16	-0.388816	-1.14491	0.28211	0.684267	1	98
MAP00230_Purine_metabolism	MAP00230_Purine_metabolism	80	0.287366	1.11935	0.283688	1	1	99
G13_Signaling_Pathway	G13_Signaling_Pathway	28	-0.368155	-1.15261	0.290514	0.744886	1	100
ptenPathway	ptenPathway	17	-0.368383	-1.13169	0.291242	0.695787	1	101
Eicosanoid_Synthesis	Eicosanoid_Synthesis	15	0.408584	1.12504	0.292419	1	1	102
CBF_LEUKEMIA_DOWNING_AML	CBF_LEUKEMIA_DOWNING_AML	56	0.320835	1.11883	0.296724	1	1	103
SIG_IL4RECEPTOR_IN_B_LYPHOCYTES	SIG_IL4RECEPTOR_IN_B_LYPHOCYTES	26	0.335389	1.1355	0.298174	1	1	104
stemPathway	stemPathway	15	0.465915	1.16162	0.305455	1	1	105
HUMAN_CD34_ENRICHED_TF_JP	HUMAN_CD34_ENRICHED_TF_JP	175	-0.263129	-1.09911	0.306796	0.749204	1	106
gpcrPathway	gpcrPathway	33	-0.302925	-1.10825	0.307547	0.747049	1	107
MAP00562_Inositol_phosphate_metabolism	MAP00562_Inositol_phosphate_metabolism	18	0.374782	1.12509	0.310127	1	1	108
nfatPathway	nfatPathway	47	-0.295916	-1.09571	0.310518	0.748433	1	109
MAP00193_ATP_synthesis	MAP00193_ATP_synthesis	15	0.526881	1.21812	0.310861	0.997882	1	110
MAP03070_Type_III_secretion_system	MAP03070_Type_III_secretion_system	15	0.526881	1.21812	0.310861	0.965692	1	110
GNF_FEMALE_GENES	GNF_FEMALE_GENES	77	0.301367	1.11715	0.310924	1	1	112
crebPathway	crebPathway	25	0.340542	1.11174	0.319106	1	1	113
vipPathway	vipPathway	25	0.319822	1.08095	0.322196	1	1	114
RAR_UP	RAR_UP	31	-0.335326	-1.10493	0.326489	0.745249	1	115
cell_cycle_regulator	cell_cycle_regulator	23	0.390377	1.12957	0.330896	1	1	116
PROLIF_GENES	PROLIF_GENES	358	0.20953	1.04976	0.333856	0.949531	1	117
il1rPathway	il1rPathway	29	0.32239	1.08469	0.339286	1	1	118
mitochondriaPathway	mitochondriaPathway	19	0.374075	1.08911	0.354528	1	1	119
mprPathway	mprPathway	22	0.33511	1.07058	0.362903	0.970261	1	120
MAP00860_Porphyrin_and_chlorophyll_metabolism	MAP00860_Porphyrin_and_chlorophyll_metabolism	17	0.411604	1.08102	0.363176	1	1	121
HOXA9_DOWN	HOXA9_DOWN	31	-0.303361	-1.05586	0.369388	0.832511	1	122
ceramidePathway	ceramidePathway	22	0.321984	1.07116	0.369643	0.986912	1	123
sppaPathway	sppaPathway	22	-0.333132	-1.05095	0.376068	0.823626	1	124
cell_cycle_checkpoint	cell_cycle_checkpoint	25	-0.40044	-1.0888	0.379189	0.755648	1	125
intrinsicPathway	intrinsicPathway	22	0.390923	1.06521	0.380597	0.969895	1	126
GLYCOL	GLYCOL	20	0.374064	1.08087	0.38193	0.994426	1	127
MAP00020_Citrate_cycle_TCA_cycle	MAP00020_Citrate_cycle_TCA_cycle	18	0.410858	1.08075	0.382409	0.975201	1	128
tumor_supressor	tumor_supressor	22	-0.338301	-1.05307	0.383302	0.829017	1	129
tidPathway	tidPathway	18	0.33849	1.05329	0.384892	0.971811	1	130
g1Pathway	g1Pathway	26	0.309591	1.0363	0.386463	0.942643	1	131
MAP00500_Starch_and_sucrose_metabolism	MAP00500_Starch_and_sucrose_metabolism	20	0.367617	1.06453	0.389078	0.954339	1	132
CR_DEATH	CR_DEATH	70	0.269824	1.04815	0.391097	0.938159	1	133
cell_adhesion_molecule_activity	cell_adhesion_molecule_activity	95	0.262766	1.03996	0.391667	0.947509	1	134
RAP_UP	RAP_UP	170	-0.233013	-1.02165	0.394209	0.848406	1	135
MAP00120_Bile_acid_biosynthesis	MAP00120_Bile_acid_biosynthesis	21	0.367646	1.05133	0.398182	0.961423	1	136
arapPathway	arapPathway	17	-0.316921	-1.03888	0.400517	0.834233	1	137
Il12Pathway	Il12Pathway	23	0.414342	1.11047	0.400697	0.997498	1	138
mef2dPathway	mef2dPathway	19	-0.362634	-1.04238	0.405357	0.83517	1	139
tpoPathway	tpoPathway	23	-0.309022	-1.03317	0.4098	0.827966	1	140
nthiPathway	nthiPathway	21	0.339412	1.02872	0.410359	0.949551	1	141
tnfr1Pathway	tnfr1Pathway	27	-0.314681	-1.03817	0.411273	0.825235	1	142
keratinocytePathway	keratinocytePathway	45	-0.263777	-1.01692	0.421712	0.849843	1	143
chrebpPathway	chrebpPathway	17	0.352029	1.01662	0.424837	0.954919	1	144
il2Pathway	il2Pathway	22	-0.315266	-1.01558	0.42654	0.843342	1	145
MAP00590_Prostaglandin_and_leukotriene_metabolism	MAP00590_Prostaglandin_and_leukotriene_metabolism	17	0.359271	1.00388	0.438433	0.907106	1	146
ucalpainPathway	ucalpainPathway	16	0.393257	1.01543	0.439338	0.943687	1	147
MAP00030_Pentose_phosphate_pathway	MAP00030_Pentose_phosphate_pathway	15	0.37375	1.02125	0.440514	0.95681	1	148
GLUCO	GLUCO	31	0.304027	1.00495	0.440928	0.917252	1	149
ctlPathway	ctlPathway	15	0.552774	1.11328	0.444227	1	1	150
hivnefPathway	hivnefPathway	54	-0.266255	-1.00086	0.445087	0.872312	1	151
MAP00350_Tyrosine_metabolism	MAP00350_Tyrosine_metabolism	28	0.332851	1.01501	0.446429	0.930877	1	152
g2Pathway	g2Pathway	23	0.337742	1.0112	0.454545	0.927253	1	153
cell_motility	cell_motility	99	-0.22639	-0.997364	0.454988	0.861201	1	154
FETAL_LIVER_HS_ENRICHED_TF_JP	FETAL_LIVER_HS_ENRICHED_TF_JP	68	-0.264994	-0.99594	0.455185	0.854635	1	155
Proteasome_Degradation	Proteasome_Degradation	31	-0.330848	-0.999491	0.460526	0.86588	1	156
bcl2family_and_reg_network	bcl2family_and_reg_network	23	0.298074	1.00932	0.460554	0.918508	1	157
rarrxrPathway	rarrxrPathway	15	0.356354	0.988857	0.47417	0.935783	1	158
cell_adhesion	cell_adhesion	167	0.245537	0.976313	0.478559	0.930768	1	159
tnf_and_fas_network	tnf_and_fas_network	20	-0.334904	-0.95803	0.482966	0.912675	1	160
etsPathway	etsPathway	16	0.335041	0.976452	0.493266	0.943177	1	161
CR_SIGNALLING	CR_SIGNALLING	182	-0.208816	-0.967098	0.496718	0.90977	1	162
FA	FA	21	0.325525	0.976594	0.496842	0.955874	1	163
CR_CELL_CYCLE	CR_CELL_CYCLE	78	-0.298709	-0.942011	0.5	0.924722	1	164
electron_transporter_activity	electron_transporter_activity	108	0.24527	0.96866	0.502355	0.93782	1	165
cell_cycle_arrest	cell_cycle_arrest	30	-0.295838	-0.97916	0.509278	0.887383	1	166
GO_0005739	GO_0005739	144	0.242763	0.93814	0.5138	0.870375	1	167
S1P_Signaling	S1P_Signaling	20	0.312803	0.967083	0.520913	0.929431	1	168
CR_IMMUNE_FUNCTION	CR_IMMUNE_FUNCTION	50	0.281907	0.953868	0.520913	0.883933	1	168
Matrix_Metalloproteinases	Matrix_Metalloproteinases	22	0.344482	0.958104	0.527728	0.906237	1	170
raccycdPathway	raccycdPathway	22	0.277658	0.947027	0.530374	0.890001	1	171
Cell_Cycle	Cell_Cycle	72	-0.3191	-0.928271	0.531418	0.930712	1	172
MAP03020_RNA_polymerase	MAP03020_RNA_polymerase	15	-0.32969	-0.939692	0.533214	0.92086	1	173
amiPathway	amiPathway	22	0.396424	0.963188	0.533465	0.927783	1	174
cskPathway	cskPathway	22	0.396424	0.963188	0.533465	0.915888	1	174
ST_ADRENERGIC	ST_ADRENERGIC	35	-0.257467	-0.966553	0.537549	0.901089	1	176
cell_surface_receptor_linked_signal_transduction	cell_surface_receptor_linked_signal_transduction	123	0.24005	0.955901	0.538827	0.900267	1	177
ptdinsPathway	ptdinsPathway	20	0.312996	0.942699	0.539162	0.88985	1	178
il2rbPathway	il2rbPathway	36	0.290696	0.954106	0.543396	0.894145	1	179
SIG_InsulinReceptorPathwayInCardiacMyocytes	SIG_InsulinReceptorPathwayInCardiacMyocytes	48	-0.229418	-0.957566	0.54371	0.903998	1	180
ST_Fas_Signaling_Pathway	ST_Fas_Signaling_Pathway	56	0.244236	0.929617	0.544014	0.871015	1	181
nfkbPathway	nfkbPathway	22	-0.291141	-0.926732	0.547664	0.915393	1	182
ST_Integrin_Signaling_Pathway	ST_Integrin_Signaling_Pathway	74	-0.232766	-0.942541	0.548255	0.933277	1	183
electron_transport	electron_transport	62	0.24535	0.935333	0.550247	0.867249	1	184
ANDROGEN_GENES_FROM_NETAFFX	ANDROGEN_GENES_FROM_NETAFFX	53	0.246855	0.938357	0.551527	0.879956	1	185
tcrPathway	tcrPathway	45	-0.305655	-0.927707	0.556911	0.922465	1	186
nos1Pathway	nos1Pathway	21	0.293291	0.940193	0.557726	0.885947	1	187
il17Pathway	il17Pathway	17	0.427928	0.959815	0.563492	0.913197	1	188
ST_p38_MAPK_Pathway	ST_p38_MAPK_Pathway	34	-0.269456	-0.92447	0.566004	0.912191	1	189
INSULIN_2F_UP	INSULIN_2F_UP	169	-0.225042	-0.914483	0.566972	0.927978	1	190
cell_growth_and_or_maintenance	cell_growth_and_or_maintenance	55	0.254105	0.907732	0.569524	0.891411	1	191
ANTI_CD44_UP	ANTI_CD44_UP	23	0.287196	0.916077	0.572895	0.891629	1	192
MAP00190_Oxidative_phosphorylation	MAP00190_Oxidative_phosphorylation	41	0.306728	0.910044	0.574	0.895762	1	193
rhoPathway	rhoPathway	30	0.273695	0.89856	0.586146	0.893307	1	194
insulin_signalling	insulin_signalling	97	-0.210179	-0.934504	0.59194	0.924612	1	195
FRASOR_ER_UP	FRASOR_ER_UP	31	0.294158	0.896317	0.592079	0.889439	1	196
mRNA_processing	mRNA_processing	40	-0.345648	-0.85773	0.604569	0.923316	1	197
tob1Pathway	tob1Pathway	18	0.373208	0.892066	0.605607	0.889647	1	198
INSULIN_2F_DOWN	INSULIN_2F_DOWN	27	0.27167	0.90116	0.606586	0.897032	1	199
GLUCOSE_DOWN	GLUCOSE_DOWN	145	-0.215332	-0.911916	0.606742	0.916403	1	200
alkPathway	alkPathway	31	-0.260213	-0.91307	0.614919	0.922579	1	201
INS	INS	24	0.276271	0.882213	0.615929	0.902237	1	202
LEU_DOWN	LEU_DOWN	165	-0.249147	-0.861304	0.615942	0.957018	1	203
il7Pathway	il7Pathway	16	-0.326104	-0.869179	0.617188	0.956973	1	204
telPathway	telPathway	18	0.297805	0.869603	0.617647	0.901692	1	205
MAP00260_Glycine_serine_and_threonine_metabolism	MAP00260_Glycine_serine_and_threonine_metabolism	22	-0.273572	-0.883596	0.620968	0.957683	1	206
SA_PTEN_PATHWAY	SA_PTEN_PATHWAY	16	-0.305075	-0.892349	0.624473	0.945786	1	207
ccr5Pathway	ccr5Pathway	17	-0.287258	-0.872058	0.629464	0.967602	1	208
mtorPathway	mtorPathway	23	-0.290312	-0.87549	0.633279	0.968604	1	209
fasPathway	fasPathway	28	-0.275689	-0.859324	0.633554	0.944315	1	210
ST_JNK_MAPK_Pathway	ST_JNK_MAPK_Pathway	37	-0.238446	-0.895946	0.636175	0.946338	1	211
MAP00970_Aminoacyl_tRNA_biosynthesis	MAP00970_Aminoacyl_tRNA_biosynthesis	16	-0.373505	-0.833971	0.63745	0.92644	1	212
MAP00620_Pyruvate_metabolism	MAP00620_Pyruvate_metabolism	30	0.26154	0.857063	0.642578	0.900859	1	213
41bbPathway	41bbPathway	18	-0.274944	-0.859634	0.643392	0.951972	1	214
actinYPathway	actinYPathway	18	0.292415	0.849839	0.64684	0.89843	1	215
ADULT_LIVER_vs_FETAL_LIVER_GNF2	ADULT_LIVER_vs_FETAL_LIVER_GNF2	61	0.256003	0.873205	0.649842	0.91183	1	216
MAP00071_Fatty_acid_metabolism	MAP00071_Fatty_acid_metabolism	43	0.253109	0.861006	0.651032	0.90143	1	217
ST_GRANULE_CELL_SURVIVAL_PATHWAY	ST_GRANULE_CELL_SURVIVAL_PATHWAY	25	0.266465	0.873187	0.651685	0.902762	1	218
MAP00480_Glutathione_metabolism	MAP00480_Glutathione_metabolism	16	-0.283708	-0.837801	0.653488	0.926312	1	219
MAP00380_Tryptophan_metabolism	MAP00380_Tryptophan_metabolism	42	0.247997	0.861934	0.654064	0.90835	1	220
DOWNREG_BY_HOXA9	DOWNREG_BY_HOXA9	28	-0.259169	-0.86957	0.660944	0.964837	1	221
mcalpainPathway	mcalpainPathway	23	0.285411	0.853055	0.664815	0.900755	1	222
cd40Pathway	cd40Pathway	15	-0.28377	-0.812714	0.668605	0.945318	1	223
il3Pathway	il3Pathway	15	-0.288906	-0.858978	0.6691	0.92883	1	224
GLUCOSE_UP	GLUCOSE_UP	38	-0.243213	-0.848145	0.669422	0.920173	1	225
SIG_CD40PATHWAYMAP	SIG_CD40PATHWAYMAP	34	-0.237874	-0.861609	0.676471	0.964946	1	226
SA_CASPASE_CASCADE	SA_CASPASE_CASCADE	17	0.320233	0.824158	0.678208	0.92382	1	227
ctla4Pathway	ctla4Pathway	19	0.375759	0.820169	0.678862	0.92341	1	228
pgc1aPathway	pgc1aPathway	22	-0.248312	-0.859061	0.682171	0.936781	1	229
FRASOR_ER_DOWN	FRASOR_ER_DOWN	68	-0.234444	-0.830236	0.69379	0.926297	1	230
MAP00650_Butanoate_metabolism	MAP00650_Butanoate_metabolism	19	0.264652	0.808891	0.705411	0.919441	1	231
MAP00280_Valine_leucine_and_isoleucine_degradation	MAP00280_Valine_leucine_and_isoleucine_degradation	23	-0.2884	-0.793654	0.706186	0.958208	1	232
AR_MOUSE_PLUS_TESTO_FROM_NETAFFX	AR_MOUSE_PLUS_TESTO_FROM_NETAFFX	50	0.227825	0.835524	0.713235	0.918493	1	233
hdacPathway	hdacPathway	29	-0.237751	-0.852563	0.716446	0.926655	1	234
TESTIS_GENES_FROM_XHX_AND_NETAFFX	TESTIS_GENES_FROM_XHX_AND_NETAFFX	46	-0.22779	-0.848276	0.722955	0.927662	1	235
biopeptidesPathway	biopeptidesPathway	37	-0.227147	-0.84744	0.724374	0.913955	1	236
cellcyclePathway	cellcyclePathway	23	0.270324	0.783013	0.729412	0.949133	1	237
ST_Ga12_Pathway	ST_Ga12_Pathway	21	0.266391	0.809912	0.733813	0.925635	1	238
MAP00360_Phenylalanine_metabolism	MAP00360_Phenylalanine_metabolism	16	0.28585	0.765153	0.744718	0.954271	1	239
breast_cancer_estrogen_signalling	breast_cancer_estrogen_signalling	97	-0.199818	-0.820373	0.751111	0.938043	1	240
MAP00010_Glycolysis_Gluconeogenesis	MAP00010_Glycolysis_Gluconeogenesis	49	0.223596	0.817375	0.751503	0.920348	1	241
MAP00051_Fructose_and_mannose_metabolism	MAP00051_Fructose_and_mannose_metabolism	20	-0.256577	-0.781586	0.752193	0.965104	1	242
caspasePathway	caspasePathway	21	-0.291092	-0.760954	0.756098	0.956396	1	243
MAP00252_Alanine_and_aspartate_metabolism	MAP00252_Alanine_and_aspartate_metabolism	21	-0.233625	-0.76527	0.763598	0.963626	1	244
Fatty_Acid_Degradation	Fatty_Acid_Degradation	18	-0.26109	-0.717353	0.767396	0.977947	1	245
EMT_UP	EMT_UP	53	0.250071	0.743671	0.769376	0.956052	1	246
GLUT_DOWN	GLUT_DOWN	285	-0.193243	-0.707046	0.774648	0.984646	1	247
MAP00910_Nitrogen_metabolism	MAP00910_Nitrogen_metabolism	19	0.256502	0.765287	0.775652	0.962189	1	248
CR_CYTOSKELETON	CR_CYTOSKELETON	23	-0.255681	-0.762483	0.782016	0.960851	1	249
mRNA_splicing	mRNA_splicing	47	-0.262128	-0.691163	0.782051	0.996652	1	250
tRNA_Synthetases	tRNA_Synthetases	17	-0.291026	-0.661115	0.786561	0.994421	1	251
par1Pathway	par1Pathway	20	-0.25342	-0.766804	0.786713	0.968287	1	252
mitochondr	mitochondr	330	0.181575	0.731669	0.78821	0.966342	1	253
SA_MMP_CYTOKINE_CONNECTION	SA_MMP_CYTOKINE_CONNECTION	15	0.294992	0.759851	0.790349	0.947008	1	254
edg1Pathway	edg1Pathway	24	-0.243001	-0.781262	0.791498	0.958318	1	255
HEMO_TF_LIST_JP	HEMO_TF_LIST_JP	77	-0.204717	-0.808491	0.793503	0.94548	1	256
atrbrcaPathway	atrbrcaPathway	19	-0.271449	-0.678795	0.801802	1	1	257
HOX_LIST_JP	HOX_LIST_JP	42	0.223873	0.74818	0.804124	0.95703	1	258
CR_TRANSCRIPTION_FACTORS	CR_TRANSCRIPTION_FACTORS	67	0.205311	0.808537	0.805556	0.912045	1	259
GO_ROS	GO_ROS	23	0.24447	0.77224	0.805599	0.959319	1	260
ST_MONOCYTE_AD_PATHWAY	ST_MONOCYTE_AD_PATHWAY	25	-0.227156	-0.8079	0.80574	0.939101	1	261
wntPathway	wntPathway	23	-0.230848	-0.75509	0.812	0.951473	1	262
MAP00640_Propanoate_metabolism	MAP00640_Propanoate_metabolism	19	0.231074	0.7297	0.820046	0.953484	1	263
ghPathway	ghPathway	27	-0.222292	-0.756332	0.826722	0.956457	1	264
Wnt_Signaling	Wnt_Signaling	43	-0.202462	-0.788789	0.827103	0.959911	1	265
CR_REPAIR	CR_REPAIR	39	0.207975	0.63161	0.832558	0.976703	1	266
human_mitoDB_6_2002	human_mitoDB_6_2002	326	0.171741	0.682447	0.836207	0.958565	1	267
MAP00150_Androgen_and_estrogen_metabolism	MAP00150_Androgen_and_estrogen_metabolism	17	-0.246933	-0.729059	0.841237	0.983076	1	268
ST_Differentiation_Pathway_in_PC12_Cells	ST_Differentiation_Pathway_in_PC12_Cells	43	-0.198611	-0.77136	0.850356	0.968103	1	269
erk5Pathway	erk5Pathway	17	-0.230783	-0.727732	0.853659	0.977709	1	270
MAP00361_gamma_Hexachlorocyclohexane_degradation	MAP00361_gamma_Hexachlorocyclohexane_degradation	26	-0.223067	-0.721063	0.854503	0.979876	1	271
CR_TRANSPORT_OF_VESICLES	CR_TRANSPORT_OF_VESICLES	21	-0.219632	-0.665578	0.864693	0.996325	1	272
cell_proliferation	cell_proliferation	200	0.171083	0.827726	0.870307	0.925314	1	273
MAP00310_Lysine_degradation	MAP00310_Lysine_degradation	16	-0.242422	-0.670211	0.87218	0.998355	1	274
igf1mtorPathway	igf1mtorPathway	19	0.219868	0.669278	0.874142	0.965275	1	275
shh_lisa	shh_lisa	17	0.222421	0.682517	0.877155	0.96583	1	276
pparaPathway	pparaPathway	49	0.195621	0.763575	0.882998	0.948787	1	277
ST_G_alpha_i_Pathway_	ST_G_alpha_i_Pathway_	34	0.200012	0.727241	0.887477	0.949439	1	278
ST_T_Cell_Signal_Transduction	ST_T_Cell_Signal_Transduction	39	0.195656	0.589325	0.889306	0.982573	1	279
cardiacegfPathway	cardiacegfPathway	16	0.23998	0.694266	0.891986	0.983172	1	280
Krebs-TCA_Cycle	Krebs-TCA_Cycle	25	0.215038	0.616757	0.89834	0.973195	1	281
KRAS_TOP100_KNOCKDOWN	KRAS_TOP100_KNOCKDOWN	72	0.196727	0.575731	0.904841	0.975588	1	282
ST_Tumor_Necrosis_Factor_Pathway	ST_Tumor_Necrosis_Factor_Pathway	28	-0.199419	-0.631328	0.909535	0.993823	1	283
TGF_Beta_Signaling_Pathway	TGF_Beta_Signaling_Pathway	34	0.195534	0.659243	0.91439	0.967809	1	284
AR_ORTHOS_MAPPED_TO_U133_VIA_NETAFFX	AR_ORTHOS_MAPPED_TO_U133_VIA_NETAFFX	38	0.200683	0.691996	0.914815	0.977874	1	285
AR_MOUSE	AR_MOUSE	38	0.200683	0.691996	0.914815	0.970293	1	285
MAP00410_beta_Alanine_metabolism	MAP00410_beta_Alanine_metabolism	17	-0.212929	-0.658021	0.916667	0.990779	1	287
MAP00220_Urea_cycle_and_metabolism_of_amino_groups	MAP00220_Urea_cycle_and_metabolism_of_amino_groups	18	-0.219384	-0.649238	0.919283	0.992142	1	288
LEU_UP	LEU_UP	114	0.170139	0.68657	0.92081	0.968807	1	289
RAP_DOWN	RAP_DOWN	211	-0.170166	-0.592827	0.92081	0.987911	1	289
CR_CAM	CR_CAM	89	0.186849	0.730974	0.927536	0.959424	1	291
MAP00710_Carbon_fixation	MAP00710_Carbon_fixation	16	0.205293	0.625484	0.940476	0.974081	1	292
VOXPHOS	VOXPHOS	66	0.163571	0.473116	0.942974	0.991783	1	293
MAP00240_Pyrimidine_metabolism	MAP00240_Pyrimidine_metabolism	41	-0.181177	-0.583396	0.943363	0.981105	1	294
NFKB_INDUCED	NFKB_INDUCED	106	-0.18216	-0.619875	0.946352	0.996125	1	295
Electron_Transport_Chain	Electron_Transport_Chain	67	-0.168885	-0.45716	0.947566	0.993635	1	296
MAP00340_Histidine_metabolism	MAP00340_Histidine_metabolism	20	-0.212771	-0.596957	0.95	0.997998	1	297
GATA1_WEISS	GATA1_WEISS	20	-0.264067	-0.590702	0.950538	0.982901	1	298
stressPathway	stressPathway	25	-0.178644	-0.607197	0.954545	0.998159	1	299
ST_Wnt_beta_catenin_Pathway	ST_Wnt_beta_catenin_Pathway	22	-0.19658	-0.593657	0.955599	0.993545	1	300
PGC	PGC	315	-0.151314	-0.677677	0.965443	0.997603	1	301
p38mapkPathway	p38mapkPathway	39	-0.164488	-0.640201	0.968487	0.993297	1	302
MAP00330_Arginine_and_proline_metabolism	MAP00330_Arginine_and_proline_metabolism	38	0.172776	0.574003	0.968504	0.969468	1	303
KRAS_TOP100_CONTROL	KRAS_TOP100_CONTROL	56	0.171899	0.648103	0.977956	0.970144	1	304
fatty_acid_metabolism	fatty_acid_metabolism	20	-0.172694	-0.507369	0.982869	1	1	305
MAP00251_Glutamate_metabolism	MAP00251_Glutamate_metabolism	19	-0.168166	-0.48495	0.98374	1	1	306
CR_DNA_MET_AND_MOD	CR_DNA_MET_AND_MOD	24	-0.164282	-0.462702	0.986301	0.999028	1	307
SIG_BCR_Signaling_Pathway	SIG_BCR_Signaling_Pathway	44	0.151438	0.582983	0.996	0.978984	1	308

## Sheet: GSAA_P53_S2
NAME	GS<br> follow link to MSigDB	GS DETAILS	SIZE	AS	NAS	NOM p-val	FDR q-val	FWER p-val	RANK AT MAX	LEADING EDGE
P53_UP	P53_UP	Details ...	40	-0.590607	-1.69489	0	0.595246	0.961	9952	tags=83%, list=99%, signal=5608%
P53PATHWAY	P53PATHWAY	Details ...	16	-0.737513	-1.90312	0	0.566518	0.698	9825	tags=75%, list=97%, signal=2750%
SA_G1_AND_S_PHASES	SA_G1_AND_S_PHASES		14	-0.751565	-2.00332	0	1	0.527	9597	tags=64%, list=95%, signal=1289%
HSP27PATHWAY	HSP27PATHWAY		15	-0.730895	-1.97139	0.00209644	0.621928	0.58	8759	tags=53%, list=87%, signal=401%
P53HYPOXIAPATHWAY	P53HYPOXIAPATHWAY		20	-0.642684	-1.7516	0.00246914	0.713994	0.919	9040	tags=75%, list=90%, signal=713%
ARFPATHWAY	ARFPATHWAY	Details ...	13	0.646604	1.67732	0.00366972	0.936488	0.935	1295	tags=38%, list=13%, signal=44%
GPCRS_CLASS_A_RHODOPSIN-LIKE	GPCRS_CLASS_A_RHODOPSIN-LIKE		111	-0.42709	-1.32082	0.00875273	0.637382	1	7979	tags=68%, list=79%, signal=318%
ATMPATHWAY	ATMPATHWAY		19	-0.573852	-1.57382	0.0102249	0.811137	0.995	9036	tags=79%, list=89%, signal=748%
SA_FAS_SIGNALLING	SA_FAS_SIGNALLING		9	-0.694912	-1.74723	0.0121951	0.607813	0.924	10001	tags=78%, list=99%, signal=7928%
G2PATHWAY	G2PATHWAY		23	-0.537092	-1.53384	0.0127119	0.616867	0.997	8273	tags=70%, list=82%, signal=384%
RADIATION_SENSITIVITY	RADIATION_SENSITIVITY		26	-0.564589	-1.50462	0.0140515	0.621731	0.999	10001	tags=85%, list=99%, signal=8610%
CK1PATHWAY	CK1PATHWAY		15	-0.585161	-1.57224	0.0140562	0.749016	0.996	7876	tags=53%, list=78%, signal=242%
SA_DAG1	SA_DAG1	Details ...	10	-0.632029	-1.72883	0.0142566	0.575249	0.941	8405	tags=50%, list=83%, signal=298%
SALMONELLAPATHWAY	SALMONELLAPATHWAY		12	-0.625274	-1.66929	0.0160966	0.60255	0.976	8616	tags=67%, list=85%, signal=453%
CELL_ADHESION_RECEPTOR_ACTIVITY	CELL_ADHESION_RECEPTOR_ACTIVITY		29	-0.501244	-1.38127	0.0173697	0.6127	1	7657	tags=66%, list=76%, signal=270%
CR_SIGNALLING	CR_SIGNALLING		182	0.396611	1.20645	0.0228385	1	1	3171	tags=43%, list=31%, signal=62%
CARM-ERPATHWAY	CARM-ERPATHWAY		26	0.508561	1.44547	0.0260521	1	1	4174	tags=69%, list=41%, signal=118%
BBCELLPATHWAY	BBCELLPATHWAY		7	-0.679357	-1.55556	0.0274262	0.706015	0.997	9013	tags=71%, list=89%, signal=663%
ACE2PATHWAY	ACE2PATHWAY		11	-0.617894	-1.54406	0.0302326	0.619212	0.997	8117	tags=55%, list=80%, signal=278%
CELL_CYCLE_REGULATOR	CELL_CYCLE_REGULATOR	Details ...	23	-0.503406	-1.41875	0.0305499	0.571953	1	7513	tags=57%, list=74%, signal=220%
PMLPATHWAY	PMLPATHWAY		14	-0.582714	-1.54586	0.0328542	0.652319	0.997	9707	tags=79%, list=96%, signal=2016%
CHREBPPATHWAY	CHREBPPATHWAY		17	-0.545045	-1.47197	0.0334076	0.676254	0.999	8984	tags=71%, list=89%, signal=638%
IL7PATHWAY	IL7PATHWAY		16	0.588536	1.43311	0.0391459	1	1	1507	tags=38%, list=15%, signal=44%
CR_IMMUNE_FUNCTION	CR_IMMUNE_FUNCTION		50	-0.469373	-1.25632	0.0393013	0.671277	1	6413	tags=46%, list=63%, signal=125%
SA_PROGRAMMED_CELL_DEATH	SA_PROGRAMMED_CELL_DEATH		11	-0.611877	-1.46939	0.0412371	0.65708	0.999	9553	tags=82%, list=95%, signal=1509%
TIDPATHWAY	TIDPATHWAY		18	-0.529104	-1.44163	0.042735	0.628968	1	7334	tags=50%, list=73%, signal=182%
ACHPATHWAY	ACHPATHWAY	Details ...	14	0.557693	1.4458	0.0438095	1	1	1507	tags=36%, list=15%, signal=42%
FMLPPATHWAY	FMLPPATHWAY		36	0.463595	1.31385	0.0483592	1	1	2782	tags=47%, list=28%, signal=65%
P53_SIGNALLING	P53_SIGNALLING		87	-0.399102	-1.23262	0.0484694	0.695437	1	8189	tags=75%, list=81%, signal=391%
VOBESITYPATHWAY	VOBESITYPATHWAY		6	-0.665831	-1.5472	0.0486726	0.691432	0.997	8948	tags=83%, list=89%, signal=730%
BADPATHWAY	BADPATHWAY	Details ...	21	-0.51339	-1.37756	0.0494624	0.595606	1	8790	tags=71%, list=87%, signal=550%
GSPATHWAY	GSPATHWAY		6	-0.664514	-1.79362	0.0509978	0.718948	0.875	9382	tags=67%, list=93%, signal=937%
ASBCELLPATHWAY	ASBCELLPATHWAY	Details ...	11	-0.577596	-1.43505	0.0546559	0.571896	1	9013	tags=73%, list=89%, signal=675%
HIVNEFPATHWAY	HIVNEFPATHWAY		54	0.42757	1.26216	0.0550098	1	1	1938	tags=33%, list=19%, signal=41%
G1PATHWAY	G1PATHWAY		26	-0.486589	-1.31631	0.0563063	0.618028	1	8273	tags=69%, list=82%, signal=382%
MITOCHONDRIAPATHWAY	MITOCHONDRIAPATHWAY	Details ...	19	-0.530872	-1.40273	0.056338	0.574841	1	8370	tags=74%, list=83%, signal=429%
ANTHRAXPATHWAY	ANTHRAXPATHWAY	Details ...	2	0.852538	2.09742	0.0569745	0.147823	0.148	116	tags=50%, list=1%, signal=51%
IL4PATHWAY	IL4PATHWAY	Details ...	11	-0.581	-1.40458	0.0577778	0.584272	1	9474	tags=82%, list=94%, signal=1319%
ETSPATHWAY	ETSPATHWAY		16	-0.518547	-1.46375	0.0606695	0.649956	1	6199	tags=38%, list=61%, signal=97%
DNA_DAMAGE_SIGNALLING	DNA_DAMAGE_SIGNALLING		90	-0.400112	-1.23039	0.0612691	0.693848	1	9015	tags=81%, list=89%, signal=748%
ST_INTERLEUKIN_4_PATHWAY	ST_INTERLEUKIN_4_PATHWAY	Details ...	24	-0.483773	-1.30222	0.061674	0.591817	1	9474	tags=83%, list=94%, signal=1341%
AGPCRPATHWAY	AGPCRPATHWAY		10	-0.585952	-1.4416	0.0625	0.608003	1	7166	tags=60%, list=71%, signal=206%
NKCELLSPATHWAY	NKCELLSPATHWAY		18	0.531378	1.37156	0.0636704	1	1	2931	tags=50%, list=29%, signal=70%
SA_TRKA_RECEPTOR	SA_TRKA_RECEPTOR		16	0.535072	1.3299	0.0667838	1	1	762	tags=25%, list=8%, signal=27%
FA	FA		21	-0.481338	-1.37992	0.0682731	0.602288	1	7265	tags=52%, list=72%, signal=186%
TH1TH2PATHWAY	TH1TH2PATHWAY	Details ...	18	-0.512018	-1.30801	0.0721248	0.593067	1	7169	tags=50%, list=71%, signal=172%
HDACPATHWAY	HDACPATHWAY		29	0.469414	1.29062	0.0730435	1	1	2367	tags=45%, list=23%, signal=58%
PLCEPATHWAY	PLCEPATHWAY		11	-0.586092	-1.44683	0.0750552	0.633363	1	7166	tags=55%, list=71%, signal=188%
MPRPATHWAY	MPRPATHWAY		22	-0.482499	-1.32204	0.0913044	0.645035	1	8429	tags=68%, list=83%, signal=411%
CERAMIDEPATHWAY	CERAMIDEPATHWAY	Details ...	22	-0.464559	-1.29382	0.0945674	0.598466	1	9525	tags=86%, list=94%, signal=1514%
CBLPATHWAY	CBLPATHWAY		11	-0.54451	-1.36115	0.0952381	0.634888	1	8836	tags=82%, list=87%, signal=653%
CREBPATHWAY	CREBPATHWAY		25	-0.456443	-1.26059	0.0953437	0.675881	1	8845	tags=76%, list=88%, signal=610%
MAP00562_INOSITOL_PHOSPHATE_METABOLISM	MAP00562_INOSITOL_PHOSPHATE_METABOLISM		18	-0.510736	-1.35015	0.100228	0.642593	1	8004	tags=61%, list=79%, signal=294%
SA_G2_AND_M_PHASES	SA_G2_AND_M_PHASES		8	-0.577914	-1.4864	0.102669	0.654121	0.999	8150	tags=63%, list=81%, signal=323%
CELLCYCLEPATHWAY	CELLCYCLEPATHWAY	Details ...	23	-0.4911	-1.29862	0.104121	0.593427	1	7634	tags=57%, list=76%, signal=231%
DRUG_RESISTANCE_AND_METABOLISM	DRUG_RESISTANCE_AND_METABOLISM		95	-0.371257	-1.16104	0.105405	0.741565	1	6822	tags=66%, list=68%, signal=202%
NO1PATHWAY	NO1PATHWAY		28	-0.458149	-1.25141	0.106635	0.659694	1	6397	tags=50%, list=63%, signal=136%
ST_P38_MAPK_PATHWAY	ST_P38_MAPK_PATHWAY		34	0.441428	1.24609	0.109023	1	1	3096	tags=47%, list=31%, signal=68%
MAP00533_KERATAN_SULFATE_BIOSYNTHESIS	MAP00533_KERATAN_SULFATE_BIOSYNTHESIS		7	0.598112	1.41308	0.111722	1	1	2536	tags=57%, list=25%, signal=76%
METHIONINEPATHWAY	METHIONINEPATHWAY		5	0.638466	1.50491	0.111765	1	1	1263	tags=60%, list=13%, signal=69%
ARGININECPATHWAY	ARGININECPATHWAY		6	-0.617779	-1.52182	0.11332	0.624661	0.998	8958	tags=67%, list=89%, signal=589%
DBPBPATHWAY	DBPBPATHWAY		4	-0.676284	-1.59967	0.113684	0.777169	0.993	8776	tags=100%, list=87%, signal=763%
CACAMPATHWAY	CACAMPATHWAY		12	-0.510817	-1.33545	0.114719	0.678949	1	6602	tags=50%, list=65%, signal=144%
MEF2DPATHWAY	MEF2DPATHWAY		19	0.502599	1.25892	0.116522	1	1	2367	tags=42%, list=23%, signal=55%
CDC42RACPATHWAY	CDC42RACPATHWAY		14	0.511313	1.34914	0.117757	1	1	2045	tags=36%, list=20%, signal=45%
NOTCHPATHWAY	NOTCHPATHWAY		4	0.682736	1.52803	0.117764	1	0.999	1315	tags=50%, list=13%, signal=57%
CPTPATHWAY	CPTPATHWAY	Details ...	2	0.758566	1.92049	0.123732	0.256788	0.432	2439	tags=100%, list=24%, signal=132%
IFNGPATHWAY	IFNGPATHWAY		6	0.624032	1.4885	0.137255	1	1	3775	tags=83%, list=37%, signal=133%
MTORPATHWAY	MTORPATHWAY		23	0.450333	1.26336	0.141473	1	1	491	tags=22%, list=5%, signal=23%
UCALPAINPATHWAY	UCALPAINPATHWAY		16	-0.498525	-1.31188	0.144068	0.611139	1	7746	tags=63%, list=77%, signal=268%
EPONFKBPATHWAY	EPONFKBPATHWAY	Details ...	11	-0.506819	-1.30738	0.146045	0.585416	1	9525	tags=91%, list=94%, signal=1595%
MITRPATHWAY	MITRPATHWAY		9	0.554023	1.33559	0.14611	1	1	2451	tags=56%, list=24%, signal=73%
GO_0005739	GO_0005739		144	-0.354872	-1.13743	0.151394	0.767691	1	5977	tags=52%, list=59%, signal=126%
PELP1PATHWAY	PELP1PATHWAY	Details ...	7	-0.565213	-1.43857	0.152778	0.597881	1	8982	tags=71%, list=89%, signal=645%
CELL_ADHESION	CELL_ADHESION		167	-0.364557	-1.10687	0.153652	0.740147	1	6344	tags=54%, list=63%, signal=143%
FATTY_ACID_DEGRADATION	FATTY_ACID_DEGRADATION		18	0.470325	1.24652	0.154426	1	1	2755	tags=39%, list=27%, signal=53%
SKP2E2FPATHWAY	SKP2E2FPATHWAY		10	-0.53267	-1.27453	0.154989	0.650429	1	8143	tags=70%, list=81%, signal=361%
MAP00531_GLYCOSAMINOGLYCAN_DEGRADATION	MAP00531_GLYCOSAMINOGLYCAN_DEGRADATION	Details ...	10	-0.51438	-1.41346	0.155242	0.572534	1	8074	tags=70%, list=80%, signal=349%
CA_NF_AT_SIGNALLING	CA_NF_AT_SIGNALLING		95	-0.379757	-1.12976	0.157518	0.751393	1	6945	tags=59%, list=69%, signal=187%
CALCINEURINPATHWAY	CALCINEURINPATHWAY		18	-0.468651	-1.22379	0.157647	0.706754	1	8797	tags=83%, list=87%, signal=645%
FEEDERPATHWAY	FEEDERPATHWAY		8	-0.55506	-1.35057	0.158014	0.655602	1	6660	tags=63%, list=66%, signal=183%
RACCYCDPATHWAY	RACCYCDPATHWAY		22	-0.445308	-1.23563	0.158696	0.703686	1	7634	tags=68%, list=76%, signal=279%
CELL2CELLPATHWAY	CELL2CELLPATHWAY		12	-0.521202	-1.33476	0.161702	0.666881	1	8287	tags=67%, list=82%, signal=371%
GATA3PATHWAY	GATA3PATHWAY		14	-0.504922	-1.22149	0.162162	0.705553	1	8984	tags=79%, list=89%, signal=710%
TUBBYPATHWAY	TUBBYPATHWAY		6	-0.598023	-1.45145	0.162791	0.640946	1	7645	tags=50%, list=76%, signal=206%
ACETAMINOPHENPATHWAY	ACETAMINOPHENPATHWAY		5	-0.604949	-1.55565	0.16453	0.75998	0.997	7990	tags=60%, list=79%, signal=287%
FREEPATHWAY	FREEPATHWAY		10	-0.506107	-1.3128	0.166311	0.618741	1	8034	tags=80%, list=80%, signal=391%
BETAOXIDATIONPATHWAY	BETAOXIDATIONPATHWAY	Details ...	6	-0.557262	-1.43752	0.168016	0.582318	1	5626	tags=17%, list=56%, signal=38%
SA_CASPASE_CASCADE	SA_CASPASE_CASCADE		17	-0.511379	-1.19714	0.168831	0.708856	1	8179	tags=65%, list=81%, signal=340%
MAP00561_GLYCEROLIPID_METABOLISM	MAP00561_GLYCEROLIPID_METABOLISM		43	-0.414616	-1.15115	0.17199	0.751592	1	6364	tags=60%, list=63%, signal=163%
FETAL_LIVER_HS_ENRICHED_TF_JP	FETAL_LIVER_HS_ENRICHED_TF_JP		68	0.380141	1.13618	0.174812	1	1	3901	tags=46%, list=39%, signal=74%
CELL_MOTILITY	CELL_MOTILITY		99	0.370642	1.1207	0.175241	1	1	3945	tags=51%, list=39%, signal=82%
CELL_CYCLE	CELL_CYCLE		72	0.399422	1.21347	0.175803	1	1	2690	tags=39%, list=27%, signal=53%
MTA3PATHWAY	MTA3PATHWAY		12	-0.493307	-1.32491	0.175966	0.660192	1	8759	tags=75%, list=87%, signal=564%
CHEMICALPATHWAY	CHEMICALPATHWAY		21	-0.453691	-1.20306	0.18022	0.70574	1	10001	tags=95%, list=99%, signal=9696%
IL18PATHWAY	IL18PATHWAY		6	-0.603286	-1.38558	0.181053	0.615166	1	7169	tags=50%, list=71%, signal=172%
CYTOKINEPATHWAY	CYTOKINEPATHWAY		21	-0.461968	-1.25488	0.18259	0.657599	1	6654	tags=52%, list=66%, signal=153%
MSPPATHWAY	MSPPATHWAY		5	-0.599541	-1.26011	0.184211	0.667788	1	7940	tags=60%, list=79%, signal=280%
MAP00512_O_GLYCANS_BIOSYNTHESIS	MAP00512_O_GLYCANS_BIOSYNTHESIS		4	0.643901	1.46142	0.184261	1	1	1717	tags=50%, list=17%, signal=60%
NTHIPATHWAY	NTHIPATHWAY		21	-0.445596	-1.19369	0.185501	0.712236	1	6770	tags=57%, list=67%, signal=173%
ST_WNT_CA2_CYCLIC_GMP_PATHWAY	ST_WNT_CA2_CYCLIC_GMP_PATHWAY		19	-0.457008	-1.22023	0.186937	0.700653	1	5951	tags=42%, list=59%, signal=102%
LAIRPATHWAY	LAIRPATHWAY		15	-0.517297	-1.23282	0.187935	0.703917	1	8552	tags=73%, list=85%, signal=478%
VITCBPATHWAY	VITCBPATHWAY		10	-0.525481	-1.31067	0.191537	0.604556	1	7123	tags=50%, list=71%, signal=169%
MAP00400_PHENYLALANINE_TYROSINE_AND_TRYPTOPHAN_BIOSYNTHESIS	MAP00400_PHENYLALANINE_TYROSINE_AND_TRYPTOPHAN_BIOSYNTHESIS		8	-0.520641	-1.32665	0.194748	0.667062	1	8372	tags=75%, list=83%, signal=438%
RELAPATHWAY	RELAPATHWAY		16	0.454049	1.22761	0.195219	1	1	575	tags=25%, list=6%, signal=26%
FBW7PATHWAY	FBW7PATHWAY		8	-0.544841	-1.32477	0.20354	0.647849	1	8143	tags=75%, list=81%, signal=387%
MAPK_CASCADE	MAPK_CASCADE		21	0.446481	1.18309	0.204152	1	1	3814	tags=57%, list=38%, signal=92%
PITX2PATHWAY	PITX2PATHWAY		16	0.474842	1.2005	0.205224	1	1	2571	tags=50%, list=25%, signal=67%
HOXA9_DOWN	HOXA9_DOWN		31	0.425232	1.16364	0.209507	1	1	4179	tags=58%, list=41%, signal=99%
NFKBPATHWAY	NFKBPATHWAY		22	0.433551	1.20095	0.209924	1	1	3330	tags=50%, list=33%, signal=74%
PPARGPATHWAY	PPARGPATHWAY		8	0.530538	1.26648	0.212355	1	1	2844	tags=50%, list=28%, signal=70%
NEUTROPHILPATHWAY	NEUTROPHILPATHWAY	Details ...	8	-0.543307	-1.30987	0.214932	0.597283	1	6258	tags=50%, list=62%, signal=131%
CR_PROTEIN_MOD	CR_PROTEIN_MOD		146	0.349541	1.0807	0.215815	1	1	2922	tags=36%, list=29%, signal=49%
RANPATHWAY	RANPATHWAY		5	0.562999	1.43231	0.220126	1	1	3566	tags=80%, list=35%, signal=124%
EDG1PATHWAY	EDG1PATHWAY		24	0.438862	1.17068	0.223592	1	1	1255	tags=25%, list=12%, signal=28%
41BBPATHWAY	41BBPATHWAY	Details ...	18	0.449348	1.16621	0.223735	1	1	3159	tags=50%, list=31%, signal=73%
CASPASEPATHWAY	CASPASEPATHWAY		21	0.467989	1.14814	0.229755	1	1	1938	tags=38%, list=19%, signal=47%
IL1RPATHWAY	IL1RPATHWAY		29	-0.415946	-1.12381	0.229935	0.749464	1	6770	tags=55%, list=67%, signal=167%
IFNAPATHWAY	IFNAPATHWAY		9	-0.494858	-1.31675	0.23494	0.627693	1	5738	tags=33%, list=57%, signal=77%
PGC1APATHWAY	PGC1APATHWAY		22	0.427716	1.1544	0.235081	1	1	2367	tags=41%, list=23%, signal=53%
MAP_KINASE_KINASE_ACTIVITY	MAP_KINASE_KINASE_ACTIVITY		8	0.516709	1.2642	0.238095	1	1	2221	tags=38%, list=22%, signal=48%
VIPPATHWAY	VIPPATHWAY		25	-0.432988	-1.13384	0.243421	0.765652	1	6941	tags=60%, list=69%, signal=191%
DNAFRAGMENTPATHWAY	DNAFRAGMENTPATHWAY		10	0.506077	1.24176	0.244275	1	1	3673	tags=50%, list=36%, signal=78%
COMPLEMENT_ACTIVATION_CLASSICAL	COMPLEMENT_ACTIVATION_CLASSICAL		11	-0.498248	-1.16202	0.245536	0.745772	1	8356	tags=73%, list=83%, signal=421%
BCL2FAMILY_AND_REG_NETWORK	BCL2FAMILY_AND_REG_NETWORK		23	-0.418711	-1.15033	0.247335	0.747106	1	5679	tags=39%, list=56%, signal=89%
SA_REG_CASCADE_OF_CYCLIN_EXPR	SA_REG_CASCADE_OF_CYCLIN_EXPR		13	-0.467276	-1.15451	0.251111	0.747471	1	7634	tags=69%, list=76%, signal=283%
NDKDYNAMINPATHWAY	NDKDYNAMINPATHWAY		17	0.45058	1.15745	0.255046	1	1	3106	tags=47%, list=31%, signal=68%
KERATINOCYTEPATHWAY	KERATINOCYTEPATHWAY		45	0.384703	1.10806	0.255898	1	1	4084	tags=49%, list=40%, signal=82%
CDMACPATHWAY	CDMACPATHWAY		15	0.462926	1.16124	0.260714	1	1	575	tags=20%, list=6%, signal=21%
TESTIS_GENES_FROM_XHX_AND_NETAFFX	TESTIS_GENES_FROM_XHX_AND_NETAFFX		46	0.398709	1.09562	0.262324	1	1	4679	tags=63%, list=46%, signal=117%
XINACT_MERGED	XINACT_MERGED		16	0.442962	1.16348	0.263056	1	1	4931	tags=63%, list=49%, signal=122%
HUNTINGTONPATHWAY	HUNTINGTONPATHWAY		4	0.590374	1.34858	0.263274	1	1	962	tags=25%, list=10%, signal=28%
PLK3PATHWAY	PLK3PATHWAY		7	0.543344	1.2841	0.263757	1	1	1827	tags=43%, list=18%, signal=52%
CELL_CYCLE_CHECKPOINTII	CELL_CYCLE_CHECKPOINTII		10	0.487129	1.25809	0.26378	1	1	2105	tags=40%, list=21%, signal=50%
SETPATHWAY	SETPATHWAY		11	-0.538687	-1.10811	0.265525	0.742029	1	7050	tags=55%, list=70%, signal=180%
VIFPATHWAY	VIFPATHWAY		3	-0.66154	-1.20479	0.266055	0.716557	1	8265	tags=67%, list=82%, signal=367%
ACTINYPATHWAY	ACTINYPATHWAY		18	-0.434445	-1.15896	0.268595	0.740831	1	8616	tags=78%, list=85%, signal=528%
SPPAPATHWAY	SPPAPATHWAY		22	0.441901	1.14922	0.268893	1	1	1048	tags=23%, list=10%, signal=25%
TRKAPATHWAY	TRKAPATHWAY		14	0.473869	1.16772	0.269091	1	1	762	tags=21%, list=8%, signal=23%
LECHTINPATHWAY	LECHTINPATHWAY		9	-0.506261	-1.16539	0.270213	0.742529	1	6342	tags=56%, list=63%, signal=149%
MAP00790_FOLATE_BIOSYNTHESIS	MAP00790_FOLATE_BIOSYNTHESIS		11	0.471662	1.18078	0.271347	1	1	1760	tags=36%, list=17%, signal=44%
IL5PATHWAY	IL5PATHWAY		9	-0.535081	-1.16726	0.271984	0.752421	1	7940	tags=56%, list=79%, signal=260%
CBF_LEUKEMIA_DOWNING_AML	CBF_LEUKEMIA_DOWNING_AML		56	-0.384	-1.09597	0.2725	0.755867	1	6233	tags=59%, list=62%, signal=153%
CR_HORMONAL_FUNCTIONS	CR_HORMONAL_FUNCTIONS		12	-0.475194	-1.16972	0.272727	0.768038	1	6063	tags=50%, list=60%, signal=125%
CDK5PATHWAY	CDK5PATHWAY		13	0.463213	1.18174	0.27307	1	1	2361	tags=46%, list=23%, signal=60%
HTERT_UP	HTERT_UP		109	0.349031	1.07885	0.274583	1	1	4479	tags=50%, list=44%, signal=88%
THELPERPATHWAY	THELPERPATHWAY		13	-0.390009	-1.18631	0.275281	0.72883	1	8184	tags=77%, list=81%, signal=405%
FATTY_ACID_SYNTHESIS	FATTY_ACID_SYNTHESIS		13	-0.453927	-1.19789	0.276289	0.714474	1	9064	tags=85%, list=90%, signal=824%
NKTPATHWAY	NKTPATHWAY		27	-0.42096	-1.13052	0.276824	0.755884	1	7241	tags=59%, list=72%, signal=209%
MAP00052_GALACTOSE_METABOLISM	MAP00052_GALACTOSE_METABOLISM		22	-0.412067	-1.13366	0.278481	0.759131	1	5993	tags=64%, list=59%, signal=156%
MAP00740_RIBOFLAVIN_METABOLISM	MAP00740_RIBOFLAVIN_METABOLISM		5	0.58597	1.31373	0.278846	1	1	812	tags=40%, list=8%, signal=43%
ST_G_ALPHA_5_PATHWAY	ST_G_ALPHA_5_PATHWAY		13	0.461706	1.17578	0.280156	1	1	4413	tags=69%, list=44%, signal=123%
MAP00640_PROPANOATE_METABOLISM	MAP00640_PROPANOATE_METABOLISM		19	-0.412846	-1.13563	0.28172	0.766796	1	5626	tags=42%, list=56%, signal=95%
INFLAMMATORY_RESPONSE_PATHWAY	INFLAMMATORY_RESPONSE_PATHWAY		27	-0.435049	-1.13979	0.282238	0.767372	1	7241	tags=63%, list=72%, signal=222%
RAC1PATHWAY	RAC1PATHWAY		22	0.416594	1.13331	0.284452	1	1	4685	tags=68%, list=46%, signal=127%
NO2IL12PATHWAY	NO2IL12PATHWAY		17	-0.482637	-1.20934	0.286697	0.718883	1	6328	tags=47%, list=63%, signal=126%
TNF_AND_FAS_NETWORK	TNF_AND_FAS_NETWORK		20	0.432192	1.12628	0.291139	1	1	3220	tags=55%, list=32%, signal=81%
G1PPATHWAY	G1PPATHWAY	Details ...	3	-0.593444	-1.42055	0.293279	0.583131	1	5993	tags=33%, list=59%, signal=82%
TCRMOLECULEPATHWAY	TCRMOLECULEPATHWAY		6	-0.314841	-1.31752	0.297491	0.636496	1	3179	tags=17%, list=31%, signal=24%
TCAPOPTOSISPATHWAY	TCAPOPTOSISPATHWAY		11	-0.45598	-1.33086	0.297968	0.666241	1	9735	tags=91%, list=96%, signal=2513%
MAP00260_GLYCINE_SERINE_AND_THREONINE_METABOLISM	MAP00260_GLYCINE_SERINE_AND_THREONINE_METABOLISM		22	0.44137	1.12517	0.298535	1	1	5089	tags=77%, list=50%, signal=155%
RANKLPATHWAY	RANKLPATHWAY		14	0.449854	1.16177	0.300601	1	1	5334	tags=86%, list=53%, signal=181%
MAP00140_C21_STEROID_HORMONE_METABOLISM	MAP00140_C21_STEROID_HORMONE_METABOLISM		10	-0.464067	-1.20773	0.301255	0.715665	1	8045	tags=80%, list=80%, signal=393%
HIFPATHWAY	HIFPATHWAY		14	0.464213	1.14733	0.302198	1	1	3323	tags=43%, list=33%, signal=64%
OX40PATHWAY	OX40PATHWAY	Details ...	3	-0.622393	-1.43208	0.305439	0.564324	1	7241	tags=67%, list=72%, signal=235%
GATA1_WEISS	GATA1_WEISS		20	0.425744	1.09515	0.3072	1	1	4951	tags=75%, list=49%, signal=147%
GLYCOL	GLYCOL		20	-0.421983	-1.13154	0.30735	0.759302	1	5837	tags=45%, list=58%, signal=106%
ANDROGEN_UP_GENES	ANDROGEN_UP_GENES		57	0.378032	1.07076	0.308394	1	1	2845	tags=37%, list=28%, signal=51%
ROS	ROS		7	0.510364	1.1968	0.309198	1	1	3639	tags=71%, list=36%, signal=112%
MITOCHONDR	MITOCHONDR		330	-0.315144	-1.04674	0.310891	0.752169	1	5949	tags=57%, list=59%, signal=134%
IONPATHWAY	IONPATHWAY		5	-0.530423	-1.27328	0.315011	0.644655	1	7979	tags=80%, list=79%, signal=381%
GSK3PATHWAY	GSK3PATHWAY		24	0.409452	1.10504	0.318681	1	1	2571	tags=33%, list=25%, signal=45%
ST_GRANULE_CELL_SURVIVAL_PATHWAY	ST_GRANULE_CELL_SURVIVAL_PATHWAY		25	-0.392969	-1.10128	0.32265	0.751132	1	4766	tags=36%, list=47%, signal=68%
SA_MMP_CYTOKINE_CONNECTION	SA_MMP_CYTOKINE_CONNECTION		15	-0.461184	-1.1084	0.32287	0.747247	1	7940	tags=67%, list=79%, signal=311%
MAP00510_N_GLYCANS_BIOSYNTHESIS	MAP00510_N_GLYCANS_BIOSYNTHESIS		15	0.43047	1.13665	0.323308	1	1	1403	tags=27%, list=14%, signal=31%
AKAPCENTROSOMEPATHWAY	AKAPCENTROSOMEPATHWAY	Details ...	12	0.453019	1.14065	0.325714	1	1	3935	tags=50%, list=39%, signal=82%
SHHPATHWAY	SHHPATHWAY		14	-0.444982	-1.1124	0.326667	0.747378	1	7166	tags=64%, list=71%, signal=221%
CR_CELL_CYCLE	CR_CELL_CYCLE		78	0.351475	1.0714	0.327206	1	1	2964	tags=35%, list=29%, signal=49%
GPCRPATHWAY	GPCRPATHWAY		33	0.387695	1.08406	0.328231	1	1	3577	tags=42%, list=35%, signal=65%
RARRXRPATHWAY	RARRXRPATHWAY		15	-0.432439	-1.14697	0.328657	0.751043	1	6237	tags=47%, list=62%, signal=122%
MAP00120_BILE_ACID_BIOSYNTHESIS	MAP00120_BILE_ACID_BIOSYNTHESIS		21	-0.434065	-1.12233	0.329466	0.747587	1	6754	tags=57%, list=67%, signal=172%
CD40PATHWAY	CD40PATHWAY		15	0.41747	1.11032	0.330134	1	1	3786	tags=60%, list=37%, signal=96%
GO_ROS	GO_ROS		23	-0.404783	-1.09348	0.330561	0.745652	1	6588	tags=57%, list=65%, signal=162%
ST_FAS_SIGNALING_PATHWAY	ST_FAS_SIGNALING_PATHWAY		56	-0.35345	-1.07514	0.33682	0.73907	1	5359	tags=48%, list=53%, signal=102%
PARKINSONSPATHWAY	PARKINSONSPATHWAY	Details ...	2	-0.612597	-1.52169	0.339286	0.59404	0.998	6187	tags=50%, list=61%, signal=129%
ST_ERK1_ERK2_MAPK_PATHWAY	ST_ERK1_ERK2_MAPK_PATHWAY		28	0.389346	1.09535	0.343396	1	1	3079	tags=36%, list=30%, signal=51%
CIRCADIANPATHWAY	CIRCADIANPATHWAY		6	0.50227	1.21905	0.34608	1	1	840	tags=33%, list=8%, signal=36%
GLYCOGEN	GLYCOGEN		20	0.406674	1.09187	0.348231	1	1	3525	tags=50%, list=35%, signal=77%
BREAST_CANCER_ESTROGEN_SIGNALLING	BREAST_CANCER_ESTROGEN_SIGNALLING		97	0.356237	1.04545	0.348718	1	1	1741	tags=28%, list=17%, signal=33%
DOWNREG_BY_HOXA9	DOWNREG_BY_HOXA9		28	0.401798	1.08409	0.349291	1	1	4179	tags=54%, list=41%, signal=91%
DCPATHWAY	DCPATHWAY		19	-0.423074	-1.09543	0.35084	0.745701	1	7334	tags=63%, list=73%, signal=230%
CFTRPATHWAY	CFTRPATHWAY		11	-0.458282	-1.11427	0.353488	0.754007	1	6287	tags=55%, list=62%, signal=144%
MAP00380_TRYPTOPHAN_METABOLISM	MAP00380_TRYPTOPHAN_METABOLISM		42	-0.364666	-1.05735	0.353741	0.742657	1	5626	tags=48%, list=56%, signal=107%
EGFR_SMRTEPATHWAY	EGFR_SMRTEPATHWAY		10	0.456901	1.11729	0.354128	1	1	3831	tags=60%, list=38%, signal=97%
ALTERNATIVEPATHWAY	ALTERNATIVEPATHWAY		8	-0.491234	-1.11872	0.356223	0.75277	1	6707	tags=50%, list=66%, signal=149%
SODDPATHWAY	SODDPATHWAY		9	-0.456221	-1.17017	0.356275	0.774694	1	8398	tags=78%, list=83%, signal=461%
ANTI_CD44_UP	ANTI_CD44_UP		23	-0.404861	-1.08118	0.360277	0.747586	1	5872	tags=57%, list=58%, signal=135%
GLUCO	GLUCO		31	-0.379333	-1.07342	0.361233	0.733715	1	5775	tags=52%, list=57%, signal=120%
CTLPATHWAY	CTLPATHWAY		15	-0.485446	-1.12453	0.365079	0.753858	1	8179	tags=73%, list=81%, signal=385%
PEPIPATHWAY	PEPIPATHWAY		6	-0.490139	-1.22008	0.367483	0.692565	1	7706	tags=83%, list=76%, signal=351%
FLUMAZENILPATHWAY	FLUMAZENILPATHWAY		8	-0.482481	-1.08018	0.37732	0.739635	1	7604	tags=75%, list=75%, signal=303%
FASPATHWAY	FASPATHWAY		28	0.380603	1.05771	0.378585	1	1	4446	tags=54%, list=44%, signal=95%
IL17PATHWAY	IL17PATHWAY		17	-0.416038	-1.05261	0.378641	0.746018	1	8184	tags=71%, list=81%, signal=371%
MAP00910_NITROGEN_METABOLISM	MAP00910_NITROGEN_METABOLISM		19	-0.415162	-1.06432	0.38022	0.738372	1	7084	tags=58%, list=70%, signal=194%
MAP00071_FATTY_ACID_METABOLISM	MAP00071_FATTY_ACID_METABOLISM		43	-0.363578	-1.05226	0.380952	0.742042	1	6754	tags=60%, list=67%, signal=182%
IGF1MTORPATHWAY	IGF1MTORPATHWAY		19	-0.3815	-1.06772	0.383698	0.743924	1	4655	tags=37%, list=46%, signal=68%
PROLIF_GENES	PROLIF_GENES		358	-0.324966	-1.02033	0.384375	0.771776	1	5532	tags=50%, list=55%, signal=107%
TERTPATHWAY	TERTPATHWAY		8	0.470541	1.14524	0.390805	1	1	1497	tags=25%, list=15%, signal=29%
MAP00500_STARCH_AND_SUCROSE_METABOLISM	MAP00500_STARCH_AND_SUCROSE_METABOLISM		20	-0.393297	-1.06197	0.391579	0.739722	1	5566	tags=55%, list=55%, signal=122%
MAP00030_PENTOSE_PHOSPHATE_PATHWAY	MAP00030_PENTOSE_PHOSPHATE_PATHWAY		15	-0.417013	-1.09309	0.392197	0.741032	1	5837	tags=47%, list=58%, signal=110%
SA_B_CELL_RECEPTOR_COMPLEXES	SA_B_CELL_RECEPTOR_COMPLEXES		23	0.395876	1.05062	0.394107	1	1	5316	tags=70%, list=53%, signal=147%
GPCRS_CLASS_C_METABOTROPIC_GLUTAMATE_PHEROMONE	GPCRS_CLASS_C_METABOTROPIC_GLUTAMATE_PHEROMONE		12	-0.417224	-1.10949	0.394191	0.750141	1	6125	tags=50%, list=61%, signal=127%
CELL_PROLIFERATION	CELL_PROLIFERATION		200	-0.322375	-1.01415	0.394256	0.779278	1	4890	tags=43%, list=48%, signal=82%
AMIPATHWAY	AMIPATHWAY		22	-0.380398	-1.03461	0.394299	0.761938	1	6307	tags=55%, list=62%, signal=145%
CSKPATHWAY	CSKPATHWAY		22	-0.380398	-1.03461	0.394299	0.757235	1	6307	tags=55%, list=62%, signal=145%
CELL_CYCLE_ARREST	CELL_CYCLE_ARREST		30	0.379238	1.04496	0.396194	1	1	5611	tags=80%, list=56%, signal=179%
ST_INTERFERON_GAMMA_PATHWAY	ST_INTERFERON_GAMMA_PATHWAY		8	-0.502573	-1.08812	0.399538	0.7386	1	6178	tags=50%, list=61%, signal=129%
MAP00460_CYANOAMINO_ACID_METABOLISM	MAP00460_CYANOAMINO_ACID_METABOLISM		2	-0.556843	-1.45551	0.4	0.65307	1	5624	tags=50%, list=56%, signal=113%
MRNA_PROCESSING	MRNA_PROCESSING		40	0.342745	1.03513	0.402834	1	1	3620	tags=40%, list=36%, signal=62%
MAP00051_FRUCTOSE_AND_MANNOSE_METABOLISM	MAP00051_FRUCTOSE_AND_MANNOSE_METABOLISM		20	0.386917	1.05604	0.403194	1	1	4430	tags=55%, list=44%, signal=98%
ST_DICTYOSTELIUM_DISCOIDEUM_CAMP_CHEMOTAXIS_PATHWAY	ST_DICTYOSTELIUM_DISCOIDEUM_CAMP_CHEMOTAXIS_PATHWAY		31	0.387964	1.04978	0.403846	1	1	3710	tags=48%, list=37%, signal=76%
PYR	PYR		6	0.471848	1.17122	0.405714	1	1	3308	tags=67%, list=33%, signal=99%
ST_STAT3_PATHWAY	ST_STAT3_PATHWAY		10	-0.441583	-1.09718	0.406048	0.758161	1	4471	tags=20%, list=44%, signal=36%
CLASSICPATHWAY	CLASSICPATHWAY		9	-0.476992	-1.09552	0.408994	0.751176	1	8356	tags=78%, list=83%, signal=450%
ST_IL_13_PATHWAY	ST_IL_13_PATHWAY		7	-0.45656	-1.16819	0.410148	0.765114	1	6813	tags=71%, list=67%, signal=219%
ST_INTERLEUKIN_13_PATHWAY	ST_INTERLEUKIN_13_PATHWAY		7	-0.45656	-1.16819	0.410148	0.75706	1	6813	tags=71%, list=67%, signal=219%
MAP00860_PORPHYRIN_AND_CHLOROPHYLL_METABOLISM	MAP00860_PORPHYRIN_AND_CHLOROPHYLL_METABOLISM		17	-0.412329	-1.07364	0.4102	0.738097	1	5501	tags=41%, list=54%, signal=90%
ARAPPATHWAY	ARAPPATHWAY	Details ...	17	0.402138	1.06801	0.410959	1	1	5519	tags=71%, list=55%, signal=155%
KRAS_TOP100_KNOCKDOWN	KRAS_TOP100_KNOCKDOWN		72	-0.331053	-1.03638	0.412587	0.762005	1	6592	tags=65%, list=65%, signal=187%
GLUCOSE_DOWN	GLUCOSE_DOWN		145	0.320318	1.02286	0.413989	1	1	5319	tags=59%, list=53%, signal=123%
WNT_SIGNALING	WNT_SIGNALING		43	0.363236	1.0342	0.416667	1	1	3153	tags=33%, list=31%, signal=47%
RBPATHWAY	RBPATHWAY		13	0.429246	1.07892	0.417582	1	1	1085	tags=31%, list=11%, signal=34%
APPPATHWAY	APPPATHWAY	Details ...	3	0.524586	1.31576	0.420833	1	1	1315	tags=33%, list=13%, signal=38%
TUMOR_SUPRESSOR	TUMOR_SUPRESSOR		22	0.38234	1.04127	0.422179	1	1	3034	tags=36%, list=30%, signal=52%
STAT3PATHWAY	STAT3PATHWAY		8	-0.441914	-1.11353	0.42268	0.75	1	4482	tags=25%, list=44%, signal=45%
CARM1PATHWAY	CARM1PATHWAY		12	-0.425855	-1.08821	0.42449	0.7438	1	6291	tags=58%, list=62%, signal=154%
MAP00450_SELENOAMINO_ACID_METABOLISM	MAP00450_SELENOAMINO_ACID_METABOLISM		5	-0.496285	-1.204	0.424742	0.710668	1	5011	tags=20%, list=50%, signal=40%
IL2RBPATHWAY	IL2RBPATHWAY		36	-0.387631	-1.0284	0.427273	0.76413	1	8317	tags=78%, list=82%, signal=439%
INFLAMPATHWAY	INFLAMPATHWAY		28	-0.385233	-1.03317	0.42766	0.756441	1	6654	tags=61%, list=66%, signal=177%
ST_PAC1_RECEPTOR_PATHWAY	ST_PAC1_RECEPTOR_PATHWAY		7	-0.446422	-1.12938	0.429175	0.745935	1	4960	tags=29%, list=49%, signal=56%
MAP00361_GAMMA_HEXACHLOROCYCLOHEXANE_DEGRADATION	MAP00361_GAMMA_HEXACHLOROCYCLOHEXANE_DEGRADATION		26	0.386752	1.03723	0.43346	1	1	3248	tags=38%, list=32%, signal=57%
MAP_KINASE_ACTIVITY	MAP_KINASE_ACTIVITY		8	-0.465375	-1.08269	0.434238	0.748551	1	5264	tags=25%, list=52%, signal=52%
RAP_UP	RAP_UP		170	0.330813	1.01359	0.435593	1	1	4362	tags=49%, list=43%, signal=86%
DREAMPATHWAY	DREAMPATHWAY		12	-0.406028	-1.06634	0.43573	0.742781	1	5264	tags=58%, list=52%, signal=122%
COMPPATHWAY	COMPPATHWAY		14	-0.424526	-1.06083	0.438298	0.737697	1	6342	tags=57%, list=63%, signal=153%
MAP00430_TAURINE_AND_HYPOTAURINE_METABOLISM	MAP00430_TAURINE_AND_HYPOTAURINE_METABOLISM		3	-0.540778	-1.25586	0.438298	0.663519	1	7821	tags=100%, list=77%, signal=443%
CELL_SURFACE_RECEPTOR_LINKED_SIGNAL_TRANSDUCTION	CELL_SURFACE_RECEPTOR_LINKED_SIGNAL_TRANSDUCTION		123	-0.337137	-1.02433	0.438849	0.770596	1	4718	tags=37%, list=47%, signal=68%
HBXPATHWAY	HBXPATHWAY		8	-0.428027	-1.11586	0.439175	0.755011	1	8593	tags=88%, list=85%, signal=586%
GCRPATHWAY	GCRPATHWAY		18	0.398908	1.04833	0.439201	1	1	575	tags=17%, list=6%, signal=18%
ETCPATHWAY	ETCPATHWAY		9	-0.426783	-1.09092	0.439216	0.741674	1	8072	tags=78%, list=80%, signal=387%
SIG_IL4RECEPTOR_IN_B_LYPHOCYTES	SIG_IL4RECEPTOR_IN_B_LYPHOCYTES		26	-0.366832	-1.01611	0.440605	0.778595	1	9254	tags=85%, list=92%, signal=1008%
LEPTINPATHWAY	LEPTINPATHWAY		9	0.432267	1.07741	0.445312	1	1	3488	tags=56%, list=35%, signal=85%
ST_G_PROTEIN_INDEPENDENT_7_TRANSMEMBRANE	ST_G_PROTEIN_INDEPENDENT_7_TRANSMEMBRANE		3	0.545901	1.18783	0.445972	1	1	892	tags=33%, list=9%, signal=37%
ST_G_PROTEIN_INDEPENDENT_7_TRANSMEMBRANE_RECEPTOR_SIGNALING	ST_G_PROTEIN_INDEPENDENT_7_TRANSMEMBRANE_RECEPTOR_SIGNALING		3	0.545901	1.18783	0.445972	1	1	892	tags=33%, list=9%, signal=37%
HCMVPATHWAY	HCMVPATHWAY		16	0.39396	1.02265	0.449715	1	1	575	tags=19%, list=6%, signal=20%
P35ALZHEIMERSPATHWAY	P35ALZHEIMERSPATHWAY		10	-0.402653	-1.07641	0.451292	0.745681	1	7746	tags=70%, list=77%, signal=300%
PPARAPATHWAY	PPARAPATHWAY		49	-0.358491	-1.02138	0.453202	0.773649	1	7990	tags=76%, list=79%, signal=360%
MONOCYTEPATHWAY	MONOCYTEPATHWAY		11	-0.424392	-1.06624	0.454746	0.73801	1	8659	tags=82%, list=86%, signal=573%
PTC1PATHWAY	PTC1PATHWAY		11	0.40417	1.06705	0.460501	1	1	1671	tags=36%, list=17%, signal=44%
GABAPATHWAY	GABAPATHWAY		9	-0.461478	-1.05687	0.461216	0.739021	1	6276	tags=67%, list=62%, signal=176%
IL12PATHWAY	IL12PATHWAY		23	-0.368973	-0.992527	0.466346	0.810271	1	6286	tags=57%, list=62%, signal=149%
MAP00271_METHIONINE_METABOLISM	MAP00271_METHIONINE_METABOLISM		8	-0.440547	-1.07549	0.467213	0.743363	1	5011	tags=25%, list=50%, signal=50%
FCER1PATHWAY	FCER1PATHWAY		37	0.374128	1.02174	0.467257	1	1	3577	tags=43%, list=35%, signal=67%
CXCR4PATHWAY	CXCR4PATHWAY		23	0.3881	1.02823	0.468966	1	1	1507	tags=26%, list=15%, signal=31%
MAP00280_VALINE_LEUCINE_AND_ISOLEUCINE_DEGRADATION	MAP00280_VALINE_LEUCINE_AND_ISOLEUCINE_DEGRADATION		23	0.390635	1.023	0.469613	1	1	3770	tags=52%, list=37%, signal=83%
MAP00272_CYSTEINE_METABOLISM	MAP00272_CYSTEINE_METABOLISM		9	0.415364	1.04299	0.471545	1	1	4065	tags=56%, list=40%, signal=93%
ST_TYPE_I_INTERFERON_PATHWAY	ST_TYPE_I_INTERFERON_PATHWAY		9	0.441091	1.05572	0.47619	1	1	5629	tags=89%, list=56%, signal=201%
TGF_BETA_SIGNALING_PATHWAY	TGF_BETA_SIGNALING_PATHWAY		34	-0.354401	-1.01134	0.479218	0.781608	1	4458	tags=35%, list=44%, signal=63%
EIF2PATHWAY	EIF2PATHWAY		7	0.426992	1.08352	0.480769	1	1	5445	tags=86%, list=54%, signal=186%
ADULT_LIVER_VS_FETAL_LIVER_GNF2	ADULT_LIVER_VS_FETAL_LIVER_GNF2		61	-0.358849	-1.00787	0.483791	0.780735	1	7227	tags=62%, list=72%, signal=218%
ATRBRCAPATHWAY	ATRBRCAPATHWAY	Details ...	19	0.371429	1.01572	0.485493	1	1	1836	tags=26%, list=18%, signal=32%
TNFR1PATHWAY	TNFR1PATHWAY		27	0.361424	0.998871	0.489834	1	1	2045	tags=30%, list=20%, signal=37%
CDC25PATHWAY	CDC25PATHWAY		9	0.436044	1.05032	0.492248	1	1	1085	tags=33%, list=11%, signal=37%
MAP00062_FATTY_ACID_BIOSYNTHESIS_PATH_2	MAP00062_FATTY_ACID_BIOSYNTHESIS_PATH_2		7	0.432207	1.0412	0.499022	1	1	4474	tags=71%, list=44%, signal=128%
CR_TRANSCRIPTION_FACTORS	CR_TRANSCRIPTION_FACTORS		67	-0.343388	-1.01121	0.501155	0.777351	1	8582	tags=79%, list=85%, signal=523%
CR_CANCER_TESTIS	CR_CANCER_TESTIS		9	0.495183	1.02991	0.501618	1	1	2537	tags=44%, list=25%, signal=59%
MAP00010_GLYCOLYSIS_GLUCONEOGENESIS	MAP00010_GLYCOLYSIS_GLUCONEOGENESIS		49	-0.337351	-0.990535	0.503529	0.810563	1	6572	tags=61%, list=65%, signal=174%
TORPATHWAY	TORPATHWAY		3	-0.493117	-1.16629	0.504115	0.747662	1	4980	tags=33%, list=49%, signal=66%
MAPKKK_CASCADE	MAPKKK_CASCADE		9	-0.415313	-1.04527	0.5054	0.751598	1	6661	tags=56%, list=66%, signal=163%
ST_ADRENERGIC	ST_ADRENERGIC		35	0.372848	1.00425	0.507692	1	1	4413	tags=54%, list=44%, signal=96%
ECMPATHWAY	ECMPATHWAY		22	0.373052	1.00035	0.508167	1	1	276	tags=14%, list=3%, signal=14%
MAP00632_BENZOATE_DEGRADATION	MAP00632_BENZOATE_DEGRADATION		7	0.430082	1.00813	0.50823	1	1	4969	tags=86%, list=49%, signal=169%
ST_GAQ_PATHWAY	ST_GAQ_PATHWAY		27	0.364756	0.989461	0.509025	1	1	5318	tags=67%, list=53%, signal=140%
TCYTOTOXICPATHWAY	TCYTOTOXICPATHWAY		13	-0.29066	-0.945802	0.509058	0.838473	1	8184	tags=85%, list=81%, signal=445%
MAP00530_AMINOSUGARS_METABOLISM	MAP00530_AMINOSUGARS_METABOLISM		12	0.393153	1.01439	0.509579	1	1	3698	tags=42%, list=37%, signal=66%
SIG_REGULATION_OF_THE_ACTIN_CYTOSKELETON_BY_RHO_GTPASES	SIG_REGULATION_OF_THE_ACTIN_CYTOSKELETON_BY_RHO_GTPASES		31	0.364062	0.999896	0.510526	1	1	2045	tags=32%, list=20%, signal=40%
MAP00150_ANDROGEN_AND_ESTROGEN_METABOLISM	MAP00150_ANDROGEN_AND_ESTROGEN_METABOLISM		17	0.392106	0.988139	0.514706	1	1	1347	tags=24%, list=13%, signal=27%
CARDIACEGFPATHWAY	CARDIACEGFPATHWAY		16	-0.385444	-0.984834	0.518987	0.819926	1	6272	tags=69%, list=62%, signal=181%
TCRAPATHWAY	TCRAPATHWAY		12	-0.305722	-0.909336	0.519916	0.829468	1	3846	tags=25%, list=38%, signal=40%
UREACYCLEPATHWAY	UREACYCLEPATHWAY		7	-0.409591	-1.03964	0.520607	0.75728	1	4135	tags=14%, list=41%, signal=24%
PAR1PATHWAY	PAR1PATHWAY		20	0.369252	0.981082	0.521127	1	1	2876	tags=35%, list=28%, signal=49%
TGFBPATHWAY	TGFBPATHWAY		13	0.390086	0.991746	0.521484	1	1	332	tags=15%, list=3%, signal=16%
SRCRPTPPATHWAY	SRCRPTPPATHWAY		11	0.406395	0.997051	0.523256	1	1	1671	tags=27%, list=17%, signal=33%
TNFR2PATHWAY	TNFR2PATHWAY		18	0.375622	1.00192	0.524254	1	1	5513	tags=72%, list=55%, signal=159%
PROTEASOME_DEGRADATION	PROTEASOME_DEGRADATION		31	0.341572	0.985501	0.52449	1	1	3875	tags=45%, list=38%, signal=73%
HTERT_DOWN	HTERT_DOWN		64	-0.330337	-0.981985	0.525701	0.808913	1	5165	tags=47%, list=51%, signal=95%
HUMAN_MITODB_6_2002	HUMAN_MITODB_6_2002		326	-0.295992	-0.980563	0.525794	0.803151	1	5949	tags=59%, list=59%, signal=139%
EEA1PATHWAY	EEA1PATHWAY		7	-0.438954	-1.08084	0.535857	0.743211	1	5149	tags=43%, list=51%, signal=87%
GPCRS_CLASS_B_SECRETIN-LIKE	GPCRS_CLASS_B_SECRETIN-LIKE		22	-0.365325	-0.959813	0.538631	0.82521	1	8417	tags=77%, list=83%, signal=463%
AKAP96PATHWAY	AKAP96PATHWAY	Details ...	12	0.384219	0.992498	0.539806	1	1	3870	tags=42%, list=38%, signal=67%
ST_JAK_STAT_PATHWAY	ST_JAK_STAT_PATHWAY		7	-0.440539	-1.04272	0.54	0.753669	1	4471	tags=29%, list=44%, signal=51%
MAP00230_PURINE_METABOLISM	MAP00230_PURINE_METABOLISM		80	-0.321571	-0.982689	0.540659	0.816163	1	5959	tags=54%, list=59%, signal=130%
GLYCOLYSISPATHWAY	GLYCOLYSISPATHWAY		9	0.398291	1.00623	0.542574	1	1	2611	tags=33%, list=26%, signal=45%
UPREG_BY_HOXA9	UPREG_BY_HOXA9		29	0.363455	0.994129	0.545627	1	1	4347	tags=55%, list=43%, signal=97%
PS1PATHWAY	PS1PATHWAY		12	0.389755	0.992627	0.548148	1	1	2571	tags=42%, list=25%, signal=56%
RABPATHWAY	RABPATHWAY		10	0.40223	0.991459	0.549515	1	1	4833	tags=70%, list=48%, signal=134%
IL10PATHWAY	IL10PATHWAY		13	-0.37958	-0.981151	0.550111	0.806307	1	9707	tags=92%, list=96%, signal=2369%
G13_SIGNALING_PATHWAY	G13_SIGNALING_PATHWAY		28	0.348306	0.962234	0.556719	1	1	3187	tags=36%, list=32%, signal=52%
NGFPATHWAY	NGFPATHWAY		19	0.377394	0.976321	0.557377	1	1	762	tags=21%, list=8%, signal=23%
CELL_CYCLE_CHECKPOINT	CELL_CYCLE_CHECKPOINT		25	0.340427	0.950705	0.560784	1	1	2880	tags=32%, list=29%, signal=45%
LEU_UP	LEU_UP		114	-0.317439	-0.983665	0.564159	0.818392	1	6428	tags=63%, list=64%, signal=172%
RASPATHWAY	RASPATHWAY		22	0.345359	0.96548	0.565637	1	1	4022	tags=50%, list=40%, signal=83%
MAP00195_PHOTOSYNTHESIS	MAP00195_PHOTOSYNTHESIS		16	-0.351872	-0.961918	0.565762	0.82481	1	9756	tags=94%, list=97%, signal=2748%
MAP00310_LYSINE_DEGRADATION	MAP00310_LYSINE_DEGRADATION		16	0.376938	0.961224	0.568627	1	1	4481	tags=69%, list=44%, signal=123%
AKAP13PATHWAY	AKAP13PATHWAY		8	-0.384741	-0.96231	0.56871	0.828278	1	6175	tags=63%, list=61%, signal=161%
MAP00600_SPHINGOGLYCOLIPID_METABOLISM	MAP00600_SPHINGOGLYCOLIPID_METABOLISM		13	-0.370196	-0.959539	0.568889	0.821542	1	7911	tags=77%, list=78%, signal=354%
ELECTRON_TRANSPORT	ELECTRON_TRANSPORT		62	-0.327841	-0.970234	0.569794	0.814109	1	7859	tags=76%, list=78%, signal=340%
SA_PTEN_PATHWAY	SA_PTEN_PATHWAY		16	0.3771	0.956514	0.570588	1	1	5318	tags=75%, list=53%, signal=158%
ST_MONOCYTE_AD_PATHWAY	ST_MONOCYTE_AD_PATHWAY		25	0.368426	0.96487	0.571181	1	1	5427	tags=68%, list=54%, signal=147%
GLUT_UP	GLUT_UP		269	0.305366	0.981471	0.571429	1	1	4823	tags=49%, list=48%, signal=92%
MAPKPATHWAY	MAPKPATHWAY		82	0.321491	0.979125	0.571429	1	1	4377	tags=48%, list=43%, signal=83%
MALATEXPATHWAY	MALATEXPATHWAY		7	-0.398206	-1.00673	0.575949	0.778926	1	6943	tags=71%, list=69%, signal=228%
MAP00410_BETA_ALANINE_METABOLISM	MAP00410_BETA_ALANINE_METABOLISM		17	0.377989	0.958236	0.576923	1	1	4458	tags=59%, list=44%, signal=105%
RNAPATHWAY	RNAPATHWAY		10	0.370721	0.967046	0.577236	1	1	5056	tags=60%, list=50%, signal=120%
CTLA4PATHWAY	CTLA4PATHWAY		19	-0.304816	-0.869134	0.580376	0.845241	1	6307	tags=63%, list=62%, signal=168%
ST_DICTYOSTELIUM_DISCOIDEUM_CAMP_RECEPTOR_G_PROTEIN_INDEPENDENT_PATHWAYS	ST_DICTYOSTELIUM_DISCOIDEUM_CAMP_RECEPTOR_G_PROTEIN_INDEPENDENT_PATHWAYS		4	0.441316	1.01458	0.582441	1	1	4377	tags=75%, list=43%, signal=132%
IL22BPPATHWAY	IL22BPPATHWAY		10	-0.378059	-0.945152	0.582969	0.83561	1	9474	tags=90%, list=94%, signal=1451%
NFATPATHWAY	NFATPATHWAY		47	0.337091	0.971212	0.585664	1	1	5445	tags=66%, list=54%, signal=142%
S1P_SIGNALING	S1P_SIGNALING		20	-0.356184	-0.944504	0.5875	0.832659	1	4782	tags=35%, list=47%, signal=66%
AKTPATHWAY	AKTPATHWAY	Details ...	19	0.344254	0.936683	0.588235	1	1	3881	tags=42%, list=38%, signal=68%
DEATHPATHWAY	DEATHPATHWAY		31	0.338008	0.950901	0.589942	1	1	5050	tags=58%, list=50%, signal=116%
SLRPPATHWAY	SLRPPATHWAY		3	-0.508588	-0.956362	0.59408	0.820341	1	8395	tags=100%, list=83%, signal=592%
RAR_UP	RAR_UP		31	0.362433	0.961529	0.594454	1	1	1784	tags=23%, list=18%, signal=27%
GLUCOSE_UP	GLUCOSE_UP		38	0.347422	0.951964	0.595197	1	1	3898	tags=42%, list=39%, signal=68%
TOLLPATHWAY	TOLLPATHWAY		29	0.330392	0.934437	0.600382	1	1	3814	tags=45%, list=38%, signal=72%
PROTEASOMEPATHWAY	PROTEASOMEPATHWAY		21	0.334661	0.930464	0.600815	1	1	3718	tags=43%, list=37%, signal=68%
LYMPHOCYTEPATHWAY	LYMPHOCYTEPATHWAY		9	-0.358625	-0.918213	0.600887	0.836289	1	6258	tags=67%, list=62%, signal=175%
SIG_PIP3_SIGNALING_IN_B_LYMPHOCYTES	SIG_PIP3_SIGNALING_IN_B_LYMPHOCYTES		32	0.346841	0.948351	0.608379	1	1	5583	tags=66%, list=55%, signal=146%
AT1RPATHWAY	AT1RPATHWAY	Details ...	34	0.340324	0.946502	0.610714	1	1	5334	tags=62%, list=53%, signal=130%
MAP00760_NICOTINATE_AND_NICOTINAMIDE_METABOLISM	MAP00760_NICOTINATE_AND_NICOTINAMIDE_METABOLISM		3	-0.356949	-0.971536	0.61245	0.815361	1	7502	tags=100%, list=74%, signal=389%
FXRPATHWAY	FXRPATHWAY		6	0.449431	0.963413	0.614367	1	1	2733	tags=33%, list=27%, signal=46%
GNF_FEMALE_GENES	GNF_FEMALE_GENES		77	-0.300205	-0.911357	0.615213	0.833539	1	5580	tags=53%, list=55%, signal=118%
SARSPATHWAY	SARSPATHWAY		10	-0.369029	-0.920617	0.615226	0.843956	1	4415	tags=40%, list=44%, signal=71%
REELINPATHWAY	REELINPATHWAY		6	-0.367205	-0.979409	0.616379	0.801388	1	5500	tags=50%, list=54%, signal=110%
RHOPATHWAY	RHOPATHWAY		30	-0.323336	-0.933707	0.619687	0.838483	1	9568	tags=90%, list=95%, signal=1704%
IL6PATHWAY	IL6PATHWAY		21	0.340252	0.930327	0.621094	1	1	5618	tags=67%, list=56%, signal=150%
MAP00601_BLOOD_GROUP_GLYCOLIPID_BIOSYNTHESIS_LACT_SERIES	MAP00601_BLOOD_GROUP_GLYCOLIPID_BIOSYNTHESIS_LACT_SERIES		6	-0.404201	-0.95897	0.622517	0.818609	1	4081	tags=17%, list=40%, signal=28%
MATRIX_METALLOPROTEINASES	MATRIX_METALLOPROTEINASES		22	-0.37244	-0.923794	0.622912	0.850154	1	6879	tags=55%, list=68%, signal=171%
MALATEPATHWAY	MALATEPATHWAY		4	-0.426407	-0.982534	0.625255	0.812005	1	4306	tags=25%, list=43%, signal=44%
CCR3PATHWAY	CCR3PATHWAY		22	0.338646	0.915647	0.62782	1	1	164	tags=14%, list=2%, signal=14%
MRNA_SPLICING	MRNA_SPLICING		47	0.295841	0.894328	0.630832	1	1	5009	tags=51%, list=50%, signal=101%
ERKPATHWAY	ERKPATHWAY		29	0.341165	0.936129	0.632042	1	1	2994	tags=34%, list=30%, signal=49%
P53_DOWN	P53_DOWN		17	0.349037	0.917729	0.632799	1	1	1405	tags=18%, list=14%, signal=20%
IGF1RPATHWAY	IGF1RPATHWAY		15	0.34831	0.905824	0.634241	1	1	254	tags=13%, list=3%, signal=14%
MYC_WT	MYC_WT		8	-0.365415	-0.943035	0.636161	0.831413	1	8072	tags=88%, list=80%, signal=435%
FOSBPATHWAY	FOSBPATHWAY		4	-0.458635	-0.92855	0.639918	0.844874	1	7268	tags=75%, list=72%, signal=267%
PKCPATHWAY	PKCPATHWAY		7	0.393686	0.921207	0.642066	1	1	575	tags=14%, list=6%, signal=15%
ARENRF2PATHWAY	ARENRF2PATHWAY	Details ...	13	0.390498	0.923401	0.645796	1	1	4377	tags=54%, list=43%, signal=95%
MAP00720_REDUCTIVE_CARBOXYLATE_CYCLE_CO2_FIXATION	MAP00720_REDUCTIVE_CARBOXYLATE_CYCLE_CO2_FIXATION		7	-0.346419	-0.904607	0.654397	0.834264	1	4980	tags=43%, list=49%, signal=84%
BIOPEPTIDESPATHWAY	BIOPEPTIDESPATHWAY		37	0.331414	0.917261	0.654882	1	1	5643	tags=65%, list=56%, signal=146%
MAP00190_OXIDATIVE_PHOSPHORYLATION	MAP00190_OXIDATIVE_PHOSPHORYLATION		41	-0.312533	-0.915824	0.656687	0.83282	1	4689	tags=41%, list=46%, signal=77%
EOSINOPHILSPATHWAY	EOSINOPHILSPATHWAY		7	-0.404077	-0.919838	0.65678	0.837288	1	4627	tags=29%, list=46%, signal=53%
AR_MOUSE_PLUS_TESTO_FROM_NETAFFX	AR_MOUSE_PLUS_TESTO_FROM_NETAFFX		50	-0.325164	-0.922316	0.657658	0.84895	1	6499	tags=62%, list=64%, signal=173%
D4GDIPATHWAY	D4GDIPATHWAY		12	-0.438227	-0.919875	0.659091	0.841279	1	5647	tags=58%, list=56%, signal=132%
MAP00602_BLOOD_GROUP_GLYCOLIPID_BIOSYNTHESIS_NEOLACT_SERIES	MAP00602_BLOOD_GROUP_GLYCOLIPID_BIOSYNTHESIS_NEOLACT_SERIES		13	-0.340212	-0.885593	0.660338	0.845149	1	6430	tags=62%, list=64%, signal=169%
ST_DIFFERENTIATION_PATHWAY_IN_PC12_CELLS	ST_DIFFERENTIATION_PATHWAY_IN_PC12_CELLS		43	0.323296	0.916835	0.661202	1	1	5334	tags=60%, list=53%, signal=128%
NOS1PATHWAY	NOS1PATHWAY		21	-0.344033	-0.909591	0.663677	0.832931	1	5904	tags=62%, list=58%, signal=149%
WNTPATHWAY	WNTPATHWAY		23	0.335338	0.928711	0.664717	1	1	5040	tags=57%, list=50%, signal=113%
MAP00650_BUTANOATE_METABOLISM	MAP00650_BUTANOATE_METABOLISM		19	-0.338	-0.915239	0.665263	0.830119	1	5626	tags=53%, list=56%, signal=119%
INTEGRINPATHWAY	INTEGRINPATHWAY		33	0.31753	0.898973	0.67027	1	1	5334	tags=64%, list=53%, signal=134%
BCRPATHWAY	BCRPATHWAY	Details ...	34	0.342559	0.929839	0.673874	1	1	3814	tags=41%, list=38%, signal=66%
TALL1PATHWAY	TALL1PATHWAY		12	0.343577	0.894446	0.675522	1	1	5513	tags=67%, list=55%, signal=147%
EMT_UP	EMT_UP		53	-0.317638	-0.917244	0.67581	0.834039	1	4182	tags=34%, list=41%, signal=58%
ANTI_CD44_DOWN	ANTI_CD44_DOWN		12	0.361079	0.901125	0.678095	1	1	4437	tags=50%, list=44%, signal=89%
FRASOR_ER_UP	FRASOR_ER_UP		31	-0.333074	-0.897684	0.6875	0.835202	1	5728	tags=52%, list=57%, signal=119%
KREBS-TCA_CYCLE	KREBS-TCA_CYCLE		25	-0.306603	-0.876654	0.689453	0.844768	1	6428	tags=60%, list=64%, signal=165%
MAP00350_TYROSINE_METABOLISM	MAP00350_TYROSINE_METABOLISM		28	-0.344915	-0.900207	0.690773	0.834573	1	5025	tags=43%, list=50%, signal=85%
RECKPATHWAY	RECKPATHWAY		9	-0.37485	-0.877485	0.691964	0.847238	1	3917	tags=22%, list=39%, signal=36%
ELECTRON_TRANSPORTER_ACTIVITY	ELECTRON_TRANSPORTER_ACTIVITY		108	-0.308709	-0.936055	0.692118	0.837438	1	6457	tags=64%, list=64%, signal=175%
MAP00680_METHANE_METABOLISM	MAP00680_METHANE_METABOLISM		6	0.364617	0.870238	0.693387	1	1	5432	tags=83%, list=54%, signal=180%
GLYCOGEN_METABOLISM	GLYCOGEN_METABOLISM		34	0.307704	0.896895	0.693458	1	1	3440	tags=35%, list=34%, signal=53%
CELL_ADHESION_MOLECULE_ACTIVITY	CELL_ADHESION_MOLECULE_ACTIVITY		95	-0.331298	-0.941163	0.694915	0.831009	1	6215	tags=57%, list=62%, signal=146%
GPCRS_CLASS_A_RHODOPSIN-LIKE_2	GPCRS_CLASS_A_RHODOPSIN-LIKE_2		7	-0.343599	-0.877488	0.697479	0.851066	1	3587	tags=29%, list=36%, signal=44%
MAP00670_ONE_CARBON_POOL_BY_FOLATE	MAP00670_ONE_CARBON_POOL_BY_FOLATE		11	0.333398	0.870747	0.698795	1	1	4476	tags=55%, list=44%, signal=98%
VEGFPATHWAY	VEGFPATHWAY		24	0.335988	0.898407	0.69964	1	1	3703	tags=38%, list=37%, signal=59%
P27PATHWAY	P27PATHWAY		12	-0.346422	-0.88185	0.699793	0.847687	1	6807	tags=67%, list=67%, signal=204%
PTDINSPATHWAY	PTDINSPATHWAY		20	-0.308302	-0.872989	0.701681	0.846857	1	7595	tags=75%, list=75%, signal=302%
BRCA_UP	BRCA_UP		39	0.314377	0.893631	0.702655	1	1	5258	tags=56%, list=52%, signal=117%
HOX_LIST_JP	HOX_LIST_JP		42	-0.311656	-0.891467	0.706402	0.838843	1	8996	tags=86%, list=89%, signal=781%
CREMPATHWAY	CREMPATHWAY		6	-0.349441	-0.86522	0.707265	0.847554	1	9382	tags=100%, list=93%, signal=1406%
MAP00603_GLOBOSIDE_METABOLISM	MAP00603_GLOBOSIDE_METABOLISM		10	0.371875	0.87363	0.713193	1	1	6019	tags=90%, list=60%, signal=223%
LONGEVITYPATHWAY	LONGEVITYPATHWAY		14	0.350825	0.881216	0.713483	1	1	5459	tags=71%, list=54%, signal=155%
KET	KET		7	0.357357	0.837908	0.714575	1	1	5645	tags=71%, list=56%, signal=162%
PPARPATHWAY	PPARPATHWAY		4	0.36388	0.838016	0.715105	1	1	1152	tags=25%, list=11%, signal=28%
MAP00480_GLUTATHIONE_METABOLISM	MAP00480_GLUTATHIONE_METABOLISM		16	0.32587	0.861483	0.715415	1	1	5120	tags=50%, list=51%, signal=101%
SIG_PIP3SIGINCARDIACMYOCTES	SIG_PIP3SIGINCARDIACMYOCTES		61	0.306679	0.895974	0.719178	1	1	5583	tags=62%, list=55%, signal=138%
NFKB_REDUCED	NFKB_REDUCED		21	0.372726	0.885594	0.719723	1	1	3927	tags=43%, list=39%, signal=70%
CR_REPAIR	CR_REPAIR		39	-0.283456	-0.85184	0.723447	0.849086	1	5761	tags=64%, list=57%, signal=149%
KETONEBODIESPATHWAY	KETONEBODIESPATHWAY		4	0.397582	0.877316	0.726577	1	1	4962	tags=75%, list=49%, signal=147%
MUSCLE_MYOSIN	MUSCLE_MYOSIN		13	0.358841	0.873865	0.728395	1	1	5218	tags=69%, list=52%, signal=143%
GLEEVECPATHWAY	GLEEVECPATHWAY		22	0.33464	0.879462	0.729204	1	1	5472	tags=68%, list=54%, signal=148%
MAP00193_ATP_SYNTHESIS	MAP00193_ATP_SYNTHESIS		15	-0.310619	-0.852923	0.733753	0.854832	1	4689	tags=47%, list=46%, signal=87%
MAP03070_TYPE_III_SECRETION_SYSTEM	MAP03070_TYPE_III_SECRETION_SYSTEM		15	-0.310619	-0.852923	0.733753	0.851132	1	4689	tags=47%, list=46%, signal=87%
STEMPATHWAY	STEMPATHWAY		15	-0.342133	-0.847199	0.734513	0.852254	1	4422	tags=40%, list=44%, signal=71%
SHH_LISA	SHH_LISA		17	-0.333446	-0.863631	0.735499	0.846373	1	6783	tags=71%, list=67%, signal=215%
PTENPATHWAY	PTENPATHWAY		17	0.317772	0.836194	0.738	1	1	5492	tags=65%, list=54%, signal=142%
CR_DEATH	CR_DEATH		70	-0.295206	-0.903473	0.739326	0.832336	1	4262	tags=40%, list=42%, signal=69%
MAP00340_HISTIDINE_METABOLISM	MAP00340_HISTIDINE_METABOLISM		20	0.350908	0.855038	0.739823	1	1	3486	tags=50%, list=35%, signal=76%
NEUROTRANSMITTERSPATHWAY	NEUROTRANSMITTERSPATHWAY		6	-0.37145	-0.836387	0.742138	0.863416	1	6465	tags=83%, list=64%, signal=231%
METPATHWAY	METPATHWAY		35	0.305748	0.874077	0.744639	1	1	5618	tags=63%, list=56%, signal=141%
CR_TRANSPORT_OF_VESICLES	CR_TRANSPORT_OF_VESICLES		21	0.317976	0.851744	0.745731	1	1	4923	tags=62%, list=49%, signal=121%
MYOSINPATHWAY	MYOSINPATHWAY		14	0.327774	0.831663	0.74744	1	1	4453	tags=50%, list=44%, signal=89%
CR_CAM	CR_CAM		89	-0.324081	-0.920665	0.749311	0.848049	1	5562	tags=53%, list=55%, signal=116%
ST_G_ALPHA_I_PATHWAY_	ST_G_ALPHA_I_PATHWAY_		34	-0.314385	-0.869267	0.750572	0.84875	1	4782	tags=44%, list=47%, signal=84%
TRNA_SYNTHETASES	TRNA_SYNTHETASES		17	0.290898	0.806035	0.751908	1	1	5690	tags=59%, list=56%, signal=134%
CELL_GROWTH_AND_OR_MAINTENANCE	CELL_GROWTH_AND_OR_MAINTENANCE		55	-0.311922	-0.896955	0.7575	0.832618	1	5755	tags=56%, list=57%, signal=130%
TOB1PATHWAY	TOB1PATHWAY		18	-0.294354	-0.756881	0.761446	0.90797	1	3063	tags=11%, list=30%, signal=16%
SIG_CHEMOTAXIS	SIG_CHEMOTAXIS		40	0.316187	0.889629	0.761733	1	1	5318	tags=60%, list=53%, signal=126%
MAP03020_RNA_POLYMERASE	MAP03020_RNA_POLYMERASE		15	0.31449	0.817497	0.767225	1	1	3897	tags=40%, list=39%, signal=65%
PYK2PATHWAY	PYK2PATHWAY		28	0.310728	0.847069	0.768224	1	1	5334	tags=57%, list=53%, signal=121%
ST_T_CELL_SIGNAL_TRANSDUCTION	ST_T_CELL_SIGNAL_TRANSDUCTION		39	-0.279298	-0.790569	0.768899	0.897224	1	4457	tags=41%, list=44%, signal=73%
ST_GA13_PATHWAY	ST_GA13_PATHWAY		36	0.306108	0.856885	0.768946	1	1	5961	tags=69%, list=59%, signal=169%
PLCPATHWAY	PLCPATHWAY		8	0.343246	0.792599	0.7718	1	1	254	tags=13%, list=3%, signal=13%
EIF4PATHWAY	EIF4PATHWAY		24	0.316364	0.848717	0.77881	1	1	5459	tags=63%, list=54%, signal=136%
ERYTHPATHWAY	ERYTHPATHWAY		14	-0.348743	-0.817501	0.780193	0.877216	1	4422	tags=29%, list=44%, signal=51%
ST_WNT_BETA_CATENIN_PATHWAY	ST_WNT_BETA_CATENIN_PATHWAY		22	0.309547	0.836816	0.783109	1	1	5577	tags=68%, list=55%, signal=152%
TCA	TCA		14	-0.286927	-0.778489	0.787819	0.898441	1	3143	tags=14%, list=31%, signal=21%
IL3PATHWAY	IL3PATHWAY		15	0.313239	0.79508	0.793296	1	1	5472	tags=67%, list=54%, signal=145%
MYC_MUT	MYC_MUT		5	0.318241	0.755867	0.793522	1	1	1496	tags=20%, list=15%, signal=23%
CCR5PATHWAY	CCR5PATHWAY		17	0.336261	0.812737	0.79402	1	1	5643	tags=65%, list=56%, signal=146%
TSP1PATHWAY	TSP1PATHWAY		6	0.369891	0.783504	0.799283	1	1	5926	tags=67%, list=59%, signal=161%
ANDROGEN_GENES_FROM_NETAFFX	ANDROGEN_GENES_FROM_NETAFFX		53	-0.299749	-0.858539	0.806667	0.850002	1	7810	tags=79%, list=77%, signal=348%
TELPATHWAY	TELPATHWAY		18	-0.287495	-0.784605	0.814815	0.896188	1	4782	tags=56%, list=47%, signal=105%
SPRYPATHWAY	SPRYPATHWAY		16	0.302265	0.797025	0.816248	1	1	5161	tags=56%, list=51%, signal=115%
ST_JNK_MAPK_PATHWAY	ST_JNK_MAPK_PATHWAY		37	0.296117	0.835603	0.816876	1	1	3439	tags=35%, list=34%, signal=53%
SIG_CD40PATHWAYMAP	SIG_CD40PATHWAYMAP		34	0.287719	0.809028	0.824818	1	1	5513	tags=59%, list=55%, signal=129%
AR_MOUSE	AR_MOUSE		38	-0.304989	-0.82808	0.825708	0.867661	1	6499	tags=66%, list=64%, signal=184%
AR_ORTHOS_MAPPED_TO_U133_VIA_NETAFFX	AR_ORTHOS_MAPPED_TO_U133_VIA_NETAFFX		38	-0.304989	-0.82808	0.825708	0.871353	1	6499	tags=66%, list=64%, signal=184%
INTRINSICPATHWAY	INTRINSICPATHWAY		22	-0.320425	-0.797376	0.827014	0.893597	1	8117	tags=77%, list=80%, signal=393%
PGC	PGC		315	0.28289	0.915045	0.827138	1	1	4555	tags=43%, list=45%, signal=77%
MAP00020_CITRATE_CYCLE_TCA_CYCLE	MAP00020_CITRATE_CYCLE_TCA_CYCLE		18	-0.289137	-0.775262	0.83195	0.898084	1	3298	tags=22%, list=33%, signal=33%
CR_ANGIOG	CR_ANGIOG		10	0.315216	0.745347	0.833037	1	1	6674	tags=80%, list=66%, signal=236%
ST_TUMOR_NECROSIS_FACTOR_PATHWAY	ST_TUMOR_NECROSIS_FACTOR_PATHWAY		28	0.289142	0.792426	0.834951	1	1	5113	tags=50%, list=51%, signal=101%
ELECTRON_TRANSPORT_CHAIN	ELECTRON_TRANSPORT_CHAIN		67	0.245736	0.747471	0.835789	1	1	3985	tags=33%, list=39%, signal=54%
MAP00620_PYRUVATE_METABOLISM	MAP00620_PYRUVATE_METABOLISM		30	-0.281999	-0.801541	0.83956	0.892755	1	4594	tags=47%, list=45%, signal=85%
MAP00220_UREA_CYCLE_AND_METABOLISM_OF_AMINO_GROUPS	MAP00220_UREA_CYCLE_AND_METABOLISM_OF_AMINO_GROUPS		18	0.288536	0.764699	0.843866	1	1	3822	tags=39%, list=38%, signal=62%
ERBB4PATHWAY	ERBB4PATHWAY		6	0.320799	0.698112	0.845196	1	1	1315	tags=17%, list=13%, signal=19%
SLRP2PATHWAY	SLRP2PATHWAY		4	0.303288	0.648182	0.854512	1	1	7037	tags=100%, list=70%, signal=330%
EXTRINSICPATHWAY	EXTRINSICPATHWAY		13	0.344132	0.76777	0.855596	1	1	6059	tags=77%, list=60%, signal=192%
MCALPAINPATHWAY	MCALPAINPATHWAY		23	-0.272389	-0.73685	0.861233	0.910014	1	5147	tags=57%, list=51%, signal=115%
TCRPATHWAY	TCRPATHWAY		45	0.286767	0.748586	0.861301	1	1	3772	tags=38%, list=37%, signal=60%
EGFPATHWAY	EGFPATHWAY		27	0.273975	0.751482	0.861818	1	1	5643	tags=59%, list=56%, signal=134%
IL2PATHWAY	IL2PATHWAY		22	0.303096	0.765382	0.865009	1	1	6357	tags=73%, list=63%, signal=196%
CR_TRANSPORT	CR_TRANSPORT		6	0.221003	0.539691	0.866267	1	1	6529	tags=67%, list=65%, signal=188%
IGF1PATHWAY	IGF1PATHWAY		20	0.279113	0.762189	0.86629	1	1	6626	tags=80%, list=66%, signal=232%
INSULIN_2F_DOWN	INSULIN_2F_DOWN		27	-0.288333	-0.773446	0.874142	0.896187	1	4430	tags=41%, list=44%, signal=72%
EMT_DOWN	EMT_DOWN		39	0.281958	0.788173	0.874346	1	1	5933	tags=69%, list=59%, signal=167%
MAP00970_AMINOACYL_TRNA_BIOSYNTHESIS	MAP00970_AMINOACYL_TRNA_BIOSYNTHESIS		16	0.26826	0.704948	0.877589	1	1	5690	tags=56%, list=56%, signal=129%
MAP00360_PHENYLALANINE_METABOLISM	MAP00360_PHENYLALANINE_METABOLISM		16	-0.295753	-0.742761	0.879908	0.916306	1	4306	tags=38%, list=43%, signal=65%
EPOPATHWAY	EPOPATHWAY		19	0.277715	0.731254	0.880357	1	1	6357	tags=74%, list=63%, signal=198%
ST_INTEGRIN_SIGNALING_PATHWAY	ST_INTEGRIN_SIGNALING_PATHWAY		74	0.284267	0.836073	0.880829	1	1	5500	tags=57%, list=54%, signal=124%
P38MAPKPATHWAY	P38MAPKPATHWAY		39	0.271225	0.768916	0.881119	1	1	4139	tags=41%, list=41%, signal=69%
ERK5PATHWAY	ERK5PATHWAY		17	0.272881	0.710649	0.883858	1	1	1575	tags=18%, list=16%, signal=21%
MAP00710_CARBON_FIXATION	MAP00710_CARBON_FIXATION		16	-0.269147	-0.711921	0.884381	0.918055	1	3361	tags=25%, list=33%, signal=37%
BLYMPHOCYTEPATHWAY	BLYMPHOCYTEPATHWAY		10	-0.308256	-0.691301	0.885529	0.927195	1	4111	tags=40%, list=41%, signal=67%
FRASOR_ER_DOWN	FRASOR_ER_DOWN		68	0.282222	0.807314	0.886447	1	1	5958	tags=63%, list=59%, signal=153%
ST_GA12_PATHWAY	ST_GA12_PATHWAY		21	-0.283668	-0.740673	0.887734	0.9106	1	4766	tags=52%, list=47%, signal=99%
PDGFPATHWAY	PDGFPATHWAY		27	0.272694	0.737504	0.890311	1	1	6358	tags=70%, list=63%, signal=189%
SIG_BCR_SIGNALING_PATHWAY	SIG_BCR_SIGNALING_PATHWAY		44	-0.273167	-0.788379	0.892009	0.895857	1	4477	tags=43%, list=44%, signal=77%
CELL_DEATH	CELL_DEATH		13	0.262084	0.677389	0.902724	1	1	5987	tags=69%, list=59%, signal=170%
TPOPATHWAY	TPOPATHWAY		23	0.265688	0.701684	0.90293	1	1	6626	tags=74%, list=66%, signal=214%
EPHA4PATHWAY	EPHA4PATHWAY		10	-0.250032	-0.627957	0.911964	0.945947	1	3012	tags=30%, list=30%, signal=43%
ST_B_CELL_ANTIGEN_RECEPTOR	ST_B_CELL_ANTIGEN_RECEPTOR		38	0.27424	0.766268	0.913514	1	1	1006	tags=13%, list=10%, signal=15%
STRESSPATHWAY	STRESSPATHWAY		25	0.261439	0.727347	0.915162	1	1	5334	tags=52%, list=53%, signal=110%
SIG_INSULINRECEPTORPATHWAYINCARDIACMYOCYTES	SIG_INSULINRECEPTORPATHWAYINCARDIACMYOCYTES		48	0.265695	0.768795	0.919156	1	1	5519	tags=56%, list=55%, signal=123%
INSULIN_2F_UP	INSULIN_2F_UP		169	0.264406	0.849236	0.919925	1	1	4243	tags=40%, list=42%, signal=67%
MAP00590_PROSTAGLANDIN_AND_LEUKOTRIENE_METABOLISM	MAP00590_PROSTAGLANDIN_AND_LEUKOTRIENE_METABOLISM		17	-0.325881	-0.740808	0.920188	0.91413	1	5546	tags=65%, list=55%, signal=143%
CR_CYTOSKELETON	CR_CYTOSKELETON		23	0.263075	0.704749	0.920605	1	1	7083	tags=78%, list=70%, signal=261%
INSULINPATHWAY	INSULINPATHWAY		21	0.257781	0.697851	0.925287	1	1	254	tags=10%, list=3%, signal=10%
GHPATHWAY	GHPATHWAY		27	0.263517	0.696467	0.92559	1	1	6357	tags=67%, list=63%, signal=179%
MAP00330_ARGININE_AND_PROLINE_METABOLISM	MAP00330_ARGININE_AND_PROLINE_METABOLISM		38	-0.255718	-0.735037	0.926566	0.907893	1	4606	tags=45%, list=46%, signal=82%
KRAS_TOP100_CONTROL	KRAS_TOP100_CONTROL		56	-0.248378	-0.725247	0.935561	0.911944	1	7065	tags=73%, list=70%, signal=242%
FATTY_ACID_METABOLISM	FATTY_ACID_METABOLISM		20	0.255337	0.641066	0.939716	1	1	944	tags=10%, list=9%, signal=11%
NFKB_INDUCED	NFKB_INDUCED		106	0.289285	0.803235	0.940375	1	1	5242	tags=55%, list=52%, signal=113%
HUMAN_CD34_ENRICHED_TF_JP	HUMAN_CD34_ENRICHED_TF_JP		175	0.257491	0.813061	0.942966	1	1	6281	tags=61%, list=62%, signal=157%
HEMO_TF_LIST_JP	HEMO_TF_LIST_JP		77	0.276094	0.786453	0.943802	1	1	4233	tags=38%, list=42%, signal=64%
INS	INS		24	-0.238454	-0.659857	0.949227	0.936465	1	4782	tags=58%, list=47%, signal=111%
EGF_RECEPTOR_SIGNALING_PATHWAY	EGF_RECEPTOR_SIGNALING_PATHWAY		12	0.214195	0.536156	0.955056	1	1	7347	tags=83%, list=73%, signal=305%
FIBRINOLYSISPATHWAY	FIBRINOLYSISPATHWAY		12	-0.255019	-0.559303	0.955112	0.956777	1	9655	tags=100%, list=96%, signal=2267%
ALKPATHWAY	ALKPATHWAY	Details ...	31	0.266919	0.721565	0.955172	1	1	5642	tags=65%, list=56%, signal=146%
ST_PHOSPHOINOSITIDE_3_KINASE_PATHWAY	ST_PHOSPHOINOSITIDE_3_KINASE_PATHWAY		32	0.249996	0.685013	0.958904	1	1	5838	tags=59%, list=58%, signal=140%
EICOSANOID_SYNTHESIS	EICOSANOID_SYNTHESIS		15	-0.303336	-0.66898	0.962085	0.935777	1	7990	tags=87%, list=79%, signal=414%
CR_DNA_MET_AND_MOD	CR_DNA_MET_AND_MOD		24	0.213096	0.583446	0.96929	1	1	6947	tags=71%, list=69%, signal=226%
VOXPHOS	VOXPHOS		66	-0.197049	-0.614289	0.969868	0.947192	1	6115	tags=73%, list=61%, signal=183%
RAP_DOWN	RAP_DOWN		211	0.233582	0.760953	0.971209	1	1	6452	tags=61%, list=64%, signal=166%
MAP00240_PYRIMIDINE_METABOLISM	MAP00240_PYRIMIDINE_METABOLISM		41	0.221735	0.640196	0.976015	1	1	5163	tags=46%, list=51%, signal=94%
MAP00252_ALANINE_AND_ASPARTATE_METABOLISM	MAP00252_ALANINE_AND_ASPARTATE_METABOLISM		21	0.209578	0.568908	0.984436	1	1	6229	tags=52%, list=62%, signal=136%
GLUT_DOWN	GLUT_DOWN		285	0.214651	0.713193	0.988189	1	1	6104	tags=54%, list=60%, signal=132%
LEU_DOWN	LEU_DOWN		165	0.20404	0.668622	0.994163	1	1	6563	tags=58%, list=65%, signal=163%
INSULIN_SIGNALLING	INSULIN_SIGNALLING		97	0.214849	0.668242	0.996383	1	1	4749	tags=38%, list=47%, signal=71%
AHSPPATHWAY	AHSPPATHWAY	Details ...	9	0.0001	0.000243217	1	1	1	2938	tags=0%, list=29%, signal=0%
AIFPATHWAY	AIFPATHWAY	Details ...	3	0.0001	0.00024614	1	1	1	6596	tags=0%, list=65%, signal=0%
BOTULINPATHWAY	BOTULINPATHWAY		4	-0.0001	-0.000226754	1	0.99729	1	5070	tags=100%, list=50%, signal=201%
BRCA_DOWN	BRCA_DOWN		13	-0.0001	-0.000253602	1	0.983651	1	8578	tags=100%, list=85%, signal=663%
CASPASE_ACTIVITY	CASPASE_ACTIVITY		7	-0.0001	-0.000240234	1	0.992701	1	7464	tags=100%, list=74%, signal=383%
ERBB3PATHWAY	ERBB3PATHWAY	Details ...	5	0.0001	0.000226123	1	0.998822	1	3827	tags=0%, list=38%, signal=0%
KREBPATHWAY	KREBPATHWAY		8	-0.0001	-0.000256746	1	0.981532	1	6944	tags=100%, list=69%, signal=320%
LDLPATHWAY	LDLPATHWAY		6	0.0001	0.000233592	1	1	1	3966	tags=0%, list=39%, signal=0%
MAP00100_STEROL_BIOSYNTHESIS	MAP00100_STEROL_BIOSYNTHESIS		10	0.0001	0.000270623	1	1	1	3208	tags=0%, list=32%, signal=0%
MAP00251_GLUTAMATE_METABOLISM	MAP00251_GLUTAMATE_METABOLISM		19	0.0001	0.000267285	1	1	1	3426	tags=5%, list=34%, signal=8%
MAP00532_CHONDROITIN_HEPARAN_SULFATE_BIOSYNTHESIS	MAP00532_CHONDROITIN_HEPARAN_SULFATE_BIOSYNTHESIS	Details ...	2	0.0001	0.000220211	1	0.998244	1	7979	tags=0%, list=79%, signal=0%
MAP00630_GLYOXYLATE_AND_DICARBOXYLATE_METABOLISM	MAP00630_GLYOXYLATE_AND_DICARBOXYLATE_METABOLISM		9	-0.0001	-0.000267647	1	0.974775	1	6944	tags=100%, list=69%, signal=320%
MRNA_BINDING_ACTIVITY	MRNA_BINDING_ACTIVITY		9	0.0001	0.000253491	1	1	1	3619	tags=0%, list=36%, signal=0%
MRPPATHWAY	MRPPATHWAY		6	-0.0001	-0.000241773	1	0.995628	1	5774	tags=100%, list=57%, signal=233%
PARKINPATHWAY	PARKINPATHWAY		7	0.0001	0.000231126	1	1	1	3315	tags=0%, list=33%, signal=0%
PENTOSE_PHOSPHATE_PATHWAY	PENTOSE_PHOSPHATE_PATHWAY		5	0.0001	0.000235831	1	1	1	5716	tags=0%, list=57%, signal=0%
PENTOSEPATHWAY	PENTOSEPATHWAY		2	0.0001	0.00022863	1	1	1	7420	tags=0%, list=73%, signal=0%
PLCDPATHWAY	PLCDPATHWAY	Details ...	5	0.0001	0.000218082	1	0.995557	1	4848	tags=0%, list=48%, signal=0%
RARPATHWAY	RARPATHWAY		3	0.0001	0.000231972	1	1	1	5692	tags=0%, list=56%, signal=0%
S1PPATHWAY	S1PPATHWAY		7	0.0001	0.000235852	1	1	1	3753	tags=0%, list=37%, signal=0%
SA_BONE_MORPHOGENETIC	SA_BONE_MORPHOGENETIC		4	0.0001	0.000238221	1	1	1	4908	tags=0%, list=49%, signal=0%
TERCPATHWAY	TERCPATHWAY		6	0.0001	0.000235094	1	1	1	5798	tags=0%, list=57%, signal=0%

## Sheet: GSOA_Gender_C1
# dataFilePaths=/data/GSOA_Manuscript/Data/GSEA_Datasets/Gender/Gender_collapsed_symbols.txt classFilePath=/data/GSOA_Manuscript/Data/GSEA_Datasets/Gender/Gender_classFile.txt gmtFilePaths=/data/GSOA_Manuscript/Data/GSEA_Datasets/c1.symbols.gmt numCores=32 numRandomIterations=1000 rowsToExclude= numFolds=5 classificationAlgorithm=svmrbf permuteSeed= date=Thu Jan 1 11:28:17 MST 2015 version=1.0
Gene Set	AUC	p-value	Rank	FDR
chrYq11	0.992157	0.001	1	0.0795
chr3q23	0.960784	0.001	1	0.0795
chrYp11	0.984314	0.001	1	0.0795
chrY	0.988235	0.001	1	0.0795
chr17q23	0.913725	0.003	5	0.1908
chr4q32	0.896078	0.007	6	0.371
chr15q25	0.886275	0.011	7	0.491455
chr4q21	0.882353	0.013	8	0.491455
chr1q44	0.878431	0.016	9	0.491455
chr14q22	0.87451	0.017	10	0.491455
chr3q29	0.87451	0.017	10	0.491455
chr11p15	0.847059	0.02	12	0.53
chr7q32	0.862745	0.024	13	0.587077
chr4p13	0.839216	0.027	14	0.59625
chr2p16	0.854902	0.029	15	0.59625
chr10q25	0.854902	0.03	16	0.59625
chrXq26	0.843137	0.035	17	0.62275
chr11q25	0.823529	0.036	18	0.62275
chr2p15	0.831373	0.043	19	0.62275
chr19q12	0.831373	0.043	19	0.62275
chr9q32	0.831373	0.043	19	0.62275
chr8p22	0.823529	0.047	22	0.62275
chr3q21	0.839216	0.047	22	0.62275
chr16q21	0.807843	0.047	22	0.62275
chr18	0.805882	0.052	25	0.636
chr10q21	0.815686	0.058	26	0.636
chr8p23	0.815686	0.058	26	0.636
chr15q22	0.831373	0.059	28	0.636
chr1	0.74902	0.06	29	0.636
chr17	0.74902	0.06	29	0.636
chr9	0.776471	0.064	31	0.655875
chr9q33	0.823529	0.066	32	0.655875
chr3q26	0.815686	0.075	33	0.710824
chr10	0.772549	0.076	34	0.710824
chr3p21	0.803922	0.079	35	0.717771
chr2q22	0.784314	0.09	36	0.795
chr8q22	0.803922	0.098	37	0.84227
chr2p22	0.784314	0.101	38	0.845211
chr1p36	0.788235	0.109	39	0.852988
chr10q22	0.788235	0.111	40	0.852988
chr3p24	0.772549	0.116	41	0.852988
chr2q13	0.772549	0.116	41	0.852988
chr5q34	0.772549	0.116	41	0.852988
chr3p23	0.760784	0.123	44	0.852988
chr7p12	0.756863	0.125	45	0.852988
chr2	0.733333	0.132	46	0.852988
chr8	0.752941	0.132	46	0.852988
chr2q37	0.780392	0.135	48	0.852988
chr2p21	0.754902	0.144	49	0.852988
chr18q11	0.756863	0.144	49	0.852988
chr5q33	0.776471	0.152	51	0.852988
chr6q22	0.776471	0.152	51	0.852988
chr7q34	0.776471	0.152	51	0.852988
chr5q14	0.75098	0.153	54	0.852988
chr9q22	0.77451	0.154	55	0.852988
chr21	0.764706	0.157	56	0.852988
chr18q12	0.770588	0.16	57	0.852988
chr15q12	0.698039	0.165	58	0.852988
chr13q21	0.698039	0.165	58	0.852988
chrXq12	0.690196	0.172	60	0.852988
chr10p11	0.741176	0.175	61	0.852988
chr13q12	0.764706	0.179	62	0.852988
chr10q26	0.760784	0.189	63	0.852988
chr1q42	0.760784	0.189	63	0.852988
chr20p13	0.760784	0.189	63	0.852988
chr3p26	0.709804	0.194	66	0.852988
chr2q32	0.733333	0.197	67	0.852988
chrDR52	0.67451	0.198	68	0.852988
chr13q33	0.705882	0.202	69	0.852988
chr9p21	0.756863	0.206	70	0.852988
chr1q25	0.754902	0.207	71	0.852988
chr7	0.737255	0.209	72	0.852988
chr8p21	0.752941	0.212	73	0.852988
chr6q15	0.721569	0.218	74	0.852988
chr1q31	0.721569	0.218	74	0.852988
chr1p31	0.752941	0.222	76	0.852988
chr4q31	0.752941	0.222	76	0.852988
chr1p12	0.715686	0.224	78	0.852988
chr10p12	0.717647	0.224	78	0.852988
chr6p25	0.717647	0.224	78	0.852988
chr9p22	0.694118	0.226	81	0.852988
chr1p32	0.74902	0.228	82	0.852988
chr2q35	0.74902	0.228	82	0.852988
chr14q13	0.713725	0.228	82	0.852988
chr1q41	0.713725	0.228	82	0.852988
chr7q35	0.658824	0.232	86	0.857528
chr16q23	0.709804	0.236	87	0.857528
chr14q24	0.743137	0.239	88	0.857528
chr10q23	0.745098	0.24	89	0.857528
chr1q24	0.741176	0.246	90	0.8692
chr5q11	0.701961	0.252	91	0.872878
chr5q23	0.737255	0.258	92	0.872878
chr12q22	0.67451	0.261	93	0.872878
chr20q13	0.737255	0.263	94	0.872878
chr7q31	0.733333	0.264	95	0.872878
chr4p15	0.698039	0.265	96	0.872878
chr7q11	0.727451	0.269	97	0.872878
chr5q21	0.670588	0.269	97	0.872878
chr18q21	0.733333	0.282	99	0.893429
chr21q21	0.690196	0.287	100	0.893429
chr16q13	0.690196	0.287	100	0.893429
chr19p12	0.662745	0.288	102	0.893429
chr10p15	0.686275	0.295	103	0.893429
chr7p22	0.686275	0.295	103	0.893429
chr5q22	0.686275	0.295	103	0.893429
chr1q21	0.729412	0.306	106	0.904404
chr17q25	0.729412	0.306	106	0.904404
chr2p23	0.717647	0.31	108	0.904404
chr15q11	0.65098	0.31	108	0.904404
chr17p12	0.678431	0.317	110	0.916418
chr11q21	0.641176	0.325	111	0.922768
chr7p11	0.643137	0.325	111	0.922768
chr22q11	0.717647	0.329	113	0.923316
chr17q12	0.705882	0.331	114	0.923316
chr16q11	0.594118	0.35	115	0.9487
chr4	0.713725	0.352	116	0.9487
chr3	0.701961	0.352	116	0.9487
chr12p11	0.666667	0.356	118	0.9487
chr6p24	0.666667	0.356	118	0.9487
chr21q22	0.715686	0.358	120	0.9487
chr1p34	0.715686	0.363	121	0.954
chr20	0.707843	0.366	122	0.954
chr13q14	0.694118	0.37	123	0.956585
chr4q35	0.658824	0.383	124	0.973721
chr1q43	0.609804	0.391	125	0.973721
chr4q26	0.611765	0.391	125	0.973721
chr7p21	0.654902	0.395	127	0.973721
chr8q13	0.654902	0.395	127	0.973721
chr17q24	0.654902	0.395	127	0.973721
chr3p11	0.572549	0.399	130	0.976015
chr7q36	0.686275	0.407	131	0.977556
chr2p13	0.686275	0.407	131	0.977556
chr2p11	0.647059	0.414	133	0.977556
chr14	0.701961	0.414	133	0.977556
chr11	0.694118	0.415	135	0.977556
chr2q36	0.639216	0.434	136	0.985451
chr4q23	0.637255	0.435	137	0.985451
chr8q23	0.590196	0.437	138	0.985451
chr2q14	0.678431	0.44	139	0.985451
chr3q11	0.54902	0.445	140	0.985451
chr5p15	0.635294	0.448	141	0.985451
chr5q31	0.694118	0.449	142	0.985451
chrXq13	0.67451	0.45	143	0.985451
chr6p12	0.67451	0.45	143	0.985451
chr4q34	0.584314	0.454	145	0.985451
chr8p11	0.631373	0.458	146	0.985451
chr6q12	0.541176	0.46	147	0.985451
chr4p16	0.670588	0.463	148	0.985451
chr12q24	0.690196	0.466	149	0.985451
chr1q32	0.688235	0.466	149	0.985451
chr13q32	0.623529	0.481	151	0.985451
chr2q24	0.662745	0.493	152	0.985451
chr6	0.686275	0.497	153	0.985451
chr16q22	0.670588	0.498	154	0.985451
chrXq21	0.615686	0.502	155	0.985451
chr16q24	0.658824	0.505	156	0.985451
chr8q21	0.658824	0.505	156	0.985451
chr1p22	0.658824	0.505	156	0.985451
chrXq22	0.658824	0.505	156	0.985451
chr4q24	0.560784	0.506	160	0.985451
chr3p13	0.513725	0.512	161	0.985451
chr8p12	0.611765	0.515	162	0.985451
chr20p12	0.611765	0.515	162	0.985451
chr20q11	0.662745	0.517	164	0.985451
chr8q24	0.662745	0.517	164	0.985451
chr3q22	0.654902	0.518	166	0.985451
chr19q13	0.686275	0.521	167	0.985451
chr5q12	0.552941	0.524	168	0.985451
chr14q12	0.552941	0.524	168	0.985451
chr6p21	0.682353	0.53	170	0.985451
chr7p14	0.65098	0.532	171	0.985451
chr11q13	0.67451	0.536	172	0.985451
chr10q24	0.654902	0.54	173	0.985451
chr13	0.678431	0.547	174	0.985451
chr6q23	0.647059	0.547	174	0.985451
chr6q24	0.596078	0.551	176	0.985451
chrXq11	0.498039	0.552	177	0.985451
chr19p13	0.678431	0.553	178	0.985451
chr1q22	0.643137	0.558	179	0.985451
chr14q23	0.643137	0.558	179	0.985451
chr9q31	0.641176	0.561	181	0.985451
chr7p13	0.592157	0.564	182	0.985451
chr3q24	0.588235	0.57	183	0.989446
chr1q23	0.647059	0.573	184	0.989446
chrXp21	0.584314	0.583	185	0.989446
chr16p11	0.635294	0.584	186	0.989446
chr15q21	0.633333	0.587	187	0.989446
chr4q27	0.580392	0.591	188	0.989446
chr2q12	0.576471	0.603	189	0.989446
chr10q11	0.623529	0.612	190	0.989446
chr3p12	0.466667	0.616	191	0.989446
chr12q14	0.568627	0.618	192	0.989446
chr5q32	0.566667	0.618	192	0.989446
chr2q33	0.617647	0.626	194	0.989446
chr3q12	0.564706	0.626	194	0.989446
chr14q32	0.647059	0.626	194	0.989446
chrXq24	0.564706	0.626	194	0.989446
chr14q21	0.560784	0.631	198	0.989446
chr17q21	0.647059	0.633	199	0.989446
chr15q23	0.556863	0.639	200	0.989446
chr5p12	0.498039	0.642	201	0.989446
chr17q11	0.611765	0.643	202	0.989446
chr1p21	0.552941	0.645	203	0.989446
chr3q27	0.607843	0.648	204	0.989446
chr7q21	0.607843	0.648	204	0.989446
chr4q33	0.441176	0.651	206	0.989446
chr6q16	0.54902	0.653	207	0.989446
chr2q21	0.54902	0.653	207	0.989446
chr7p15	0.603922	0.664	209	0.989446
chr2q31	0.603922	0.664	209	0.989446
chr9q34	0.639216	0.679	211	0.989446
chr8q12	0.537255	0.682	212	0.989446
chr11q12	0.611765	0.685	213	0.989446
chr6q25	0.596078	0.689	214	0.989446
chr16q12	0.596078	0.689	214	0.989446
chr12	0.666667	0.691	216	0.989446
chr2q34	0.523529	0.705	217	0.989446
chr9p24	0.521569	0.711	218	0.989446
chr2p14	0.417647	0.712	219	0.989446
chr12q23	0.588235	0.716	220	0.989446
chr4q25	0.517647	0.716	220	0.989446
chr15q15	0.584314	0.721	222	0.989446
chr7q33	0.45098	0.726	223	0.989446
chr4q12	0.509804	0.729	224	0.989446
chr18q23	0.447059	0.734	225	0.989446
chr18q22	0.447059	0.734	225	0.989446
chrXq23	0.505882	0.739	227	0.989446
chr6q21	0.576471	0.741	228	0.989446
chr22	0.643137	0.742	229	0.989446
chr6p22	0.611765	0.742	229	0.989446
chr3q28	0.437255	0.744	231	0.989446
chr20p11	0.572549	0.746	232	0.989446
chr13q34	0.501961	0.751	233	0.989446
chrYp22	0.431373	0.757	234	0.989446
chr9p13	0.564706	0.757	234	0.989446
chr10p14	0.498039	0.759	236	0.989446
chr1p33	0.427451	0.761	237	0.989446
chr16p12	0.558824	0.762	238	0.989446
chr9q21	0.560784	0.762	238	0.989446
chr11q22	0.560784	0.762	238	0.989446
chr2p24	0.494118	0.765	241	0.989446
chr17p13	0.611765	0.768	242	0.989446
chr11p11	0.556863	0.769	243	0.989446
chr2p25	0.552941	0.775	244	0.989446
chr12q21	0.552941	0.775	244	0.989446
chr17q22	0.386275	0.779	246	0.989446
chr6q26	0.419608	0.78	247	0.989446
chr17p11	0.54902	0.782	248	0.989446
chr11q23	0.572549	0.788	249	0.989446
chr5q35	0.570588	0.788	249	0.989446
chr8q11	0.470588	0.803	251	0.989446
chr12p13	0.592157	0.808	252	0.989446
chr2q23	0.466667	0.809	253	0.989446
chr21p11	0.372549	0.814	254	0.989446
chr2q11	0.529412	0.816	255	0.989446
chr15	0.633333	0.82	256	0.989446
chr5	0.635294	0.828	257	0.989446
chr5q13	0.517647	0.829	258	0.989446
chr18p11	0.513725	0.834	259	0.989446
chr9p23	0.364706	0.837	260	0.989446
chr3p14	0.447059	0.837	260	0.989446
chr11p14	0.443137	0.839	262	0.989446
chr6q27	0.443137	0.839	262	0.989446
chr3q25	0.509804	0.842	264	0.989446
chr10p13	0.439216	0.843	265	0.989446
chr11q14	0.439216	0.843	265	0.989446
chr13q13	0.439216	0.843	265	0.989446
chr6q11	0.341176	0.846	268	0.989446
chr12q15	0.431373	0.851	269	0.989446
chr19	0.643137	0.854	270	0.989446
chr5p14	0.380392	0.855	271	0.989446
chr7q22	0.537255	0.857	272	0.989446
chr13q22	0.409804	0.867	273	0.989446
chrXq25	0.411765	0.867	273	0.989446
chr6q14	0.407843	0.87	275	0.989446
chr22q13	0.564706	0.875	276	0.989446
chr6q13	0.392157	0.88	277	0.989446
chr11q11	0.343137	0.886	278	0.989446
chr11q24	0.478431	0.887	279	0.989446
chr3q13	0.472549	0.891	280	0.989446
chr3p22	0.470588	0.895	281	0.989446
chr4q11	0.313725	0.897	282	0.989446
chr20q12	0.333333	0.909	283	0.989446
chr14q11	0.494118	0.913	284	0.989446
chr15q13	0.345098	0.913	284	0.989446
chr2p12	0.345098	0.913	284	0.989446
chrYq28	0.32549	0.919	287	0.989446
chr4q28	0.32549	0.919	287	0.989446
chr22q12	0.484314	0.921	289	0.989446
chr12q13	0.543137	0.923	290	0.989446
chrXp22	0.52549	0.926	291	0.989446
chr16p13	0.521569	0.926	291	0.989446
chr4q13	0.437255	0.93	293	0.989446
chr1p13	0.47451	0.933	294	0.989446
chr6p23	0.313725	0.934	295	0.989446
chr21q11	0.309804	0.937	296	0.989446
chr5p13	0.427451	0.938	297	0.989446
chr9q13	0.305882	0.939	298	0.989446
chr13q31	0.315686	0.941	299	0.989446
chr3p25	0.411765	0.941	299	0.989446
chr15q24	0.407843	0.944	301	0.989446
chr12p12	0.407843	0.944	301	0.989446
chr12q12	0.307843	0.949	303	0.989446
chr15q14	0.305882	0.949	303	0.989446
chrX	0.588235	0.955	305	0.989446
chrXq27	0.301961	0.956	306	0.989446
chr11p12	0.286275	0.96	307	0.989446
chr4p12	0.298039	0.961	308	0.989446
chr11p13	0.309804	0.969	309	0.989446
chr1p35	0.358824	0.97	310	0.989446
chr14q31	0.282353	0.97	310	0.989446
chrXp11	0.45098	0.974	312	0.989446
chr4q22	0.298039	0.975	313	0.989446
chr15q26	0.34902	0.977	314	0.989446
chr5q15	0.258824	0.981	315	0.990343
chrXq28	0.364706	0.988	316	0.991117
chr4p14	0.262745	0.988	316	0.991117
chr16	0.54902	0.992	318	0.992

## Sheet: GSOA_Gender_C2
# dataFilePaths=/data/GSOA_Manuscript/Data/GSEA_Datasets/Gender/Gender_collapsed_symbols.txt classFilePath=/data/GSOA_Manuscript/Data/GSEA_Datasets/Gender/Gender_classFile.txt gmtFilePaths=/data/GSOA_Manuscript/Data/GSEA_Datasets/c2.symbols.gmt numCores=32 numRandomIterations=1000 rowsToExclude= numFolds=5 classificationAlgorithm=svmrbf permuteSeed= date=Thu Jan 1 11:41:45 MST 2015 version=1.0
Gene Set	AUC	p-value	Rank	FDR
cacamPathway	0.952941	0.002	1	0.522
fbw7Pathway	0.929412	0.003	2	0.522
argininecPathway	0.929412	0.003	2	0.522
mapkPathway	0.882353	0.005	4	0.569455
crebPathway	0.909804	0.006	5	0.569455
skp2e2fPathway	0.901961	0.008	6	0.569455
ST_STAT3_Pathway	0.898039	0.009	7	0.569455
erythPathway	0.898039	0.009	7	0.569455
MAP00450_Selenoamino_acid_metabolism	0.886275	0.012	9	0.569455
p27Pathway	0.888235	0.012	9	0.569455
ST_G_alpha_i_Pathway_	0.882353	0.012	9	0.569455
MAP00720_Reductive_carboxylate_cycle_CO2_fixation	0.878431	0.015	12	0.6525
cell_cycle_arrest	0.858824	0.022	13	0.770571
mRNA_binding_activity	0.847059	0.026	14	0.770571
pelp1Pathway	0.839216	0.03	15	0.770571
betaoxidationPathway	0.839216	0.03	15	0.770571
cftrPathway	0.866667	0.031	17	0.770571
stat3Pathway	0.835294	0.031	17	0.770571
XINACT_MERGED	0.866667	0.031	17	0.770571
FA	0.866667	0.031	17	0.770571
human_mitoDB_6_2002	0.796078	0.031	17	0.770571
il6Pathway	0.858824	0.036	22	0.817043
agpcrPathway	0.858824	0.036	22	0.817043
MAP00251_Glutamate_metabolism	0.85098	0.041	24	0.855
raccycdPathway	0.847059	0.042	25	0.855
MAP00561_Glycerolipid_metabolism	0.839216	0.045	26	0.855
DOWNREG_BY_HOXA9	0.837255	0.045	26	0.855
ST_Jak_STAT_Pathway	0.823529	0.046	28	0.855
MAP00190_Oxidative_phosphorylation	0.831373	0.051	29	0.855
appPathway	0.8	0.053	30	0.855
dreamPathway	0.835294	0.054	31	0.855
chrebpPathway	0.835294	0.054	31	0.855
TCA	0.831373	0.058	33	0.855
myosinPathway	0.831373	0.058	33	0.855
MAP00512_O_Glycans_biosynthesis	0.811765	0.06	35	0.855
HOXA9_DOWN	0.819608	0.063	36	0.855
MAP00630_Glyoxylate_and_dicarboxylate_metabolism	0.807843	0.063	36	0.855
gcrPathway	0.823529	0.064	38	0.855
shhPathway	0.823529	0.064	38	0.855
cellcyclePathway	0.815686	0.075	40	0.855
MAP00020_Citrate_cycle_TCA_cycle	0.815686	0.075	40	0.855
MAP00100_Sterol_biosynthesis	0.796078	0.077	42	0.855
tnfr2Pathway	0.811765	0.077	42	0.855
cell_adhesion_receptor_activity	0.807843	0.079	44	0.855
eea1Pathway	0.792157	0.08	45	0.855
SIG_PIP3_signaling_in_B_lymphocytes	0.803922	0.084	46	0.855
SA_B_CELL_RECEPTOR_COMPLEXES	0.807843	0.084	46	0.855
TGF_Beta_Signaling_Pathway	0.803922	0.084	46	0.855
MAP00271_Methionine_metabolism	0.784314	0.088	49	0.855
GO_ROS	0.8	0.089	50	0.855
ST_Phosphoinositide_3_Kinase_Pathway	0.8	0.089	50	0.855
MAP00710_Carbon_fixation	0.8	0.091	52	0.855
Fatty_Acid_Degradation	0.8	0.091	52	0.855
parkinPathway	0.776471	0.091	52	0.855
krebPathway	0.772549	0.094	55	0.855
fxrPathway	0.772549	0.094	55	0.855
CR_CELL_CYCLE	0.8	0.095	57	0.855
MAP00590_Prostaglandin_and_leukotriene_metabolism	0.796078	0.095	57	0.855
mitrPathway	0.764706	0.098	59	0.867051
pgc1aPathway	0.792157	0.102	60	0.884854
setPathway	0.784314	0.116	61	0.884854
acetaminophenPathway	0.737255	0.117	62	0.884854
MAP00603_Globoside_metabolism	0.752941	0.118	63	0.884854
aktPathway	0.780392	0.12	64	0.884854
monocytePathway	0.780392	0.12	64	0.884854
shh_lisa	0.780392	0.12	64	0.884854
GLUCOSE_UP	0.782353	0.12	64	0.884854
lymphocytePathway	0.74902	0.121	68	0.884854
slrpPathway	0.745098	0.125	69	0.884854
badPathway	0.776471	0.126	70	0.884854
TESTIS_GENES_FROM_XHX_AND_NETAFFX	0.788235	0.127	71	0.884854
DNA_DAMAGE_SIGNALLING	0.788235	0.127	71	0.884854
tidPathway	0.772549	0.132	73	0.884854
MAP00562_Inositol_phosphate_metabolism	0.772549	0.132	73	0.884854
plcePathway	0.772549	0.132	73	0.884854
freePathway	0.741176	0.135	76	0.884854
MAP00330_Arginine_and_proline_metabolism	0.772549	0.137	77	0.884854
mtorPathway	0.768627	0.139	78	0.884854
SA_REG_CASCADE_OF_CYCLIN_EXPR	0.768627	0.139	78	0.884854
atrbrcaPathway	0.768627	0.139	78	0.884854
rnaPathway	0.737255	0.141	81	0.884854
neutrophilPathway	0.737255	0.141	81	0.884854
mitochondr	0.752941	0.143	83	0.884854
ureacyclePathway	0.733333	0.146	84	0.884854
GO_0005739	0.768627	0.149	85	0.884854
p38mapkPathway	0.764706	0.15	86	0.884854
hcmvPathway	0.760784	0.154	87	0.884854
no1Pathway	0.760784	0.16	88	0.884854
CR_TRANSCRIPTION_FACTORS	0.772549	0.16	88	0.884854
pkcPathway	0.72549	0.163	90	0.884854
il10Pathway	0.756863	0.164	91	0.884854
ST_B_Cell_Antigen_Receptor	0.756863	0.169	92	0.884854
ctla4Pathway	0.752941	0.171	93	0.884854
INS	0.752941	0.171	93	0.884854
mcalpainPathway	0.74902	0.176	95	0.884854
rasPathway	0.74902	0.176	95	0.884854
MAP00120_Bile_acid_biosynthesis	0.74902	0.176	95	0.884854
MAP00790_Folate_biosynthesis	0.745098	0.182	98	0.884854
MAPK_Cascade	0.743137	0.182	98	0.884854
ptenPathway	0.745098	0.182	98	0.884854
reelinPathway	0.713725	0.185	101	0.884854
edg1Pathway	0.741176	0.188	102	0.884854
pentosePathway	0.698039	0.191	103	0.884854
MAP00740_Riboflavin_metabolism	0.698039	0.191	103	0.884854
HUMAN_CD34_ENRICHED_TF_JP	0.752941	0.195	105	0.884854
MAP00030_Pentose_phosphate_pathway	0.737255	0.197	106	0.884854
deathPathway	0.741176	0.205	107	0.884854
hbxPathway	0.701961	0.206	108	0.884854
MAPKKK_cascade	0.701961	0.206	108	0.884854
vitcbPathway	0.701961	0.206	108	0.884854
ST_ERK1_ERK2_MAPK_Pathway	0.739216	0.207	111	0.884854
MAP00480_Glutathione_metabolism	0.733333	0.209	112	0.884854
pparaPathway	0.756863	0.215	113	0.884854
CBF_LEUKEMIA_DOWNING_AML	0.756863	0.215	113	0.884854
Krebs-TCA_Cycle	0.737255	0.215	113	0.884854
SIG_InsulinReceptorPathwayInCardiacMyocytes	0.737255	0.215	113	0.884854
cell_cycle_checkpointII	0.698039	0.216	117	0.884854
muscle_myosin	0.729412	0.217	118	0.884854
nos1Pathway	0.729412	0.217	118	0.884854
carm1Pathway	0.729412	0.217	118	0.884854
MAP00361_gamma_Hexachlorocyclohexane_degradation	0.733333	0.219	121	0.884854
Glycogen_Metabolism	0.733333	0.219	121	0.884854
tnfr1Pathway	0.733333	0.219	121	0.884854
GLUCO	0.733333	0.219	121	0.884854
ST_Interleukin_4_Pathway	0.733333	0.219	121	0.884854
PGC	0.731373	0.225	126	0.884854
ADULT_LIVER_vs_FETAL_LIVER_GNF2	0.752941	0.228	127	0.884854
p53_signalling	0.752941	0.228	127	0.884854
atmPathway	0.72549	0.229	129	0.884854
MAP00970_Aminoacyl_tRNA_biosynthesis	0.72549	0.229	129	0.884854
ST_p38_MAPK_Pathway	0.729412	0.233	131	0.884854
ST_ADRENERGIC	0.729412	0.233	131	0.884854
cell_motility	0.745098	0.237	133	0.884854
tsp1Pathway	0.686275	0.237	133	0.884854
il22bpPathway	0.721569	0.24	135	0.884854
caspasePathway	0.721569	0.24	135	0.884854
insulinPathway	0.721569	0.24	135	0.884854
ST_G_Protein_Independent_7_Transmembrane	0.666667	0.247	138	0.884854
ST_G_Protein_Independent_7_Transmembrane_Receptor_Signaling	0.666667	0.247	138	0.884854
CR_REPAIR	0.72549	0.25	140	0.884854
cell_growth_and_or_maintenance	0.745098	0.251	141	0.884854
dnafragmentPathway	0.682353	0.252	142	0.884854
tertPathway	0.682353	0.252	142	0.884854
chemicalPathway	0.717647	0.255	144	0.884854
Fatty_Acid_Synthesis	0.717647	0.255	144	0.884854
MAP00620_Pyruvate_metabolism	0.721569	0.262	146	0.884854
plcdPathway	0.654902	0.264	147	0.884854
ST_Integrin_Signaling_Pathway	0.741176	0.265	148	0.884854
arfPathway	0.713725	0.268	149	0.884854
MAP00272_Cysteine_metabolism	0.67451	0.268	149	0.884854
igf1Pathway	0.713725	0.268	149	0.884854
pepiPathway	0.67451	0.268	149	0.884854
MAP00632_Benzoate_degradation	0.67451	0.268	149	0.884854
torPathway	0.65098	0.269	154	0.884854
nktPathway	0.717647	0.271	155	0.884854
ST_Fas_Signaling_Pathway	0.737255	0.272	156	0.884854
RAP_DOWN	0.733333	0.273	157	0.884854
RAP_UP	0.733333	0.274	158	0.884854
ST_Type_I_Interferon_Pathway	0.668627	0.274	158	0.884854
CR_SIGNALLING	0.733333	0.274	158	0.884854
mprPathway	0.709804	0.278	161	0.884854
il17Pathway	0.707843	0.278	161	0.884854
MAP00600_Sphingoglycolipid_metabolism	0.709804	0.278	161	0.884854
akap96Pathway	0.709804	0.278	161	0.884854
nfkbPathway	0.705882	0.286	165	0.889562
ANTI_CD44_UP	0.705882	0.286	165	0.889562
ifnaPathway	0.666667	0.286	165	0.889562
metPathway	0.713725	0.288	168	0.889562
MAP00240_Pyrimidine_metabolism	0.713725	0.288	168	0.889562
SIG_PIP3SIGINCARDIACMYOCTES	0.729412	0.297	170	0.911965
GLUT_UP	0.72549	0.3	171	0.915789
ifngPathway	0.631373	0.306	172	0.928674
il18Pathway	0.62549	0.312	173	0.932143
MAP_kinase_kinase_activity	0.654902	0.315	174	0.932143
MAP00195_Photosynthesis	0.698039	0.318	175	0.932143
MAP00640_Propanoate_metabolism	0.698039	0.318	175	0.932143
eif4Pathway	0.698039	0.318	175	0.932143
erkPathway	0.701961	0.322	178	0.932143
achPathway	0.694118	0.325	179	0.932143
tpoPathway	0.694118	0.325	179	0.932143
CR_ANGIOG	0.65098	0.325	179	0.932143
methioninePathway	0.619608	0.325	179	0.932143
hdacPathway	0.698039	0.331	183	0.936778
EGF_receptor_signaling_pathway	0.690196	0.331	183	0.936778
radiation_sensitivity	0.696078	0.332	185	0.936778
hivnefPathway	0.717647	0.341	186	0.936853
ANDROGEN_UP_GENES	0.715686	0.341	186	0.936853
FRASOR_ER_DOWN	0.717647	0.341	186	0.936853
notchPathway	0.607843	0.341	186	0.936853
Wnt_Signaling	0.717647	0.341	186	0.936853
cell_cycle_checkpoint	0.694118	0.347	191	0.945613
ndkDynaminPathway	0.682353	0.35	192	0.945613
il1rPathway	0.690196	0.357	193	0.945613
Matrix_Metalloproteinases	0.690196	0.357	193	0.945613
SA_DAG1	0.635294	0.363	195	0.945613
MAP00531_Glycosaminoglycan_degradation	0.635294	0.363	195	0.945613
CR_TRANSPORT	0.635294	0.363	195	0.945613
PROLIF_GENES	0.709804	0.364	198	0.945613
ST_Interferon_gamma_Pathway	0.633333	0.365	199	0.945613
LEU_UP	0.713725	0.365	199	0.945613
huntingtonPathway	0.588235	0.366	201	0.945613
Pentose_Phosphate_Pathway	0.631373	0.371	202	0.945613
MAP00310_Lysine_degradation	0.67451	0.381	203	0.945613
ccr3Pathway	0.67451	0.381	203	0.945613
malatexPathway	0.627451	0.383	205	0.945613
ST_Differentiation_Pathway_in_PC12_Cells	0.682353	0.387	206	0.945613
CR_TRANSPORT_OF_VESICLES	0.670588	0.388	207	0.945613
stressPathway	0.670588	0.388	207	0.945613
par1Pathway	0.670588	0.388	207	0.945613
igf1mtorPathway	0.668627	0.39	210	0.945613
ace2Pathway	0.666667	0.392	211	0.945613
longevityPathway	0.666667	0.392	211	0.945613
alternativePathway	0.619608	0.395	213	0.945613
INSULIN_2F_UP	0.705882	0.397	214	0.945613
gpcrPathway	0.678431	0.399	215	0.945613
SA_TRKA_RECEPTOR	0.662745	0.403	216	0.945613
fosbPathway	0.572549	0.403	216	0.945613
tRNA_Synthetases	0.658824	0.411	218	0.945613
telPathway	0.658824	0.411	218	0.945613
MAP00220_Urea_cycle_and_metabolism_of_amino_groups	0.658824	0.411	218	0.945613
SA_PTEN_PATHWAY	0.658824	0.411	218	0.945613
ghPathway	0.67451	0.415	222	0.945613
biopeptidesPathway	0.67451	0.415	222	0.945613
il3Pathway	0.654902	0.419	224	0.945613
cdmacPathway	0.654902	0.419	224	0.945613
cd40Pathway	0.654902	0.419	224	0.945613
no2il12Pathway	0.654902	0.419	224	0.945613
etcPathway	0.607843	0.423	228	0.945613
FRASOR_ER_UP	0.670588	0.429	229	0.945613
MAP00062_Fatty_acid_biosynthesis_path_2	0.603922	0.432	230	0.945613
drug_resistance_and_metabolism	0.698039	0.433	231	0.945613
MAP03020_RNA_polymerase	0.64902	0.437	232	0.945613
tubbyPathway	0.6	0.438	233	0.945613
gsk3Pathway	0.666667	0.441	234	0.945613
GLUCOSE_DOWN	0.698039	0.447	235	0.945613
igf1rPathway	0.647059	0.449	236	0.945613
arapPathway	0.647059	0.449	236	0.945613
MAP03070_Type_III_secretion_system	0.647059	0.449	236	0.945613
MAP00193_ATP_synthesis	0.647059	0.449	236	0.945613
il2rbPathway	0.662745	0.451	240	0.945613
ST_Dictyostelium_discoideum_cAMP_Receptor_G_Protein_Independent_Pathways	0.541176	0.455	241	0.945613
soddPathway	0.588235	0.456	242	0.945613
MAP00680_Methane_metabolism	0.588235	0.456	242	0.945613
HEMO_TF_LIST_JP	0.690196	0.459	244	0.945613
Electron_Transport_Chain	0.690196	0.459	244	0.945613
cskPathway	0.639216	0.463	246	0.945613
lairPathway	0.639216	0.463	246	0.945613
amiPathway	0.639216	0.463	246	0.945613
plcPathway	0.584314	0.464	249	0.945613
sppaPathway	0.637255	0.465	250	0.945613
MAP_kinase_activity	0.580392	0.471	251	0.945613
lechtinPathway	0.580392	0.471	251	0.945613
hsp27Pathway	0.635294	0.473	253	0.945613
stemPathway	0.631373	0.488	254	0.945613
pmlPathway	0.631373	0.488	254	0.945613
Eicosanoid_Synthesis	0.631373	0.488	254	0.945613
SIG_BCR_Signaling_Pathway	0.65098	0.49	257	0.945613
RAR_UP	0.65098	0.49	257	0.945613
ionPathway	0.521569	0.498	259	0.945613
ranPathway	0.521569	0.498	259	0.945613
keratinocytePathway	0.647059	0.5	261	0.945613
g1Pathway	0.647059	0.5	261	0.945613
MAP00230_Purine_metabolism	0.678431	0.503	263	0.945613
ST_Ga12_Pathway	0.62549	0.503	263	0.945613
MYC_MUT	0.513725	0.506	265	0.945613
neurotransmittersPathway	0.564706	0.506	265	0.945613
ANTI_CD44_DOWN	0.623529	0.507	267	0.945613
ps1Pathway	0.623529	0.507	267	0.945613
SA_CASPASE_CASCADE	0.623529	0.507	267	0.945613
cxcr4Pathway	0.623529	0.507	267	0.945613
il2Pathway	0.623529	0.507	267	0.945613
tcytotoxicPathway	0.623529	0.507	267	0.945613
GLYCOGEN	0.623529	0.507	267	0.945613
tollPathway	0.643137	0.513	274	0.945613
MAP00071_Fatty_acid_metabolism	0.643137	0.513	274	0.945613
aifPathway	0.509804	0.514	276	0.945613
intrinsicPathway	0.617647	0.523	277	0.945613
d4gdiPathway	0.619608	0.523	277	0.945613
MAP00860_Porphyrin_and_chlorophyll_metabolism	0.619608	0.523	277	0.945613
mitochondriaPathway	0.619608	0.523	277	0.945613
electron_transporter_activity	0.67451	0.524	281	0.945613
eosinophilsPathway	0.554902	0.524	281	0.945613
cell_adhesion_molecule_activity	0.67451	0.524	281	0.945613
nfatPathway	0.662745	0.529	284	0.945613
ox40Pathway	0.501961	0.53	285	0.945613
pparPathway	0.501961	0.53	285	0.945613
egfr_smrtePathway	0.552941	0.531	287	0.945613
leptinPathway	0.552941	0.531	287	0.945613
ck1Pathway	0.611765	0.537	289	0.945613
MAP00670_One_carbon_pool_by_folate	0.611765	0.537	289	0.945613
UPREG_BY_HOXA9	0.635294	0.541	291	0.945613
s1pPathway	0.545098	0.542	292	0.945613
BRCA_DOWN	0.607843	0.549	293	0.945613
MAP00340_Histidine_metabolism	0.607843	0.549	293	0.945613
actinYPathway	0.607843	0.549	293	0.945613
MAP00350_Tyrosine_metabolism	0.631373	0.551	296	0.945613
SA_BONE_MORPHOGENETIC	0.490196	0.555	297	0.945613
ST_Wnt_beta_catenin_Pathway	0.627451	0.555	297	0.945613
MAP00010_Glycolysis_Gluconeogenesis	0.654902	0.557	299	0.945613
GPCRs_Class_A_Rhodopsin-like	0.67451	0.558	300	0.945613
CR_CANCER_TESTIS	0.603922	0.561	301	0.945613
ST_G_alpha_5_Pathway	0.603922	0.561	301	0.945613
parkinsonsPathway	0.486275	0.565	303	0.945613
MAP00532_Chondroitin_Heparan_sulfate_biosynthesis	0.533333	0.566	304	0.945613
fcer1Pathway	0.623529	0.567	305	0.945613
fmlppathway	0.621569	0.567	305	0.945613
MAP00500_Starch_and_sucrose_metabolism	0.6	0.572	307	0.945613
MAP00410_beta_Alanine_metabolism	0.6	0.572	307	0.945613
arenrf2Pathway	0.6	0.572	307	0.945613
MAP00400_Phenylalanine_tyrosine_and_tryptophan_biosynthesis	0.529412	0.572	307	0.945613
ST_Dictyostelium_discoideum_cAMP_Chemotaxis_Pathway	0.619608	0.576	311	0.945613
rhoPathway	0.619608	0.576	311	0.945613
ca_nf_at_signalling	0.658824	0.578	313	0.945613
ldlPathway	0.52549	0.579	314	0.945613
ngfPathway	0.596078	0.583	315	0.945613
mRNA_processing	0.615686	0.586	316	0.945613
MAP00460_Cyanoamino_acid_metabolism	0.478431	0.592	317	0.945613
ranklPathway	0.592157	0.598	318	0.945613
cblPathway	0.592157	0.598	318	0.945613
tcraPathway	0.592157	0.598	318	0.945613
thelperPathway	0.592157	0.598	318	0.945613
MAP00280_Valine_leucine_and_isoleucine_degradation	0.590196	0.598	318	0.945613
MAP00051_Fructose_and_mannose_metabolism	0.592157	0.598	318	0.945613
gleevecPathway	0.592157	0.598	318	0.945613
GLUT_DOWN	0.670588	0.604	325	0.945613
vifPathway	0.470588	0.605	326	0.945613
tumor_supressor	0.586275	0.609	327	0.945613
rac1Pathway	0.588235	0.609	327	0.945613
erk5Pathway	0.588235	0.609	327	0.945613
spryPathway	0.588235	0.609	327	0.945613
NFKB_REDUCED	0.584314	0.616	331	0.945613
CR_HORMONAL_FUNCTIONS	0.584314	0.616	331	0.945613
tob1Pathway	0.584314	0.616	331	0.945613
circadianPathway	0.505882	0.62	334	0.945613
CR_PROTEIN_MOD	0.654902	0.621	335	0.945613
relaPathway	0.580392	0.622	336	0.945613
il4Pathway	0.580392	0.622	336	0.945613
vobesityPathway	0.501961	0.624	338	0.945613
reckPathway	0.501961	0.624	338	0.945613
bcl2family_and_reg_network	0.576471	0.63	340	0.945613
ketonebodiesPathway	0.458824	0.633	341	0.945613
cptPathway	0.458824	0.633	341	0.945613
CR_CAM	0.643137	0.636	343	0.945613
HOX_LIST_JP	0.631373	0.637	344	0.945613
akapCentrosomePathway	0.572549	0.638	345	0.945613
dcPathway	0.572549	0.638	345	0.945613
GPCRs_Class_B_Secretin-like	0.572549	0.638	345	0.945613
ST_Wnt_Ca2_cyclic_GMP_Pathway	0.572549	0.638	345	0.945613
inflamPathway	0.592157	0.641	349	0.945613
pitx2Pathway	0.570588	0.641	349	0.945613
ST_Tumor_Necrosis_Factor_Pathway	0.592157	0.641	349	0.945613
ccr5Pathway	0.568627	0.643	352	0.945613
ecmPathway	0.568627	0.643	352	0.945613
feederPathway	0.490196	0.645	354	0.945613
MAP00533_Keratan_sulfate_biosynthesis	0.484314	0.653	355	0.945613
SIG_CHEMOTAXIS	0.588235	0.653	355	0.945613
MAP00380_Tryptophan_metabolism	0.588235	0.653	355	0.945613
ceramidePathway	0.560784	0.655	358	0.945613
ptdinsPathway	0.560784	0.655	358	0.945613
cremPathway	0.482353	0.657	360	0.945613
wntPathway	0.556863	0.662	361	0.945613
bbcellPathway	0.47451	0.663	362	0.945613
ephA4Pathway	0.47451	0.663	362	0.945613
AR_MOUSE_PLUS_TESTO_FROM_NETAFFX	0.621569	0.666	364	0.945613
srcRPTPPathway	0.552941	0.669	365	0.945613
tnf_and_fas_network	0.54902	0.673	366	0.945613
dbpbPathway	0.439216	0.674	367	0.945613
MAP00760_Nicotinate_and_nicotinamide_metabolism	0.437255	0.674	367	0.945613
VOXPHOS	0.631373	0.674	367	0.945613
alkPathway	0.580392	0.677	370	0.945613
G13_Signaling_Pathway	0.580392	0.677	370	0.945613
GPCRs_Class_A_Rhodopsin-like_2	0.466667	0.678	372	0.945613
akap13Pathway	0.466667	0.678	372	0.945613
nthiPathway	0.545098	0.685	374	0.945613
breast_cancer_estrogen_signalling	0.627451	0.688	375	0.945613
CR_IMMUNE_FUNCTION	0.615686	0.69	376	0.945613
SIG_CD40PATHWAYMAP	0.576471	0.691	377	0.945613
cell_proliferation	0.65098	0.691	377	0.945613
p53Pathway	0.541176	0.691	377	0.945613
malatePathway	0.431373	0.691	377	0.945613
tall1Pathway	0.541176	0.691	377	0.945613
glycolysisPathway	0.458824	0.692	382	0.945613
ST_PAC1_RECEPTOR_PATHWAY	0.454902	0.698	383	0.948844
mspPathway	0.454902	0.698	383	0.948844
insulin_signalling	0.631373	0.702	385	0.949581
ctlPathway	0.533333	0.704	386	0.949581
proteasomePathway	0.533333	0.704	386	0.949581
at1rPathway	0.568627	0.713	388	0.949695
nkcellsPathway	0.529412	0.714	389	0.949695
S1P_Signaling	0.529412	0.714	389	0.949695
P53_DOWN	0.529412	0.714	389	0.949695
mef2dPathway	0.529412	0.714	389	0.949695
integrinPathway	0.566667	0.715	393	0.949695
ucalpainPathway	0.52549	0.72	394	0.952815
ppargPathway	0.443137	0.721	395	0.952815
cdc25Pathway	0.439216	0.727	396	0.958318
41bbPathway	0.521569	0.73	397	0.959849
bcrPathway	0.560784	0.733	398	0.961372
compPathway	0.517647	0.74	399	0.964482
P53_UP	0.556863	0.742	400	0.964482
vipPathway	0.552941	0.747	401	0.964482
EMT_DOWN	0.55098	0.748	402	0.964482
tgfbPathway	0.509804	0.751	403	0.964482
MAP00650_Butanoate_metabolism	0.509804	0.751	403	0.964482
il7Pathway	0.509804	0.751	403	0.964482
extrinsicPathway	0.507843	0.751	403	0.964482
HTERT_DOWN	0.592157	0.752	407	0.964482
salmonellaPathway	0.505882	0.759	408	0.966534
botulinPathway	0.403922	0.764	409	0.966534
ST_MONOCYTE_AD_PATHWAY	0.541176	0.765	410	0.966534
calcineurinPathway	0.501961	0.767	411	0.966534
SIG_IL4RECEPTOR_IN_B_LYPHOCYTES	0.539216	0.769	412	0.966534
ST_JNK_MAPK_Pathway	0.537255	0.774	413	0.966534
BRCA_UP	0.537255	0.774	413	0.966534
MAP00602_Blood_group_glycolipid_biosynthesis_neolact_series	0.498039	0.775	415	0.966534
anthraxPathway	0.396078	0.776	416	0.966534
ST_IL_13_PATHWAY	0.415686	0.777	417	0.966534
ST_Interleukin_13_Pathway	0.415686	0.777	417	0.966534
tercPathway	0.413725	0.778	419	0.966534
fatty_acid_metabolism	0.490196	0.779	420	0.966534
ST_T_Cell_Signal_Transduction	0.533333	0.786	421	0.966534
mRNA_splicing	0.531373	0.787	422	0.966534
cell_cycle_regulator	0.486275	0.788	423	0.966534
rarrxrPathway	0.484314	0.789	424	0.966534
MAP00260_Glycine_serine_and_threonine_metabolism	0.482353	0.794	425	0.966534
carm-erPathway	0.529412	0.797	426	0.966534
epoPathway	0.478431	0.798	427	0.966534
HTERT_UP	0.596078	0.799	428	0.966534
PYR	0.403922	0.8	429	0.966534
gsPathway	0.403922	0.8	429	0.966534
fasPathway	0.523529	0.802	431	0.966534
tcapoptosisPathway	0.47451	0.806	432	0.966534
p35alzheimersPathway	0.398039	0.807	433	0.966534
g1pPathway	0.380392	0.808	434	0.966534
MAP00510_N_Glycans_biosynthesis	0.470588	0.81	435	0.966534
p53hypoxiaPathway	0.470588	0.81	435	0.966534
egfPathway	0.517647	0.811	437	0.966534
Inflammatory_Response_Pathway	0.517647	0.811	437	0.966534
cell_death	0.466667	0.818	439	0.969597
GATA1_WEISS	0.464706	0.818	439	0.969597
SA_G1_AND_S_PHASES	0.462745	0.821	441	0.969597
MAP00052_Galactose_metabolism	0.462745	0.821	441	0.969597
MYC_WT	0.388235	0.828	443	0.970265
LEU_DOWN	0.6	0.829	444	0.970265
cell_adhesion	0.6	0.829	444	0.970265
Complement_Activation_Classical	0.458824	0.829	444	0.970265
ST_Gaq_Pathway	0.501961	0.834	447	0.970757
g2Pathway	0.454902	0.835	448	0.970757
asbcellPathway	0.454902	0.835	448	0.970757
MAP00601_Blood_group_glycolipid_biosynthesis_lact_series	0.380392	0.84	450	0.9744
AR_ORTHOS_MAPPED_TO_U133_VIA_NETAFFX	0.494118	0.85	451	0.975037
CR_DEATH	0.541176	0.85	451	0.975037
AR_MOUSE	0.494118	0.85	451	0.975037
flumazenilPathway	0.372549	0.851	454	0.975037
MAP00360_Phenylalanine_metabolism	0.439216	0.852	455	0.975037
MAP00430_Taurine_and_hypotaurine_metabolism	0.34902	0.857	456	0.975037
CR_CYTOSKELETON	0.435294	0.859	457	0.975037
rabPathway	0.435294	0.859	457	0.975037
il5Pathway	0.364706	0.863	459	0.975037
blymphocytePathway	0.431373	0.864	460	0.975037
caspase_activity	0.362745	0.865	461	0.975037
MAP00252_Alanine_and_aspartate_metabolism	0.427451	0.873	462	0.975037
gata3Pathway	0.427451	0.873	462	0.975037
classicPathway	0.427451	0.873	462	0.975037
pyk2Pathway	0.472549	0.875	465	0.975037
th1th2Pathway	0.423529	0.88	466	0.975037
etsPathway	0.423529	0.88	466	0.975037
slrp2Pathway	0.333333	0.883	468	0.975037
ROS	0.352941	0.885	469	0.975037
vegfPathway	0.466667	0.887	470	0.975037
ST_Ga13_Pathway	0.466667	0.887	470	0.975037
cdk5Pathway	0.415686	0.888	472	0.975037
SA_G2_AND_M_PHASES	0.34902	0.893	473	0.975037
Il12Pathway	0.411765	0.893	473	0.975037
GPCRs_Class_C_Metabotropic_glutamate_pheromone	0.411765	0.893	473	0.975037
eif2Pathway	0.345098	0.898	476	0.975037
mrpPathway	0.345098	0.898	476	0.975037
SIG_Regulation_of_the_actin_cytoskeleton_by_Rho_GTPases	0.458824	0.898	476	0.975037
NFKB_INDUCED	0.54902	0.903	479	0.975037
sarsPathway	0.341176	0.904	480	0.975037
plk3Pathway	0.341176	0.904	480	0.975037
SA_FAS_SIGNALLING	0.337255	0.907	482	0.975037
tcrMoleculePathway	0.337255	0.907	482	0.975037
ST_GRANULE_CELL_SURVIVAL_PATHWAY	0.45098	0.91	484	0.975037
electron_transport	0.490196	0.911	485	0.975037
ahspPathway	0.396078	0.915	486	0.975037
trkaPathway	0.392157	0.916	487	0.975037
erbb4Pathway	0.329412	0.917	488	0.975037
SA_PROGRAMMED_CELL_DEATH	0.386275	0.919	489	0.975037
GLYCOL	0.388235	0.919	489	0.975037
gabaPathway	0.388235	0.919	489	0.975037
cell2cellPathway	0.386275	0.919	489	0.975037
erbb3Pathway	0.309804	0.922	493	0.976235
FETAL_LIVER_HS_ENRICHED_TF_JP	0.498039	0.933	494	0.982103
cdc42racPathway	0.376471	0.934	495	0.982103
cell_surface_receptor_linked_signal_transduction	0.533333	0.936	496	0.982103
EMT_UP	0.452941	0.941	497	0.982103
MAP00530_Aminosugars_metabolism	0.370588	0.941	497	0.982103
GNF_FEMALE_GENES	0.482353	0.943	499	0.982103
hifPathway	0.364706	0.945	500	0.982103
Cell_Cycle	0.478431	0.946	501	0.982103
KRAS_TOP100_KNOCKDOWN	0.47451	0.948	502	0.982103
tcrPathway	0.403922	0.949	503	0.982103
Proteasome_Degradation	0.401961	0.949	503	0.982103
mta3Pathway	0.354902	0.952	505	0.982103
cardiacegfPathway	0.354902	0.952	505	0.982103
MAP00150_Androgen_and_estrogen_metabolism	0.34902	0.959	507	0.983493
KET	0.290196	0.959	507	0.983493
SA_MMP_CYTOKINE_CONNECTION	0.34902	0.959	507	0.983493
cytokinePathway	0.329412	0.973	510	0.990175
MAP00140_C21_Steroid_hormone_metabolism	0.27451	0.973	510	0.990175
fibrinolysisPathway	0.329412	0.973	510	0.990175
rarPathway	0.262745	0.974	513	0.990175
ptc1Pathway	0.32549	0.975	514	0.990175
ANDROGEN_GENES_FROM_NETAFFX	0.388235	0.978	515	0.991293
MAP00910_Nitrogen_metabolism	0.309804	0.981	516	0.992407
KRAS_TOP100_CONTROL	0.364706	0.986	517	0.995536
pdgfPathway	0.323529	0.988	518	0.995629
INSULIN_2F_DOWN	0.301961	0.992	519	0.997734
eponfkbPathway	0.25098	0.996	520	0.999831
rbPathway	0.235294	0.998	521	0.999916
CR_DNA_MET_AND_MOD	0.129412	1	522	1

## Sheet: GAGE_Gender_C1
	p.geomean	stat.mean	p.val	q.val	set.size	exp1	Rank
chrY	0.000940451	3.31242	0.000940451	0.297182	40	0.000940451	1
chrYq11	0.00212199	3.31872	0.00212199	0.335274	16	0.00212199	2
chrXp22	0.0084923	2.4238	0.0084923	0.894522	76	0.0084923	3
chr5q15	0.0276816	2.07992	0.0276816	0.922902	9	0.0276816	4
chr12	0.0487551	1.65841	0.0487551	0.922902	571	0.0487551	5
chrYp11	0.0519349	1.70929	0.0519349	0.922902	18	0.0519349	6
chr15q11	0.0718602	1.5802	0.0718602	0.922902	7	0.0718602	7
chr3p26	0.0819177	1.46861	0.0819177	0.922902	9	0.0819177	8
chr5p14	0.0863491	1.49019	0.0863491	0.922902	6	0.0863491	9
chrX	0.0892757	1.34642	0.0892757	0.922902	409	0.0892757	10
chr2q21	0.113383	1.24678	0.113383	0.922902	13	0.113383	11
chr12q13	0.114249	1.20684	0.114249	0.922902	143	0.114249	12
chr12p12	0.129017	1.14324	0.129017	0.922902	30	0.129017	13
chr21p11	0.132387	2.06647	0.132387	0.922902	2	0.132387	14
chr18q22	0.1402	1.12512	0.1402	0.922902	8	0.1402	15
chrXp11	0.145021	1.06127	0.145021	0.922902	95	0.145021	16
chr17q21	0.145792	1.05661	0.145792	0.922902	144	0.145792	17
chr12q14	0.147305	1.06076	0.147305	0.922902	23	0.147305	18
chr12q15	0.152506	1.04527	0.152506	0.922902	15	0.152506	19
chrXq28	0.153647	1.02473	0.153647	0.922902	70	0.153647	20
chr4q22	0.166513	0.980634	0.166513	0.922902	21	0.166513	21
chr2q31	0.168061	0.967678	0.168061	0.922902	41	0.168061	22
chrYp22	0.184824	0.937427	0.184824	0.922902	8	0.184824	23
chr1q41	0.185599	0.912909	0.185599	0.922902	12	0.185599	24
chr4q34	0.18789	0.914816	0.18789	0.922902	8	0.18789	25
chr2p24	0.188578	0.899989	0.188578	0.922902	14	0.188578	26
chr4q27	0.191058	0.89539	0.191058	0.922902	11	0.191058	27
chr15q23	0.201109	0.850045	0.201109	0.922902	16	0.201109	28
chrXq25	0.203591	0.840783	0.203591	0.922902	16	0.203591	29
chr6q26	0.205769	0.857182	0.205769	0.922902	6	0.205769	30
chr11q12	0.2135	0.796841	0.2135	0.922902	66	0.2135	31
chr12q21	0.221797	0.772025	0.221797	0.922902	27	0.221797	32
chr2q37	0.222828	0.765169	0.222828	0.922902	62	0.222828	33
chr2q23	0.227788	0.762623	0.227788	0.922902	10	0.227788	34
chr1p21	0.228767	0.751879	0.228767	0.922902	18	0.228767	35
chr5p15	0.232649	0.736023	0.232649	0.922902	25	0.232649	36
chr6q13	0.233291	0.746398	0.233291	0.922902	11	0.233291	37
chr9q34	0.234364	0.725925	0.234364	0.922902	103	0.234364	38
chr6q21	0.235025	0.726986	0.235025	0.922902	32	0.235025	39
chr16p12	0.238263	0.716901	0.238263	0.922902	28	0.238263	40
chr4p14	0.2429	0.707447	0.2429	0.922902	14	0.2429	41
chr12q12	0.244251	0.723236	0.244251	0.922902	6	0.244251	42
chr16	0.245303	0.689633	0.245303	0.922902	445	0.245303	43
chr15q15	0.248548	0.682626	0.248548	0.922902	36	0.248548	44
chr5p12	0.256782	0.677326	0.256782	0.922902	6	0.256782	45
chr15q13	0.262363	0.650501	0.262363	0.922902	9	0.262363	46
chr9	0.267823	0.619698	0.267823	0.922902	375	0.267823	47
chr3q28	0.27258	0.632936	0.27258	0.922902	6	0.27258	48
chr4q25	0.281275	0.584814	0.281275	0.922902	18	0.281275	49
chr20p12	0.281445	0.582609	0.281445	0.922902	25	0.281445	50
chr1q23	0.281713	0.57912	0.281713	0.922902	72	0.281713	51
chr9p21	0.281898	0.58047	0.281898	0.922902	32	0.281898	52
chr4q23	0.282894	0.583076	0.282894	0.922902	12	0.282894	53
chr4q35	0.284584	0.576853	0.284584	0.922902	14	0.284584	54
chr5	0.284735	0.569034	0.284735	0.922902	468	0.284735	55
chr10p14	0.289305	0.563776	0.289305	0.922902	12	0.289305	56
chr15q26	0.291631	0.551518	0.291631	0.922902	32	0.291631	57
chr6p23	0.292421	0.596876	0.292421	0.922902	3	0.292421	58
chr11q13	0.292458	0.546832	0.292458	0.922902	146	0.292458	59
chr4p15	0.29649	0.538689	0.29649	0.922902	22	0.29649	60
chr7p11	0.29847	0.542235	0.29847	0.922902	8	0.29847	61
chr7p14	0.299798	0.528349	0.299798	0.922902	26	0.299798	62
chr14q31	0.301639	0.532511	0.301639	0.922902	8	0.301639	63
chr13q22	0.301653	0.527786	0.301653	0.922902	12	0.301653	64
chr1q24	0.304564	0.51388	0.304564	0.922902	33	0.304564	65
chr11p11	0.305346	0.511453	0.305346	0.922902	35	0.305346	66
chr3p12	0.311696	0.584884	0.311696	0.922902	2	0.311696	67
chr11p12	0.313441	0.510264	0.313441	0.922902	5	0.313441	68
chr17q22	0.320621	0.492878	0.320621	0.922902	4	0.320621	69
chrXq11	0.328522	0.518102	0.328522	0.922902	2	0.328522	70
chr16q24	0.335023	0.427808	0.335023	0.922902	38	0.335023	71
chr5p13	0.336292	0.424967	0.336292	0.922902	28	0.336292	72
chr15	0.337767	0.41876	0.337767	0.922902	318	0.337767	73
chr9q33	0.338517	0.417945	0.338517	0.922902	44	0.338517	74
chr3q26	0.338722	0.417753	0.338722	0.922902	35	0.338722	75
chr2q12	0.34509	0.404484	0.34509	0.922902	11	0.34509	76
chr17p13	0.349414	0.387392	0.349414	0.922902	115	0.349414	77
chr13q32	0.350913	0.385929	0.350913	0.922902	19	0.350913	78
chr19	0.355013	0.371906	0.355013	0.922902	631	0.355013	79
chr3p14	0.355419	0.373252	0.355419	0.922902	22	0.355419	80
chr21q21	0.360149	0.360397	0.360149	0.922902	23	0.360149	81
chr11q22	0.361275	0.356892	0.361275	0.922902	29	0.361275	82
chr10q11	0.362694	0.353184	0.362694	0.922902	27	0.362694	83
chrXq23	0.363922	0.35107	0.363922	0.922902	18	0.363922	84
chr10p13	0.363938	0.350545	0.363938	0.922902	20	0.363938	85
chr5q11	0.377041	0.315965	0.377041	0.922902	17	0.377041	86
chr2p21	0.381119	0.304999	0.381119	0.922902	18	0.381119	87
chr21	0.381348	0.302258	0.381348	0.922902	132	0.381348	88
chr5q31	0.382544	0.299301	0.382544	0.922902	84	0.382544	89
chr9q21	0.384352	0.295276	0.384352	0.922902	35	0.384352	90
chr9p23	0.384439	0.307481	0.384439	0.922902	4	0.384439	91
chr20p11	0.384477	0.295015	0.384477	0.922902	33	0.384477	92
chrXq27	0.387232	0.290885	0.387232	0.922902	10	0.387232	93
chr3p22	0.388318	0.285038	0.388318	0.922902	31	0.388318	94
chr3q13	0.394702	0.267954	0.394702	0.922902	44	0.394702	95
chr3q22	0.404578	0.242699	0.404578	0.922902	29	0.404578	96
chr8q11	0.405188	0.242222	0.405188	0.922902	15	0.405188	97
chr2q24	0.40555	0.240148	0.40555	0.922902	29	0.40555	98
chr14q11	0.406607	0.236729	0.406607	0.922902	71	0.406607	99
chr1p36	0.407042	0.235366	0.407042	0.922902	153	0.407042	100
chr10q26	0.409031	0.230673	0.409031	0.922902	49	0.409031	101
chr18p11	0.409068	0.230754	0.409068	0.922902	40	0.409068	102
chr6q14	0.411722	0.224472	0.411722	0.922902	23	0.411722	103
chr4p12	0.418751	0.208459	0.418751	0.922902	9	0.418751	104
chr15q14	0.423831	0.195096	0.423831	0.922902	10	0.423831	105
chr1p13	0.425097	0.189267	0.425097	0.922902	63	0.425097	106
chr9q32	0.425144	0.190853	0.425144	0.922902	16	0.425144	107
chr6q12	0.426684	0.19709	0.426684	0.922902	3	0.426684	108
chr13	0.426913	0.184373	0.426913	0.922902	180	0.426913	109
chr3q11	0.4294	0.18996	0.4294	0.922902	3	0.4294	110
chr5q14	0.429932	0.177596	0.429932	0.922902	23	0.429932	111
chr4q26	0.430046	0.178843	0.430046	0.922902	10	0.430046	112
chr10p11	0.437217	0.159594	0.437217	0.922902	14	0.437217	113
chr6p22	0.438868	0.154067	0.438868	0.922902	89	0.438868	114
chr11p13	0.44152	0.148171	0.44152	0.922902	19	0.44152	115
chr17p11	0.442146	0.14615	0.442146	0.922902	31	0.442146	116
chr3q29	0.444456	0.140784	0.444456	0.922902	18	0.444456	117
chr11q11	0.444608	0.175798	0.444608	0.922902	2	0.444608	118
chr10p12	0.448763	0.129711	0.448763	0.922902	19	0.448763	119
chr2p14	0.450578	0.1282	0.450578	0.922902	5	0.450578	120
chr6p24	0.453194	0.118428	0.453194	0.922902	19	0.453194	121
chr2q34	0.455117	0.114264	0.455117	0.922902	11	0.455117	122
chr16p11	0.4561	0.110563	0.4561	0.922902	48	0.4561	123
chr10q23	0.456421	0.109749	0.456421	0.922902	48	0.456421	124
chr8q21	0.456714	0.109165	0.456714	0.922902	32	0.456714	125
chr11	0.457669	0.106328	0.457669	0.922902	652	0.457669	126
chr18q23	0.457738	0.107898	0.457738	0.922902	10	0.457738	127
chr2q11	0.464829	0.0886189	0.464829	0.922902	36	0.464829	128
chr3p23	0.466234	0.0865803	0.466234	0.922902	8	0.466234	129
chrDR52	0.466762	0.096536	0.466762	0.922902	2	0.466762	130
chr15q24	0.467767	0.0811587	0.467767	0.922902	38	0.467767	131
chr2q33	0.468428	0.079504	0.468428	0.922902	37	0.468428	132
chr16q21	0.470572	0.0762276	0.470572	0.922902	5	0.470572	133
chr4q33	0.475194	0.0672882	0.475194	0.922902	3	0.475194	134
chr12q22	0.475798	0.0617113	0.475798	0.922902	9	0.475798	135
chr19q12	0.475855	0.062175	0.475855	0.922902	6	0.475855	136
chr22	0.475883	0.0605186	0.475883	0.922902	269	0.475883	137
chr2p25	0.47908	0.0526991	0.47908	0.922902	29	0.47908	138
chr11p14	0.480002	0.0507282	0.480002	0.922902	12	0.480002	139
chr10q22	0.480429	0.049192	0.480429	0.922902	55	0.480429	140
chr7p13	0.482584	0.0439936	0.482584	0.922902	18	0.482584	141
chr12p13	0.486265	0.0344782	0.486265	0.922902	104	0.486265	142
chr13q12	0.490912	0.0228565	0.490912	0.922902	41	0.490912	143
chrXp21	0.494648	0.0135678	0.494648	0.922902	13	0.494648	144
chr17q11	0.50277	-0.00696724	0.50277	0.922902	38	0.50277	145
chr9q31	0.506155	-0.0155012	0.506155	0.922902	28	0.506155	146
chr12q23	0.508892	-0.0223993	0.508892	0.922902	29	0.508892	147
chr10q24	0.509933	-0.0249448	0.509933	0.922902	74	0.509933	148
chr1	0.510119	-0.0253693	0.510119	0.922902	1104	0.510119	149
chr6q25	0.510528	-0.0264773	0.510528	0.922902	40	0.510528	150
chr4	0.511993	-0.030076	0.511993	0.922902	418	0.511993	151
chr13q21	0.518276	-0.0473536	0.518276	0.922902	5	0.518276	152
chr1q21	0.519399	-0.048718	0.519399	0.922902	86	0.519399	153
chr9p13	0.522438	-0.0564182	0.522438	0.922902	50	0.522438	154
chr2q32	0.523709	-0.0598216	0.523709	0.922902	22	0.523709	155
chr4q12	0.524768	-0.0626478	0.524768	0.922902	16	0.524768	156
chrYq28	0.526456	-0.0776704	0.526456	0.922902	2	0.526456	157
chr2p12	0.527908	-0.0713173	0.527908	0.922902	8	0.527908	158
chr16q22	0.532502	-0.0817341	0.532502	0.922902	60	0.532502	159
chr22q13	0.532519	-0.0817022	0.532519	0.922902	107	0.532519	160
chr6q24	0.535529	-0.089881	0.535529	0.922902	17	0.535529	161
chr7q35	0.537098	-0.097212	0.537098	0.922902	4	0.537098	162
chr1p34	0.537705	-0.0948014	0.537705	0.922902	84	0.537705	163
chr16q12	0.538082	-0.0960373	0.538082	0.922902	29	0.538082	164
chr9p22	0.538466	-0.0979317	0.538466	0.922902	10	0.538466	165
chr1q31	0.538653	-0.0976036	0.538653	0.922902	24	0.538653	166
chr1q43	0.540516	-0.103172	0.540516	0.922902	10	0.540516	167
chr1p32	0.5423	-0.10665	0.5423	0.922902	33	0.5423	168
chr12q24	0.543276	-0.108833	0.543276	0.922902	98	0.543276	169
chr7q22	0.54403	-0.110804	0.54403	0.922902	67	0.54403	170
chr8p11	0.545007	-0.113782	0.545007	0.922902	21	0.545007	171
chr13q34	0.551423	-0.130048	0.551423	0.922902	23	0.551423	172
chr17q24	0.551686	-0.13071	0.551686	0.922902	23	0.551686	173
chr6q23	0.555794	-0.141019	0.555794	0.922902	29	0.555794	174
chr8q12	0.55641	-0.143287	0.55641	0.922902	14	0.55641	175
chr7p12	0.557471	-0.148383	0.557471	0.922902	7	0.557471	176
chr6q15	0.559985	-0.152071	0.559985	0.922902	18	0.559985	177
chr5q12	0.560293	-0.15507	0.560293	0.922902	7	0.560293	178
chr6p12	0.561242	-0.154724	0.561242	0.922902	34	0.561242	179
chr16p13	0.564079	-0.16149	0.564079	0.922902	124	0.564079	180
chr4q24	0.564308	-0.164227	0.564308	0.922902	10	0.564308	181
chr9p24	0.565811	-0.166714	0.565811	0.922902	23	0.565811	182
chr1p35	0.569013	-0.174487	0.569013	0.922902	37	0.569013	183
chr8p23	0.570529	-0.179101	0.570529	0.922902	18	0.570529	184
chr19q13	0.57263	-0.183143	0.57263	0.922902	344	0.57263	185
chr3q12	0.575328	-0.192441	0.575328	0.922902	11	0.575328	186
chr5q32	0.57717	-0.195979	0.57717	0.922902	22	0.57717	187
chr10	0.579875	-0.201649	0.579875	0.922902	356	0.579875	188
chr21q22	0.581116	-0.205005	0.581116	0.922902	106	0.581116	189
chr3p13	0.584639	-0.224654	0.584639	0.922902	4	0.584639	190
chr16q11	0.586025	-0.241999	0.586025	0.922902	3	0.586025	191
chrXq12	0.58696	-0.228415	0.58696	0.922902	5	0.58696	192
chr3q24	0.601703	-0.260919	0.601703	0.922902	12	0.601703	193
chr3q25	0.603107	-0.262833	0.603107	0.922902	26	0.603107	194
chr6q27	0.603654	-0.264498	0.603654	0.922902	22	0.603654	195
chr11q25	0.604382	-0.285941	0.604382	0.922902	3	0.604382	196
chr4q13	0.604564	-0.266135	0.604564	0.922902	39	0.604564	197
chr12p11	0.606182	-0.272439	0.606182	0.922902	13	0.606182	198
chr2q36	0.607278	-0.274934	0.607278	0.922902	15	0.607278	199
chr8p12	0.608083	-0.275867	0.608083	0.922902	25	0.608083	200
chr8q23	0.608908	-0.282913	0.608908	0.922902	7	0.608908	201
chr2q35	0.614833	-0.292931	0.614833	0.922902	41	0.614833	202
chr21q11	0.615199	-0.324248	0.615199	0.922902	3	0.615199	203
chr6q22	0.616675	-0.298332	0.616675	0.922902	28	0.616675	204
chr13q31	0.620974	-0.315716	0.620974	0.922902	7	0.620974	205
chr6q16	0.62437	-0.320143	0.62437	0.922902	15	0.62437	206
chr11q21	0.624879	-0.324941	0.624879	0.922902	8	0.624879	207
chr3q27	0.625557	-0.321506	0.625557	0.922902	33	0.625557	208
chr1p22	0.625635	-0.322087	0.625635	0.922902	26	0.625635	209
chr14q22	0.627691	-0.3278	0.627691	0.922902	23	0.627691	210
chr8q24	0.628587	-0.32877	0.628587	0.922902	71	0.628587	211
chr8	0.631166	-0.335073	0.631166	0.922902	363	0.631166	212
chr2q14	0.631701	-0.338156	0.631701	0.922902	28	0.631701	213
chr8p21	0.637125	-0.351764	0.637125	0.922902	52	0.637125	214
chr5q35	0.639542	-0.358134	0.639542	0.922902	57	0.639542	215
chr7p15	0.648161	-0.382044	0.648161	0.922902	34	0.648161	216
chr13q13	0.651109	-0.391027	0.651109	0.922902	22	0.651109	217
chrXq24	0.656223	-0.406911	0.656223	0.922902	14	0.656223	218
chr1q44	0.656302	-0.412659	0.656302	0.922902	7	0.656302	219
chr8q13	0.660471	-0.417226	0.660471	0.922902	19	0.660471	220
chr11q14	0.664171	-0.427167	0.664171	0.922902	21	0.664171	221
chr7q36	0.667926	-0.436366	0.667926	0.922902	32	0.667926	222
chr1q25	0.678856	-0.466272	0.678856	0.922902	41	0.678856	223
chr2p22	0.680993	-0.474735	0.680993	0.922902	18	0.680993	224
chr19p13	0.684057	-0.479332	0.684057	0.922902	286	0.684057	225
chr1p31	0.686037	-0.486569	0.686037	0.922902	41	0.686037	226
chrXq21	0.686324	-0.489234	0.686324	0.922902	21	0.686324	227
chr20	0.687326	-0.488535	0.687326	0.922902	308	0.687326	228
chr8q22	0.690875	-0.50105	0.690875	0.922902	31	0.690875	229
chr18	0.69444	-0.50908	0.69444	0.922902	136	0.69444	230
chr6	0.695516	-0.511681	0.695516	0.922902	614	0.695516	231
chr3p25	0.698823	-0.523337	0.698823	0.922902	37	0.698823	232
chr7q21	0.699711	-0.52552	0.699711	0.922902	44	0.699711	233
chr10q25	0.700582	-0.528946	0.700582	0.922902	31	0.700582	234
chr18q21	0.702698	-0.533992	0.702698	0.922902	51	0.702698	235
chr11q24	0.704415	-0.540396	0.704415	0.922902	28	0.704415	236
chr7p22	0.709262	-0.555393	0.709262	0.922902	23	0.709262	237
chr20q12	0.71	-0.576959	0.71	0.922902	5	0.71	238
chr17	0.711695	-0.558493	0.711695	0.922902	612	0.711695	239
chr7p21	0.712804	-0.566523	0.712804	0.922902	20	0.712804	240
chr22q12	0.715089	-0.569633	0.715089	0.922902	73	0.715089	241
chr6p25	0.716034	-0.576846	0.716034	0.922902	21	0.716034	242
chrXq13	0.716207	-0.575227	0.716207	0.922902	28	0.716207	243
chr4q31	0.719634	-0.585304	0.719634	0.922902	31	0.719634	244
chr5q13	0.720107	-0.586796	0.720107	0.922902	28	0.720107	245
chr22q11	0.72193	-0.590083	0.72193	0.922902	68	0.72193	246
chr15q12	0.722469	-0.627683	0.722469	0.922902	4	0.722469	247
chr5q23	0.725548	-0.603513	0.725548	0.922902	26	0.725548	248
chr16q13	0.727621	-0.613852	0.727621	0.922902	14	0.727621	249
chr7q34	0.730482	-0.618411	0.730482	0.922902	29	0.730482	250
chr13q33	0.73498	-0.652123	0.73498	0.922902	8	0.73498	251
chr13q14	0.736431	-0.634793	0.736431	0.922902	47	0.736431	252
chr2	0.742179	-0.650246	0.742179	0.922902	685	0.742179	253
chr2q22	0.742659	-0.67401	0.742659	0.922902	7	0.742659	254
chr17p12	0.744747	-0.669243	0.744747	0.922902	12	0.744747	255
chr15q25	0.759096	-0.707348	0.759096	0.922936	36	0.759096	256
chr14q32	0.760009	-0.707866	0.760009	0.922936	91	0.760009	257
chr8p22	0.760332	-0.719287	0.760332	0.922936	14	0.760332	258
chr9q13	0.762092	-0.900641	0.762092	0.922936	2	0.762092	259
chr17q12	0.768591	-0.737618	0.768591	0.922936	43	0.768591	260
chr7q33	0.77214	-0.763394	0.77214	0.922936	10	0.77214	261
chr5q33	0.773199	-0.754522	0.773199	0.922936	30	0.773199	262
chr10p15	0.777046	-0.768722	0.777046	0.922936	25	0.777046	263
chr4q32	0.778762	-0.776789	0.778762	0.922936	20	0.778762	264
chr7q32	0.78041	-0.781939	0.78041	0.922936	20	0.78041	265
chr16q23	0.792924	-0.830246	0.792924	0.922936	17	0.792924	266
chr1p12	0.793036	-0.834944	0.793036	0.922936	12	0.793036	267
chr15q22	0.796021	-0.832994	0.796021	0.922936	34	0.796021	268
chr19p12	0.798642	-0.874473	0.798642	0.922936	6	0.798642	269
chr4q28	0.809423	-0.961249	0.809423	0.922936	4	0.809423	270
chr20p13	0.809862	-0.882535	0.809862	0.922936	40	0.809862	271
chr2q13	0.811523	-0.895096	0.811523	0.922936	19	0.811523	272
chr2p16	0.811574	-0.89994	0.811574	0.922936	16	0.811574	273
chr2p13	0.812529	-0.89186	0.812529	0.922936	45	0.812529	274
chr18q12	0.816797	-0.913862	0.816797	0.922936	27	0.816797	275
chr5q34	0.817203	-0.924093	0.817203	0.922936	12	0.817203	276
chr4p16	0.820362	-0.922068	0.820362	0.922936	43	0.820362	277
chr3	0.825561	-0.937162	0.825561	0.922936	560	0.825561	278
chr18q11	0.827228	-0.960344	0.827228	0.922936	17	0.827228	279
chr17q23	0.827504	-0.949343	0.827504	0.922936	52	0.827504	280
chr3p11	0.827655	-1.21576	0.827655	0.922936	3	0.827655	281
chrXq22	0.829133	-0.95694	0.829133	0.922936	45	0.829133	282
chr14q21	0.832935	-0.976163	0.832935	0.922936	24	0.832935	283
chr4p13	0.834736	-1.09301	0.834736	0.922936	4	0.834736	284
chr14q23	0.836639	-0.987686	0.836639	0.922936	37	0.836639	285
chr11q23	0.843157	-1.01123	0.843157	0.922936	70	0.843157	286
chr6p21	0.846409	-1.02255	0.846409	0.922936	191	0.846409	287
chr15q21	0.847162	-1.03073	0.847162	0.922936	43	0.847162	288
chr7q31	0.847527	-1.03408	0.847527	0.922936	37	0.847527	289
chr14q24	0.849084	-1.0381	0.849084	0.922936	60	0.849084	290
chr10q21	0.850406	-1.05005	0.850406	0.922936	24	0.850406	291
chr1q42	0.855115	-1.06598	0.855115	0.922936	42	0.855115	292
chr2p11	0.85576	-1.0746	0.85576	0.922936	23	0.85576	293
chr1p33	0.862003	-1.12993	0.862003	0.926507	10	0.862003	294
chr3p24	0.874119	-1.16605	0.874119	0.934378	18	0.874119	295
chr20q11	0.877873	-1.17012	0.877873	0.934378	65	0.877873	296
chr20q13	0.880329	-1.1793	0.880329	0.934378	139	0.880329	297
chr1q32	0.882782	-1.19377	0.882782	0.934378	80	0.882782	298
chr7	0.891885	-1.23743	0.891885	0.934378	483	0.891885	299
chr7q11	0.892306	-1.24981	0.892306	0.934378	39	0.892306	300
chr2p15	0.895781	-1.32393	0.895781	0.934378	9	0.895781	301
chr14	0.895866	-1.25947	0.895866	0.934378	369	0.895866	302
chr14q12	0.895939	-1.35856	0.895939	0.934378	8	0.895939	303
chr3q23	0.902318	-1.34392	0.902318	0.934975	13	0.902318	304
chr11p15	0.902429	-1.29909	0.902429	0.934975	126	0.902429	305
chr3q21	0.907566	-1.33813	0.907566	0.937225	39	0.907566	306
chr2p23	0.910978	-1.35968	0.910978	0.937685	44	0.910978	307
chr4q21	0.917077	-1.40219	0.917077	0.940897	35	0.917077	308
chr5q21	0.921198	-1.54848	0.921198	0.942066	7	0.921198	309
chr5q22	0.928475	-1.51249	0.928475	0.946445	16	0.928475	310
chr9q22	0.942712	-1.59352	0.942712	0.957868	49	0.942712	311
chr14q13	0.952002	-1.74465	0.952002	0.964207	14	0.952002	312
chr1q22	0.959103	-1.77602	0.959103	0.968295	33	0.959103	313
chr17q25	0.973508	-1.9501	0.973508	0.979238	82	0.973508	314
chr3p21	0.976607	-2.00023	0.976607	0.979238	108	0.976607	315
chrXq26	0.979238	-2.11611	0.979238	0.979238	21	0.979238	316
chr9q12	NA	NA	NA	NA	0	NA	#VALUE!
chr6q11	NA	NA	NA	NA	1	NA	#VALUE!
chr4q11	NA	NA	NA	NA	1	NA	#VALUE!

## Sheet: GAGE_Gender_C2
	p.geomean	stat.mean	p.val	q.val	set.size	exp1	Rank
GNF_FEMALE_GENES	0.00536391	2.59218	0.00536391	0.913974	85	0.00536391	1
XINACT_MERGED	0.00780428	2.60437	0.00780428	0.913974	20	0.00780428	2
TESTIS_GENES_FROM_XHX_AND_NETAFFX	0.00805038	2.44964	0.00805038	0.913974	73	0.00805038	3
INSULIN_2F_UP	0.0276959	1.92159	0.0276959	0.913974	196	0.0276959	4
RAP_DOWN	0.0414465	1.73825	0.0414465	0.913974	214	0.0414465	5
aifPathway	0.0452972	2.25191	0.0452972	0.913974	3	0.0452972	6
LEU_DOWN	0.0506047	1.64361	0.0506047	0.913974	166	0.0506047	7
UPREG_BY_HOXA9	0.0713997	1.4846	0.0713997	0.913974	33	0.0713997	8
CR_CYTOSKELETON	0.0724146	1.48749	0.0724146	0.913974	23	0.0724146	9
hifPathway	0.0802053	1.44203	0.0802053	0.913974	15	0.0802053	10
Cell_Cycle	0.0847703	1.38039	0.0847703	0.913974	76	0.0847703	11
gabaPathway	0.119612	1.21313	0.119612	0.913974	11	0.119612	12
GLUT_DOWN	0.123905	1.15686	0.123905	0.913974	288	0.123905	13
Proteasome_Degradation	0.124977	1.16179	0.124977	0.913974	31	0.124977	14
wntPathway	0.137907	1.1028	0.137907	0.913974	25	0.137907	15
INSULIN_2F_DOWN	0.141998	1.08083	0.141998	0.913974	32	0.141998	16
rbPathway	0.148184	1.06781	0.148184	0.913974	13	0.148184	17
cdc25Pathway	0.150303	1.07014	0.150303	0.913974	9	0.150303	18
fasPathway	0.152827	1.03385	0.152827	0.913974	29	0.152827	19
GPCRs_Class_B_Secretin-like	0.157112	1.01849	0.157112	0.913974	23	0.157112	20
fibrinolysisPathway	0.15805	1.0263	0.15805	0.913974	12	0.15805	21
g2Pathway	0.166236	0.980143	0.166236	0.913974	23	0.166236	22
proteasomePathway	0.168625	0.971317	0.168625	0.913974	21	0.168625	23
GLYCOL	0.168891	0.970436	0.168891	0.913974	21	0.168891	24
pparPathway	0.169317	1.03985	0.169317	0.913974	4	0.169317	25
GLUCOSE_DOWN	0.171588	0.949444	0.171588	0.913974	148	0.171588	26
d4gdiPathway	0.17665	0.94896	0.17665	0.913974	12	0.17665	27
MAP00970_Aminoacyl_tRNA_biosynthesis	0.177199	0.938946	0.177199	0.913974	18	0.177199	28
g1Pathway	0.178477	0.929967	0.178477	0.913974	26	0.178477	29
pitx2Pathway	0.179721	0.930731	0.179721	0.913974	16	0.179721	30
SIG_PIP3SIGINCARDIACMYOCTES	0.186985	0.892278	0.186985	0.913974	64	0.186985	31
GATA1_WEISS	0.188089	0.894155	0.188089	0.913974	24	0.188089	32
gsk3Pathway	0.189845	0.886342	0.189845	0.913974	26	0.189845	33
MAP00150_Androgen_and_estrogen_metabolism	0.18997	0.890398	0.18997	0.913974	17	0.18997	34
ps1Pathway	0.191387	0.889153	0.191387	0.913974	13	0.191387	35
P53_UP	0.191405	0.877702	0.191405	0.913974	40	0.191405	36
CR_DNA_MET_AND_MOD	0.193484	0.874232	0.193484	0.913974	24	0.193484	37
ppargPathway	0.198077	0.875365	0.198077	0.913974	8	0.198077	38
cell_death	0.19838	0.862874	0.19838	0.913974	13	0.19838	39
il3Pathway	0.199524	0.857555	0.199524	0.913974	15	0.199524	40
insulin_signalling	0.200711	0.840877	0.200711	0.913974	102	0.200711	41
MYC_MUT	0.20928	0.865124	0.20928	0.913974	5	0.20928	42
trkaPathway	0.211753	0.813539	0.211753	0.913974	14	0.211753	43
Il12Pathway	0.216214	0.792793	0.216214	0.913974	22	0.216214	44
s1pPathway	0.220317	0.794086	0.220317	0.913974	8	0.220317	45
HEMO_TF_LIST_JP	0.220366	0.77277	0.220366	0.913974	86	0.220366	46
calcineurinPathway	0.221325	0.777072	0.221325	0.913974	18	0.221325	47
cell_cycle_checkpoint	0.221878	0.771987	0.221878	0.913974	26	0.221878	48
ceramidePathway	0.226539	0.757544	0.226539	0.913974	22	0.226539	49
cdk5Pathway	0.227852	0.758347	0.227852	0.913974	13	0.227852	50
MAP00650_Butanoate_metabolism	0.230144	0.746008	0.230144	0.913974	20	0.230144	51
eponfkbPathway	0.230398	0.75207	0.230398	0.913974	11	0.230398	52
bcl2family_and_reg_network	0.231755	0.740385	0.231755	0.913974	23	0.231755	53
salmonellaPathway	0.23335	0.740771	0.23335	0.913974	12	0.23335	54
p53hypoxiaPathway	0.234231	0.732502	0.234231	0.913974	20	0.234231	55
p53Pathway	0.23814	0.721393	0.23814	0.913974	16	0.23814	56
il4Pathway	0.240193	0.719328	0.240193	0.913974	11	0.240193	57
cell_proliferation	0.242278	0.69961	0.242278	0.913974	214	0.242278	58
SIG_InsulinReceptorPathwayInCardiacMyocytes	0.242638	0.700521	0.242638	0.913974	50	0.242638	59
caspase_activity	0.243288	0.721543	0.243288	0.913974	7	0.243288	60
dcPathway	0.243342	0.702453	0.243342	0.913974	20	0.243342	61
MAP00400_Phenylalanine_tyrosine_and_tryptophan_biosynthesis	0.248286	0.698111	0.248286	0.913974	8	0.248286	62
breast_cancer_estrogen_signalling	0.252693	0.667268	0.252693	0.913974	99	0.252693	63
ahspPathway	0.253704	0.674458	0.253704	0.913974	12	0.253704	64
plk3Pathway	0.255747	0.67827	0.255747	0.913974	7	0.255747	65
MAP00860_Porphyrin_and_chlorophyll_metabolism	0.256943	0.66016	0.256943	0.913974	17	0.256943	66
MAP00252_Alanine_and_aspartate_metabolism	0.259263	0.652661	0.259263	0.913974	21	0.259263	67
[truncated: 455 more rows]

[truncated: 5 more sheets: GSEA_Gender_C1, GSEA_Gender_C2, GSAA_Gender_C1, GSAA_Gender_C2, Sheet4]
