# Supplementary material for: Inferring pathway dysregulation in cancers from multiple types of omic data
Source: Genome Med. 2015 Jun 26;7(1):61. doi: 10.1186/s13073-015-0189-4 (PMC4499940; doi:10.1186/s13073-015-0189-4)
Supplement: Additional file 3: — Excel document that contains the raw GSOA, GAGE, GSEA, and GSAAseqSP results for the RAS mutation analysis in lung adenocarcinoma. [file 13073_2015_189_MOESM3_ESM.xlsx]

## Sheet: GSOA__RasAnaylsis_CGP
This document contains the raw GSOA, GAGE, GSEA, and GSAA results for the TCGA RAS mutation analysis in lung adenocarcinoma.
# dataFilePaths=/data/GSOA_Manuscript/Data/PANCAN12.IlluminaHiSeq_RNASeqV2.geneExp.tumor_whitelist_nodup classFilePath=/data/GSOA_Manuscript/Data/LUAD_Ras_MuationStatus.txt gmtFilePaths=/data/GSOA_Manuscript/Data/c2.cgp.v4.0.symbols.gmt numCores=32 numRandomIterations=1000 rowsToExclude= numFolds=5 classificationAlgorithm=svmrbf permuteSeed= date=Fri Jan 2 12:17:55 MST 2015 version=1.0
Gene Set	AUC	p-value	Rank	FDR
SCHMAHL_PDGF_SIGNALING	0.749412	0.001	1	0.486
GAUSSMANN_MLL_AF4_FUSION_TARGETS_D_DN	0.755126	0.001	1	0.486
KAYO_AGING_MUSCLE_DN	0.847563	0.001	1	0.486
GRADE_COLON_VS_RECTAL_CANCER_DN	0.845966	0.001	1	0.486
TAKADA_GASTRIC_CANCER_COPY_NUMBER_UP	0.75563	0.001	1	0.486
DAVICIONI_PAX_FOXO1_SIGNATURE_IN_ARMS_DN	0.815798	0.001	1	0.486
MANTOVANI_NFKB_TARGETS_UP	0.817563	0.001	1	0.486
YAGUE_PRETUMOR_DRUG_RESISTANCE_UP	0.73563	0.002	8	0.523385
RAO_BOUND_BY_SALL4	0.843025	0.002	8	0.523385
DING_LUNG_CANCER_MUTATED_RECURRENTLY	0.742185	0.002	8	0.523385
ASGHARZADEH_NEUROBLASTOMA_POOR_SURVIVAL_DN	0.79084	0.002	8	0.523385
GYORFFY_DOXORUBICIN_RESISTANCE	0.797479	0.002	8	0.523385
KUNINGER_IGF1_VS_PDGFB_TARGETS_DN	0.804706	0.002	8	0.523385
MASRI_RESISTANCE_TO_TAMOXIFEN_AND_AROMATASE_INHIBITORS_DN	0.794286	0.003	14	0.600353
CHESLER_BRAIN_HIGHEST_GENETIC_VARIANCE	0.782017	0.003	14	0.600353
AMUNDSON_GENOTOXIC_SIGNATURE	0.824034	0.003	14	0.600353
STEIN_ESRRA_TARGETS_RESPONSIVE_TO_ESTROGEN_UP	0.788235	0.003	14	0.600353
BILANGES_SERUM_SENSITIVE_VIA_TSC1	0.781513	0.004	18	0.716211
BREDEMEYER_RAG_SIGNALING_VIA_ATM_NOT_VIA_NFKB_UP	0.778992	0.004	18	0.716211
THILLAINADESAN_ZNF217_TARGETS_DN	0.730756	0.005	20	0.81
LIU_IL13_MEMORY_MODEL_DN	0.697143	0.005	20	0.81
SHAFFER_IRF4_MULTIPLE_MYELOMA_PROGRAM	0.776471	0.006	22	0.81648
CALVET_IRINOTECAN_SENSITIVE_VS_RESISTANT_UP	0.691933	0.006	22	0.81648
HUANG_GATA2_TARGETS_DN	0.807395	0.006	22	0.81648
SCHUHMACHER_MYC_TARGETS_UP	0.819496	0.006	22	0.81648
ZWANG_TRANSIENTLY_UP_BY_1ST_EGF_PULSE_ONLY	0.819496	0.007	26	0.882
MANN_RESPONSE_TO_AMIFOSTINE_DN	0.722353	0.007	26	0.882
HOELZEL_NF1_TARGETS_UP	0.818487	0.009	28	0.972
BILD_HRAS_ONCOGENIC_SIGNATURE	0.823697	0.009	28	0.972
AMIT_EGF_RESPONSE_120_HELA	0.794622	0.01	30	0.972
NADELLA_PRKAR1A_TARGETS_UP	0.704706	0.01	30	0.972
SWEET_KRAS_TARGETS_DN	0.793277	0.01	30	0.972
HOLLEMAN_DAUNORUBICIN_ALL_DN	0.70437	0.01	30	0.972
VANHARANTA_UTERINE_FIBROID_DN	0.791765	0.011	34	0.972
FARDIN_HYPOXIA_9	0.703193	0.011	34	0.972
ROME_INSULIN_TARGETS_IN_MUSCLE_DN	0.822857	0.011	34	0.972
SCHRAMM_INHBA_TARGETS_UP	0.700168	0.012	37	0.972
MIKKELSEN_MEF_HCP_WITH_H3_UNMETHYLATED	0.818992	0.012	37	0.972
GAJATE_RESPONSE_TO_TRABECTEDIN_DN	0.747563	0.012	37	0.972
MYLLYKANGAS_AMPLIFICATION_HOT_SPOT_2	0.663109	0.012	37	0.972
AMIT_EGF_RESPONSE_120_MCF10A	0.766891	0.013	41	0.972
OXFORD_RALA_TARGETS_UP	0.698992	0.013	41	0.972
OXFORD_RALA_AND_RALB_TARGETS_UP	0.696975	0.013	41	0.972
CHANGOLKAR_H2AFY_TARGETS_UP	0.767227	0.013	41	0.972
KANG_FLUOROURACIL_RESISTANCE_UP	0.744538	0.014	45	0.972
OXFORD_RALA_TARGETS_DN	0.693277	0.014	45	0.972
LEE_NEURAL_CREST_STEM_CELL_DN	0.806387	0.014	45	0.972
BRUNEAU_SEPTATION_VENTRICULAR	0.693445	0.014	45	0.972
MARSON_BOUND_BY_FOXP3_STIMULATED	0.816471	0.015	49	0.972
GALI_TP53_TARGETS_APOPTOTIC_DN	0.69084	0.015	49	0.972
WEINMANN_ADAPTATION_TO_HYPOXIA_DN	0.765378	0.015	49	0.972
CUI_TCF21_TARGETS_2_UP	0.818655	0.015	49	0.972
BERTUCCI_INVASIVE_CARCINOMA_DUCTAL_VS_LOBULAR_UP	0.741681	0.016	53	0.972
GROSS_HYPOXIA_VIA_HIF1A_DN	0.802353	0.016	53	0.972
HOLLEMAN_PREDNISOLONE_RESISTANCE_B_ALL_DN	0.742689	0.016	53	0.972
MOLENAAR_TARGETS_OF_CCND1_AND_CDK4_DN	0.788235	0.016	53	0.972
TONKS_TARGETS_OF_RUNX1_RUNX1T1_FUSION_SUSTAINED_IN_MONOCYTE_UP	0.738403	0.017	57	1
TIEN_INTESTINE_PROBIOTICS_6HR_UP	0.787227	0.018	58	1
SANA_TNF_SIGNALING_DN	0.802269	0.019	59	1
QI_PLASMACYTOMA_DN	0.802941	0.019	59	1
LOPEZ_EPITHELIOID_MESOTHELIOMA	0.735966	0.02	61	1
DARWICHE_SQUAMOUS_CELL_CARCINOMA_DN	0.810252	0.02	61	1
BANDRES_RESPONSE_TO_CARMUSTIN_MGMT_48HR_UP	0.728992	0.02	61	1
PRAMOONJAGO_SOX4_TARGETS_UP	0.783193	0.021	64	1
SHETH_LIVER_CANCER_VS_TXNIP_LOSS_PAM4	0.814454	0.022	65	1
WANG_THOC1_TARGETS_UP	0.639748	0.022	65	1
MCBRYAN_PUBERTAL_BREAST_5_6WK_UP	0.796807	0.023	67	1
CHEN_ETV5_TARGETS_TESTIS	0.726218	0.023	67	1
DAVICIONI_TARGETS_OF_PAX_FOXO1_FUSIONS_DN	0.780336	0.024	69	1
GOTZMANN_EPITHELIAL_TO_MESENCHYMAL_TRANSITION_UP	0.781176	0.024	69	1
RAMJAUN_APOPTOSIS_BY_TGFB1_VIA_MAPK1_DN	0.682185	0.024	69	1
KIM_GERMINAL_CENTER_T_HELPER_UP	0.780168	0.024	69	1
VERRECCHIA_RESPONSE_TO_TGFB1_C1	0.725546	0.025	73	1
BURTON_ADIPOGENESIS_1	0.757311	0.028	74	1
PILON_KLF1_TARGETS_UP	0.812605	0.029	75	1
TONKS_TARGETS_OF_RUNX1_RUNX1T1_FUSION_SUSTAINDED_IN_ERYTHROCYTE_UP	0.755798	0.03	76	1
IVANOVA_HEMATOPOIESIS_STEM_CELL_AND_PROGENITOR	0.813697	0.03	76	1
FOURNIER_ACINAR_DEVELOPMENT_EARLY_DN	0.677479	0.03	76	1
HAEGERSTRAND_RESPONSE_TO_IMATINIB	0.676807	0.03	76	1
RIZ_ERYTHROID_DIFFERENTIATION_HBZ	0.75563	0.03	76	1
SASSON_RESPONSE_TO_FORSKOLIN_DN	0.789916	0.031	81	1
AMUNDSON_DNA_DAMAGE_RESPONSE_TP53	0.715966	0.031	81	1
MYLLYKANGAS_AMPLIFICATION_HOT_SPOT_23	0.716639	0.031	81	1
FARMER_BREAST_CANCER_CLUSTER_6	0.715294	0.031	81	1
MARKS_HDAC_TARGETS_UP	0.715126	0.031	81	1
KONDO_COLON_CANCER_HCP_WITH_H3K27ME3	0.62874	0.031	81	1
HERNANDEZ_MITOTIC_ARREST_BY_DOCETAXEL_2_DN	0.716134	0.031	81	1
LEIN_PONS_MARKERS	0.789832	0.031	81	1
YANG_BREAST_CANCER_ESR1_DN	0.717983	0.031	81	1
MEISSNER_ES_ICP_WITH_H3K4ME3_AND_H3K27ME3	0.718992	0.031	81	1
HOLLEMAN_PREDNISOLONE_RESISTANCE_ALL_DN	0.718151	0.031	81	1
MORI_SMALL_PRE_BII_LYMPHOCYTE_DN	0.776134	0.032	92	1
CHARAFE_BREAST_CANCER_LUMINAL_VS_MESENCHYMAL_DN	0.811429	0.032	92	1
ZWANG_EGF_PERSISTENTLY_DN	0.77563	0.033	94	1
QI_HYPOXIA_TARGETS_OF_HIF1A_AND_FOXA2	0.753782	0.034	95	1
CHEN_HOXA5_TARGETS_6HR_DN	0.674454	0.034	95	1
MORI_PLASMA_CELL_UP	0.774286	0.034	95	1
MARZEC_IL2_SIGNALING_UP	0.791681	0.035	98	1
WINZEN_DEGRADED_VIA_KHSRP	0.787563	0.035	98	1
SAFFORD_T_LYMPHOCYTE_ANERGY	0.786555	0.036	100	1
ABE_VEGFA_TARGETS_30MIN	0.753109	0.036	100	1
HUANG_DASATINIB_RESISTANCE_UP	0.786387	0.036	100	1
KAUFFMANN_DNA_REPAIR_GENES	0.804874	0.037	103	1
WACKER_HYPOXIA_TARGETS_OF_VHL	0.712437	0.037	103	1
YAO_TEMPORAL_RESPONSE_TO_PROGESTERONE_CLUSTER_10	0.771429	0.037	103	1
GARGALOVIC_RESPONSE_TO_OXIDIZED_PHOSPHOLIPIDS_RED_UP	0.711597	0.038	106	1
JUBAN_TARGETS_OF_SPI1_AND_FLI1_DN	0.784034	0.038	106	1
MCGARVEY_SILENCED_BY_METHYLATION_IN_COLON_CANCER	0.748403	0.041	108	1
KYNG_RESPONSE_TO_H2O2_VIA_ERCC6_UP	0.749244	0.041	108	1
NIELSEN_LEIOMYOSARCOMA_CNN1_DN	0.710252	0.041	108	1
NELSON_RESPONSE_TO_ANDROGEN_DN	0.70916	0.042	111	1
MATZUK_PREOVULATORY_FOLLICLE	0.667395	0.042	111	1
SUNG_METASTASIS_STROMA_DN	0.769244	0.042	111	1
BASSO_HAIRY_CELL_LEUKEMIA_DN	0.781008	0.043	114	1
TONKS_TARGETS_OF_RUNX1_RUNX1T1_FUSION_ERYTHROCYTE_UP	0.798992	0.043	114	1
FORTSCHEGGER_PHF8_TARGETS_UP	0.80437	0.044	116	1
CAIRO_HEPATOBLASTOMA_CLASSES_DN	0.802269	0.044	116	1
ACEVEDO_NORMAL_TISSUE_ADJACENT_TO_LIVER_TUMOR_DN	0.809412	0.044	116	1
FRASOR_RESPONSE_TO_ESTRADIOL_DN	0.780504	0.044	116	1
HASINA_NOL7_TARGETS_DN	0.707059	0.044	116	1
KOBAYASHI_EGFR_SIGNALING_6HR_DN	0.707563	0.044	116	1
SARRIO_EPITHELIAL_MESENCHYMAL_TRANSITION_UP	0.797647	0.045	122	1
KORKOLA_EMBRYONIC_CARCINOMA_VS_SEMINOMA_UP	0.706387	0.045	122	1
BOYLAN_MULTIPLE_MYELOMA_D_DN	0.780168	0.045	122	1
PEDERSEN_METASTASIS_BY_ERBB2_ISOFORM_1	0.746218	0.046	125	1
MOREAUX_B_LYMPHOCYTE_MATURATION_BY_TACI_UP	0.778151	0.047	126	1
CHIARADONNA_NEOPLASTIC_TRANSFORMATION_CDC25_UP	0.784202	0.048	127	1
WESTON_VEGFA_TARGETS_6HR	0.76605	0.048	127	1
MATZUK_POST-IMPLANTATION_AND_POST-PARTUM	0.70521	0.049	129	1
NAKAMURA_METASTASIS_MODEL_DN	0.744202	0.049	129	1
MARIADASON_RESPONSE_TO_BUTYRATE_CURCUMIN_SULINDAC_TSA_2	0.663361	0.049	129	1
BURTON_ADIPOGENESIS_9	0.777311	0.049	129	1
GALINDO_IMMUNE_RESPONSE_TO_ENTEROTOXIN	0.777311	0.049	129	1
KHETCHOUMIAN_TRIM24_TARGETS_UP	0.744034	0.05	134	1
VANDESLUIS_COMMD1_TARGETS_GROUP_2_UP	0.705042	0.051	135	1
WANG_RESPONSE_TO_GSK3_INHIBITOR_SB216763_DN	0.806891	0.051	135	1
ONDER_CDH1_TARGETS_1_DN	0.795126	0.052	137	1
THUM_MIR21_TARGETS_HEART_DISEASE_DN	0.658487	0.053	138	1
BLALOCK_ALZHEIMERS_DISEASE_DN	0.810588	0.053	138	1
GOLDRATH_HOMEOSTATIC_PROLIFERATION	0.794622	0.053	138	1
MIKHAYLOVA_OXIDATIVE_STRESS_RESPONSE_VIA_VHL_DN	0.658151	0.053	138	1
CHESLER_BRAIN_QTL_CIS	0.764706	0.054	142	1
MULLIGHAN_NPM1_MUTATED_SIGNATURE_1_UP	0.801597	0.054	142	1
RORIE_TARGETS_OF_EWSR1_FLI1_FUSION_UP	0.743025	0.055	144	1
POMEROY_MEDULLOBLASTOMA_PROGNOSIS_UP	0.742857	0.055	144	1
GARGALOVIC_RESPONSE_TO_OXIDIZED_PHOSPHOLIPIDS_GREEN_UP	0.702689	0.056	146	1
RAO_BOUND_BY_SALL4_ISOFORM_B	0.810252	0.056	146	1
KIM_GERMINAL_CENTER_T_HELPER_DN	0.702353	0.056	146	1
MARTORIATI_MDM4_TARGETS_FETAL_LIVER_UP	0.799664	0.056	146	1
RADAEVA_RESPONSE_TO_IFNA1_DN	0.655294	0.057	150	1
MARTINEZ_RB1_TARGETS_DN	0.810084	0.057	150	1
LIU_IL13_MEMORY_MODEL_UP	0.701849	0.057	150	1
AMIT_EGF_RESPONSE_240_MCF10A	0.700672	0.058	153	1
CHIANG_LIVER_CANCER_SUBCLASS_CTNNB1_DN	0.79395	0.058	153	1
LU_TUMOR_ANGIOGENESIS_UP	0.7	0.06	155	1
WU_ALZHEIMER_DISEASE_UP	0.699496	0.061	156	1
LAU_APOPTOSIS_CDKN2A_UP	0.762605	0.061	156	1
VERRECCHIA_RESPONSE_TO_TGFB1_C5	0.699496	0.061	156	1
DURAND_STROMA_MAX_DN	0.783361	0.062	159	1
MCCLUNG_COCAINE_REWARD_5D	0.772437	0.062	159	1
CHIANG_LIVER_CANCER_SUBCLASS_POLYSOMY7_UP	0.771933	0.062	159	1
SATO_SILENCED_BY_METHYLATION_IN_PANCREATIC_CANCER_2	0.740672	0.063	162	1
KOYAMA_SEMA3B_TARGETS_UP	0.798992	0.063	162	1
LA_MEN1_TARGETS	0.698151	0.063	162	1
FLOTHO_PEDIATRIC_ALL_THERAPY_RESPONSE_UP	0.761345	0.063	162	1
RAO_BOUND_BY_SALL4_ISOFORM_A	0.791429	0.064	166	1
SILIGAN_BOUND_BY_EWS_FLT1_FUSION	0.740168	0.064	166	1
MACLACHLAN_BRCA1_TARGETS_UP	0.697815	0.064	166	1
SCHOEN_NFKB_SIGNALING	0.740504	0.064	166	1
MOREAUX_MULTIPLE_MYELOMA_BY_TACI_UP	0.80521	0.064	166	1
FOURNIER_ACINAR_DEVELOPMENT_LATE_2	0.798655	0.064	166	1
JOHNSTONE_PARVB_TARGETS_2_UP	0.782185	0.066	172	1
HOSHIDA_LIVER_CANCER_SUBCLASS_S2	0.776471	0.067	173	1
WELCSH_BRCA1_TARGETS_DN	0.781513	0.068	174	1
CROONQUIST_NRAS_VS_STROMAL_STIMULATION_UP	0.738487	0.069	175	1
BERENJENO_TRANSFORMED_BY_RHOA_FOREVER_DN	0.738992	0.069	175	1
YAO_TEMPORAL_RESPONSE_TO_PROGESTERONE_CLUSTER_15	0.738151	0.069	175	1
VARELA_ZMPSTE24_TARGETS_DN	0.73916	0.069	175	1
SCHLOSSER_MYC_TARGETS_AND_SERUM_RESPONSE_UP	0.738655	0.069	175	1
ROVERSI_GLIOMA_LOH_REGIONS	0.738992	0.069	175	1
MIKKELSEN_ES_ICP_WITH_H3K27ME3	0.73916	0.069	175	1
RAMALHO_STEMNESS_UP	0.796471	0.07	182	1
ZWANG_EGF_INTERVAL_UP	0.77	0.071	183	1
ZHAN_VARIABLE_EARLY_DIFFERENTIATION_GENES_DN	0.737311	0.071	183	1
RUAN_RESPONSE_TO_TROGLITAZONE_UP	0.69479	0.073	185	1
CADWELL_ATG16L1_TARGETS_UP	0.768403	0.076	186	1
QI_HYPOXIA	0.78	0.076	186	1
CROONQUIST_NRAS_SIGNALING_DN	0.758992	0.076	186	1
CAFFAREL_RESPONSE_TO_THC_24HR_3_UP	0.644202	0.078	189	1
BEGUM_TARGETS_OF_PAX3_FOXO1_FUSION_UP	0.758487	0.079	190	1
SPIRA_SMOKERS_LUNG_CANCER_UP	0.735294	0.08	191	1
BOYAULT_LIVER_CANCER_SUBCLASS_G1_DN	0.735462	0.08	191	1
RIGGI_EWING_SARCOMA_PROGENITOR_DN	0.788067	0.08	191	1
FRASOR_RESPONSE_TO_SERM_OR_FULVESTRANT_DN	0.73563	0.08	191	1
AZARE_STAT3_TARGETS	0.692269	0.082	195	1
DELASERNA_MYOD_TARGETS_UP	0.76605	0.082	195	1
RASHI_RESPONSE_TO_IONIZING_RADIATION_5	0.778403	0.082	195	1
WAKABAYASHI_ADIPOGENESIS_PPARG_RXRA_BOUND_36HR	0.778403	0.082	195	1
KIM_GLIS2_TARGETS_DN	0.641849	0.085	199	1
RODWELL_AGING_KIDNEY_NO_BLOOD_UP	0.792437	0.085	199	1
JUBAN_TARGETS_OF_SPI1_AND_FLI1_UP	0.771849	0.086	201	1
JIANG_TIP30_TARGETS_UP	0.733445	0.086	201	1
INAMURA_LUNG_CANCER_SCC_SUBTYPES_UP	0.691092	0.086	201	1
GAVIN_FOXP3_TARGETS_CLUSTER_P3	0.786723	0.086	201	1
HERNANDEZ_MITOTIC_ARREST_BY_DOCETAXEL_2_UP	0.756134	0.087	205	1
BRUINS_UVC_RESPONSE_VIA_TP53_GROUP_C	0.765042	0.087	205	1
BERNARD_PPAPDC1B_TARGETS_UP	0.732437	0.088	207	1
LI_LUNG_CANCER	0.732605	0.088	207	1
GAUSSMANN_MLL_AF4_FUSION_TARGETS_G_DN	0.732941	0.088	207	1
PLASARI_TGFB1_SIGNALING_VIA_NFIC_1HR_UP	0.732437	0.088	207	1
PASINI_SUZ12_TARGETS_DN	0.801176	0.089	211	1
BREUHAHN_GROWTH_FACTOR_SIGNALING_IN_LIVER_CANCER	0.690588	0.089	211	1
WARTERS_IR_RESPONSE_5GY	0.732101	0.09	213	1
HOLLEMAN_PREDNISOLONE_RESISTANCE_B_ALL_UP	0.69042	0.09	213	1
KIM_GASTRIC_CANCER_CHEMOSENSITIVITY	0.764202	0.091	215	1
GESERICK_TERT_TARGETS_DN	0.690252	0.091	215	1
INGA_TP53_TARGETS	0.689916	0.092	217	1
HUMMEL_BURKITTS_LYMPHOMA_DN	0.690084	0.092	217	1
ZIRN_TRETINOIN_RESPONSE_WT1_UP	0.690084	0.092	217	1
SCHAEFFER_PROSTATE_DEVELOPMENT_AND_CANCER_BOX6_DN	0.591597	0.092	217	1
RICKMAN_HEAD_AND_NECK_CANCER_D	0.731429	0.092	217	1
ODONNELL_METASTASIS_DN	0.689916	0.092	217	1
DING_LUNG_CANCER_MUTATED_SIGNIFICANTLY	0.731092	0.092	217	1
AIYAR_COBRA1_TARGETS_UP	0.730756	0.093	224	1
DACOSTA_UV_RESPONSE_VIA_ERCC3_TTD_UP	0.75395	0.093	224	1
MA_PITUITARY_FETAL_VS_ADULT_UP	0.730588	0.094	226	1
SIMBULAN_UV_RESPONSE_NORMAL_DN	0.73042	0.094	226	1
GROSS_HYPOXIA_VIA_ELK3_AND_HIF1A_UP	0.776807	0.094	226	1
VERNELL_RETINOBLASTOMA_PATHWAY_UP	0.753445	0.095	229	1
WANG_METASTASIS_OF_BREAST_CANCER	0.689076	0.095	229	1
BAKER_HEMATOPOESIS_STAT1_TARGETS	0.636639	0.096	231	1
VISALA_AGING_LYMPHOCYTE_DN	0.688908	0.096	231	1
CEBALLOS_TARGETS_OF_TP53_AND_MYC_DN	0.729916	0.096	231	1
NAKAMURA_ALVEOLAR_EPITHELIUM	0.590084	0.097	234	1
ZHOU_INFLAMMATORY_RESPONSE_FIMA_DN	0.792101	0.097	234	1
WALLACE_PROSTATE_CANCER_UP	0.687731	0.097	234	1
SONG_TARGETS_OF_IE86_CMV_PROTEIN	0.752437	0.098	237	1
ACEVEDO_FGFR1_TARGETS_IN_PROSTATE_CANCER_MODEL_UP	0.791429	0.098	237	1
WAKASUGI_HAVE_ZNF143_BINDING_SITES	0.752605	0.098	237	1
GILMORE_CORE_NFKB_PATHWAY	0.687395	0.1	240	1
GRADE_COLON_VS_RECTAL_CANCER_UP	0.728319	0.1	240	1
WEIGEL_OXIDATIVE_STRESS_RESPONSE	0.727563	0.102	242	1
KREPPEL_CD99_TARGETS_UP	0.588908	0.103	243	1
GHANDHI_DIRECT_IRRADIATION_UP	0.767899	0.104	244	1
BURTON_ADIPOGENESIS_2	0.751176	0.104	244	1
HINATA_NFKB_TARGETS_KERATINOCYTE_DN	0.685546	0.105	246	1
JACKSON_DNMT1_TARGETS_UP	0.761681	0.105	246	1
LANDIS_ERBB2_BREAST_TUMORS_324_DN	0.77563	0.106	248	1
HORIUCHI_WTAP_TARGETS_DN	0.798487	0.106	248	1
DUAN_PRDM5_TARGETS	0.761429	0.106	248	1
XU_HGF_SIGNALING_NOT_VIA_AKT1_48HR_UP	0.725882	0.106	248	1
ZHENG_FOXP3_TARGETS_IN_T_LYMPHOCYTE_DN	0.726723	0.106	248	1
GARGALOVIC_RESPONSE_TO_OXIDIZED_PHOSPHOLIPIDS_BLACK_UP	0.725378	0.107	253	1
SEMENZA_HIF1_TARGETS	0.724706	0.107	253	1
HUNSBERGER_EXERCISE_REGULATED_GENES	0.723697	0.108	255	1
YIH_RESPONSE_TO_ARSENITE_C2	0.68395	0.109	256	1
COLLIS_PRKDC_REGULATORS	0.684202	0.109	256	1
MILI_PSEUDOPODIA_CHEMOTAXIS_DN	0.798655	0.109	256	1
KORKOLA_TERATOMA	0.723361	0.109	256	1
CHEN_PDGF_TARGETS	0.683697	0.11	260	1
JISON_SICKLE_CELL_DISEASE_DN	0.784202	0.11	260	1
HOFFMANN_SMALL_PRE_BII_TO_IMMATURE_B_LYMPHOCYTE_UP	0.750084	0.11	260	1
GROSS_HIF1A_TARGETS_DN	0.683529	0.11	260	1
YOKOE_CANCER_TESTIS_ANTIGENS	0.722857	0.111	264	1
CHEBOTAEV_GR_TARGETS_DN	0.766387	0.111	264	1
RIZ_ERYTHROID_DIFFERENTIATION_HEMGN	0.722521	0.111	264	1
PASTURAL_RIZ1_TARGETS_DN	0.585042	0.111	264	1
BOYAULT_LIVER_CANCER_SUBCLASS_G56_DN	0.682185	0.112	268	1
GUO_HEX_TARGETS_UP	0.759328	0.112	268	1
BURTON_ADIPOGENESIS_PEAK_AT_2HR	0.749832	0.112	268	1
ZEMBUTSU_SENSITIVITY_TO_DOXORUBICIN	0.682521	0.112	268	1
SHAFFER_IRF4_TARGETS_IN_ACTIVATED_B_LYMPHOCYTE	0.759328	0.112	268	1
BANDRES_RESPONSE_TO_CARMUSTIN_WITHOUT_MGMT_24HR_DN	0.630084	0.113	273	1
OXFORD_RALA_AND_RALB_TARGETS_DN	0.629328	0.113	273	1
MARZEC_IL2_SIGNALING_DN	0.721765	0.113	273	1
PARK_HSC_VS_MULTIPOTENT_PROGENITORS_UP	0.681849	0.113	273	1
BURTON_ADIPOGENESIS_PEAK_AT_8HR	0.722017	0.113	273	1
NUMATA_CSF3_SIGNALING_VIA_STAT3	0.681849	0.113	273	1
FIGUEROA_AML_METHYLATION_CLUSTER_3_DN	0.721681	0.114	279	1
SMID_BREAST_CANCER_RELAPSE_IN_LIVER_DN	0.628908	0.114	279	1
FARMER_BREAST_CANCER_CLUSTER_8	0.628319	0.115	281	1
GERHOLD_RESPONSE_TO_TZD_DN	0.681008	0.115	281	1
DURCHDEWALD_SKIN_CARCINOGENESIS_DN	0.788908	0.115	281	1
RAMPON_ENRICHED_LEARNING_ENVIRONMENT_EARLY_DN	0.626555	0.116	284	1
BROWNE_HCMV_INFECTION_48HR_UP	0.783193	0.116	284	1
ACEVEDO_LIVER_CANCER_DN	0.80605	0.117	286	1
BOYAULT_LIVER_CANCER_SUBCLASS_G1_UP	0.764874	0.117	286	1
WINTER_HYPOXIA_UP	0.757311	0.117	286	1
AMIT_EGF_RESPONSE_20_MCF10A	0.680504	0.117	286	1
IIZUKA_LIVER_CANCER_PROGRESSION_L0_L1_DN	0.680168	0.118	290	1
MIKKELSEN_IPS_ICP_WITH_H3K4ME3_AND_H327ME3	0.764034	0.119	291	1
DARWICHE_PAPILLOMA_RISK_HIGH_DN	0.782689	0.119	291	1
LIU_SOX4_TARGETS_UP	0.773361	0.12	293	1
LIN_SILENCED_BY_TUMOR_MICROENVIRONMENT	0.763529	0.12	293	1
WU_HBX_TARGETS_1_DN	0.679832	0.12	293	1
MOOTHA_PGC	0.796639	0.12	293	1
ZHENG_BOUND_BY_FOXP3	0.796639	0.12	293	1
DAZARD_UV_RESPONSE_CLUSTER_G28	0.679496	0.121	298	1
HASLINGER_B_CLL_WITH_17P13_DELETION	0.679496	0.121	298	1
BANDRES_RESPONSE_TO_CARMUSTIN_MGMT_24HR_UP	0.621933	0.121	298	1
MCCABE_HOXC6_TARGETS_DN	0.678992	0.122	301	1
ZEMBUTSU_SENSITIVITY_TO_MITOMYCIN	0.678992	0.122	301	1
WANG_NEOPLASTIC_TRANSFORMATION_BY_CCND1_MYC	0.678824	0.122	301	1
KIM_WT1_TARGETS_DN	0.796134	0.122	301	1
NOUZOVA_TRETINOIN_AND_H4_ACETYLATION	0.773109	0.122	301	1
BAE_BRCA1_TARGETS_UP	0.748235	0.122	301	1
BONOME_OVARIAN_CANCER_SURVIVAL_OPTIMAL_DEBULKING	0.788235	0.122	301	1
MEINHOLD_OVARIAN_CANCER_LOW_GRADE_UP	0.678655	0.123	308	1
YAGI_AML_WITH_INV_16_TRANSLOCATION	0.795966	0.124	309	1
KANG_DOXORUBICIN_RESISTANCE_DN	0.677731	0.125	310	1
HOLLEMAN_PREDNISOLONE_RESISTANCE_ALL_UP	0.620756	0.125	310	1
SASSON_RESPONSE_TO_GONADOTROPHINS_DN	0.756134	0.125	310	1
AZARE_NEOPLASTIC_TRANSFORMATION_BY_STAT3_DN	0.762185	0.127	313	1
CALVET_IRINOTECAN_SENSITIVE_VS_RESISTANT_DN	0.578319	0.127	313	1
CHARAFE_BREAST_CANCER_BASAL_VS_MESENCHYMAL_UP	0.762017	0.127	313	1
MANTOVANI_VIRAL_GPCR_SIGNALING_UP	0.754622	0.129	316	1
PARENT_MTOR_SIGNALING_UP	0.805378	0.129	316	1
FAELT_B_CLL_WITH_VH3_21_UP	0.71916	0.129	316	1
HOFMANN_MYELODYSPLASTIC_SYNDROM_RISK_DN	0.676639	0.13	319	1
SESTO_RESPONSE_TO_UV_C3	0.676471	0.13	319	1
OUILLETTE_CLL_13Q14_DELETION_DN	0.746891	0.13	319	1
MYLLYKANGAS_AMPLIFICATION_HOT_SPOT_6	0.574958	0.13	319	1
GALLUZZI_PERMEABILIZE_MITOCHONDRIA	0.718319	0.131	323	1
PUJANA_BRCA_CENTERED_NETWORK	0.761176	0.131	323	1
POTTI_PACLITAXEL_SENSITIVITY	0.718319	0.131	323	1
BECKER_TAMOXIFEN_RESISTANCE_DN	0.718487	0.131	323	1
ZHAN_MULTIPLE_MYELOMA_MS_DN	0.718571	0.131	323	1
SANSOM_WNT_PATHWAY_REQUIRE_MYC	0.746723	0.131	323	1
VARELA_ZMPSTE24_TARGETS_UP	0.717647	0.132	329	1
KAUFFMANN_DNA_REPLICATION_GENES	0.770756	0.132	329	1
TIEN_INTESTINE_PROBIOTICS_6HR_DN	0.780924	0.133	331	1
KIM_PTEN_TARGETS_DN	0.572269	0.134	332	1
GROSS_HYPOXIA_VIA_ELK3_ONLY_DN	0.717143	0.134	332	1
PLASARI_NFIC_TARGETS_BASAL_DN	0.675798	0.134	332	1
KUMAR_PATHOGEN_LOAD_BY_MACROPHAGES	0.785714	0.135	335	1
KIM_WT1_TARGETS_12HR_DN	0.787059	0.135	335	1
RODRIGUES_NTN1_TARGETS_DN	0.780168	0.136	337	1
CHIANG_LIVER_CANCER_SUBCLASS_PROLIFERATION_DN	0.780168	0.136	337	1
HOLLEMAN_DAUNORUBICIN_B_ALL_DN	0.674622	0.137	339	1
ROYLANCE_BREAST_CANCER_16Q_COPY_NUMBER_DN	0.674622	0.137	339	1
ZHAN_MULTIPLE_MYELOMA_CD1_AND_CD2_DN	0.716807	0.137	339	1
BOYLAN_MULTIPLE_MYELOMA_PCA1_UP	0.751513	0.137	339	1
SHAFFER_IRF4_TARGETS_IN_MYELOMA_VS_MATURE_B_LYMPHOCYTE	0.758992	0.138	343	1
JAZAERI_BREAST_CANCER_BRCA1_VS_BRCA2_UP	0.716303	0.138	343	1
BERTUCCI_INVASIVE_CARCINOMA_DUCTAL_VS_LOBULAR_DN	0.716303	0.138	343	1
AMIT_SERUM_RESPONSE_40_MCF10A	0.716134	0.139	346	1
LAU_APOPTOSIS_CDKN2A_DN	0.567395	0.139	346	1
HOELZEL_NF1_TARGETS_DN	0.758487	0.139	346	1
SENESE_HDAC2_TARGETS_UP	0.758655	0.139	346	1
GAZDA_DIAMOND_BLACKFAN_ANEMIA_MYELOID_DN	0.715798	0.14	350	1
PEPPER_CHRONIC_LYMPHOCYTIC_LEUKEMIA_UP	0.715798	0.14	350	1
WALLACE_JAK2_TARGETS_UP	0.67395	0.14	350	1
NADLER_OBESITY_DN	0.715966	0.14	350	1
COLDREN_GEFITINIB_RESISTANCE_DN	0.786555	0.141	354	1
ZHENG_GLIOBLASTOMA_PLASTICITY_UP	0.786555	0.141	354	1
KIM_MYCN_AMPLIFICATION_TARGETS_UP	0.751092	0.142	356	1
GAZDA_DIAMOND_BLACKFAN_ANEMIA_MYELOID_UP	0.714958	0.143	357	1
BOYAULT_LIVER_CANCER_SUBCLASS_G6_DN	0.672605	0.143	357	1
WONG_ENDMETRIUM_CANCER_UP	0.672605	0.143	357	1
SCHLINGEMANN_SKIN_CARCINOGENESIS_TPA_UP	0.714958	0.143	357	1
JIANG_AGING_CEREBRAL_CORTEX_UP	0.714622	0.144	361	1
TRAYNOR_RETT_SYNDROM_DN	0.672269	0.145	362	1
BLALOCK_ALZHEIMERS_DISEASE_INCIPIENT_DN	0.778487	0.146	363	1
WESTON_VEGFA_TARGETS	0.756975	0.146	363	1
VERHAAK_GLIOBLASTOMA_MESENCHYMAL	0.785714	0.146	363	1
WU_ALZHEIMER_DISEASE_DN	0.671429	0.146	363	1
GERY_CEBP_TARGETS	0.756975	0.146	363	1
AMIT_EGF_RESPONSE_40_MCF10A	0.672101	0.146	363	1
PANGAS_TUMOR_SUPPRESSION_BY_SMAD1_AND_SMAD5_UP	0.766387	0.146	363	1
MADAN_DPPA4_TARGETS	0.713445	0.147	370	1
PLASARI_TGFB1_TARGETS_10HR_UP	0.777899	0.147	370	1
NIKOLSKY_BREAST_CANCER_7Q21_Q22_AMPLICON	0.743697	0.147	370	1
BERNARD_PPAPDC1B_TARGETS_DN	0.743697	0.147	370	1
KATSANOU_ELAVL1_TARGETS_UP	0.777983	0.147	370	1
NUTT_GBM_VS_AO_GLIOMA_UP	0.713277	0.148	375	1
BROWNE_HCMV_INFECTION_10HR_DN	0.743361	0.148	375	1
BOQUEST_STEM_CELL_DN	0.784874	0.15	377	1
NIKOLSKY_OVERCONNECTED_IN_BREAST_CANCER	0.670252	0.15	377	1
MCBRYAN_PUBERTAL_BREAST_3_4WK_UP	0.784874	0.15	377	1
KERLEY_RESPONSE_TO_CISPLATIN_UP	0.712605	0.151	380	1
GOBERT_OLIGODENDROCYTE_DIFFERENTIATION_UP	0.80437	0.151	380	1
MURAKAMI_UV_RESPONSE_24HR	0.670084	0.151	380	1
MATSUDA_NATURAL_KILLER_DIFFERENTIATION	0.792941	0.152	383	1
MOREAUX_B_LYMPHOCYTE_MATURATION_BY_TACI_DN	0.741765	0.155	384	1
VALK_AML_WITH_CEBPA	0.711933	0.156	385	1
DORN_ADENOVIRUS_INFECTION_32HR_DN	0.71126	0.156	385	1
MCDOWELL_ACUTE_LUNG_INJURY_UP	0.71126	0.156	385	1
CHOI_ATL_STAGE_PREDICTOR	0.711597	0.156	385	1
RASHI_RESPONSE_TO_IONIZING_RADIATION_1	0.71126	0.156	385	1
ZHONG_RESPONSE_TO_AZACITIDINE_AND_TSA_DN	0.741513	0.156	385	1
WANG_ADIPOGENIC_GENES_REPRESSED_BY_SIRT1	0.711092	0.157	391	1
LUI_THYROID_CANCER_CLUSTER_1	0.711092	0.157	391	1
HEIDENBLAD_AMPLIFIED_IN_PANCREATIC_CANCER	0.710924	0.157	391	1
VALK_AML_CLUSTER_11	0.710756	0.158	394	1
TIAN_TNF_SIGNALING_NOT_VIA_NFKB	0.667899	0.158	394	1
SILIGAN_TARGETS_OF_EWS_FLI1_FUSION_DN	0.668235	0.158	394	1
GARGALOVIC_RESPONSE_TO_OXIDIZED_PHOSPHOLIPIDS_MAGENTA_UP	0.710084	0.159	397	1
KUROKAWA_LIVER_CANCER_CHEMOTHERAPY_DN	0.709748	0.159	397	1
COLIN_PILOCYTIC_ASTROCYTOMA_VS_GLIOBLASTOMA_UP	0.709244	0.16	399	1
FINETTI_BREAST_CANCERS_KINOME_BLUE	0.667731	0.16	399	1
LEE_METASTASIS_AND_RNA_PROCESSING_UP	0.667227	0.16	399	1
MARTINEZ_RB1_TARGETS_UP	0.803529	0.163	402	1
YAO_TEMPORAL_RESPONSE_TO_PROGESTERONE_CLUSTER_0	0.740336	0.163	402	1
COULOUARN_TEMPORAL_TGFB1_SIGNATURE_UP	0.753866	0.163	402	1
MODY_HIPPOCAMPUS_POSTNATAL	0.739328	0.166	405	1
JOSEPH_RESPONSE_TO_SODIUM_BUTYRATE_UP	0.708403	0.166	405	1
PETROVA_PROX1_TARGETS_DN	0.739328	0.166	405	1
GHANDHI_BYSTANDER_IRRADIATION_DN	0.666218	0.166	405	1
WANG_LSD1_TARGETS_DN	0.708403	0.166	405	1
SMID_BREAST_CANCER_NORMAL_LIKE_DN	0.607395	0.166	405	1
NATSUME_RESPONSE_TO_INTERFERON_BETA_UP	0.738992	0.167	411	1
SCHLOSSER_MYC_TARGETS_AND_SERUM_RESPONSE_DN	0.707731	0.167	411	1
WALLACE_PROSTATE_CANCER_RACE_DN	0.746723	0.167	411	1
NIELSEN_LIPOSARCOMA_DN	0.665714	0.168	414	1
BROWNE_HCMV_INFECTION_24HR_UP	0.763361	0.168	414	1
YAO_TEMPORAL_RESPONSE_TO_PROGESTERONE_CLUSTER_4	0.665714	0.168	414	1
SASAI_TARGETS_OF_CXCR6_AND_PTCH1_UP	0.665546	0.168	414	1
NAKAMURA_CANCER_MICROENVIRONMENT_UP	0.665546	0.168	414	1
GAL_LEUKEMIC_STEM_CELL_DN	0.782353	0.169	419	1
MULLIGHAN_NPM1_SIGNATURE_3_UP	0.790588	0.17	420	1
SENGUPTA_NASOPHARYNGEAL_CARCINOMA_WITH_LMP1_DN	0.773866	0.17	420	1
SESTO_RESPONSE_TO_UV_C6	0.707227	0.17	420	1
SHAFFER_IRF4_TARGETS_IN_PLASMA_CELL_VS_MATURE_B_LYMPHOCYTE	0.738487	0.17	420	1
CAFFAREL_RESPONSE_TO_THC_DN	0.707059	0.17	420	1
HENDRICKS_SMARCA4_TARGETS_DN	0.707059	0.17	420	1
ZHAN_MULTIPLE_MYELOMA_HP_UP	0.707143	0.17	420	1
SARRIO_EPITHELIAL_MESENCHYMAL_TRANSITION_DN	0.773866	0.17	420	1
MISSIAGLIA_REGULATED_BY_METHYLATION_UP	0.752773	0.171	428	1
ZHENG_FOXP3_TARGETS_DN	0.556807	0.171	428	1
HIRSCH_CELLULAR_TRANSFORMATION_SIGNATURE_UP	0.782185	0.171	428	1
NIKOLSKY_BREAST_CANCER_20P13_AMPLICON	0.60437	0.172	431	1
SCIBETTA_KDM5B_TARGETS_UP	0.664202	0.172	431	1
MYLLYKANGAS_AMPLIFICATION_HOT_SPOT_5	0.555966	0.174	433	1
LIEN_BREAST_CARCINOMA_METAPLASTIC_VS_DUCTAL_DN	0.752101	0.174	433	1
MODY_HIPPOCAMPUS_NEONATAL	0.70605	0.176	435	1
FARDIN_HYPOXIA_11	0.705882	0.176	435	1
GENTILE_UV_RESPONSE_CLUSTER_D7	0.70605	0.176	435	1
ELVIDGE_HIF1A_AND_HIF2A_TARGETS_UP	0.706387	0.176	435	1
YANG_BREAST_CANCER_ESR1_LASER_DN	0.706218	0.176	435	1
WOO_LIVER_CANCER_RECURRENCE_UP	0.751933	0.176	435	1
CHIBA_RESPONSE_TO_TSA	0.706387	0.176	435	1
JIANG_HYPOXIA_VIA_VHL	0.705546	0.177	442	1
LANDIS_ERBB2_BREAST_TUMORS_324_UP	0.762521	0.177	442	1
CASORELLI_APL_SECONDARY_VS_DE_NOVO_UP	0.705714	0.177	442	1
KIM_HYPOXIA	0.663025	0.18	445	1
HU_GENOTOXIC_DAMAGE_4HR	0.70521	0.18	445	1
CHYLA_CBFA2T3_TARGETS_DN	0.781008	0.181	447	1
SMID_BREAST_CANCER_ERBB2_UP	0.761681	0.181	447	1
ZWANG_CLASS_2_TRANSIENTLY_INDUCED_BY_EGF	0.705042	0.181	447	1
IIZUKA_LIVER_CANCER_PROGRESSION_G2_G3_UP	0.705042	0.181	447	1
MEISSNER_BRAIN_HCP_WITH_H3K4ME2	0.662689	0.181	447	1
YANG_MUC2_TARGETS_DUODENUM_3MO_DN	0.662437	0.181	447	1
BROWNE_HCMV_INFECTION_2HR_DN	0.704874	0.181	447	1
PETRETTO_BLOOD_PRESSURE_DN	0.600672	0.182	454	1
RIGGINS_TAMOXIFEN_RESISTANCE_UP	0.73563	0.182	454	1
WESTON_VEGFA_TARGETS_12HR	0.704538	0.182	454	1
SMIRNOV_RESPONSE_TO_IR_6HR_UP	0.772605	0.182	454	1
LEE_METASTASIS_AND_ALTERNATIVE_SPLICING_DN	0.70437	0.183	458	1
OUYANG_PROSTATE_CANCER_PROGRESSION_DN	0.661176	0.184	459	1
TERAO_AOX4_TARGETS_SKIN_UP	0.704202	0.184	459	1
THUM_SYSTOLIC_HEART_FAILURE_UP	0.790084	0.184	459	1
LI_CYTIDINE_ANALOG_PATHWAY	0.661176	0.184	459	1
RHEIN_ALL_GLUCOCORTICOID_THERAPY_DN	0.789076	0.185	463	1
NAGY_PCAF_COMPONENTS_HUMAN	0.598319	0.185	463	1
TERAMOTO_OPN_TARGETS_CLUSTER_5	0.597647	0.185	463	1
GOLDRATH_IMMUNE_MEMORY	0.735462	0.185	463	1
GARGALOVIC_RESPONSE_TO_OXIDIZED_PHOSPHOLIPIDS_GREY_UP	0.660336	0.187	467	1
BYSTRYKH_HEMATOPOIESIS_STEM_CELL_SCP2_QTL_TRANS	0.66	0.188	468	1
CAIRO_HEPATOBLASTOMA_DN	0.779244	0.188	468	1
LEE_RECENT_THYMIC_EMIGRANT	0.77916	0.189	470	1
ZHOU_INFLAMMATORY_RESPONSE_LIVE_DN	0.788824	0.189	470	1
BOHN_PRIMARY_IMMUNODEFICIENCY_SYNDROM_UP	0.703193	0.189	470	1
AMIT_SERUM_RESPONSE_20_MCF10A	0.658992	0.19	473	1
DARWICHE_SKIN_TUMOR_PROMOTER_DN	0.771092	0.19	473	1
PIONTEK_PKD1_TARGETS_UP	0.702689	0.19	473	1
ZEMBUTSU_SENSITIVITY_TO_CISPLATIN	0.659496	0.19	473	1
SHETH_LIVER_CANCER_VS_TXNIP_LOSS_PAM2	0.771008	0.19	473	1
CHOW_RASSF1_TARGETS_DN	0.702689	0.19	473	1
LOPEZ_MESOTELIOMA_SURVIVAL_TIME_DN	0.594286	0.19	473	1
GARGALOVIC_RESPONSE_TO_OXIDIZED_PHOSPHOLIPIDS_RED_DN	0.65916	0.19	473	1
TOMLINS_PROSTATE_CANCER_DN	0.702689	0.19	473	1
MATTHEWS_AP1_TARGETS	0.658319	0.191	482	1
TERAMOTO_OPN_TARGETS_CLUSTER_8	0.594118	0.191	482	1
LINDSTEDT_DENDRITIC_CELL_MATURATION_D	0.734118	0.191	482	1
DOUGLAS_BMI1_TARGETS_UP	0.802185	0.192	485	1
JOHNSTONE_PARVB_TARGETS_2_DN	0.788571	0.192	485	1
SMID_BREAST_CANCER_RELAPSE_IN_BRAIN_UP	0.702521	0.192	485	1
FARMER_BREAST_CANCER_CLUSTER_4	0.658151	0.192	485	1
VANLOO_SP3_TARGETS_UP	0.593277	0.193	489	1
MULLIGAN_NTF3_SIGNALING_VIA_INSR_AND_IGF1R_UP	0.657479	0.193	489	1
RUIZ_TNC_TARGETS_DN	0.759664	0.193	489	1
ENK_UV_RESPONSE_EPIDERMIS_UP	0.779076	0.193	489	1
NIKOLSKY_BREAST_CANCER_21Q22_AMPLICON	0.656303	0.194	493	1
YAO_TEMPORAL_RESPONSE_TO_PROGESTERONE_CLUSTER_6	0.733782	0.194	493	1
DORN_ADENOVIRUS_INFECTION_48HR_DN	0.702353	0.194	493	1
BOYLAN_MULTIPLE_MYELOMA_C_DN	0.733613	0.195	496	1
SAKAI_TUMOR_INFILTRATING_MONOCYTES_UP	0.70084	0.196	497	1
IRITANI_MAD1_TARGETS_DN	0.701176	0.196	497	1
LASTOWSKA_COAMPLIFIED_WITH_MYCN	0.701849	0.196	497	1
FIGUEROA_AML_METHYLATION_CLUSTER_5_DN	0.702017	0.196	497	1
LI_INDUCED_T_TO_NATURAL_KILLER_UP	0.788067	0.196	497	1
HUMMEL_BURKITTS_LYMPHOMA_UP	0.701681	0.196	497	1
AMIT_EGF_RESPONSE_60_MCF10A	0.70084	0.196	497	1
ENGELMANN_CANCER_PROGENITORS_UP	0.701008	0.196	497	1
BORLAK_LIVER_CANCER_EGF_UP	0.733445	0.196	497	1
KOKKINAKIS_METHIONINE_DEPRIVATION_96HR_UP	0.747899	0.197	506	1
JAERVINEN_AMPLIFIED_IN_LARYNGEAL_CANCER	0.700168	0.197	506	1
KANG_IMMORTALIZED_BY_TERT_UP	0.742185	0.197	506	1
NAGASHIMA_NRG1_SIGNALING_DN	0.732941	0.197	506	1
BOUDOUKHA_BOUND_BY_IGF2BP2	0.748067	0.197	506	1
GARGALOVIC_RESPONSE_TO_OXIDIZED_PHOSPHOLIPIDS_LIGHTYELLOW_DN	0.592269	0.198	511	1
STANHILL_HRAS_TRANSFROMATION_UP	0.591597	0.199	512	1
DER_IFN_GAMMA_RESPONSE_DN	0.590756	0.2	513	1
PEDERSEN_METASTASIS_BY_ERBB2_ISOFORM_6	0.699664	0.2	513	1
ZHENG_FOXP3_TARGETS_IN_THYMUS_UP	0.76958	0.201	515	1
GARCIA_TARGETS_OF_FLI1_AND_DAX1_DN	0.769664	0.201	515	1
MIKKELSEN_PLURIPOTENT_STATE_DN	0.590588	0.201	515	1
KYNG_DNA_DAMAGE_BY_4NQO_OR_UV	0.732101	0.201	515	1
FREDERICK_PRKCI_TARGETS	0.589916	0.202	519	1
MATZUK_OVULATION	0.654454	0.203	520	1
DELACROIX_RAR_TARGETS_UP	0.699244	0.204	521	1
GAUSSMANN_MLL_AF4_FUSION_TARGETS_A_UP	0.769244	0.204	521	1
MYLLYKANGAS_AMPLIFICATION_HOT_SPOT_12	0.654118	0.205	523	1
HOLLEMAN_ASPARAGINASE_RESISTANCE_ALL_DN	0.654118	0.205	523	1
ACEVEDO_LIVER_TUMOR_VS_NORMAL_ADJACENT_TISSUE_DN	0.777479	0.205	523	1
TERAO_AOX4_TARGETS_SKIN_DN	0.654118	0.205	523	1
DELYS_THYROID_CANCER_UP	0.788235	0.205	523	1
CHEN_LVAD_SUPPORT_OF_FAILING_HEART_DN	0.69916	0.206	528	1
ZHU_CMV_ALL_DN	0.757647	0.206	528	1
CHICAS_RB1_TARGETS_SENESCENT	0.801765	0.206	528	1
LEE_AGING_NEOCORTEX_UP	0.740672	0.208	531	1
BROWNE_HCMV_INFECTION_24HR_DN	0.757143	0.208	531	1
LI_DCP2_BOUND_MRNA	0.740672	0.208	531	1
HASEGAWA_TUMORIGENESIS_BY_RET_C634R	0.653529	0.208	531	1
DITTMER_PTHLH_TARGETS_DN	0.730924	0.208	531	1
GUENTHER_GROWTH_SPHERICAL_VS_ADHERENT_DN	0.698403	0.21	536	1
RIZKI_TUMOR_INVASIVENESS_3D_DN	0.776807	0.21	536	1
YANG_BREAST_CANCER_ESR1_BULK_DN	0.653277	0.211	538	1
BUSA_SAM68_TARGETS_UP	0.585882	0.212	539	1
MYLLYKANGAS_AMPLIFICATION_HOT_SPOT_27	0.584874	0.212	539	1
KUROKAWA_LIVER_CANCER_EARLY_RECURRENCE_DN	0.58437	0.212	539	1
GALIE_TUMOR_ANGIOGENESIS	0.585042	0.212	539	1
CASORELLI_APL_SECONDARY_VS_DE_NOVO_DN	0.586387	0.212	539	1
BRUNO_HEMATOPOIESIS	0.730252	0.213	544	1
GARGALOVIC_RESPONSE_TO_OXIDIZED_PHOSPHOLIPIDS_TURQUOISE_UP	0.739664	0.213	544	1
WU_HBX_TARGETS_3_DN	0.652941	0.213	544	1
GRABARCZYK_BCL11B_TARGETS_UP	0.730252	0.213	544	1
DEURIG_T_CELL_PROLYMPHOCYTIC_LEUKEMIA_DN	0.785714	0.214	548	1
DARWICHE_PAPILLOMA_RISK_HIGH_VS_LOW_UP	0.584034	0.214	548	1
BYSTRYKH_HEMATOPOIESIS_STEM_CELL_RUNX1	0.584034	0.214	548	1
PENG_LEUCINE_DEPRIVATION_DN	0.767395	0.214	548	1
GARGALOVIC_RESPONSE_TO_OXIDIZED_PHOSPHOLIPIDS_GREEN_DN	0.652773	0.214	548	1
MEINHOLD_OVARIAN_CANCER_LOW_GRADE_DN	0.652605	0.214	548	1
GENTILE_UV_RESPONSE_CLUSTER_D9	0.652773	0.214	548	1
PUJANA_XPRSS_INT_NETWORK	0.767059	0.215	555	1
ZHAN_MULTIPLE_MYELOMA_CD2_DN	0.698151	0.215	555	1
YU_MYC_TARGETS_UP	0.698151	0.215	555	1
WINTER_HYPOXIA_METAGENE	0.77563	0.215	555	1
FLECHNER_PBL_KIDNEY_TRANSPLANT_OK_VS_DONOR_DN	0.697983	0.215	555	1
HELLEBREKERS_SILENCED_DURING_TUMOR_ANGIOGENESIS	0.739328	0.215	555	1
LEE_DOUBLE_POLAR_THYMOCYTE	0.651429	0.215	555	1
SCHWAB_TARGETS_OF_BMYB_POLYMORPHIC_VARIANTS_DN	0.652101	0.215	555	1
PUIFFE_INVASION_INHIBITED_BY_ASCITES_DN	0.755966	0.216	563	1
CARD_MIR302A_TARGETS	0.729916	0.216	563	1
RHEIN_ALL_GLUCOCORTICOID_THERAPY_UP	0.729916	0.216	563	1
VALK_AML_CLUSTER_2	0.697815	0.217	566	1
HERNANDEZ_MITOTIC_ARREST_BY_DOCETAXEL_1_DN	0.697815	0.217	566	1
MARKEY_RB1_CHRONIC_LOF_DN	0.744202	0.217	566	1
RICKMAN_METASTASIS_UP	0.785378	0.217	566	1
DANG_REGULATED_BY_MYC_DN	0.775966	0.217	566	1
DELLA_RESPONSE_TO_TSA_AND_BUTYRATE	0.651008	0.217	566	1
DELPUECH_FOXO3_TARGETS_UP	0.72916	0.219	572	1
NIELSEN_LEIOMYOSARCOMA_DN	0.650756	0.219	572	1
SHARMA_PILOCYTIC_ASTROCYTOMA_LOCATION_DN	0.580672	0.221	574	1
HOEGERKORP_CD44_TARGETS_DIRECT_DN	0.65042	0.221	574	1
SARTIPY_NORMAL_AT_INSULIN_RESISTANCE_UP	0.697227	0.221	574	1
CHANG_POU5F1_TARGETS_UP	0.649412	0.223	577	1
VECCHI_GASTRIC_CANCER_EARLY_UP	0.787227	0.223	577	1
LAIHO_COLORECTAL_CANCER_SERRATED_UP	0.743361	0.223	577	1
KAMIKUBO_MYELOID_CEBPA_NETWORK	0.697143	0.224	580	1
TIEN_INTESTINE_PROBIOTICS_24HR_DN	0.774958	0.225	581	1
MARTINEZ_RB1_AND_TP53_TARGETS_DN	0.801008	0.225	581	1
CHIANG_LIVER_CANCER_SUBCLASS_UNANNOTATED_UP	0.737479	0.226	583	1
BANDRES_RESPONSE_TO_CARMUSTIN_MGMT_24HR_DN	0.696639	0.226	583	1
SMID_BREAST_CANCER_RELAPSE_IN_LUNG_UP	0.649076	0.226	583	1
CHEOK_RESPONSE_TO_MERCAPTOPURINE_AND_LD_MTX_DN	0.648908	0.226	583	1
COLLER_MYC_TARGETS_UP	0.64874	0.227	587	1
HOLLEMAN_ASPARAGINASE_RESISTANCE_ALL_UP	0.64874	0.227	587	1
OXFORD_RALB_TARGETS_UP	0.58	0.227	587	1
HAN_JNK_SINGALING_DN	0.696471	0.227	587	1
SHEDDEN_LUNG_CANCER_GOOD_SURVIVAL_A12	0.774958	0.228	591	1
ZHONG_SECRETOME_OF_LUNG_CANCER_AND_FIBROBLAST	0.753782	0.23	592	1
HERNANDEZ_ABERRANT_MITOSIS_BY_DOCETACEL_2NM_DN	0.648235	0.23	592	1
TOMLINS_METASTASIS_DN	0.648235	0.23	592	1
WELCH_GATA1_TARGETS	0.648067	0.231	595	1
OUYANG_PROSTATE_CANCER_PROGRESSION_UP	0.648067	0.231	595	1
CHARAFE_BREAST_CANCER_LUMINAL_VS_BASAL_DN	0.786555	0.232	597	1
PARK_OSTEOBLAST_DIFFERENTIATION_BY_PHENYLAMIL_DN	0.578824	0.233	598	1
CHASSOT_SKIN_WOUND	0.578824	0.233	598	1
ONDER_CDH1_SIGNALING_VIA_CTNNB1	0.73563	0.234	600	1
YOSHIMURA_MAPK8_TARGETS_DN	0.783277	0.234	600	1
LIU_VAV3_PROSTATE_CARCINOGENESIS_DN	0.646555	0.235	602	1
BREDEMEYER_RAG_SIGNALING_NOT_VIA_ATM_DN	0.727059	0.236	603	1
MCBRYAN_PUBERTAL_BREAST_5_6WK_DN	0.752437	0.236	603	1
TESAR_ALK_TARGETS_HUMAN_ES_4D_DN	0.578655	0.236	603	1
OKUMURA_INFLAMMATORY_RESPONSE_LPS	0.76437	0.236	603	1
VERRECCHIA_EARLY_RESPONSE_TO_TGFB1	0.726891	0.236	603	1
CHEOK_RESPONSE_TO_MERCAPTOPURINE_AND_HD_MTX_UP	0.535966	0.237	608	1
HOLLEMAN_DAUNORUBICIN_ALL_UP	0.578487	0.237	608	1
KYNG_NORMAL_AGING_DN	0.69479	0.238	610	1
KUUSELO_PANCREATIC_CANCER_19Q13_AMPLIFICATION	0.694958	0.238	610	1
HOWLIN_CITED1_TARGETS_2_UP	0.644538	0.238	610	1
PEDERSEN_METASTASIS_BY_ERBB2_ISOFORM_4	0.742017	0.238	610	1
PUJANA_BREAST_CANCER_WITH_BRCA1_MUTATED_DN	0.578151	0.239	614	1
CHUNG_BLISTER_CYTOTOXICITY_DN	0.694622	0.239	614	1
SCHLOSSER_SERUM_RESPONSE_AUGMENTED_BY_MYC	0.741849	0.239	614	1
DIRMEIER_LMP1_RESPONSE_LATE_UP	0.72605	0.241	617	1
POS_RESPONSE_TO_HISTAMINE_DN	0.576975	0.241	617	1
AMIT_EGF_RESPONSE_240_HELA	0.72605	0.241	617	1
WILLIAMS_ESR1_TARGETS_DN	0.577479	0.241	617	1
TERAMOTO_OPN_TARGETS_CLUSTER_7	0.643866	0.242	621	1
LIAN_NEUTROPHIL_GRANULE_CONSTITUENTS	0.644034	0.242	621	1
BURTON_ADIPOGENESIS_10	0.694034	0.243	623	1
TSUNODA_CISPLATIN_RESISTANCE_DN	0.693613	0.244	624	1
PETROVA_ENDOTHELIUM_LYMPHATIC_VS_BLOOD_DN	0.763361	0.244	624	1
CAFFAREL_RESPONSE_TO_THC_8HR_3_DN	0.575798	0.245	626	1
SENESE_HDAC2_TARGETS_DN	0.740756	0.245	626	1
GAUSSMANN_MLL_AF4_FUSION_TARGETS_A_DN	0.733109	0.245	626	1
GENTILE_UV_RESPONSE_CLUSTER_D2	0.693109	0.246	629	1
STEIN_ESR1_TARGETS	0.732521	0.246	629	1
YAO_HOXA10_TARGETS_VIA_PROGESTERONE_UP	0.732773	0.246	629	1
PLASARI_NFIC_TARGETS_BASAL_UP	0.693109	0.246	629	1
BOYLAN_MULTIPLE_MYELOMA_C_D_UP	0.75042	0.246	629	1
SEKI_INFLAMMATORY_RESPONSE_LPS_UP	0.732773	0.246	629	1
TURASHVILI_BREAST_DUCTAL_CARCINOMA_VS_DUCTAL_NORMAL_DN	0.762857	0.247	635	1
HOFFMAN_CLOCK_TARGETS_DN	0.574958	0.247	635	1
TENEDINI_MEGAKARYOCYTE_MARKERS	0.724706	0.248	637	1
KAMIKUBO_MYELOID_MN1_NETWORK	0.642521	0.249	638	1
INAMURA_LUNG_CANCER_SCC_SUBTYPES_DN	0.532941	0.25	639	1
SHIRAISHI_PLZF_TARGETS_DN	0.57395	0.25	639	1
HOLLEMAN_DAUNORUBICIN_B_ALL_UP	0.574118	0.25	639	1
GOZGIT_ESR1_TARGETS_UP	0.749916	0.25	639	1
MCBRYAN_PUBERTAL_BREAST_6_7WK_DN	0.731765	0.251	643	1
AMIT_EGF_RESPONSE_40_HELA	0.692269	0.251	643	1
LUI_THYROID_CANCER_PAX8_PPARG_UP	0.691933	0.251	643	1
BRUINS_UVC_RESPONSE_LATE	0.799496	0.251	643	1
CHANDRAN_METASTASIS_DN	0.773445	0.251	643	1
MAYBURD_RESPONSE_TO_L663536_UP	0.691933	0.251	643	1
LIEN_BREAST_CARCINOMA_METAPLASTIC	0.691681	0.251	643	1
GAZIN_EPIGENETIC_SILENCING_BY_KRAS	0.691933	0.251	643	1
SWEET_KRAS_TARGETS_UP	0.731092	0.252	651	1
MURAKAMI_UV_RESPONSE_6HR_DN	0.642017	0.252	651	1
VETTER_TARGETS_OF_PRKCA_AND_ETS1_DN	0.642017	0.252	651	1
MIKKELSEN_MCV6_LCP_WITH_H3K4ME3	0.761849	0.252	651	1
KUMAR_AUTOPHAGY_NETWORK	0.723697	0.253	655	1
JEPSEN_SMRT_TARGETS	0.691092	0.253	655	1
KANG_CISPLATIN_RESISTANCE_UP	0.641345	0.253	655	1
HESS_TARGETS_OF_HOXA9_AND_MEIS1_UP	0.723697	0.253	655	1
ROME_INSULIN_TARGETS_IN_MUSCLE_UP	0.78521	0.254	659	1
TURJANSKI_MAPK14_TARGETS	0.572605	0.254	659	1
ZHU_CMV_8_HR_DN	0.723109	0.255	661	1
CAIRO_LIVER_DEVELOPMENT_DN	0.771849	0.256	662	1
MCCABE_HOXC6_TARGETS_CANCER_UP	0.690588	0.256	662	1
MCCLUNG_DELTA_FOSB_TARGETS_8WK	0.690504	0.256	662	1
DURAND_STROMA_MAX_UP	0.772437	0.257	665	1
GHANDHI_BYSTANDER_IRRADIATION_UP	0.730084	0.257	665	1
AMIT_SERUM_RESPONSE_120_MCF10A	0.722521	0.257	665	1
ZHONG_SECRETOME_OF_LUNG_CANCER_AND_ENDOTHELIUM	0.722521	0.257	665	1
LIU_BREAST_CANCER	0.640168	0.257	665	1
BASSO_CD40_SIGNALING_DN	0.722521	0.257	665	1
KESHELAVA_MULTIPLE_DRUG_RESISTANCE	0.729748	0.258	671	1
GERHOLD_ADIPOGENESIS_DN	0.722437	0.258	671	1
MOOTHA_GLYCOLYSIS	0.639496	0.258	671	1
LEIN_ASTROCYTE_MARKERS	0.690252	0.258	671	1
MCCLUNG_DELTA_FOSB_TARGETS_2WK	0.690252	0.258	671	1
TCGA_GLIOBLASTOMA_MUTATED	0.570252	0.258	671	1
TONKS_TARGETS_OF_RUNX1_RUNX1T1_FUSION_SUSTAINED_IN_MONOCYTE_DN	0.570084	0.258	671	1
KYNG_DNA_DAMAGE_BY_4NQO_OR_GAMMA_RADIATION	0.639832	0.258	671	1
YAO_TEMPORAL_RESPONSE_TO_PROGESTERONE_CLUSTER_1	0.722185	0.259	679	1
IKEDA_MIR1_TARGETS_DN	0.569748	0.26	680	1
FOSTER_KDM1A_TARGETS_DN	0.771092	0.26	680	1
BROWNE_HCMV_INFECTION_4HR_UP	0.721849	0.261	682	1
BOYLAN_MULTIPLE_MYELOMA_C_CLUSTER_UP	0.689916	0.262	683	1
ZUCCHI_METASTASIS_DN	0.689916	0.262	683	1
GEISS_RESPONSE_TO_DSRNA_UP	0.689916	0.262	683	1
STANELLE_E2F1_TARGETS	0.689916	0.262	683	1
CALVET_IRINOTECAN_SENSITIVE_VS_REVERTED_DN	0.529076	0.263	687	1
DING_LUNG_CANCER_MUTATED_FREQUENTLY	0.638319	0.263	687	1
RAMJAUN_APOPTOSIS_BY_TGFB1_VIA_SMAD4_UP	0.569412	0.263	687	1
SEIDEN_ONCOGENESIS_BY_MET	0.728571	0.263	687	1
NOUSHMEHR_GBM_SILENCED_BY_METHYLATION	0.68958	0.263	687	1
STARK_HYPPOCAMPUS_22Q11_DELETION_DN	0.638487	0.263	687	1
BONCI_TARGETS_OF_MIR15A_AND_MIR16_1	0.728403	0.264	693	1
ZWANG_EGF_INTERVAL_DN	0.770756	0.265	694	1
GILDEA_METASTASIS	0.688739	0.265	694	1
LINDSTEDT_DENDRITIC_CELL_MATURATION_A	0.720672	0.265	694	1
ALFANO_MYC_TARGETS	0.770588	0.265	694	1
DACOSTA_UV_RESPONSE_VIA_ERCC3_TTD_DN	0.727395	0.266	698	1
SMID_BREAST_CANCER_RELAPSE_IN_BONE_DN	0.771597	0.267	699	1
PUJANA_BRCA1_PCC_NETWORK	0.798992	0.267	699	1
SASAKI_TARGETS_OF_TP73_AND_TP63	0.636975	0.269	701	1
GREENBAUM_E2A_TARGETS_DN	0.636975	0.269	701	1
BEIER_GLIOMA_STEM_CELL_UP	0.688067	0.269	701	1
ZHAN_EARLY_DIFFERENTIATION_GENES_UP	0.567395	0.269	701	1
MEISSNER_NPC_ICP_WITH_H3_UNMETHYLATED	0.636303	0.27	705	1
HILLION_HMGA1_TARGETS	0.726891	0.27	705	1
YAO_TEMPORAL_RESPONSE_TO_PROGESTERONE_CLUSTER_14	0.747395	0.272	707	1
BOGNI_TREATMENT_RELATED_MYELOID_LEUKEMIA_UP	0.687899	0.272	707	1
BROWNE_HCMV_INFECTION_2HR_UP	0.687899	0.272	707	1
DAZARD_UV_RESPONSE_CLUSTER_G3	0.635294	0.273	710	1
ALONSO_METASTASIS_NEURAL_UP	0.63563	0.273	710	1
GEISS_RESPONSE_TO_DSRNA_DN	0.635798	0.273	710	1
FARMER_BREAST_CANCER_BASAL_VS_LULMINAL	0.779832	0.273	710	1
MATHEW_FANCONI_ANEMIA_GENES	0.635126	0.274	714	1
PLASARI_TGFB1_TARGETS_1HR_UP	0.687731	0.274	714	1
BRUINS_UVC_RESPONSE_EARLY_LATE	0.779664	0.275	716	1
GINESTIER_BREAST_CANCER_20Q13_AMPLIFICATION_UP	0.736471	0.275	716	1
VALK_AML_WITH_11Q23_REARRANGED	0.634622	0.275	716	1
SESTO_RESPONSE_TO_UV_C2	0.718908	0.276	719	1
IWANAGA_CARCINOGENESIS_BY_KRAS_DN	0.735966	0.276	719	1
ABBUD_LIF_SIGNALING_2_DN	0.565546	0.276	719	1
BUYTAERT_PHOTODYNAMIC_THERAPY_STRESS_DN	0.798655	0.277	722	1
RIZKI_TUMOR_INVASIVENESS_3D_UP	0.769412	0.277	722	1
KIM_WT1_TARGETS_UP	0.769412	0.277	722	1
WONG_ADULT_TISSUE_STEM_MODULE	0.798655	0.277	722	1
MURAKAMI_UV_RESPONSE_6HR_UP	0.687395	0.278	726	1
HORIUCHI_WTAP_TARGETS_UP	0.77042	0.279	727	1
WIEMANN_TELOMERE_SHORTENING_AND_CHRONIC_LIVER_DAMAGE_DN	0.56437	0.279	727	1
BROWNE_HCMV_INFECTION_16HR_UP	0.768908	0.279	727	1
MAGRANGEAS_MULTIPLE_MYELOMA_IGG_VS_IGA_UP	0.633445	0.279	727	1
MISHRA_CARCINOMA_ASSOCIATED_FIBROBLAST_UP	0.633445	0.279	727	1
SAKAI_TUMOR_INFILTRATING_MONOCYTES_DN	0.725714	0.28	732	1
HOFMANN_MYELODYSPLASTIC_SYNDROM_HIGH_RISK_UP	0.564202	0.281	733	1
MEISSNER_NPC_HCP_WITH_H3K4ME3_AND_H3K27ME3	0.746387	0.281	733	1
GREGORY_SYNTHETIC_LETHAL_WITH_IMATINIB	0.746387	0.281	733	1
MATZUK_EARLY_ANTRAL_FOLLICLE	0.633109	0.282	736	1
LEE_NEURAL_CREST_STEM_CELL_UP	0.74605	0.283	737	1
CAFFAREL_RESPONSE_TO_THC_8HR_5_UP	0.632605	0.284	738	1
KRISHNAN_FURIN_TARGETS_DN	0.632773	0.284	738	1
EGUCHI_CELL_CYCLE_RB1_TARGETS	0.632605	0.284	738	1
NADELLA_PRKAR1A_TARGETS_DN	0.563697	0.284	738	1
FAELT_B_CLL_WITH_VH_REARRANGEMENTS_DN	0.686218	0.284	738	1
MARTINEZ_TP53_TARGETS_DN	0.798319	0.285	743	1
GENTILE_UV_LOW_DOSE_DN	0.718319	0.285	743	1
BRUINS_UVC_RESPONSE_VIA_TP53_GROUP_D	0.769412	0.285	743	1
PYEON_HPV_POSITIVE_TUMORS_DN	0.563361	0.285	743	1
AFFAR_YY1_TARGETS_UP	0.768067	0.285	743	1
SANSOM_APC_MYC_TARGETS	0.767899	0.286	748	1
PETROVA_ENDOTHELIUM_LYMPHATIC_VS_BLOOD_UP	0.745546	0.286	748	1
RAHMAN_TP53_TARGETS_PHOSPHORYLATED	0.632437	0.286	748	1
ZHAN_MULTIPLE_MYELOMA_CD1_VS_CD2_UP	0.717983	0.287	751	1
WEBER_METHYLATED_ICP_IN_SPERM_UP	0.562353	0.288	752	1
LEE_LIVER_CANCER_HEPATOBLAST	0.631429	0.289	753	1
MURAKAMI_UV_RESPONSE_1HR_DN	0.561849	0.289	753	1
OKAMOTO_LIVER_CANCER_MULTICENTRIC_OCCURRENCE_DN	0.525042	0.29	755	1
ROSS_AML_WITH_PML_RARA_FUSION	0.717647	0.291	756	1
BARRIER_CANCER_RELAPSE_TUMOR_SAMPLE_UP	0.631261	0.291	756	1
ABBUD_LIF_SIGNALING_2_UP	0.631261	0.291	756	1
ZHONG_SECRETOME_OF_LUNG_CANCER_AND_MACROPHAGE	0.72437	0.292	759	1
MA_MYELOID_DIFFERENTIATION_DN	0.684874	0.292	759	1
BROWNE_HCMV_INFECTION_20HR_DN	0.734454	0.293	761	1
ZAMORA_NOS2_TARGETS_DN	0.724202	0.293	761	1
MYLLYKANGAS_AMPLIFICATION_HOT_SPOT_1	0.560672	0.293	761	1
MYLLYKANGAS_AMPLIFICATION_HOT_SPOT_13	0.557983	0.294	764	1
SANCHEZ_MDM2_TARGETS	0.631008	0.294	764	1
TERAO_AOX4_TARGETS_HG_DN	0.558487	0.294	764	1
KANG_CISPLATIN_RESISTANCE_DN	0.55916	0.294	764	1
HERNANDEZ_ABERRANT_MITOSIS_BY_DOCETACEL_4NM_DN	0.557647	0.294	764	1
LEE_LIVER_CANCER_SURVIVAL_DN	0.757899	0.294	764	1
NAKAYAMA_SOFT_TISSUE_TUMORS_PCA1_UP	0.716471	0.295	770	1
SCHLESINGER_METHYLATED_DE_NOVO_IN_CANCER	0.724034	0.295	770	1
DIRMEIER_LMP1_RESPONSE_EARLY	0.716639	0.295	770	1
BASAKI_YBX1_TARGETS_DN	0.777983	0.295	770	1
NAKAYAMA_FGF2_TARGETS	0.684202	0.295	770	1
TAKAO_RESPONSE_TO_UVB_RADIATION_DN	0.723697	0.297	775	1
MAHADEVAN_IMATINIB_RESISTANCE_UP	0.63042	0.297	775	1
HASLINGER_B_CLL_WITH_11Q23_DELETION	0.630084	0.298	777	1
TURJANSKI_MAPK1_AND_MAPK2_TARGETS	0.629916	0.298	777	1
MIKKELSEN_NPC_ICP_WITH_H3K27ME3	0.630252	0.298	777	1
MAHADEVAN_IMATINIB_RESISTANCE_DN	0.629412	0.3	780	1
MOROSETTI_FACIOSCAPULOHUMERAL_MUSCULAR_DISTROPHY_DN	0.629412	0.3	780	1
FUNG_IL2_TARGETS_WITH_STAT5_BINDING_SITES_T1	0.555966	0.3	780	1
DER_IFN_BETA_RESPONSE_UP	0.733445	0.3	780	1
HOWLIN_CITED1_TARGETS_2_DN	0.629412	0.3	780	1
MELLMAN_TUT1_TARGETS_UP	0.62958	0.3	780	1
ZHANG_ADIPOGENESIS_BY_BMP7	0.628908	0.301	786	1
HAHTOLA_CTCL_PATHOGENESIS	0.629244	0.301	786	1
CAIRO_PML_TARGETS_BOUND_BY_MYC_UP	0.629244	0.301	786	1
NIKOLSKY_BREAST_CANCER_6P24_P22_AMPLICON	0.628571	0.301	786	1
LI_ADIPOGENESIS_BY_ACTIVATED_PPARG	0.628235	0.302	790	1
ENGELMANN_CANCER_PROGENITORS_DN	0.715462	0.303	791	1
MARTORIATI_MDM4_TARGETS_NEUROEPITHELIUM_DN	0.757227	0.303	791	1
MCBRYAN_PUBERTAL_BREAST_6_7WK_UP	0.757311	0.303	791	1
SENGUPTA_NASOPHARYNGEAL_CARCINOMA_DN	0.777311	0.304	794	1
PEDERSEN_METASTASIS_BY_ERBB2_ISOFORM_5	0.628067	0.304	794	1
CROONQUIST_IL6_DEPRIVATION_DN	0.723025	0.304	794	1
SLEBOS_HEAD_AND_NECK_CANCER_WITH_HPV_UP	0.723025	0.304	794	1
ULE_SPLICING_VIA_NOVA2	0.683025	0.306	798	1
NELSON_RESPONSE_TO_ANDROGEN_UP	0.722857	0.306	798	1
GROSS_ELK3_TARGETS_UP	0.682521	0.308	800	1
RUIZ_TNC_TARGETS_UP	0.756891	0.308	800	1
WIERENGA_STAT5A_TARGETS_UP	0.765546	0.308	800	1
YOSHIMURA_MAPK8_TARGETS_UP	0.797311	0.309	803	1
AMIT_SERUM_RESPONSE_60_MCF10A	0.71479	0.309	803	1
ONDER_CDH1_TARGETS_3_DN	0.714706	0.309	803	1
LEE_AGING_NEOCORTEX_DN	0.722689	0.31	806	1
CEBALLOS_TARGETS_OF_TP53_AND_MYC_UP	0.626891	0.311	807	1
VANDESLUIS_NORMAL_EMBRYOS_DN	0.626891	0.311	807	1
LEIN_CHOROID_PLEXUS_MARKERS	0.732437	0.311	807	1
HANSON_HRAS_SIGNALING_VIA_NFKB	0.626891	0.311	807	1
RUTELLA_RESPONSE_TO_HGF_VS_CSF2RB_AND_IL4_DN	0.765378	0.311	807	1
BURTON_ADIPOGENESIS_5	0.732185	0.311	807	1
LU_EZH2_TARGETS_UP	0.767059	0.312	813	1
SARTIPY_BLUNTED_BY_INSULIN_RESISTANCE_UP	0.626723	0.312	813	1
SCHRAETS_MLL_TARGETS_DN	0.682185	0.312	813	1
LEIN_MEDULLA_MARKERS	0.721933	0.313	816	1
ADDYA_ERYTHROID_DIFFERENTIATION_BY_HEMIN	0.713445	0.314	817	1
SASAKI_ADULT_T_CELL_LEUKEMIA	0.756471	0.314	817	1
VANHARANTA_UTERINE_FIBROID_WITH_7Q_DELETION_UP	0.713613	0.314	817	1
SANSOM_APC_TARGETS_UP	0.731765	0.315	820	1
HOLLEMAN_VINCRISTINE_RESISTANCE_B_ALL_UP	0.681429	0.315	820	1
KOHOUTEK_CCNT1_TARGETS	0.681008	0.316	822	1
PARENT_MTOR_SIGNALING_DN	0.681176	0.316	822	1
WOTTON_RUNX_TARGETS_UP	0.626218	0.316	822	1
HENDRICKS_SMARCA4_TARGETS_UP	0.712773	0.317	825	1
CHEN_HOXA5_TARGETS_9HR_UP	0.764874	0.317	825	1
BYSTRYKH_HEMATOPOIESIS_STEM_CELL_AND_BRAIN_QTL_TRANS	0.756134	0.317	825	1
JU_AGING_TERC_TARGETS_DN	0.51916	0.318	828	1
RODRIGUES_DCC_TARGETS_UP	0.519328	0.318	828	1
ELVIDGE_HIF1A_TARGETS_UP	0.712269	0.319	830	1
KORKOLA_EMBRYONAL_CARCINOMA_UP	0.680672	0.319	830	1
FIGUEROA_AML_METHYLATION_CLUSTER_6_DN	0.680672	0.319	830	1
DE_YY1_TARGETS_UP	0.625882	0.319	830	1
WANG_METHYLATED_IN_BREAST_CANCER	0.680672	0.319	830	1
MAGRANGEAS_MULTIPLE_MYELOMA_IGLL_VS_IGLK_DN	0.625546	0.319	830	1
BERENJENO_TRANSFORMED_BY_RHOA_REVERSIBLY_UP	0.551429	0.32	836	1
MIZUKAMI_HYPOXIA_DN	0.551261	0.32	836	1
NING_CHRONIC_OBSTRUCTIVE_PULMONARY_DISEASE_DN	0.730924	0.32	836	1
MOTAMED_RESPONSE_TO_ANDROGEN_DN	0.551261	0.32	836	1
RICKMAN_TUMOR_DIFFERENTIATED_MODERATELY_VS_POORLY_UP	0.730756	0.32	836	1
SU_TESTIS	0.711933	0.32	836	1
VISALA_RESPONSE_TO_HEAT_SHOCK_AND_AGING_UP	0.624874	0.32	836	1
WATANABE_RECTAL_CANCER_RADIOTHERAPY_RESPONSIVE_UP	0.730756	0.32	836	1
LIU_IL13_PRIMING_MODEL	0.624538	0.321	844	1
YU_BAP1_TARGETS	0.680336	0.321	844	1
RASHI_RESPONSE_TO_IONIZING_RADIATION_3	0.680168	0.322	846	1
MORI_EMU_MYC_LYMPHOMA_BY_ONSET_TIME_DN	0.624034	0.323	847	1
AGARWAL_AKT_PATHWAY_TARGETS	0.550924	0.323	847	1
ZIRN_TRETINOIN_RESPONSE_WT1_DN	0.518655	0.324	849	1
MIKKELSEN_PLURIPOTENT_STATE_UP	0.55042	0.324	849	1
SABATES_COLORECTAL_ADENOMA_UP	0.74042	0.324	849	1
HOOI_ST7_TARGETS_UP	0.720504	0.325	852	1
CHIARADONNA_NEOPLASTIC_TRANSFORMATION_KRAS_UP	0.729916	0.325	852	1
IVANOVA_HEMATOPOIESIS_STEM_CELL	0.763866	0.326	854	1
ROVERSI_GLIOMA_COPY_NUMBER_DN	0.710588	0.326	854	1
RIZ_ERYTHROID_DIFFERENTIATION_CCNE1	0.679496	0.326	854	1
NAKAYAMA_FRA2_TARGETS	0.679664	0.326	854	1
TOMLINS_PROSTATE_CANCER_UP	0.679412	0.326	854	1
HE_PTEN_TARGETS_DN	0.549244	0.327	859	1
WEIGEL_OXIDATIVE_STRESS_BY_TBH_AND_H2O2	0.679244	0.327	859	1
HUPER_BREAST_BASAL_VS_LUMINAL_DN	0.71042	0.327	859	1
MCBRYAN_PUBERTAL_TGFB1_TARGETS_DN	0.710252	0.327	859	1
HOLLEMAN_VINCRISTINE_RESISTANCE_ALL_UP	0.67916	0.328	863	1
HOWLIN_CITED1_TARGETS_1_UP	0.67916	0.328	863	1
VANOEVELEN_MYOGENESIS_SIN3A_TARGETS	0.763529	0.329	865	1
ACEVEDO_LIVER_CANCER_WITH_H3K27ME3_UP	0.765546	0.329	865	1
KINSEY_TARGETS_OF_EWSR1_FLII_FUSION_UP	0.796807	0.33	867	1
KOBAYASHI_EGFR_SIGNALING_24HR_DN	0.763277	0.33	867	1
EBAUER_MYOGENIC_TARGETS_OF_PAX3_FOXO1_FUSION	0.678824	0.33	867	1
KYNG_ENVIRONMENTAL_STRESS_RESPONSE_DN	0.622353	0.331	870	1
LEE_LIVER_CANCER_E2F1_DN	0.709412	0.331	870	1
KYNG_ENVIRONMENTAL_STRESS_RESPONSE_UP	0.709412	0.331	870	1
DACOSTA_LOW_DOSE_UV_RESPONSE_VIA_ERCC3_XPCS_UP	0.622185	0.331	870	1
AMIT_EGF_RESPONSE_60_HELA	0.678655	0.331	870	1
IIZUKA_LIVER_CANCER_PROGRESSION_G1_G2_UP	0.622353	0.331	870	1
HEDENFALK_BREAST_CANCER_BRCA1_VS_BRCA2	0.754622	0.333	876	1
PETRETTO_CARDIAC_HYPERTROPHY	0.678487	0.333	876	1
KYNG_DNA_DAMAGE_DN	0.754454	0.333	876	1
OZANNE_AP1_TARGETS_DN	0.517479	0.333	876	1
CHOI_ATL_ACUTE_STAGE	0.516975	0.334	880	1
RICKMAN_HEAD_AND_NECK_CANCER_E	0.718908	0.334	880	1
VERRECCHIA_DELAYED_RESPONSE_TO_TGFB1	0.678151	0.335	882	1
DASU_IL6_SIGNALING_SCAR_UP	0.677983	0.335	882	1
IKEDA_MIR133_TARGETS_UP	0.677815	0.335	882	1
CHIANG_LIVER_CANCER_SUBCLASS_PROLIFERATION_UP	0.754118	0.336	885	1
PACHER_TARGETS_OF_IGF1_AND_IGF2_UP	0.676807	0.337	886	1
MARTINEZ_RESPONSE_TO_TRABECTEDIN	0.676807	0.337	886	1
FRIDMAN_SENESCENCE_UP	0.718571	0.337	886	1
BOYLAN_MULTIPLE_MYELOMA_PCA1_DN	0.54605	0.337	886	1
WANG_RESPONSE_TO_BEXAROTENE_UP	0.676639	0.338	890	1
DACOSTA_UV_RESPONSE_VIA_ERCC3_COMMON_UP	0.708403	0.338	890	1
KERLEY_RESPONSE_TO_CISPLATIN_DN	0.516134	0.338	890	1
DACOSTA_UV_RESPONSE_VIA_ERCC3_UP	0.77479	0.338	890	1
NGO_MALIGNANT_GLIOMA_1P_LOH	0.621176	0.338	890	1
SENESE_HDAC1_TARGETS_UP	0.77958	0.339	895	1
BEIER_GLIOMA_STEM_CELL_DN	0.707983	0.339	895	1
VERRECCHIA_RESPONSE_TO_TGFB1_C3	0.62084	0.339	895	1
AKL_HTLV1_INFECTION_DN	0.708067	0.339	895	1
CHANGOLKAR_H2AFY_TARGETS_DN	0.676303	0.34	899	1
BOSCO_INTERFERON_INDUCED_ANTIVIRAL_MODULE	0.707899	0.34	899	1
MELLMAN_TUT1_TARGETS_DN	0.676471	0.34	899	1
BROWNE_HCMV_INFECTION_12HR_DN	0.717227	0.341	902	1
DUTERTRE_ESTRADIOL_RESPONSE_6HR_UP	0.762185	0.341	902	1
DAUER_STAT3_TARGETS_DN	0.675798	0.343	904	1
WENG_POR_TARGETS_GLOBAL_DN	0.62	0.343	904	1
SCHRAETS_MLL_TARGETS_UP	0.67563	0.343	904	1
XU_HGF_SIGNALING_NOT_VIA_AKT1_6HR	0.675798	0.343	904	1
ZERBINI_RESPONSE_TO_SULINDAC_DN	0.545042	0.343	904	1
BRACHAT_RESPONSE_TO_CAMPTOTHECIN_DN	0.67563	0.343	904	1
JECHLINGER_EPITHELIAL_TO_MESENCHYMAL_TRANSITION_DN	0.707563	0.344	910	1
MULLIGHAN_MLL_SIGNATURE_1_DN	0.761597	0.344	910	1
RICKMAN_TUMOR_DIFFERENTIATED_WELL_VS_POORLY_DN	0.774286	0.344	910	1
SMITH_TERT_TARGETS_UP	0.738824	0.344	910	1
BLUM_RESPONSE_TO_SALIRASIB_UP	0.761261	0.345	914	1
LIN_MELANOMA_COPY_NUMBER_UP	0.707059	0.346	915	1
CERIBELLI_GENES_INACTIVE_AND_BOUND_BY_NFY	0.675294	0.346	915	1
SCHLESINGER_METHYLATED_IN_COLON_CANCER	0.544034	0.346	915	1
ZHAN_MULTIPLE_MYELOMA_CD1_UP	0.675126	0.347	918	1
KIM_WT1_TARGETS_8HR_DN	0.727395	0.348	919	1
PENG_RAPAMYCIN_RESPONSE_DN	0.760588	0.348	919	1
MOTAMED_RESPONSE_TO_ANDROGEN_UP	0.543193	0.348	919	1
FARMER_BREAST_CANCER_CLUSTER_7	0.619244	0.348	919	1
DAVICIONI_TARGETS_OF_PAX_FOXO1_FUSIONS_UP	0.76437	0.348	919	1
CHANDRAN_METASTASIS_TOP50_DN	0.67479	0.349	924	1
GAUSSMANN_MLL_AF4_FUSION_TARGETS_G_UP	0.760504	0.349	924	1
NICK_RESPONSE_TO_PROC_TREATMENT_DN	0.67479	0.349	924	1
ABE_VEGFA_TARGETS_2HR	0.674454	0.35	927	1
CHESLER_BRAIN_D6MIT150_QTL_TRANS	0.542521	0.35	927	1
GARGALOVIC_RESPONSE_TO_OXIDIZED_PHOSPHOLIPIDS_YELLOW_DN	0.618992	0.35	927	1
GRADE_COLON_AND_RECTAL_CANCER_DN	0.716303	0.35	927	1
GAZDA_DIAMOND_BLACKFAN_ANEMIA_PROGENITOR_UP	0.674454	0.35	927	1
GAUSSMANN_MLL_AF4_FUSION_TARGETS_F_DN	0.674118	0.351	932	1
MOOTHA_GLUCONEOGENESIS	0.674118	0.351	932	1
BARRIER_COLON_CANCER_RECURRENCE_UP	0.674118	0.351	932	1
ZHAN_MULTIPLE_MYELOMA_MS_UP	0.67395	0.351	932	1
CHUANG_OXIDATIVE_STRESS_RESPONSE_UP	0.674286	0.351	932	1
PODAR_RESPONSE_TO_ADAPHOSTIN_UP	0.737815	0.352	937	1
SMID_BREAST_CANCER_ERBB2_DN	0.512605	0.352	937	1
AKL_HTLV1_INFECTION_UP	0.673782	0.353	939	1
NIKOLSKY_BREAST_CANCER_17P11_AMPLICON	0.542017	0.353	939	1
MATZUK_SPERMATID_DIFFERENTIATION	0.673782	0.353	939	1
ELVIDGE_HIF1A_AND_HIF2A_TARGETS_DN	0.726891	0.353	939	1
NUTT_GBM_VS_AO_GLIOMA_DN	0.673782	0.353	939	1
FOURNIER_ACINAR_DEVELOPMENT_LATE_DN	0.617563	0.354	944	1
SESTO_RESPONSE_TO_UV_C4	0.616975	0.354	944	1
WIERENGA_STAT5A_TARGETS_GROUP1	0.737479	0.354	944	1
BRACHAT_RESPONSE_TO_METHOTREXATE_UP	0.616975	0.354	944	1
KALMA_E2F1_TARGETS	0.617311	0.354	944	1
MARSON_BOUND_BY_FOXP3_UNSTIMULATED	0.795966	0.355	949	1
WANG_RESPONSE_TO_PACLITAXEL_VIA_MAPK8_DN	0.512101	0.355	949	1
SHAFFER_IRF4_TARGETS_IN_ACTIVATED_DENDRITIC_CELL	0.705546	0.355	949	1
KAYO_CALORIE_RESTRICTION_MUSCLE_UP	0.715966	0.355	949	1
WESTON_VEGFA_TARGETS_3HR	0.705546	0.355	949	1
BHAT_ESR1_TARGETS_NOT_VIA_AKT1_DN	0.715798	0.357	954	1
FIRESTEIN_CTNNB1_PATHWAY	0.672773	0.357	954	1
HOFFMANN_PRE_BI_TO_LARGE_PRE_BII_LYMPHOCYTE_DN	0.705378	0.357	954	1
STAMBOLSKY_RESPONSE_TO_VITAMIN_D3_UP	0.715798	0.357	954	1
TURJANSKI_MAPK11_TARGETS	0.511933	0.359	958	1
LIU_TARGETS_OF_VMYB_VS_CMYB_DN	0.672605	0.359	958	1
NAGASHIMA_NRG1_SIGNALING_UP	0.751092	0.359	958	1
ROY_WOUND_BLOOD_VESSEL_DN	0.615798	0.359	958	1
NIELSEN_SCHWANNOMA_DN	0.615882	0.359	958	1
FINETTI_BREAST_CANCERS_KINOME_GRAY	0.615966	0.359	958	1
DUTERTRE_ESTRADIOL_RESPONSE_6HR_DN	0.714958	0.36	964	1
NEMETH_INFLAMMATORY_RESPONSE_LPS_UP	0.71479	0.361	965	1
ZHENG_IL22_SIGNALING_DN	0.672269	0.362	966	1
MEDINA_SMARCA4_TARGETS	0.672269	0.362	966	1
LEIN_LOCALIZED_TO_DISTAL_AND_PROXIMAL_DENDRITES	0.615042	0.362	966	1
FONTAINE_FOLLICULAR_THYROID_ADENOMA_UP	0.70437	0.363	969	1
KRIEG_KDM3A_TARGETS_NOT_HYPOXIA	0.75084	0.363	969	1
NOUZOVA_METHYLATED_IN_APL	0.70437	0.363	969	1
KIM_MYC_AMPLIFICATION_TARGETS_UP	0.750756	0.364	972	1
PETRETTO_HEART_MASS_QTL_CIS_DN	0.614622	0.364	972	1
FONTAINE_PAPILLARY_THYROID_CARCINOMA_DN	0.704034	0.365	974	1
LUCAS_HNF4A_TARGETS_DN	0.539832	0.365	974	1
ONGUSAHA_TP53_TARGETS	0.672101	0.365	974	1
CHEMNITZ_RESPONSE_TO_PROSTAGLANDIN_E2_DN	0.772941	0.366	977	1
CROONQUIST_STROMAL_STIMULATION_UP	0.703866	0.366	977	1
CHNG_MULTIPLE_MYELOMA_HYPERPLOID_UP	0.703697	0.367	979	1
LUI_THYROID_CANCER_CLUSTER_2	0.671092	0.367	979	1
CASTELLANO_HRAS_TARGETS_DN	0.539328	0.368	981	1
MATZUK_STEROIDOGENESIS	0.53916	0.368	981	1
JIANG_VHL_TARGETS	0.736134	0.369	983	1
MCBRYAN_PUBERTAL_BREAST_4_5WK_UP	0.762857	0.369	983	1
KONDO_PROSTATE_CANCER_HCP_WITH_H3K27ME3	0.71395	0.37	985	1
MATZUK_SPERMATOZOA	0.725042	0.37	985	1
ABRAHAM_ALPC_VS_MULTIPLE_MYELOMA_UP	0.670588	0.371	987	1
BROWNE_HCMV_INFECTION_18HR_DN	0.75042	0.371	987	1
UDAYAKUMAR_MED1_TARGETS_UP	0.73563	0.372	989	1
BROWNE_HCMV_INFECTION_1HR_DN	0.758487	0.372	989	1
JAIN_NFKB_SIGNALING	0.702437	0.373	991	1
BONOME_OVARIAN_CANCER_SURVIVAL_SUBOPTIMAL_DEBULKING	0.777479	0.373	991	1
TONKS_TARGETS_OF_RUNX1_RUNX1T1_FUSION_GRANULOCYTE_UP	0.702521	0.373	991	1
BROWNE_HCMV_INFECTION_8HR_DN	0.669916	0.374	994	1
BENPORATH_NOS_TARGETS	0.750252	0.374	994	1
BAKKER_FOXO3_TARGETS_UP	0.702353	0.374	994	1
IVANOVA_HEMATOPOIESIS_STEM_CELL_LONG_TERM	0.762185	0.374	994	1
MATZUK_EMBRYONIC_GERM_CELL	0.612101	0.374	994	1
YANAGIHARA_ESX1_TARGETS	0.670084	0.374	994	1
WILCOX_PRESPONSE_TO_ROGESTERONE_DN	0.702353	0.374	994	1
MARCHINI_TRABECTEDIN_RESISTANCE_DN	0.669916	0.374	994	1
SCHAVOLT_TARGETS_OF_TP53_AND_TP63	0.611933	0.375	1002	1
LEE_LIVER_CANCER_MYC_E2F1_UP	0.702017	0.375	1002	1
ZHENG_FOXP3_TARGETS_IN_T_LYMPHOCYTE_UP	0.611933	0.375	1002	1
BILD_E2F3_ONCOGENIC_SIGNATURE	0.757983	0.375	1002	1
IKEDA_MIR133_TARGETS_DN	0.537479	0.377	1006	1
CAIRO_LIVER_DEVELOPMENT_UP	0.749916	0.377	1006	1
NAKAMURA_METASTASIS_MODEL_UP	0.66958	0.377	1006	1
CERVERA_SDHB_TARGETS_1_UP	0.72395	0.377	1006	1
MYLLYKANGAS_AMPLIFICATION_HOT_SPOT_7	0.537311	0.377	1006	1
OSWALD_HEMATOPOIETIC_STEM_CELL_IN_COLLAGEN_GEL_UP	0.757815	0.378	1011	1
HARRIS_HYPOXIA	0.712605	0.378	1011	1
WILSON_PROTEASES_AT_TUMOR_BONE_INTERFACE_DN	0.509076	0.38	1013	1
GUTIERREZ_WALDENSTROEMS_MACROGLOBULINEMIA_1_UP	0.536975	0.38	1013	1
HU_ANGIOGENESIS_UP	0.610756	0.381	1015	1
MATTIOLI_MGUS_VS_PCL	0.712101	0.382	1016	1
WU_HBX_TARGETS_2_UP	0.610588	0.382	1016	1
MIZUKAMI_HYPOXIA_UP	0.610252	0.383	1018	1
ZHOU_INFLAMMATORY_RESPONSE_LPS_UP	0.771765	0.383	1018	1
MARTINEZ_RB1_AND_TP53_TARGETS_UP	0.795294	0.383	1018	1
HIRSCH_CELLULAR_TRANSFORMATION_SIGNATURE_DN	0.711849	0.384	1021	1
NAGASHIMA_EGF_SIGNALING_UP	0.700672	0.384	1021	1
LU_TUMOR_ENDOTHELIAL_MARKERS_DN	0.508235	0.384	1021	1
MARTINEZ_RESPONSE_TO_TRABECTEDIN_DN	0.761681	0.384	1021	1
GRAHAM_CML_QUIESCENT_VS_NORMAL_DIVIDING_DN	0.60958	0.385	1025	1
RASHI_NFKB1_TARGETS	0.609748	0.385	1025	1
AGUIRRE_PANCREATIC_CANCER_COPY_NUMBER_UP	0.761429	0.386	1027	1
FERRARI_RESPONSE_TO_FENRETINIDE_UP	0.609244	0.386	1027	1
SWEET_LUNG_CANCER_KRAS_DN	0.776807	0.387	1029	1
LIAO_HAVE_SOX4_BINDING_SITES	0.668235	0.388	1030	1
KYNG_ENVIRONMENTAL_STRESS_RESPONSE_NOT_BY_4NQO_IN_WS	0.668235	0.388	1030	1
MUNSHI_MULTIPLE_MYELOMA_UP	0.711176	0.388	1030	1
WEST_ADRENOCORTICAL_TUMOR_MARKERS_DN	0.608739	0.389	1033	1
INGRAM_SHH_TARGETS_UP	0.733613	0.39	1034	1
WAMUNYOKOLI_OVARIAN_CANCER_GRADES_1_2_DN	0.700336	0.39	1034	1
VERRECCHIA_RESPONSE_TO_TGFB1_C2	0.608235	0.391	1036	1
OSMAN_BLADDER_CANCER_DN	0.770924	0.391	1036	1
JU_AGING_TERC_TARGETS_UP	0.534454	0.391	1036	1
DACOSTA_UV_RESPONSE_VIA_ERCC3_XPCS_UP	0.667899	0.391	1036	1
BLUM_RESPONSE_TO_SALIRASIB_DN	0.770924	0.391	1036	1
BEGUM_TARGETS_OF_PAX3_FOXO1_FUSION_DN	0.667731	0.392	1041	1
WANG_TARGETS_OF_MLL_CBP_FUSION_DN	0.667563	0.392	1041	1
LIANG_HEMATOPOIESIS_STEM_CELL_NUMBER_SMALL_VS_HUGE_DN	0.667563	0.392	1041	1
BOYLAN_MULTIPLE_MYELOMA_PCA3_UP	0.710924	0.393	1044	1
TERAMOTO_OPN_TARGETS_CLUSTER_1	0.607899	0.393	1044	1
WU_HBX_TARGETS_3_UP	0.607899	0.393	1044	1
NIELSEN_LIPOSARCOMA_UP	0.607395	0.394	1047	1
BERTUCCI_MEDULLARY_VS_DUCTAL_BREAST_CANCER_DN	0.747899	0.394	1047	1
SHIPP_DLBCL_VS_FOLLICULAR_LYMPHOMA_UP	0.666891	0.394	1047	1
TARTE_PLASMA_CELL_VS_PLASMABLAST_DN	0.770672	0.394	1047	1
KAPOSI_LIVER_CANCER_MET_UP	0.607563	0.394	1047	1
DOANE_BREAST_CANCER_CLASSES_DN	0.667059	0.394	1047	1
SANSOM_APC_TARGETS	0.755294	0.394	1047	1
BURTON_ADIPOGENESIS_PEAK_AT_16HR	0.666723	0.395	1054	1
ZIRN_TRETINOIN_RESPONSE_UP	0.606218	0.396	1055	1
WHITESIDE_CISPLATIN_RESISTANCE_DN	0.606218	0.396	1055	1
GUTIERREZ_CHRONIC_LYMPHOCYTIC_LEUKEMIA_UP	0.606387	0.396	1055	1
GOTTWEIN_TARGETS_OF_KSHV_MIR_K12_11	0.699748	0.396	1055	1
ELVIDGE_HIF2A_TARGETS_UP	0.533277	0.397	1059	1
HAHTOLA_MYCOSIS_FUNGOIDES_CD4_DN	0.722353	0.397	1059	1
FARMER_BREAST_CANCER_APOCRINE_VS_BASAL	0.770252	0.398	1061	1
NIKOLSKY_BREAST_CANCER_19P13_AMPLICON	0.506387	0.398	1061	1
LANDIS_ERBB2_BREAST_TUMORS_65_UP	0.605882	0.398	1061	1
VECCHI_GASTRIC_CANCER_ADVANCED_VS_EARLY_UP	0.747563	0.398	1061	1
PUJANA_CHEK2_PCC_NETWORK	0.79479	0.398	1061	1
PYEON_HPV_POSITIVE_TUMORS_UP	0.710252	0.399	1066	1
CHANG_IMMORTALIZED_BY_HPV31_UP	0.71	0.399	1066	1
SWEET_KRAS_ONCOGENIC_SIGNATURE	0.710252	0.399	1066	1
XU_RESPONSE_TO_TRETINOIN_AND_NSC682994_DN	0.605378	0.4	1069	1
NICK_RESPONSE_TO_PROC_TREATMENT_UP	0.50605	0.4	1069	1
OXFORD_RALA_OR_RALB_TARGETS_UP	0.666218	0.4	1069	1
CHEN_HOXA5_TARGETS_9HR_DN	0.66605	0.4	1069	1
SASAI_RESISTANCE_TO_NEOPLASTIC_TRANSFROMATION	0.665966	0.4	1069	1
LIM_MAMMARY_LUMINAL_PROGENITOR_DN	0.60521	0.401	1074	1
ONKEN_UVEAL_MELANOMA_DN	0.794538	0.401	1074	1
JOHNSTONE_PARVB_TARGETS_3_DN	0.794622	0.401	1074	1
COATES_MACROPHAGE_M1_VS_M2_UP	0.709748	0.402	1077	1
GRAHAM_CML_QUIESCENT_VS_NORMAL_QUIESCENT_DN	0.665714	0.402	1077	1
BENPORATH_OCT4_TARGETS	0.760168	0.402	1077	1
ICHIBA_GRAFT_VERSUS_HOST_DISEASE_35D_UP	0.732353	0.402	1077	1
GU_PDEF_TARGETS_UP	0.698655	0.405	1081	1
RICKMAN_TUMOR_DIFFERENTIATED_MODERATELY_VS_POORLY_DN	0.603697	0.406	1082	1
MOOTHA_FFA_OXYDATION	0.604034	0.406	1082	1
GUILLAUMOND_KLF10_TARGETS_UP	0.665042	0.406	1082	1
BOYAULT_LIVER_CANCER_SUBCLASS_G12_DN	0.603866	0.406	1082	1
DAVICIONI_PAX_FOXO1_SIGNATURE_IN_ARMS_UP	0.698487	0.407	1086	1
WAKABAYASHI_ADIPOGENESIS_PPARG_RXRA_BOUND_WITH_H4K20ME1_MARK	0.731933	0.407	1086	1
WANG_CISPLATIN_RESPONSE_AND_XPC_DN	0.754286	0.408	1088	1
CAFFAREL_RESPONSE_TO_THC_24HR_5_UP	0.664622	0.408	1088	1
WOTTON_RUNX_TARGETS_DN	0.66479	0.408	1088	1
ALONSO_METASTASIS_EMT_UP	0.664706	0.408	1088	1
SAKAI_CHRONIC_HEPATITIS_VS_LIVER_CANCER_UP	0.708908	0.408	1088	1
DUTTA_APOPTOSIS_VIA_NFKB	0.66479	0.408	1088	1
HEIDENBLAD_AMPLICON_12P11_12_UP	0.664538	0.409	1094	1
LEE_AGING_MUSCLE_DN	0.66437	0.409	1094	1
WENDT_COHESIN_TARGETS_UP	0.66437	0.409	1094	1
PEDRIOLI_MIR31_TARGETS_DN	0.768908	0.41	1097	1
VERRECCHIA_RESPONSE_TO_TGFB1_C6	0.50437	0.41	1097	1
MONNIER_POSTRADIATION_TUMOR_ESCAPE_DN	0.768908	0.41	1097	1
NAKAYAMA_SOFT_TISSUE_TUMORS_PCA1_DN	0.698151	0.41	1097	1
OUYANG_PROSTATE_CANCER_MARKERS	0.602353	0.411	1101	1
CHENG_RESPONSE_TO_NICKEL_ACETATE	0.663697	0.411	1101	1
MCLACHLAN_DENTAL_CARIES_DN	0.753782	0.411	1101	1
MCCLUNG_CREB1_TARGETS_DN	0.697311	0.411	1101	1
SENESE_HDAC1_AND_HDAC2_TARGETS_UP	0.754118	0.411	1101	1
FOSTER_KDM1A_TARGETS_UP	0.759412	0.411	1101	1
URS_ADIPOCYTE_DIFFERENTIATION_UP	0.697143	0.412	1107	1
MATZUK_MATERNAL_EFFECT	0.530084	0.412	1107	1
RICKMAN_HEAD_AND_NECK_CANCER_C	0.720168	0.412	1107	1
MULLIGHAN_NPM1_SIGNATURE_3_DN	0.74605	0.413	1110	1
MARCHINI_TRABECTEDIN_RESISTANCE_UP	0.602185	0.413	1110	1
MIKKELSEN_IPS_LCP_WITH_H3K4ME3_AND_H3K27ME3	0.503866	0.414	1112	1
KANG_FLUOROURACIL_RESISTANCE_DN	0.602017	0.414	1112	1
GALE_APL_WITH_FLT3_MUTATED_DN	0.602017	0.414	1112	1
MIKKELSEN_NPC_WITH_LCP_H3K27ME3	0.529244	0.414	1112	1
WHITFIELD_CELL_CYCLE_G2_M	0.753445	0.415	1116	1
CUI_TCF21_TARGETS_UP	0.662941	0.416	1117	1
WATANABE_COLON_CANCER_MSI_VS_MSS_UP	0.662857	0.417	1118	1
CAFFAREL_RESPONSE_TO_THC_8HR_5_DN	0.528067	0.417	1118	1
ZHENG_GLIOBLASTOMA_PLASTICITY_DN	0.695966	0.417	1118	1
MARTINELLI_IMMATURE_NEUTROPHIL_UP	0.527563	0.418	1121	1
THEILGAARD_NEUTROPHIL_AT_SKIN_WOUND_UP	0.707647	0.418	1121	1
BEGUM_TARGETS_OF_PAX3_FOXO1_FUSION_AND_PAX3	0.527731	0.418	1121	1
LEIN_MIDBRAIN_MARKERS	0.707563	0.419	1124	1
FURUKAWA_DUSP6_TARGETS_PCI35_UP	0.69563	0.419	1124	1
WUNDER_INFLAMMATORY_RESPONSE_AND_CHOLESTEROL_DN	0.601176	0.419	1124	1
NAKAMURA_TUMOR_ZONE_PERIPHERAL_VS_CENTRAL_UP	0.758151	0.42	1127	1
OUILLETTE_CLL_13Q14_DELETION_UP	0.695462	0.42	1127	1
GAUSSMANN_MLL_AF4_FUSION_TARGETS_D_UP	0.662689	0.42	1127	1
JAZAG_TGFB1_SIGNALING_DN	0.662689	0.42	1127	1
LINDGREN_BLADDER_CANCER_CLUSTER_2B	0.767899	0.42	1127	1
COLLIS_PRKDC_SUBSTRATES	0.600672	0.421	1132	1
GOERING_BLOOD_HDL_CHOLESTEROL_QTL_TRANS	0.600336	0.421	1132	1
SCHRAMM_INHBA_TARGETS_DN	0.600672	0.421	1132	1
TIAN_BHLHA15_TARGETS	0.600672	0.421	1132	1
NAKAMURA_ADIPOGENESIS_EARLY_UP	0.695294	0.421	1132	1
SHI_SPARC_TARGETS_UP	0.60084	0.421	1132	1
UEDA_CENTRAL_CLOCK	0.707227	0.422	1138	1
CHIANG_LIVER_CANCER_SUBCLASS_INTERFERON_DN	0.695042	0.422	1138	1
SPIELMAN_LYMPHOBLAST_EUROPEAN_VS_ASIAN_2FC_DN	0.6	0.423	1140	1
DOUGLAS_BMI1_TARGETS_DN	0.767731	0.423	1140	1
BONOME_OVARIAN_CANCER_POOR_SURVIVAL_DN	0.599832	0.423	1140	1
WEBER_METHYLATED_LCP_IN_SPERM_DN	0.526387	0.424	1143	1
WANG_CLIM2_TARGETS_DN	0.744874	0.424	1143	1
HESS_TARGETS_OF_HOXA9_AND_MEIS1_DN	0.707059	0.424	1143	1
BIDUS_METASTASIS_DN	0.744706	0.424	1143	1
BOYAULT_LIVER_CANCER_SUBCLASS_G23_DN	0.526218	0.425	1147	1
TONG_INTERACT_WITH_PTTG1	0.69479	0.425	1147	1
CHIBA_RESPONSE_TO_TSA_DN	0.598824	0.425	1147	1
BASSO_B_LYMPHOCYTE_NETWORK	0.730252	0.425	1147	1
ABE_VEGFA_TARGETS	0.598655	0.425	1147	1
ISHIDA_TARGETS_OF_SYT_SSX_FUSIONS	0.525882	0.426	1152	1
DAVICIONI_MOLECULAR_ARMS_VS_ERMS_UP	0.767395	0.427	1153	1
WANG_LMO4_TARGETS_DN	0.767395	0.427	1153	1
FLOTHO_PEDIATRIC_ALL_THERAPY_RESPONSE_DN	0.661513	0.427	1153	1
RAMJAUN_APOPTOSIS_BY_TGFB1_VIA_SMAD4_DN	0.525546	0.427	1153	1
NIELSEN_MALIGNAT_FIBROUS_HISTIOCYTOMA_DN	0.598319	0.428	1157	1
KAAB_HEART_ATRIUM_VS_VENTRICLE_UP	0.752941	0.428	1157	1
IGARASHI_ATF4_TARGETS_UP	0.524874	0.429	1159	1
TORCHIA_TARGETS_OF_EWSR1_FLI1_FUSION_DN	0.767227	0.429	1159	1
WANG_SMARCE1_TARGETS_UP	0.757647	0.429	1159	1
KOKKINAKIS_METHIONINE_DEPRIVATION_48HR_UP	0.72958	0.43	1162	1
MANN_RESPONSE_TO_AMIFOSTINE_UP	0.597983	0.432	1163	1
PUJANA_BREAST_CANCER_WITH_BRCA1_MUTATED_UP	0.694286	0.433	1164	1
NATSUME_RESPONSE_TO_INTERFERON_BETA_DN	0.694286	0.433	1164	1
LENAOUR_DENDRITIC_CELL_MATURATION_UP	0.718319	0.434	1166	1
BROWNE_HCMV_INFECTION_48HR_DN	0.773782	0.435	1167	1
GAUSSMANN_MLL_AF4_FUSION_TARGETS_C_DN	0.597815	0.435	1167	1
SHI_SPARC_TARGETS_DN	0.597815	0.435	1167	1
GARGALOVIC_RESPONSE_TO_OXIDIZED_PHOSPHOLIPIDS_BLUE_UP	0.728739	0.435	1167	1
AUNG_GASTRIC_CANCER	0.693277	0.435	1167	1
CASTELLANO_NRAS_TARGETS_DN	0.597311	0.435	1167	1
DANG_REGULATED_BY_MYC_UP	0.693445	0.435	1167	1
LEE_EARLY_T_LYMPHOCYTE_DN	0.69395	0.435	1167	1
SCHUHMACHER_MYC_TARGETS_DN	0.524034	0.436	1175	1
YEMELYANOV_GR_TARGETS_DN	0.523697	0.437	1176	1
RAFFEL_VEGFA_TARGETS_UP	0.523866	0.437	1176	1
MORI_EMU_MYC_LYMPHOMA_BY_ONSET_TIME_UP	0.717899	0.437	1176	1
BAKER_HEMATOPOESIS_STAT5_TARGETS	0.523529	0.439	1179	1
IM_SREBF1A_TARGETS	0.500336	0.439	1179	1
HUI_MAPK14_TARGETS_UP	0.596807	0.44	1181	1
CLAUS_PGR_POSITIVE_MENINGIOMA_DN	0.596807	0.44	1181	1
MULLIGHAN_NPM1_MUTATED_SIGNATURE_1_DN	0.717563	0.44	1181	1
MCCABE_HOXC6_TARGETS_CANCER_DN	0.596471	0.441	1184	1
DAIRKEE_CANCER_PRONE_RESPONSE_BPA	0.692941	0.441	1184	1
KAMMINGA_SENESCENCE	0.658992	0.442	1186	1
BROWN_MYELOID_CELL_DEVELOPMENT_DN	0.727731	0.443	1187	1
BUDHU_LIVER_CANCER_METASTASIS_UP	0.522521	0.443	1187	1
SU_KIDNEY	0.595798	0.444	1189	1
HALMOS_CEBPA_TARGETS_UP	0.692605	0.444	1189	1
BERENJENO_ROCK_SIGNALING_NOT_VIA_RHOA_DN	0.658824	0.445	1191	1
YANG_BREAST_CANCER_ESR1_UP	0.658824	0.445	1191	1
GOBERT_CORE_OLIGODENDROCYTE_DIFFERENTIATION	0.658824	0.445	1191	1
WIKMAN_ASBESTOS_LUNG_CANCER_UP	0.594286	0.446	1194	1
POS_RESPONSE_TO_HISTAMINE_UP	0.594622	0.446	1194	1
XU_HGF_SIGNALING_NOT_VIA_AKT1_48HR_DN	0.594622	0.446	1194	1
GU_PDEF_TARGETS_DN	0.658403	0.446	1194	1
STARK_PREFRONTAL_CORTEX_22Q11_DELETION_UP	0.743529	0.446	1194	1
REN_ALVEOLAR_RHABDOMYOSARCOMA_UP	0.704874	0.447	1199	1
CHIANG_LIVER_CANCER_SUBCLASS_UNANNOTATED_DN	0.743361	0.447	1199	1
ELVIDGE_HYPOXIA_BY_DMOG_DN	0.692437	0.447	1199	1
JEON_SMAD6_TARGETS_DN	0.593782	0.448	1202	1
VALK_AML_CLUSTER_16	0.658319	0.448	1202	1
GRUETZMANN_PANCREATIC_CANCER_DN	0.751176	0.448	1202	1
ZEMBUTSU_SENSITIVITY_TO_VINBLASTINE	0.593613	0.449	1205	1
CHIARADONNA_NEOPLASTIC_TRANSFORMATION_KRAS_CDC25_DN	0.691765	0.449	1205	1
GENTILE_UV_RESPONSE_CLUSTER_D8	0.658151	0.449	1205	1
DUNNE_TARGETS_OF_AML1_MTG8_FUSION_DN	0.593613	0.449	1205	1
CHANG_IMMORTALIZED_BY_HPV31_DN	0.691261	0.45	1209	1
MOOTHA_ROS	0.521176	0.45	1209	1
DIAZ_CHRONIC_MEYLOGENOUS_LEUKEMIA_DN	0.716639	0.451	1211	1
YAGI_AML_SURVIVAL	0.716471	0.451	1211	1
LABBE_WNT3A_TARGETS_UP	0.716639	0.451	1211	1
FUJIWARA_PARK2_IN_LIVER_CANCER_DN	0.498655	0.451	1211	1
BRUECKNER_TARGETS_OF_MIRLET7A3_UP	0.716471	0.451	1211	1
ELVIDGE_HYPOXIA_BY_DMOG_UP	0.726891	0.452	1216	1
LINDGREN_BLADDER_CANCER_CLUSTER_2A_DN	0.726891	0.452	1216	1
ZHANG_RESPONSE_TO_IKK_INHIBITOR_AND_TNF_DN	0.704202	0.453	1218	1
MORI_PRE_BI_LYMPHOCYTE_DN	0.704034	0.453	1218	1
HORTON_SREBF_TARGETS	0.592269	0.453	1218	1
CROONQUIST_NRAS_VS_STROMAL_STIMULATION_DN	0.703866	0.454	1221	1
PASTURAL_RIZ1_TARGETS_UP	0.520672	0.454	1221	1
WONG_EMBRYONIC_STEM_CELL_CORE	0.765042	0.454	1221	1
SANA_RESPONSE_TO_IFNG_DN	0.703529	0.456	1224	1
SOUCEK_MYC_TARGETS	0.520168	0.456	1224	1
SMID_BREAST_CANCER_RELAPSE_IN_PLEURA_UP	0.52	0.457	1226	1
SCHAEFFER_PROSTATE_DEVELOPMENT_48HR_UP	0.772101	0.457	1226	1
CASORELLI_ACUTE_PROMYELOCYTIC_LEUKEMIA_UP	0.742353	0.457	1226	1
BHATI_G2M_ARREST_BY_2METHOXYESTRADIOL_UP	0.714958	0.458	1229	1
HEIDENBLAD_AMPLICON_8Q24_DN	0.657479	0.458	1229	1
BAKKER_FOXO3_TARGETS_DN	0.742185	0.458	1229	1
BALDWIN_PRKCI_TARGETS_UP	0.657311	0.458	1229	1
BURTON_ADIPOGENESIS_7	0.657143	0.459	1233	1
MCBRYAN_PUBERTAL_TGFB1_TARGETS_UP	0.741849	0.459	1233	1
GROSS_ELK3_TARGETS_DN	0.656975	0.46	1235	1
TESAR_ALK_AND_JAK_TARGETS_MOUSE_ES_D4_UP	0.497647	0.46	1235	1
NIKOLSKY_BREAST_CANCER_11Q12_Q14_AMPLICON	0.741681	0.461	1237	1
HOFMANN_MYELODYSPLASTIC_SYNDROM_HIGH_RISK_DN	0.590756	0.462	1238	1
HU_GENOTOXIC_DAMAGE_24HR	0.656471	0.462	1238	1
IIZUKA_LIVER_CANCER_PROGRESSION_L1_G1_UP	0.590588	0.462	1238	1
DORSAM_HOXA9_TARGETS_DN	0.656471	0.462	1238	1
MCLACHLAN_DENTAL_CARIES_UP	0.749916	0.463	1242	1
KINSEY_TARGETS_OF_EWSR1_FLII_FUSION_DN	0.764538	0.463	1242	1
KANG_IMMORTALIZED_BY_TERT_DN	0.714454	0.464	1244	1
TURASHVILI_BREAST_LOBULAR_CARCINOMA_VS_LOBULAR_NORMAL_DN	0.68958	0.465	1245	1
BOYAULT_LIVER_CANCER_SUBCLASS_G123_DN	0.68958	0.465	1245	1
RIGGI_EWING_SARCOMA_PROGENITOR_UP	0.771429	0.465	1245	1
BROWNE_HCMV_INFECTION_1HR_UP	0.689244	0.466	1248	1
DAZARD_UV_RESPONSE_CLUSTER_G6	0.725882	0.466	1248	1
TAYLOR_METHYLATED_IN_ACUTE_LYMPHOBLASTIC_LEUKEMIA	0.689244	0.466	1248	1
MYLLYKANGAS_AMPLIFICATION_HOT_SPOT_15	0.517983	0.467	1251	1
XU_HGF_TARGETS_REPRESSED_BY_AKT1_UP	0.518151	0.467	1251	1
MULLIGAN_NTF3_SIGNALING_VIA_INSR_AND_IGF1R_DN	0.58958	0.467	1251	1
KYNG_ENVIRONMENTAL_STRESS_RESPONSE_NOT_BY_UV_IN_WS	0.58958	0.467	1251	1
MIKKELSEN_PARTIALLY_REPROGRAMMED_TO_PLURIPOTENCY	0.517815	0.468	1255	1
GAL_LEUKEMIC_STEM_CELL_UP	0.725714	0.468	1255	1
LIM_MAMMARY_STEM_CELL_DN	0.771092	0.469	1257	1
SHANK_TAL1_TARGETS_DN	0.517311	0.469	1257	1
MATZUK_LUTEAL_GENES	0.517143	0.469	1257	1
ROETH_TERT_TARGETS_DN	0.516975	0.47	1260	1
HAHTOLA_SEZARY_SYNDROM_DN	0.655714	0.471	1261	1
GRATIAS_RETINOBLASTOMA_16Q24	0.588908	0.471	1261	1
DORN_ADENOVIRUS_INFECTION_24HR_DN	0.655798	0.471	1261	1
STREICHER_LSM1_TARGETS_UP	0.65563	0.472	1264	1
ONO_FOXP3_TARGETS_UP	0.588067	0.472	1264	1
BROWNE_HCMV_INFECTION_4HR_DN	0.74874	0.473	1266	1
PHONG_TNF_TARGETS_DN	0.516303	0.474	1267	1
ZHAN_MULTIPLE_MYELOMA_LB_DN	0.654958	0.474	1267	1
YAO_TEMPORAL_RESPONSE_TO_PROGESTERONE_CLUSTER_16	0.702017	0.474	1267	1
GRASEMANN_RETINOBLASTOMA_WITH_6P_AMPLIFICATION	0.587731	0.474	1267	1
RAMJAUN_APOPTOSIS_BY_TGFB1_VIA_MAPK1_UP	0.516303	0.474	1267	1
KORKOLA_CORRELATED_WITH_POU5F1	0.654622	0.477	1272	1
DELACROIX_RAR_BOUND_ES	0.769916	0.477	1272	1
BHATI_G2M_ARREST_BY_2METHOXYESTRADIOL_DN	0.712605	0.477	1272	1
ONDER_CDH1_TARGETS_2_DN	0.770252	0.477	1272	1
TSENG_IRS1_TARGETS_UP	0.712353	0.477	1272	1
DAZARD_UV_RESPONSE_CLUSTER_G2	0.65437	0.477	1272	1
GRESHOCK_CANCER_COPY_NUMBER_UP	0.763529	0.478	1278	1
KOBAYASHI_EGFR_SIGNALING_24HR_UP	0.701681	0.478	1278	1
MALONEY_RESPONSE_TO_17AAG_DN	0.687563	0.478	1278	1
MOHANKUMAR_TLX1_TARGETS_DN	0.739664	0.479	1281	1
GROSS_HYPOXIA_VIA_HIF1A_ONLY	0.51563	0.479	1281	1
VANDESLUIS_COMMD1_TARGETS_GROUP_4_UP	0.586723	0.48	1283	1
SABATES_COLORECTAL_ADENOMA_SIZE_DN	0.586723	0.48	1283	1
LIEN_BREAST_CARCINOMA_METAPLASTIC_VS_DUCTAL_UP	0.701513	0.481	1285	1
NIELSEN_MALIGNAT_FIBROUS_HISTIOCYTOMA_UP	0.585714	0.483	1286	1
LABBE_TARGETS_OF_TGFB1_AND_WNT3A_UP	0.712101	0.483	1286	1
FRASOR_RESPONSE_TO_SERM_OR_FULVESTRANT_UP	0.586218	0.483	1286	1
PARK_APL_PATHOGENESIS_UP	0.585714	0.483	1286	1
BUSA_SAM68_TARGETS_DN	0.513866	0.485	1290	1
ICHIBA_GRAFT_VERSUS_HOST_DISEASE_D7_DN	0.652437	0.487	1291	1
FOURNIER_ACINAR_DEVELOPMENT_EARLY_UP	0.584706	0.487	1291	1
ELVIDGE_HYPOXIA_DN	0.722521	0.487	1291	1
KIM_RESPONSE_TO_TSA_AND_DECITABINE_DN	0.584034	0.488	1294	1
MARSON_FOXP3_TARGETS_UP	0.686218	0.488	1294	1
STEINER_ERYTHROCYTE_MEMBRANE_GENES	0.584202	0.488	1294	1
KUWANO_RNA_STABILIZED_BY_NO	0.512941	0.489	1297	1
CHEN_NEUROBLASTOMA_COPY_NUMBER_GAINS	0.651765	0.489	1297	1
WATTEL_AUTONOMOUS_THYROID_ADENOMA_DN	0.685882	0.489	1297	1
SASSON_RESPONSE_TO_GONADOTROPHINS_UP	0.700672	0.489	1297	1
KAMMINGA_EZH2_TARGETS	0.651765	0.489	1297	1
ABDELMOHSEN_ELAVL4_TARGETS	0.583697	0.49	1302	1
ZERBINI_RESPONSE_TO_SULINDAC_UP	0.512605	0.49	1302	1
GOUYER_TUMOR_INVASIVENESS	0.512605	0.49	1302	1
OSADA_ASCL1_TARGETS_DN	0.583866	0.49	1302	1
GINESTIER_BREAST_CANCER_ZNF217_AMPLIFIED_DN	0.762689	0.491	1306	1
MCCABE_BOUND_BY_HOXC6	0.769244	0.491	1306	1
MCBRYAN_PUBERTAL_BREAST_4_5WK_DN	0.738824	0.492	1308	1
MATZUK_CUMULUS_EXPANSION	0.511933	0.493	1309	1
BROWNE_HCMV_INFECTION_30MIN_DN	0.721849	0.493	1309	1
NAKAJIMA_EOSINOPHIL	0.651261	0.494	1311	1
PURBEY_TARGETS_OF_CTBP1_NOT_SATB1_DN	0.768824	0.495	1312	1
HOEGERKORP_CD44_TARGETS_TEMPORAL_UP	0.583193	0.495	1312	1
SCHURINGA_STAT5A_TARGETS_UP	0.583193	0.495	1312	1
MAGRANGEAS_MULTIPLE_MYELOMA_IGG_VS_IGA_DN	0.583193	0.495	1312	1
BERENJENO_TRANSFORMED_BY_RHOA_UP	0.792269	0.495	1312	1
KIM_MYCL1_AMPLIFICATION_TARGETS_DN	0.583193	0.495	1312	1
MORI_MATURE_B_LYMPHOCYTE_UP	0.699832	0.495	1312	1
MIKKELSEN_MEF_LCP_WITH_H3K4ME3	0.710924	0.496	1319	1
FRIDMAN_SENESCENCE_DN	0.582857	0.496	1319	1
BRUINS_UVC_RESPONSE_MIDDLE	0.699664	0.496	1319	1
LIANG_SILENCED_BY_METHYLATION_UP	0.650588	0.496	1319	1
CHANDRAN_METASTASIS_UP	0.745546	0.496	1319	1
LOPEZ_MESOTHELIOMA_SURVIVAL_OVERALL_UP	0.510588	0.497	1324	1
LINDGREN_BLADDER_CANCER_CLUSTER_2A_UP	0.510924	0.497	1324	1
ZHU_SKIL_TARGETS_DN	0.510588	0.497	1324	1
ZHOU_CELL_CYCLE_GENES_IN_IR_RESPONSE_2HR	0.510756	0.497	1324	1
JOHANSSON_BRAIN_CANCER_EARLY_VS_LATE_UP	0.510756	0.497	1324	1
DOANE_BREAST_CANCER_CLASSES_UP	0.68521	0.497	1324	1
GUTIERREZ_WALDENSTROEMS_MACROGLOBULINEMIA_1_DN	0.511092	0.497	1324	1
LEE_NAIVE_T_LYMPHOCYTE	0.582689	0.498	1331	1
BOYAULT_LIVER_CANCER_SUBCLASS_G2	0.649748	0.499	1332	1
GOERING_BLOOD_HDL_CHOLESTEROL_QTL_CIS	0.582269	0.499	1332	1
TRACEY_RESISTANCE_TO_IFNA2_DN	0.649748	0.499	1332	1
WANG_SMARCE1_TARGETS_DN	0.762101	0.5	1335	1
MIYAGAWA_TARGETS_OF_EWSR1_ETS_FUSIONS_UP	0.752941	0.5	1335	1
LEE_LIVER_CANCER_MYC_E2F1_DN	0.684706	0.501	1337	1
WAMUNYOKOLI_OVARIAN_CANCER_LMP_DN	0.737983	0.501	1337	1
STEGMEIER_PRE-MITOTIC_CELL_CYCLE_REGULATORS	0.50958	0.501	1337	1
MIKKELSEN_DEDIFFERENTIATED_STATE_DN	0.509748	0.501	1337	1
RAGHAVACHARI_PLATELET_SPECIFIC_GENES	0.684706	0.501	1337	1
FRASOR_TAMOXIFEN_RESPONSE_UP	0.649244	0.502	1342	1
MILI_PSEUDOPODIA_HAPTOTAXIS_DN	0.791933	0.502	1342	1
GENTILE_UV_RESPONSE_CLUSTER_D6	0.649076	0.502	1342	1
PODAR_RESPONSE_TO_ADAPHOSTIN_DN	0.581513	0.502	1342	1
WANG_ESOPHAGUS_CANCER_VS_NORMAL_UP	0.710084	0.503	1346	1
FOURNIER_ACINAR_DEVELOPMENT_LATE_UP	0.509412	0.503	1346	1
LIU_COMMON_CANCER_GENES	0.68437	0.504	1348	1
KAAB_FAILED_HEART_ATRIUM_UP	0.64874	0.504	1348	1
WATANABE_RECTAL_CANCER_RADIOTHERAPY_RESPONSIVE_DN	0.698487	0.504	1348	1
GAVIN_IL2_RESPONSIVE_FOXP3_TARGETS_UP	0.58	0.505	1351	1
XU_RESPONSE_TO_TRETINOIN_AND_NSC682994_UP	0.580672	0.505	1351	1
STEARMAN_LUNG_CANCER_EARLY_VS_LATE_DN	0.684286	0.505	1351	1
RODWELL_AGING_KIDNEY_DN	0.720336	0.505	1351	1
ALONSO_METASTASIS_UP	0.737479	0.505	1351	1
LIU_PROSTATE_CANCER_DN	0.768403	0.505	1351	1
ALCALA_APOPTOSIS	0.698319	0.505	1351	1
RUNNE_GENDER_EFFECT_UP	0.508403	0.506	1358	1
RICKMAN_METASTASIS_DN	0.752353	0.506	1358	1
CHESLER_BRAIN_D6MIT150_QTL_CIS	0.508403	0.506	1358	1
OHASHI_AURKA_TARGETS	0.507395	0.507	1361	1
SHIN_B_CELL_LYMPHOMA_CLUSTER_6	0.507563	0.507	1361	1
BURTON_ADIPOGENESIS_3	0.70958	0.509	1363	1
BOYLAN_MULTIPLE_MYELOMA_D_UP	0.697983	0.509	1363	1
MIKKELSEN_ES_ICP_WITH_H3K4ME3	0.791597	0.509	1363	1
HOQUE_METHYLATED_IN_CANCER	0.683529	0.51	1366	1
CASTELLANO_HRAS_AND_NRAS_TARGETS_DN	0.506723	0.51	1366	1
WENG_POR_TARGETS_LIVER_UP	0.647899	0.51	1366	1
MIKKELSEN_NPC_LCP_WITH_H3K4ME3	0.683193	0.511	1369	1
BOYLAN_MULTIPLE_MYELOMA_D_CLUSTER_UP	0.647647	0.511	1369	1
MUELLER_COMMON_TARGETS_OF_AML_FUSIONS_UP	0.578992	0.511	1369	1
LEE_SP4_THYMOCYTE	0.578992	0.511	1369	1
MCCLUNG_COCAIN_REWARD_4WK	0.682857	0.511	1369	1
LEE_LIVER_CANCER_DENA_DN	0.683025	0.511	1369	1
JAZAG_TGFB1_SIGNALING_VIA_SMAD4_DN	0.682857	0.511	1369	1
SIMBULAN_UV_RESPONSE_NORMAL_UP	0.505714	0.513	1376	1
SAMOLS_TARGETS_OF_KHSV_MIRNAS_UP	0.505714	0.513	1376	1
ZHAN_MULTIPLE_MYELOMA_CD1_VS_CD2_DN	0.682689	0.513	1376	1
ZHU_CMV_ALL_UP	0.709076	0.514	1379	1
DAIRKEE_CANCER_PRONE_RESPONSE_E2	0.647227	0.515	1380	1
SMITH_LIVER_CANCER	0.647395	0.515	1380	1
LANDIS_ERBB2_BREAST_TUMORS_65_DN	0.647227	0.515	1380	1
LU_EZH2_TARGETS_DN	0.761176	0.515	1380	1
ROZANOV_MMP14_TARGETS_DN	0.647059	0.515	1380	1
FARMER_BREAST_CANCER_APOCRINE_VS_LUMINAL	0.761008	0.516	1385	1
PEART_HDAC_PROLIFERATION_CLUSTER_UP	0.682017	0.516	1385	1
AMBROSINI_FLAVOPIRIDOL_TREATMENT_TP53	0.708739	0.516	1385	1
IZADPANAH_STEM_CELL_ADIPOSE_VS_BONE_UP	0.708655	0.516	1385	1
DARWICHE_PAPILLOMA_RISK_LOW_DN	0.736471	0.517	1389	1
SAGIV_CD24_TARGETS_DN	0.646723	0.517	1389	1
LIANG_HEMATOPOIESIS_STEM_CELL_NUMBER_LARGE_VS_TINY_DN	0.646555	0.518	1391	1
GROSS_HYPOXIA_VIA_ELK3_DN	0.736303	0.518	1391	1
DELASERNA_MYOD_TARGETS_DN	0.681681	0.519	1393	1
KARLSSON_TGFB1_TARGETS_DN	0.743445	0.519	1393	1
PEART_HDAC_PROLIFERATION_CLUSTER_DN	0.681513	0.52	1395	1
CREIGHTON_AKT1_SIGNALING_VIA_MTOR_UP	0.646218	0.52	1395	1
KATSANOU_ELAVL1_TARGETS_DN	0.718655	0.521	1397	1
BENPORATH_NANOG_TARGETS	0.791092	0.522	1398	1
GRADE_COLON_CANCER_UP	0.791092	0.522	1398	1
ZHANG_GATA6_TARGETS_DN	0.68084	0.523	1400	1
XU_GH1_AUTOCRINE_TARGETS_DN	0.718319	0.523	1400	1
IGLESIAS_E2F_TARGETS_UP	0.718319	0.523	1400	1
NAKAYAMA_SOFT_TISSUE_TUMORS_PCA2_DN	0.695798	0.523	1400	1
MAINA_HYPOXIA_VHL_TARGETS_UP	0.503025	0.523	1400	1
ZHU_CMV_24_HR_DN	0.69563	0.524	1405	1
AMIT_EGF_RESPONSE_480_MCF10A	0.645546	0.525	1406	1
BOSCO_ALLERGEN_INDUCED_TH2_ASSOCIATED_MODULE	0.718151	0.525	1406	1
LI_WILMS_TUMOR	0.645378	0.525	1406	1
TONKS_TARGETS_OF_RUNX1_RUNX1T1_FUSION_MONOCYTE_UP	0.735798	0.525	1406	1
HU_ANGIOGENESIS_DN	0.64521	0.526	1410	1
WHITFIELD_CELL_CYCLE_M_G1	0.717983	0.526	1410	1
YAMASHITA_SILENCED_BY_METHYLATION	0.502353	0.526	1410	1
HOWLIN_PUBERTAL_MAMMARY_GLAND	0.68	0.527	1413	1
STEIN_ESRRA_TARGETS_RESPONSIVE_TO_ESTROGEN_DN	0.644874	0.527	1413	1
THEODOROU_MAMMARY_TUMORIGENESIS	0.645042	0.527	1413	1
MANTOVANI_VIRAL_GPCR_SIGNALING_DN	0.645042	0.527	1413	1
WEBER_METHYLATED_HCP_IN_FIBROBLAST_DN	0.644874	0.527	1413	1
CHAUHAN_RESPONSE_TO_METHOXYESTRADIOL_DN	0.694958	0.529	1418	1
ZHANG_TLX_TARGETS_60HR_UP	0.750756	0.529	1418	1
YANG_MUC2_TARGETS_DUODENUM_6MO_DN	0.574958	0.53	1420	1
LEIN_NEURON_MARKERS	0.678824	0.53	1420	1
HOFFMANN_LARGE_TO_SMALL_PRE_BII_LYMPHOCYTE_DN	0.679328	0.53	1420	1
SU_PANCREAS	0.678992	0.53	1420	1
DAWSON_METHYLATED_IN_LYMPHOMA_TCL1	0.67916	0.53	1420	1
WEINMANN_ADAPTATION_TO_HYPOXIA_UP	0.644706	0.531	1425	1
LINDSTEDT_DENDRITIC_CELL_MATURATION_C	0.678487	0.532	1426	1
ROZANOV_MMP14_CORRELATED	0.574622	0.532	1426	1
HOLLEMAN_ASPARAGINASE_RESISTANCE_B_ALL_UP	0.644286	0.532	1426	1
KEEN_RESPONSE_TO_ROSIGLITAZONE_UP	0.64437	0.532	1426	1
CREIGHTON_ENDOCRINE_THERAPY_RESISTANCE_5	0.766891	0.533	1430	1
WIEMANN_TELOMERE_SHORTENING_AND_CHRONIC_LIVER_DAMAGE_UP	0.50084	0.533	1430	1
MORI_IMMATURE_B_LYMPHOCYTE_UP	0.678319	0.533	1430	1
CAFFAREL_RESPONSE_TO_THC_24HR_5_DN	0.678151	0.533	1430	1
CHO_NR4A1_TARGETS	0.644202	0.534	1434	1
ZHENG_RESPONSE_TO_ARSENITE_DN	0.573782	0.535	1435	1
RODRIGUES_NTN1_AND_DCC_TARGETS	0.644034	0.535	1435	1
PHONG_TNF_TARGETS_UP	0.677479	0.535	1435	1
LI_CYTIDINE_ANALOGS_CYCTOTOXICITY	0.573613	0.535	1435	1
LEE_METASTASIS_AND_ALTERNATIVE_SPLICING_UP	0.677479	0.535	1435	1
TCGA_GLIOBLASTOMA_COPY_NUMBER_UP	0.677143	0.535	1435	1
ZHAN_MULTIPLE_MYELOMA_CD1_AND_CD2_UP	0.694286	0.536	1441	1
MISSIAGLIA_REGULATED_BY_METHYLATION_DN	0.706891	0.536	1441	1
LIN_APC_TARGETS	0.694118	0.536	1441	1
AZARE_NEOPLASTIC_TRANSFORMATION_BY_STAT3_UP	0.573445	0.537	1444	1
SPIELMAN_LYMPHOBLAST_EUROPEAN_VS_ASIAN_2FC_UP	0.572773	0.537	1444	1
MOREIRA_RESPONSE_TO_TSA_DN	0.572941	0.537	1444	1
ZWANG_CLASS_3_TRANSIENTLY_INDUCED_BY_EGF	0.742689	0.537	1444	1
LOPEZ_MESOTHELIOMA_SURVIVAL_WORST_VS_BEST_DN	0.500336	0.538	1448	1
HAN_SATB1_TARGETS_UP	0.75916	0.538	1448	1
BURTON_ADIPOGENESIS_PEAK_AT_24HR	0.643613	0.538	1448	1
HUTTMANN_B_CLL_POOR_SURVIVAL_UP	0.750084	0.538	1448	1
LE_SKI_TARGETS_DN	0.500168	0.539	1452	1
DANG_MYC_TARGETS_UP	0.716807	0.539	1452	1
HAHTOLA_MYCOSIS_FUNGOIDES_DN	0.572605	0.54	1454	1
VALK_AML_CLUSTER_4	0.643193	0.54	1454	1
MISHRA_CARCINOMA_ASSOCIATED_FIBROBLAST_DN	0.571765	0.54	1454	1
AMIT_SERUM_RESPONSE_240_MCF10A	0.676639	0.54	1454	1
MARKS_HDAC_TARGETS_DN	0.571933	0.54	1454	1
LU_TUMOR_ENDOTHELIAL_MARKERS_UP	0.571933	0.54	1454	1
SESTO_RESPONSE_TO_UV_C8	0.676639	0.54	1454	1
GYORFFY_MITOXANTRONE_RESISTANCE	0.676471	0.541	1461	1
VANTVEER_BREAST_CANCER_METASTASIS_DN	0.70605	0.542	1462	1
JIANG_AGING_HYPOTHALAMUS_DN	0.642689	0.543	1463	1
HOFMANN_CELL_LYMPHOMA_UP	0.642605	0.543	1463	1
VANHARANTA_UTERINE_FIBROID_WITH_7Q_DELETION_DN	0.642857	0.543	1463	1
LIU_VAV3_PROSTATE_CARCINOGENESIS_UP	0.693445	0.544	1466	1
WONG_ENDOMETRIAL_CANCER_LATE	0.499664	0.544	1466	1
LEE_LIVER_CANCER_DENA_UP	0.676134	0.544	1466	1
CLASPER_LYMPHATIC_VESSELS_DURING_METASTASIS_UP	0.571429	0.544	1466	1
BUDHU_LIVER_CANCER_METASTASIS_DN	0.499496	0.544	1466	1
ZHAN_MULTIPLE_MYELOMA_DN	0.642017	0.545	1471	1
CHEOK_RESPONSE_TO_MERCAPTOPURINE_DN	0.570924	0.545	1471	1
RASHI_RESPONSE_TO_IONIZING_RADIATION_4	0.675714	0.546	1473	1
HOFFMANN_SMALL_PRE_BII_TO_IMMATURE_B_LYMPHOCYTE_DN	0.641849	0.546	1473	1
FIGUEROA_AML_METHYLATION_CLUSTER_7_UP	0.705546	0.547	1475	1
LI_CISPLATIN_RESISTANCE_DN	0.641681	0.547	1475	1
TIEN_INTESTINE_PROBIOTICS_2HR_DN	0.693277	0.547	1475	1
WEIGEL_OXIDATIVE_STRESS_BY_HNE_AND_TBH	0.67563	0.548	1478	1
KYNG_WERNER_SYNDROM_DN	0.641513	0.548	1478	1
SOTIRIOU_BREAST_CANCER_GRADE_1_VS_3_DN	0.641513	0.548	1478	1
XU_CREBBP_TARGETS_UP	0.570252	0.549	1481	1
FRIDMAN_IMMORTALIZATION_DN	0.641008	0.549	1481	1
POTTI_ETOPOSIDE_SENSITIVITY	0.641008	0.549	1481	1
EHLERS_ANEUPLOIDY_DN	0.569412	0.549	1481	1
HOEGERKORP_CD44_TARGETS_TEMPORAL_DN	0.56958	0.549	1481	1
PENG_GLUTAMINE_DEPRIVATION_UP	0.640672	0.55	1486	1
GARGALOVIC_RESPONSE_TO_OXIDIZED_PHOSPHOLIPIDS_YELLOW_UP	0.640504	0.551	1487	1
LY_AGING_OLD_UP	0.498824	0.553	1488	1
KOBAYASHI_EGFR_SIGNALING_6HR_UP	0.498824	0.553	1488	1
DER_IFN_GAMMA_RESPONSE_UP	0.675126	0.554	1490	1
KANNAN_TP53_TARGETS_DN	0.568403	0.554	1490	1
BASSO_CD40_SIGNALING_UP	0.692689	0.554	1490	1
GRADE_COLON_AND_RECTAL_CANCER_UP	0.748571	0.555	1493	1
NIELSEN_GIST_VS_SYNOVIAL_SARCOMA_DN	0.567227	0.555	1493	1
PEDERSEN_METASTASIS_BY_ERBB2_ISOFORM_3	0.568067	0.555	1493	1
LANDEMAINE_LUNG_METASTASIS	0.566555	0.556	1496	1
SENESE_HDAC1_AND_HDAC2_TARGETS_DN	0.74084	0.557	1497	1
POMEROY_MEDULLOBLASTOMA_PROGNOSIS_DN	0.639496	0.557	1497	1
BERENJENO_TRANSFORMED_BY_RHOA_REVERSIBLY_DN	0.639496	0.557	1497	1
DITTMER_PTHLH_TARGETS_UP	0.704538	0.557	1497	1
VERHAAK_GLIOBLASTOMA_CLASSICAL	0.740672	0.558	1501	1
APPIERTO_RESPONSE_TO_FENRETINIDE_DN	0.638151	0.558	1501	1
DAUER_STAT3_TARGETS_UP	0.638319	0.558	1501	1
SWEET_LUNG_CANCER_KRAS_UP	0.765294	0.558	1501	1
FLECHNER_PBL_KIDNEY_TRANSPLANT_REJECTED_VS_OK_DN	0.638067	0.558	1501	1
MANALO_HYPOXIA_UP	0.740504	0.559	1506	1
REN_BOUND_BY_E2F	0.674286	0.559	1506	1
YAMASHITA_LIVER_CANCER_STEM_CELL_UP	0.637647	0.56	1508	1
ZHANG_PROLIFERATING_VS_QUIESCENT	0.67395	0.56	1508	1
BERENJENO_TRANSFORMED_BY_RHOA_DN	0.757479	0.56	1508	1
FERREIRA_EWINGS_SARCOMA_UNSTABLE_VS_STABLE_DN	0.692101	0.56	1508	1
MCBRYAN_PUBERTAL_BREAST_3_4WK_DN	0.637479	0.56	1508	1
WEST_ADRENOCORTICAL_TUMOR_MARKERS_UP	0.565714	0.561	1513	1
LOPEZ_MESOTHELIOMA_SURVIVAL_DN	0.565882	0.561	1513	1
SHEPARD_CRUSH_AND_BURN_MUTANT_UP	0.731092	0.561	1513	1
MCGOWAN_RSP6_TARGETS_UP	0.565882	0.561	1513	1
GAUTSCHI_SRC_SIGNALING	0.497647	0.561	1513	1
LIU_LIVER_CANCER	0.636807	0.562	1518	1
EBAUER_TARGETS_OF_PAX3_FOXO1_FUSION_DN	0.636303	0.562	1518	1
COLIN_PILOCYTIC_ASTROCYTOMA_VS_GLIOBLASTOMA_DN	0.636639	0.562	1518	1
SCHAEFFER_PROSTATE_DEVELOPMENT_AND_CANCER_BOX4_DN	0.636134	0.562	1518	1
BOQUEST_STEM_CELL_CULTURED_VS_FRESH_DN	0.636975	0.562	1518	1
SCHURINGA_STAT5A_TARGETS_DN	0.564706	0.563	1523	1
CHEOK_RESPONSE_TO_MERCAPTOPURINE_UP	0.56521	0.563	1523	1
KAPOSI_LIVER_CANCER_MET_DN	0.496975	0.563	1523	1
TOOKER_GEMCITABINE_RESISTANCE_DN	0.703697	0.565	1526	1
KUROKAWA_LIVER_CANCER_EARLY_RECURRENCE_UP	0.563866	0.565	1526	1
THUM_SYSTOLIC_HEART_FAILURE_DN	0.739916	0.565	1526	1
WANG_METASTASIS_OF_BREAST_CANCER_ESR1_UP	0.563866	0.565	1526	1
SCHAEFFER_SOX9_TARGETS_IN_PROSTATE_DEVELOPMENT_UP	0.56437	0.565	1526	1
HU_GENOTOXIN_ACTION_DIRECT_VS_INDIRECT_4HR	0.63563	0.565	1526	1
SENESE_HDAC1_TARGETS_DN	0.739664	0.566	1532	1
EBAUER_TARGETS_OF_PAX3_FOXO1_FUSION_UP	0.730252	0.567	1533	1
BURTON_ADIPOGENESIS_6	0.730084	0.568	1534	1
BROWNE_HCMV_INFECTION_14HR_DN	0.746891	0.569	1535	1
SCHAEFFER_PROSTATE_DEVELOPMENT_48HR_DN	0.764538	0.571	1536	1
NIKOLSKY_BREAST_CANCER_20Q11_AMPLICON	0.635294	0.571	1536	1
RODRIGUES_NTN1_TARGETS_UP	0.561849	0.571	1536	1
NGUYEN_NOTCH1_TARGETS_UP	0.635294	0.571	1536	1
EHRLICH_ICF_SYNDROM_UP	0.561513	0.572	1540	1
MCGOWAN_RSP6_TARGETS_DN	0.481345	0.572	1540	1
BHAT_ESR1_TARGETS_VIA_AKT1_DN	0.691092	0.572	1540	1
UZONYI_RESPONSE_TO_LEUKOTRIENE_AND_THROMBIN	0.634958	0.573	1543	1
STEARMAN_TUMOR_FIELD_EFFECT_UP	0.63479	0.573	1543	1
MARIADASON_RESPONSE_TO_CURCUMIN_SULINDAC_7	0.561176	0.573	1543	1
ZHAN_MULTIPLE_MYELOMA_MF_DN	0.63479	0.573	1543	1
ZHU_CMV_24_HR_UP	0.690924	0.573	1543	1
LIM_MAMMARY_LUMINAL_PROGENITOR_UP	0.672269	0.573	1543	1
MIKKELSEN_ES_ICP_WITH_H3K4ME3_AND_H3K27ME3	0.712773	0.573	1543	1
RASHI_RESPONSE_TO_IONIZING_RADIATION_2	0.712437	0.574	1550	1
IWANAGA_E2F1_TARGETS_INDUCED_BY_SERUM	0.634622	0.574	1550	1
DAIRKEE_TERT_TARGETS_UP	0.756471	0.575	1552	1
LINDVALL_IMMORTALIZED_BY_TERT_DN	0.690588	0.575	1552	1
DING_LUNG_CANCER_BY_MUTATION_RATE	0.560336	0.575	1552	1
BRACHAT_RESPONSE_TO_CISPLATIN	0.560168	0.575	1552	1
MIKKELSEN_ES_LCP_WITH_H3K27ME3	0.560336	0.575	1552	1
GRADE_COLON_CANCER_DN	0.634286	0.576	1557	1
LINDVALL_IMMORTALIZED_BY_TERT_UP	0.690084	0.58	1558	1
TUOMISTO_TUMOR_SUPPRESSION_BY_COL13A1_DN	0.557647	0.58	1558	1
MIYAGAWA_TARGETS_OF_EWSR1_ETS_FUSIONS_DN	0.737815	0.58	1558	1
PAL_PRMT5_TARGETS_UP	0.729412	0.58	1558	1
YANG_MUC2_TARGETS_COLON_3MO_DN	0.494118	0.58	1558	1
DELYS_THYROID_CANCER_DN	0.737647	0.581	1563	1
GRAESSMANN_APOPTOSIS_BY_SERUM_DEPRIVATION_DN	0.737479	0.581	1563	1
TSUTSUMI_FBXW8_TARGETS	0.493277	0.581	1563	1
XU_GH1_AUTOCRINE_TARGETS_UP	0.737479	0.581	1563	1
LIU_CMYB_TARGETS_DN	0.492605	0.582	1567	1
SAGIV_CD24_TARGETS_UP	0.557311	0.582	1567	1
NIKOLSKY_BREAST_CANCER_19Q13.4_AMPLICON	0.492605	0.582	1567	1
LEE_LIVER_CANCER_E2F1_UP	0.671261	0.583	1570	1
LEIN_OLIGODENDROCYTE_MARKERS	0.671261	0.583	1570	1
MYLLYKANGAS_AMPLIFICATION_HOT_SPOT_21	0.492437	0.583	1570	1
SCHAEFFER_PROSTATE_DEVELOPMENT_6HR_UP	0.729244	0.583	1570	1
TAKADA_GASTRIC_CANCER_COPY_NUMBER_DN	0.633277	0.584	1574	1
LEE_CALORIE_RESTRICTION_MUSCLE_DN	0.633277	0.584	1574	1
IVANOVA_HEMATOPOIESIS_EARLY_PROGENITOR	0.789244	0.584	1574	1
SUZUKI_RESPONSE_TO_TSA_AND_DECITABINE_1B	0.556303	0.584	1574	1
DAZARD_RESPONSE_TO_UV_NHEK_UP	0.737311	0.584	1574	1
AIGNER_ZEB1_TARGETS	0.633445	0.584	1574	1
HO_LIVER_CANCER_VASCULAR_INVASION	0.555966	0.585	1580	1
WU_CELL_MIGRATION	0.728908	0.585	1580	1
AMIT_SERUM_RESPONSE_480_MCF10A	0.633109	0.585	1580	1
STEIN_ESTROGEN_RESPONSE_NOT_VIA_ESRRA	0.55563	0.585	1580	1
TONKS_TARGETS_OF_RUNX1_RUNX1T1_FUSION_HSC_UP	0.728824	0.585	1580	1
HEIDENBLAD_AMPLIFIED_IN_BONE_CANCER	0.491092	0.586	1585	1
HE_PTEN_TARGETS_UP	0.555294	0.586	1585	1
PECE_MAMMARY_STEM_CELL_UP	0.71126	0.586	1585	1
KIM_MYCL1_AMPLIFICATION_TARGETS_UP	0.555294	0.586	1585	1
STEGER_ADIPOGENESIS_UP	0.554454	0.586	1585	1
CADWELL_ATG16L1_TARGETS_DN	0.670756	0.586	1585	1
DOANE_BREAST_CANCER_ESR1_DN	0.632437	0.586	1585	1
ZHANG_GATA6_TARGETS_UP	0.55479	0.586	1585	1
SCHLOSSER_MYC_TARGETS_REPRESSED_BY_SERUM	0.728739	0.587	1593	1
STAMBOLSKY_TARGETS_OF_MUTATED_TP53_UP	0.632269	0.587	1593	1
ONO_AML1_TARGETS_UP	0.554286	0.587	1593	1
NEBEN_AML_WITH_FLT3_OR_NRAS_DN	0.55395	0.587	1593	1
HASLINGER_B_CLL_WITH_13Q14_DELETION	0.554118	0.587	1593	1
MONTERO_THYROID_CANCER_POOR_SURVIVAL_DN	0.553613	0.588	1598	1
SERVITJA_LIVER_HNF1A_TARGETS_DN	0.728571	0.588	1598	1
CROMER_METASTASIS_DN	0.688403	0.588	1598	1
SARTIPY_BLUNTED_BY_INSULIN_RESISTANCE_DN	0.552941	0.589	1601	1
GAZDA_DIAMOND_BLACKFAN_ANEMIA_ERYTHROID_UP	0.553109	0.589	1601	1
GOLUB_ALL_VS_AML_UP	0.552437	0.589	1601	1
BURTON_ADIPOGENESIS_8	0.687731	0.591	1604	1
MATZUK_SPERMATOCYTE	0.670084	0.592	1605	1
SENGUPTA_EBNA1_ANTICORRELATED	0.728067	0.592	1605	1
JI_CARCINOGENESIS_BY_KRAS_AND_STK11_DN	0.551429	0.594	1607	1
ZHANG_TLX_TARGETS_UP	0.687395	0.594	1607	1
CHAUHAN_RESPONSE_TO_METHOXYESTRADIOL_UP	0.631429	0.594	1607	1
MODY_HIPPOCAMPUS_PRENATAL	0.631429	0.594	1607	1
TORCHIA_TARGETS_OF_EWSR1_FLI1_FUSION_TOP20_UP	0.551261	0.596	1611	1
SESTO_RESPONSE_TO_UV_C5	0.630924	0.596	1611	1
SHEPARD_BMYB_MORPHOLINO_UP	0.735798	0.596	1611	1
RAMASWAMY_METASTASIS_DN	0.66958	0.596	1611	1
HINATA_NFKB_TARGETS_KERATINOCYTE_UP	0.686891	0.596	1611	1
NAKAMURA_LUNG_CANCER_DIFFERENTIATION_MARKERS	0.549916	0.597	1616	1
HOFFMAN_CLOCK_TARGETS_UP	0.489412	0.597	1616	1
VETTER_TARGETS_OF_PRKCA_AND_ETS1_UP	0.550252	0.597	1616	1
BILD_CTNNB1_ONCOGENIC_SIGNATURE	0.669244	0.597	1616	1
BROCKE_APOPTOSIS_REVERSED_BY_IL6	0.710756	0.597	1616	1
GUTIERREZ_WALDENSTROEMS_MACROGLOBULINEMIA_2	0.55042	0.597	1616	1
LEE_LIVER_CANCER_MYC_TGFA_DN	0.669244	0.597	1616	1
MCBRYAN_TERMINAL_END_BUD_UP	0.550588	0.597	1616	1
HEDVAT_ELF4_TARGETS_UP	0.550252	0.597	1616	1
WENG_POR_TARGETS_LIVER_DN	0.549244	0.597	1616	1
NIELSEN_SYNOVIAL_SARCOMA_DN	0.550588	0.597	1616	1
MAINA_VHL_TARGETS_DN	0.549412	0.597	1616	1
LANDIS_ERBB2_BREAST_PRENEOPLASTIC_UP	0.55042	0.597	1616	1
TESAR_ALK_TARGETS_HUMAN_ES_5D_DN	0.488908	0.598	1629	1
DEBIASI_APOPTOSIS_BY_REOVIRUS_INFECTION_DN	0.744874	0.598	1629	1
CHEOK_RESPONSE_TO_MERCAPTOPURINE_AND_LD_MTX_UP	0.488908	0.598	1629	1
TAKAYAMA_BOUND_BY_AR	0.489076	0.598	1629	1
MURAKAMI_UV_RESPONSE_1HR_UP	0.549076	0.598	1629	1
KORKOLA_CHORIOCARCINOMA_UP	0.489076	0.598	1629	1
DORN_ADENOVIRUS_INFECTION_32HR_UP	0.548908	0.599	1635	1
ABRAMSON_INTERACT_WITH_AIRE	0.630084	0.599	1635	1
WEBER_METHYLATED_HCP_IN_SPERM_DN	0.630084	0.599	1635	1
MARIADASON_REGULATED_BY_HISTONE_ACETYLATION_DN	0.630084	0.599	1635	1
HEDENFALK_BREAST_CANCER_HEREDITARY_VS_SPORADIC	0.630252	0.599	1635	1
KAN_RESPONSE_TO_ARSENIC_TRIOXIDE	0.699664	0.599	1635	1
CAIRO_PML_TARGETS_BOUND_BY_MYC_DN	0.548571	0.6	1641	1
ZHAN_MULTIPLE_MYELOMA_UP	0.668908	0.6	1641	1
LI_CISPLATIN_RESISTANCE_UP	0.629916	0.6	1641	1
FIGUEROA_AML_METHYLATION_CLUSTER_2_DN	0.488739	0.6	1641	1
PLASARI_TGFB1_SIGNALING_VIA_NFIC_10HR_DN	0.62958	0.601	1645	1
ONO_FOXP3_TARGETS_DN	0.629748	0.601	1645	1
POTTI_5FU_SENSITIVITY	0.62958	0.601	1645	1
WINTER_HYPOXIA_DN	0.629748	0.601	1645	1
SMID_BREAST_CANCER_LUMINAL_A_DN	0.547395	0.602	1649	1
PIEPOLI_LGI1_TARGETS_UP	0.547395	0.602	1649	1
APPIERTO_RESPONSE_TO_FENRETINIDE_UP	0.629328	0.602	1649	1
HOFFMANN_IMMATURE_TO_MATURE_B_LYMPHOCYTE_DN	0.629412	0.602	1649	1
PARK_HSC_VS_MULTIPOTENT_PROGENITORS_DN	0.547563	0.602	1649	1
WU_HBX_TARGETS_2_DN	0.547731	0.602	1649	1
KYNG_DNA_DAMAGE_BY_4NQO	0.628908	0.603	1655	1
ZWANG_DOWN_BY_2ND_EGF_PULSE	0.735126	0.603	1655	1
WAMUNYOKOLI_OVARIAN_CANCER_LMP_UP	0.74437	0.604	1657	1
LIANG_HEMATOPOIESIS_STEM_CELL_NUMBER_QTL	0.546555	0.604	1657	1
TSAI_DNAJB4_TARGETS_UP	0.546387	0.606	1659	1
HAN_SATB1_TARGETS_DN	0.761681	0.606	1659	1
VALK_AML_CLUSTER_13	0.627815	0.606	1659	1
TIEN_INTESTINE_PROBIOTICS_2HR_UP	0.628067	0.606	1659	1
MATZUK_MEIOTIC_AND_DNA_REPAIR	0.627227	0.607	1663	1
GAVIN_PDE3B_TARGETS	0.546218	0.607	1663	1
WATTEL_AUTONOMOUS_THYROID_ADENOMA_UP	0.668235	0.608	1665	1
PYEON_CANCER_HEAD_AND_NECK_VS_CERVICAL_DN	0.626723	0.609	1666	1
FRASOR_TAMOXIFEN_RESPONSE_DN	0.54521	0.61	1667	1
ITO_PTTG1_TARGETS_DN	0.487395	0.61	1667	1
ZAMORA_NOS2_TARGETS_UP	0.668067	0.611	1669	1
BERENJENO_TRANSFORMED_BY_RHOA_FOREVER_UP	0.544202	0.612	1670	1
MARKEY_RB1_CHRONIC_LOF_UP	0.697983	0.612	1670	1
VALK_AML_CLUSTER_3	0.625882	0.612	1670	1
TAKEDA_TARGETS_OF_NUP98_HOXA9_FUSION_16D_DN	0.70916	0.612	1670	1
BORCZUK_MALIGNANT_MESOTHELIOMA_UP	0.743529	0.613	1674	1
SMID_BREAST_CANCER_LUMINAL_B_DN	0.788403	0.613	1674	1
ZHENG_IL22_SIGNALING_UP	0.667731	0.613	1674	1
ROSS_ACUTE_MYELOID_LEUKEMIA_CBF	0.683697	0.614	1677	1
POTTI_TOPOTECAN_SENSITIVITY	0.708992	0.615	1678	1
HAMAI_APOPTOSIS_VIA_TRAIL_DN	0.726134	0.615	1678	1
GENTILE_UV_RESPONSE_CLUSTER_D1	0.543866	0.615	1678	1
MARTINEZ_TP53_TARGETS_UP	0.788235	0.615	1678	1
TURASHVILI_BREAST_NORMAL_DUCTAL_VS_LOBULAR_UP	0.667227	0.615	1678	1
NIKOLSKY_BREAST_CANCER_17Q11_Q21_AMPLICON	0.709076	0.615	1678	1
KLEIN_PRIMARY_EFFUSION_LYMPHOMA_UP	0.667227	0.615	1678	1
BANDRES_RESPONSE_TO_CARMUSTIN_WITHOUT_MGMT_48HR_UP	0.543697	0.616	1685	1
MAHADEVAN_RESPONSE_TO_MP470_DN	0.543697	0.616	1685	1
PEDRIOLI_MIR31_TARGETS_UP	0.734286	0.616	1685	1
RATTENBACHER_BOUND_BY_CELF1	0.760504	0.616	1685	1
DARWICHE_PAPILLOMA_RISK_HIGH_VS_LOW_DN	0.624958	0.617	1689	1
RICKMAN_HEAD_AND_NECK_CANCER_A	0.682521	0.617	1689	1
RUTELLA_RESPONSE_TO_CSF2RB_AND_IL4_UP	0.753277	0.618	1691	1
GUENTHER_GROWTH_SPHERICAL_VS_ADHERENT_UP	0.543361	0.618	1691	1
PARK_HSC_MARKERS	0.624538	0.619	1693	1
MIKKELSEN_ES_HCP_WITH_H3_UNMETHYLATED	0.666555	0.619	1693	1
LEONARD_HYPOXIA	0.624706	0.619	1693	1
STAMBOLSKY_RESPONSE_TO_VITAMIN_D3_DN	0.542689	0.619	1693	1
WOOD_EBV_EBNA1_TARGETS_DN	0.624538	0.619	1693	1
RIZ_ERYTHROID_DIFFERENTIATION_12HR	0.624286	0.62	1698	1
CHANG_POU5F1_TARGETS_DN	0.486387	0.62	1698	1
WANG_RESPONSE_TO_FORSKOLIN_DN	0.485882	0.621	1700	1
CHENG_IMPRINTED_BY_ESTRADIOL	0.696134	0.622	1701	1
LIU_SMARCA4_TARGETS	0.666218	0.622	1701	1
MCMURRAY_TP53_HRAS_COOPERATION_RESPONSE_DN	0.666218	0.622	1701	1
WELCSH_BRCA1_TARGETS_UP	0.72521	0.622	1701	1
OUELLET_OVARIAN_CANCER_INVASIVE_VS_LMP_UP	0.695966	0.623	1705	1
WANG_THOC1_TARGETS_DN	0.542017	0.623	1705	1
XU_HGF_TARGETS_REPRESSED_BY_AKT1_DN	0.681849	0.623	1705	1
TOMIDA_METASTASIS_UP	0.541849	0.624	1708	1
KONDO_EZH2_TARGETS	0.733445	0.624	1708	1
SCHAEFFER_PROSTATE_DEVELOPMENT_AND_CANCER_BOX1_UP	0.541513	0.624	1708	1
WIEDERSCHAIN_TARGETS_OF_BMI1_AND_PCGF2	0.665714	0.624	1708	1
MIKKELSEN_MCV6_HCP_WITH_H3K27ME3	0.76	0.625	1712	1
WILLIAMS_ESR2_TARGETS_UP	0.623529	0.625	1712	1
KYNG_ENVIRONMENTAL_STRESS_RESPONSE_NOT_BY_UV_IN_OLD	0.541008	0.626	1714	1
PEPPER_CHRONIC_LYMPHOCYTIC_LEUKEMIA_DN	0.541176	0.626	1714	1
MARTINEZ_RESPONSE_TO_TRABECTEDIN_UP	0.665378	0.626	1714	1
LEE_BMP2_TARGETS_UP	0.787899	0.626	1714	1
YAMASHITA_LIVER_CANCER_WITH_EPCAM_UP	0.665378	0.626	1714	1
HOSHIDA_LIVER_CANCER_SURVIVAL_DN	0.695462	0.626	1714	1
KIM_MYCN_AMPLIFICATION_TARGETS_DN	0.681513	0.627	1720	1
LIU_TARGETS_OF_VMYB_VS_CMYB_UP	0.540504	0.627	1720	1
LE_EGR2_TARGETS_UP	0.695126	0.627	1720	1
CHAN_INTERFERON_PRODUCING_DENDRITIC_CELL	0.540672	0.627	1720	1
RAY_TARGETS_OF_P210_BCR_ABL_FUSION_UP	0.540504	0.627	1720	1
ZHANG_TARGETS_OF_EWSR1_FLI1_FUSION	0.681513	0.627	1720	1
IIZUKA_LIVER_CANCER_PROGRESSION_G1_G2_DN	0.539664	0.628	1726	1
STAMBOLSKY_BOUND_BY_MUTATED_TP53	0.539328	0.629	1727	1
OZANNE_AP1_TARGETS_UP	0.539328	0.629	1727	1
KYNG_NORMAL_AGING_UP	0.53916	0.629	1727	1
ROETH_TERT_TARGETS_UP	0.53916	0.629	1727	1
FIRESTEIN_CTNNB1_PATHWAY_AND_PROLIFERATION	0.48437	0.629	1727	1
SERVITJA_ISLET_HNF1A_TARGETS_DN	0.694622	0.629	1727	1
LEE_LIVER_CANCER_SURVIVAL_UP	0.724538	0.631	1733	1
LI_WILMS_TUMOR_VS_FETAL_KIDNEY_1_DN	0.72437	0.632	1734	1
PHONG_TNF_RESPONSE_VIA_P38_PARTIAL	0.724454	0.632	1734	1
MULLIGHAN_NPM1_MUTATED_SIGNATURE_2_UP	0.707311	0.632	1734	1
BOYAULT_LIVER_CANCER_SUBCLASS_G56_UP	0.538824	0.632	1734	1
BILANGES_SERUM_SENSITIVE_VIA_TSC2	0.621849	0.633	1738	1
NAKAMURA_LUNG_CANCER	0.483361	0.634	1739	1
NIELSEN_SYNOVIAL_SARCOMA_UP	0.538319	0.634	1739	1
BILD_SRC_ONCOGENIC_SIGNATURE	0.663193	0.634	1739	1
WORSCHECH_TUMOR_REJECTION_DN	0.483361	0.634	1739	1
SUNG_METASTASIS_STROMA_UP	0.694286	0.634	1739	1
WU_SILENCED_BY_METHYLATION_IN_BLADDER_CANCER	0.663025	0.635	1744	1
ROSS_AML_WITH_AML1_ETO_FUSION	0.663025	0.635	1744	1
GRABARCZYK_BCL11B_TARGETS_DN	0.662857	0.635	1744	1
DAVICIONI_RHABDOMYOSARCOMA_PAX_FOXO1_FUSION_UP	0.662689	0.635	1744	1
KYNG_DNA_DAMAGE_BY_GAMMA_RADIATION	0.680336	0.635	1744	1
WEBER_METHYLATED_IN_COLON_CANCER	0.537647	0.636	1749	1
KENNY_CTNNB1_TARGETS_UP	0.621176	0.636	1749	1
SHEDDEN_LUNG_CANCER_GOOD_SURVIVAL_A4	0.722857	0.636	1749	1
HOLLEMAN_VINCRISTINE_RESISTANCE_ALL_DN	0.537479	0.637	1752	1
ROSS_AML_WITH_CBFB_MYH11_FUSION	0.661681	0.638	1753	1
YAO_TEMPORAL_RESPONSE_TO_PROGESTERONE_CLUSTER_7	0.661681	0.638	1753	1
LEE_LIVER_CANCER_ACOX1_DN	0.661345	0.638	1753	1
HU_GENOTOXIN_ACTION_DIRECT_VS_INDIRECT_24HR	0.661597	0.638	1753	1
WEBER_METHYLATED_LCP_IN_FIBROBLAST_UP	0.536639	0.639	1757	1
LUI_THYROID_CANCER_CLUSTER_4	0.536639	0.639	1757	1
LINDGREN_BLADDER_CANCER_CLUSTER_1_UP	0.693613	0.639	1757	1
HAHTOLA_SEZARY_SYNDROM_UP	0.679328	0.64	1760	1
MYLLYKANGAS_AMPLIFICATION_HOT_SPOT_17	0.535294	0.641	1761	1
UDAYAKUMAR_MED1_TARGETS_DN	0.73126	0.641	1761	1
RANKIN_ANGIOGENIC_TARGETS_OF_VHL_HIF2A_UP	0.473613	0.641	1761	1
WANG_BARRETTS_ESOPHAGUS_DN	0.535294	0.641	1761	1
YAO_TEMPORAL_RESPONSE_TO_PROGESTERONE_CLUSTER_5	0.619496	0.641	1761	1
ZHAN_MULTIPLE_MYELOMA_LB_UP	0.619832	0.641	1761	1
LIANG_SILENCED_BY_METHYLATION_DN	0.536303	0.641	1761	1
MOOTHA_TCA	0.535294	0.641	1761	1
REN_MIF_TARGETS_DN	0.473782	0.641	1761	1
STONER_ESOPHAGEAL_CARCINOGENESIS_UP	0.619664	0.641	1761	1
FIGUEROA_AML_METHYLATION_CLUSTER_1_UP	0.693277	0.641	1761	1
BANDRES_RESPONSE_TO_CARMUSTIN_WITHOUT_MGMT_24HR_UP	0.536303	0.641	1761	1
LOPEZ_MBD_TARGETS_IMPRINTED_AND_X_LINKED	0.53563	0.641	1761	1
ZEMBUTSU_SENSITIVITY_TO_FLUOROURACIL	0.536471	0.641	1761	1
BROWN_MYELOID_CELL_DEVELOPMENT_UP	0.722017	0.642	1775	1
TAKEDA_TARGETS_OF_NUP98_HOXA9_FUSION_16D_UP	0.722185	0.642	1775	1
BENPORATH_SOX2_TARGETS	0.787563	0.642	1775	1
PETROVA_PROX1_TARGETS_UP	0.617647	0.642	1775	1
FIGUEROA_AML_METHYLATION_CLUSTER_1_DN	0.618824	0.642	1775	1
STARK_HYPPOCAMPUS_22Q11_DELETION_UP	0.617983	0.642	1775	1
SHIPP_DLBCL_VS_FOLLICULAR_LYMPHOMA_DN	0.618824	0.642	1775	1
MIKKELSEN_IPS_LCP_WITH_H3K4ME3	0.722101	0.642	1775	1
KYNG_ENVIRONMENTAL_STRESS_RESPONSE_NOT_BY_GAMMA_IN_OLD	0.618235	0.642	1775	1
FIGUEROA_AML_METHYLATION_CLUSTER_5_UP	0.534622	0.643	1784	1
LIU_TOPBP1_TARGETS	0.534454	0.643	1784	1
SABATES_COLORECTAL_ADENOMA_SIZE_UP	0.533613	0.643	1784	1
SUZUKI_RESPONSE_TO_TSA	0.533613	0.643	1784	1
TONKS_TARGETS_OF_RUNX1_RUNX1T1_FUSION_SUSTAINED_IN_GRANULOCYTE_UP	0.533277	0.644	1788	1
GAVIN_FOXP3_TARGETS_CLUSTER_P4	0.678655	0.644	1788	1
GAVIN_FOXP3_TARGETS_CLUSTER_P7	0.678403	0.644	1788	1
BOWIE_RESPONSE_TO_TAMOXIFEN	0.531933	0.647	1791	1
CAFFAREL_RESPONSE_TO_THC_UP	0.616975	0.647	1791	1
HOSHIDA_LIVER_CANCER_SURVIVAL_UP	0.660336	0.647	1791	1
WANG_LSD1_TARGETS_UP	0.531597	0.648	1794	1
LINSLEY_MIR16_TARGETS	0.730588	0.648	1794	1
FLECHNER_PBL_KIDNEY_TRANSPLANT_REJECTED_VS_OK_UP	0.66	0.649	1796	1
GEORGES_CELL_CYCLE_MIR192_TARGETS	0.66	0.649	1796	1
DASU_IL6_SIGNALING_DN	0.481176	0.65	1798	1
INAMURA_LUNG_CANCER_SCC_DN	0.531092	0.651	1799	1
ZHAN_MULTIPLE_MYELOMA_CD1_DN	0.616471	0.651	1799	1
DONATO_CELL_CYCLE_TRETINOIN	0.481008	0.651	1799	1
WANG_RESPONSE_TO_FORSKOLIN_UP	0.531092	0.651	1799	1
PRAMOONJAGO_SOX4_TARGETS_DN	0.659496	0.652	1803	1
SAKAI_CHRONIC_HEPATITIS_VS_LIVER_CANCER_DN	0.616134	0.653	1804	1
BREDEMEYER_RAG_SIGNALING_VIA_ATM_NOT_VIA_NFKB_DN	0.615966	0.654	1805	1
LY_AGING_MIDDLE_DN	0.530084	0.654	1805	1
MITSIADES_RESPONSE_TO_APLIDIN_UP	0.757815	0.654	1805	1
NIELSEN_GIST_VS_SYNOVIAL_SARCOMA_UP	0.53042	0.654	1805	1
PENG_GLUCOSE_DEPRIVATION_DN	0.721176	0.655	1809	1
HELLER_HDAC_TARGETS_SILENCED_BY_METHYLATION_DN	0.739664	0.655	1809	1
WANG_RECURRENT_LIVER_CANCER_UP	0.52958	0.656	1811	1
MARTIN_INTERACT_WITH_HDAC	0.615126	0.656	1811	1
STREICHER_LSM1_TARGETS_DN	0.529076	0.656	1811	1
GNATENKO_PLATELET_SIGNATURE	0.615798	0.656	1811	1
XU_RESPONSE_TO_TRETINOIN_UP	0.52958	0.656	1811	1
HOSHIDA_LIVER_CANCER_LATE_RECURRENCE_DN	0.658487	0.656	1811	1
BOHN_PRIMARY_IMMUNODEFICIENCY_SYNDROM_DN	0.615294	0.656	1811	1
MORI_MATURE_B_LYMPHOCYTE_DN	0.658151	0.657	1818	1
IRITANI_MAD1_TARGETS_UP	0.528908	0.657	1818	1
MULLIGHAN_NPM1_MUTATED_SIGNATURE_2_DN	0.676471	0.657	1818	1
WHITEHURST_PACLITAXEL_SENSITIVITY	0.614538	0.658	1821	1
WARTERS_RESPONSE_TO_IR_SKIN	0.676218	0.658	1821	1
DELPUECH_FOXO3_TARGETS_DN	0.614622	0.658	1821	1
LASTOWSKA_NEUROBLASTOMA_COPY_NUMBER_UP	0.72084	0.658	1821	1
NOUSHMEHR_GBM_SOMATIC_MUTATED	0.479832	0.659	1825	1
KYNG_WERNER_SYNDROM_UP	0.528571	0.659	1825	1
MASSARWEH_TAMOXIFEN_RESISTANCE_DN	0.72958	0.659	1825	1
KRISHNAN_FURIN_TARGETS_UP	0.528571	0.659	1825	1
NAKAMURA_CANCER_MICROENVIRONMENT_DN	0.614118	0.66	1829	1
ACOSTA_PROLIFERATION_INDEPENDENT_MYC_TARGETS_UP	0.676134	0.66	1829	1
BAFNA_MUC4_TARGETS_DN	0.472101	0.66	1829	1
BYSTRYKH_SCP2_QTL	0.479328	0.66	1829	1
PROVENZANI_METASTASIS_DN	0.703866	0.66	1829	1
ZHANG_BREAST_CANCER_PROGENITORS_DN	0.703361	0.661	1834	1
BOWIE_RESPONSE_TO_EXTRACELLULAR_MATRIX	0.527059	0.663	1835	1
DOANE_RESPONSE_TO_ANDROGEN_DN	0.729244	0.663	1835	1
ROY_WOUND_BLOOD_VESSEL_UP	0.613445	0.663	1835	1
WONG_PROTEASOME_GENE_MODULE	0.613445	0.663	1835	1
FUNG_IL2_SIGNALING_1	0.526891	0.664	1839	1
SNIJDERS_AMPLIFIED_IN_HEAD_AND_NECK_TUMORS	0.612857	0.665	1840	1
MYLLYKANGAS_AMPLIFICATION_HOT_SPOT_11	0.471597	0.665	1840	1
WONG_MITOCHONDRIA_GENE_MODULE	0.728908	0.665	1840	1
NUYTTEN_NIPP1_TARGETS_DN	0.786555	0.666	1843	1
RUTELLA_RESPONSE_TO_HGF_DN	0.728739	0.666	1843	1
ZHANG_TLX_TARGETS_DN	0.689916	0.667	1845	1
IVANOVSKA_MIR106B_TARGETS	0.674958	0.668	1846	1
SESTO_RESPONSE_TO_UV_C1	0.657143	0.668	1846	1
DER_IFN_ALPHA_RESPONSE_DN	0.470252	0.669	1848	1
KREPPEL_CD99_TARGETS_DN	0.477815	0.669	1848	1
BILANGES_SERUM_SENSITIVE_GENES	0.67479	0.67	1850	1
RIZ_ERYTHROID_DIFFERENTIATION	0.67479	0.67	1850	1
LEIN_LOCALIZED_TO_PROXIMAL_DENDRITES	0.612605	0.67	1850	1
YAMAZAKI_TCEB3_TARGETS_DN	0.728067	0.67	1850	1
SMITH_TERT_TARGETS_DN	0.67479	0.67	1850	1
ALCALAY_AML_BY_NPM1_LOCALIZATION_UP	0.702689	0.67	1850	1
BRUNEAU_SEPTATION_ATRIAL	0.470084	0.671	1856	1
HAN_JNK_SINGALING_UP	0.612101	0.672	1857	1
INGRAM_SHH_TARGETS	0.477311	0.672	1857	1
SCHAEFFER_PROSTATE_DEVELOPMENT_12HR_UP	0.689076	0.672	1857	1
SHETH_LIVER_CANCER_VS_TXNIP_LOSS_PAM6	0.611429	0.673	1860	1
NIKOLSKY_BREAST_CANCER_1Q21_AMPLICON	0.611429	0.673	1860	1
ZHANG_ANTIVIRAL_RESPONSE_TO_RIBAVIRIN_UP	0.611429	0.673	1860	1
YAMANAKA_GLIOBLASTOMA_SURVIVAL_DN	0.476471	0.674	1863	1
HILLION_HMGA1B_TARGETS	0.67395	0.674	1863	1
SPIELMAN_LYMPHOBLAST_EUROPEAN_VS_ASIAN_UP	0.755966	0.674	1863	1
MATTIOLI_MULTIPLE_MYELOMA_SUBGROUPS	0.525546	0.674	1863	1
UEDA_PERIFERAL_CLOCK	0.718908	0.674	1863	1
MYLLYKANGAS_AMPLIFICATION_HOT_SPOT_30	0.46958	0.674	1863	1
IVANOVA_HEMATOPOIESIS_INTERMEDIATE_PROGENITOR	0.702101	0.674	1863	1
LEE_CALORIE_RESTRICTION_NEOCORTEX_DN	0.673613	0.675	1870	1
SMID_BREAST_CANCER_RELAPSE_IN_LUNG_DN	0.611092	0.675	1870	1
PENG_GLUTAMINE_DEPRIVATION_DN	0.748403	0.675	1870	1
LEE_LIVER_CANCER_CIPROFIBRATE_DN	0.65563	0.676	1873	1
YAGI_AML_WITH_T_9_11_TRANSLOCATION	0.702017	0.676	1873	1
HOSHIDA_LIVER_CANCER_LATE_RECURRENCE_UP	0.655798	0.676	1873	1
GAUSSMANN_MLL_AF4_FUSION_TARGETS_E_DN	0.523866	0.676	1873	1
LANDIS_ERBB2_BREAST_PRENEOPLASTIC_DN	0.65563	0.676	1873	1
BOYLAN_MULTIPLE_MYELOMA_PCA3_DN	0.65563	0.676	1873	1
BOYERINAS_ONCOFETAL_TARGETS_OF_LET7A1	0.524202	0.676	1873	1
DACOSTA_UV_RESPONSE_VIA_ERCC3_XPCS_DN	0.673445	0.677	1880	1
MIKKELSEN_DEDIFFERENTIATED_STATE_UP	0.475462	0.677	1880	1
LINDSTEDT_DENDRITIC_CELL_MATURATION_B	0.655294	0.677	1880	1
LU_IL4_SIGNALING	0.672941	0.678	1883	1
IWANAGA_CARCINOGENESIS_BY_KRAS_UP	0.718655	0.678	1883	1
VERHAAK_AML_WITH_NPM1_MUTATED_DN	0.727227	0.678	1883	1
GRAHAM_CML_DIVIDING_VS_NORMAL_QUIESCENT_DN	0.672941	0.678	1883	1
ICHIBA_GRAFT_VERSUS_HOST_DISEASE_35D_DN	0.610588	0.678	1883	1
LEE_LIVER_CANCER_CIPROFIBRATE_UP	0.655126	0.678	1883	1
HALMOS_CEBPA_TARGETS_DN	0.61042	0.679	1889	1
FUKUSHIMA_TNFSF11_TARGETS	0.522857	0.679	1889	1
LOPEZ_MESOTELIOMA_SURVIVAL_TIME_UP	0.522521	0.679	1889	1
MA_PITUITARY_FETAL_VS_ADULT_DN	0.522521	0.679	1889	1
POTTI_DOCETAXEL_SENSITIVITY	0.610252	0.679	1889	1
VALK_AML_CLUSTER_15	0.610084	0.679	1889	1
KOMMAGANI_TP63_GAMMA_TARGETS	0.474958	0.68	1895	1
JOHNSTONE_PARVB_TARGETS_1_UP	0.475126	0.68	1895	1
HOLLMANN_APOPTOSIS_VIA_CD40_UP	0.718319	0.682	1897	1
SENESE_HDAC3_TARGETS_UP	0.755294	0.682	1897	1
LUI_THYROID_CANCER_PAX8_PPARG_DN	0.609412	0.683	1899	1
LANDIS_BREAST_CANCER_PROGRESSION_DN	0.653782	0.684	1900	1
RIZ_ERYTHROID_DIFFERENTIATION_6HR	0.609244	0.684	1900	1
HOFMANN_MYELODYSPLASTIC_SYNDROM_RISK_UP	0.521513	0.684	1900	1
SIMBULAN_PARP1_TARGETS_UP	0.609076	0.685	1903	1
CAMPS_COLON_CANCER_COPY_NUMBER_DN	0.653613	0.685	1903	1
SCHEIDEREIT_IKK_INTERACTING_PROTEINS	0.653613	0.685	1903	1
MENSE_HYPOXIA_UP	0.671933	0.685	1903	1
DANG_MYC_TARGETS_DN	0.609076	0.685	1903	1
CHIANG_LIVER_CANCER_SUBCLASS_CTNNB1_UP	0.717983	0.686	1908	1
FLECHNER_PBL_KIDNEY_TRANSPLANT_OK_VS_DONOR_UP	0.700672	0.687	1909	1
HUMMERICH_SKIN_CANCER_PROGRESSION_DN	0.671261	0.687	1909	1
MIKKELSEN_ES_LCP_WITH_H3K4ME3_AND_H3K27ME3	0.473445	0.688	1911	1
KOINUMA_COLON_CANCER_MSI_UP	0.473613	0.688	1911	1
MYLLYKANGAS_AMPLIFICATION_HOT_SPOT_22	0.51916	0.689	1913	1
GENTILE_UV_HIGH_DOSE_UP	0.519496	0.689	1913	1
GERHOLD_RESPONSE_TO_TZD_UP	0.473277	0.689	1913	1
HELLER_SILENCED_BY_METHYLATION_UP	0.736639	0.689	1913	1
MIKKELSEN_MCV6_LCP_WITH_H3K27ME3	0.51916	0.689	1913	1
BOSCO_EPITHELIAL_DIFFERENTIATION_MODULE	0.652605	0.69	1918	1
MOOTHA_PYR	0.472437	0.69	1918	1
WANG_CLIM2_TARGETS_UP	0.72605	0.69	1918	1
SASSON_FSH_RESPONSE	0.472437	0.69	1918	1
RIZ_ERYTHROID_DIFFERENTIATION_APOBEC2	0.608067	0.691	1922	1
CLASPER_LYMPHATIC_VESSELS_DURING_METASTASIS_DN	0.608235	0.691	1922	1
IVANOVA_HEMATOPOIESIS_LATE_PROGENITOR	0.785546	0.692	1924	1
RAY_TUMORIGENESIS_BY_ERBB2_CDC25A_DN	0.717227	0.692	1924	1
ALCALAY_AML_BY_NPM1_LOCALIZATION_DN	0.717143	0.692	1924	1
GREENBAUM_E2A_TARGETS_UP	0.607731	0.693	1927	1
SMID_BREAST_CANCER_RELAPSE_IN_PLEURA_DN	0.607731	0.693	1927	1
TURJANSKI_MAPK8_AND_MAPK9_TARGETS	0.472269	0.694	1929	1
ZHANG_RESPONSE_TO_IKK_INHIBITOR_AND_TNF_UP	0.725378	0.694	1929	1
MYLLYKANGAS_AMPLIFICATION_HOT_SPOT_25	0.472269	0.694	1929	1
RUAN_RESPONSE_TO_TNF_UP	0.517983	0.695	1932	1
CHYLA_CBFA2T3_TARGETS_UP	0.746891	0.695	1932	1
TAKEDA_TARGETS_OF_NUP98_HOXA9_FUSION_6HR_UP	0.67042	0.695	1932	1
LIU_VMYB_TARGETS_UP	0.68605	0.695	1932	1
WHITEFORD_PEDIATRIC_CANCER_MARKERS	0.68605	0.695	1932	1
LEE_LIVER_CANCER_MYC_UP	0.651597	0.695	1932	1
HATADA_METHYLATED_IN_LUNG_CANCER_UP	0.746891	0.695	1932	1
BAELDE_DIABETIC_NEPHROPATHY_UP	0.670252	0.696	1939	1
KIM_ALL_DISORDERS_OLIGODENDROCYTE_NUMBER_CORR_DN	0.606723	0.696	1939	1
LUND_SILENCED_BY_METHYLATION	0.517479	0.696	1939	1
OSADA_ASCL1_TARGETS_UP	0.606891	0.696	1939	1
KOKKINAKIS_METHIONINE_DEPRIVATION_48HR_DN	0.650588	0.697	1943	1
MIKKELSEN_IPS_HCP_WITH_H3_UNMETHYLATED	0.670084	0.697	1943	1
WANG_PROSTATE_CANCER_ANDROGEN_INDEPENDENT	0.651261	0.697	1943	1
POMEROY_MEDULLOBLASTOMA_DESMOPLASIC_VS_CLASSIC_DN	0.651261	0.697	1943	1
SUZUKI_CTCFL_TARGETS_UP	0.517143	0.697	1943	1
BILANGES_SERUM_RESPONSE_TRANSLATION	0.606555	0.698	1948	1
YU_MYC_TARGETS_DN	0.650504	0.698	1948	1
WIKMAN_ASBESTOS_LUNG_CANCER_DN	0.606555	0.698	1948	1
NAGY_STAGA_COMPONENTS_HUMAN	0.516303	0.699	1951	1
HOEGERKORP_CD44_TARGETS_DIRECT_UP	0.605546	0.699	1951	1
MARSON_FOXP3_TARGETS_DN	0.65042	0.699	1951	1
OUELLET_CULTURED_OVARIAN_CANCER_INVASIVE_VS_LMP_DN	0.605882	0.699	1951	1
NEMETH_INFLAMMATORY_RESPONSE_LPS_DN	0.606218	0.699	1951	1
DAZARD_RESPONSE_TO_UV_SCC_DN	0.68521	0.699	1951	1
WEST_ADRENOCORTICAL_CARCINOMA_VS_ADENOMA_DN	0.515798	0.7	1957	1
FOSTER_TOLERANT_MACROPHAGE_UP	0.716471	0.7	1957	1
FUJII_YBX1_TARGETS_UP	0.605042	0.7	1957	1
SU_SALIVARY_GLAND	0.514958	0.701	1960	1
THEILGAARD_NEUTROPHIL_AT_SKIN_WOUND_DN	0.724706	0.701	1960	1
BOYLAN_MULTIPLE_MYELOMA_C_D_DN	0.724538	0.701	1960	1
LE_NEURONAL_DIFFERENTIATION_DN	0.514958	0.701	1960	1
BAKER_HEMATOPOIESIS_STAT3_TARGETS	0.514958	0.701	1960	1
LIM_MAMMARY_LUMINAL_MATURE_UP	0.684874	0.702	1965	1
ASTON_MAJOR_DEPRESSIVE_DISORDER_UP	0.604538	0.702	1965	1
CERVERA_SDHB_TARGETS_1_DN	0.604706	0.702	1965	1
LI_WILMS_TUMOR_ANAPLASTIC_UP	0.514622	0.703	1968	1
WANG_RESPONSE_TO_PACLITAXEL_VIA_MAPK8_UP	0.514622	0.703	1968	1
KIM_RESPONSE_TO_TSA_AND_DECITABINE_UP	0.698824	0.704	1970	1
CHUANG_OXIDATIVE_STRESS_RESPONSE_DN	0.514454	0.704	1970	1
HASLINGER_B_CLL_WITH_6Q21_DELETION	0.514454	0.704	1970	1
TUOMISTO_TUMOR_SUPPRESSION_BY_COL13A1_UP	0.514118	0.704	1970	1
MIKKELSEN_ES_HCP_WITH_H3K27ME3	0.604202	0.705	1974	1
WHITFIELD_CELL_CYCLE_G1_S	0.698655	0.705	1974	1
LEIN_CEREBELLUM_MARKERS	0.669076	0.705	1974	1
CHEN_LUNG_CANCER_SURVIVAL	0.604034	0.705	1974	1
NAKAJIMA_MAST_CELL	0.604034	0.705	1974	1
TESAR_ALK_TARGETS_EPISC_4D_UP	0.47042	0.705	1974	1
BOYLAN_MULTIPLE_MYELOMA_C_CLUSTER_DN	0.603277	0.707	1980	1
KAAB_FAILED_HEART_ATRIUM_DN	0.697983	0.707	1980	1
WORSCHECH_TUMOR_EVASION_AND_TOLEROGENICITY_DN	0.513445	0.707	1980	1
TOOKER_GEMCITABINE_RESISTANCE_UP	0.668908	0.707	1980	1
WEBER_METHYLATED_LCP_IN_SPERM_UP	0.513277	0.708	1984	1
BOYLAN_MULTIPLE_MYELOMA_C_UP	0.603025	0.708	1984	1
TERAO_AOX4_TARGETS_HG_UP	0.602857	0.709	1986	1
FERRARI_RESPONSE_TO_FENRETINIDE_DN	0.46521	0.709	1986	1
YANG_MUC2_TARGETS_DUODENUM_6MO_UP	0.46958	0.71	1988	1
GRAHAM_CML_DIVIDING_VS_NORMAL_DIVIDING_UP	0.513109	0.71	1988	1
SPIRA_SMOKERS_LUNG_CANCER_DN	0.513109	0.71	1988	1
DORN_ADENOVIRUS_INFECTION_48HR_UP	0.513109	0.71	1988	1
GAUSSMANN_MLL_AF4_FUSION_TARGETS_F_UP	0.715294	0.71	1988	1
RIZKI_TUMOR_INVASIVENESS_2D_DN	0.647563	0.711	1993	1
BILANGES_SERUM_AND_RAPAMYCIN_SENSITIVE_GENES	0.647395	0.711	1993	1
LEE_LIVER_CANCER_MYC_TGFA_UP	0.647395	0.711	1993	1
CORRADETTI_MTOR_PATHWAY_REGULATORS_DN	0.469244	0.712	1996	1
BRUECKNER_TARGETS_OF_MIRLET7A3_DN	0.668067	0.712	1996	1
[truncated: 1,405 more rows]

## Sheet: GAGE_RasAnalysis_CGP
	greater.p.geomean	greater.stat.mean	greater.p.val	greater.q.val	greater.set.size	greater.exp1	stats.stat.mean	stats.exp1
BENPORATH_ES_WITH_H3K27ME3	3.5104e-25	10.4354	3.5104e-25	1.19424e-21	1092	3.5104e-25	10.4354	10.4354
BENPORATH_SUZ12_TARGETS	1.87708e-23	10.0424	1.87708e-23	3.19291e-20	1010	1.87708e-23	10.0424	10.0424
BENPORATH_EED_TARGETS	3.09884e-20	9.24013	3.09884e-20	3.51409e-17	1036	3.09884e-20	9.24013	9.24013
MIKKELSEN_MEF_HCP_WITH_H3K27ME3	8.55274e-19	8.93811	8.55274e-19	7.27411e-16	579	8.55274e-19	8.93811	8.93811
DODD_NASOPHARYNGEAL_CARCINOMA_UP	1.18347e-18	8.79037	1.18347e-18	8.05236e-16	1674	1.18347e-18	8.79037	8.79037
BENPORATH_PRC2_TARGETS	4.80449e-17	8.43742	4.80449e-17	2.72415e-14	631	4.80449e-17	8.43742	8.43742
SMID_BREAST_CANCER_BASAL_UP	5.6191e-15	7.82696	5.6191e-15	2.73088e-12	630	5.6191e-15	7.82696	7.82696
MEISSNER_BRAIN_HCP_WITH_H3K4ME3_AND_H3K27ME3	2.50515e-14	7.58436	2.50515e-14	1.06532e-11	1055	2.50515e-14	7.58436	7.58436
SENGUPTA_NASOPHARYNGEAL_CARCINOMA_DN	1.65669e-13	7.44242	1.65669e-13	6.2623e-11	332	1.65669e-13	7.44242	7.44242
MIKKELSEN_MCV6_HCP_WITH_H3K27ME3	1.42475e-12	7.09598	1.42475e-12	4.847e-10	428	1.42475e-12	7.09598	7.09598
YOSHIMURA_MAPK8_TARGETS_UP	1.06881e-11	6.72762	1.06881e-11	3.30553e-09	1287	1.06881e-11	6.72762	6.72762
MEISSNER_NPC_HCP_WITH_H3K4ME2_AND_H3K27ME3	7.41798e-11	6.51193	7.41798e-11	2.103e-08	343	7.41798e-11	6.51193	6.51193
MARTENS_TRETINOIN_RESPONSE_UP	1.21277e-10	6.37341	1.21277e-10	3.17374e-08	817	1.21277e-10	6.37341	6.37341
MIKKELSEN_NPC_HCP_WITH_H3K27ME3	2.64581e-10	6.31086	2.64581e-10	6.1611e-08	336	2.64581e-10	6.31086	6.31086
MEISSNER_BRAIN_HCP_WITH_H3K27ME3	2.71654e-10	6.335	2.71654e-10	6.1611e-08	266	2.71654e-10	6.335	6.335
SMID_BREAST_CANCER_LUMINAL_B_DN	8.29002e-10	6.08292	8.29002e-10	1.76267e-07	540	8.29002e-10	6.08292	6.08292
SENGUPTA_NASOPHARYNGEAL_CARCINOMA_WITH_LMP1_DN	2.27751e-09	6.06034	2.27751e-09	4.5577e-07	165	2.27751e-09	6.06034	6.06034
SMID_BREAST_CANCER_RELAPSE_IN_BONE_DN	1.68752e-08	5.60417	1.68752e-08	3.15135e-06	300	1.68752e-08	5.60417	5.60417
RUNNE_GENDER_EFFECT_UP	1.76001e-08	10.8164	1.76001e-08	3.15135e-06	8	1.76001e-08	10.8164	10.8164
SMID_BREAST_CANCER_BASAL_DN	4.62148e-08	5.37168	4.62148e-08	7.66028e-06	682	4.62148e-08	5.37168	5.37168
ZWANG_TRANSIENTLY_UP_BY_2ND_EGF_PULSE_ONLY	4.72857e-08	5.34951	4.72857e-08	7.66028e-06	1584	4.72857e-08	5.34951	5.34951
RICKMAN_HEAD_AND_NECK_CANCER_E	7.13029e-08	5.579	7.13029e-08	1.1026e-05	85	7.13029e-08	5.579	5.579
SABATES_COLORECTAL_ADENOMA_UP	1.54442e-07	5.27571	1.54442e-07	2.20853e-05	132	1.54442e-07	5.27571	5.27571
MEISSNER_NPC_HCP_WITH_H3_UNMETHYLATED	1.55805e-07	5.1505	1.55805e-07	2.20853e-05	524	1.55805e-07	5.1505	5.1505
SABATES_COLORECTAL_ADENOMA_DN	2.21581e-07	5.11267	2.21581e-07	3.01528e-05	278	2.21581e-07	5.11267	5.11267
JAEGER_METASTASIS_DN	2.41282e-07	5.1029	2.41282e-07	3.15708e-05	257	2.41282e-07	5.1029	5.1029
VECCHI_GASTRIC_CANCER_EARLY_DN	2.73158e-07	5.05837	2.73158e-07	3.44179e-05	349	2.73158e-07	5.05837	5.05837
RICKMAN_HEAD_AND_NECK_CANCER_A	5.07038e-07	5.08119	5.07038e-07	6.16051e-05	98	5.07038e-07	5.08119	5.08119
SATO_SILENCED_BY_METHYLATION_IN_PANCREATIC_CANCER_1	5.8709e-07	4.89906	5.8709e-07	6.88717e-05	409	5.8709e-07	4.89906	4.89906
MIKKELSEN_MEF_HCP_WITH_H3_UNMETHYLATED	9.3141e-07	4.84101	9.3141e-07	0.000105622	216	9.3141e-07	4.84101	4.84101
ONDER_CDH1_TARGETS_2_DN	1.02436e-06	4.78043	1.02436e-06	0.000112416	459	1.02436e-06	4.78043	4.78043
SMID_BREAST_CANCER_LUMINAL_B_UP	1.45372e-06	4.76371	1.45372e-06	0.000154549	169	1.45372e-06	4.76371	4.76371
SCHAEFFER_PROSTATE_DEVELOPMENT_48HR_UP	3.1554e-06	4.54256	3.1554e-06	0.000325293	481	3.1554e-06	4.54256	4.54256
TURASHVILI_BREAST_DUCTAL_CARCINOMA_VS_DUCTAL_NORMAL_DN	4.44821e-06	4.51409	4.44821e-06	0.000445083	187	4.44821e-06	4.51409	4.51409
MOHANKUMAR_TLX1_TARGETS_DN	4.75162e-06	4.49669	4.75162e-06	0.000461857	182	4.75162e-06	4.49669	4.49669
GOZGIT_ESR1_TARGETS_DN	6.64381e-06	4.37053	6.64381e-06	0.00062784	726	6.64381e-06	4.37053	4.37053
RICKMAN_HEAD_AND_NECK_CANCER_B	1.0063e-05	4.60617	1.0063e-05	0.000925251	44	1.0063e-05	4.60617	4.60617
FOSTER_KDM1A_TARGETS_UP	1.07704e-05	4.28985	1.07704e-05	0.00096423	256	1.07704e-05	4.28985	4.28985
MEISSNER_NPC_HCP_WITH_H3K4ME2	2.16076e-05	4.10886	2.16076e-05	0.00188485	477	2.16076e-05	4.10886	4.10886
RIGGI_EWING_SARCOMA_PROGENITOR_UP	2.31037e-05	4.09569	2.31037e-05	0.00196497	417	2.31037e-05	4.09569	4.09569
ACEVEDO_FGFR1_TARGETS_IN_PROSTATE_CANCER_MODEL_DN	2.44146e-05	4.09244	2.44146e-05	0.00202582	300	2.44146e-05	4.09244	4.09244
HSIAO_LIVER_SPECIFIC_GENES	2.74344e-05	4.07549	2.74344e-05	0.00222219	243	2.74344e-05	4.07549	4.07549
RICKMAN_HEAD_AND_NECK_CANCER_C	4.73234e-05	3.99348	4.73234e-05	0.00374406	101	4.73234e-05	3.99348	3.99348
HELLER_HDAC_TARGETS_SILENCED_BY_METHYLATION_UP	6.37925e-05	3.84835	6.37925e-05	0.00493232	443	6.37925e-05	3.84835	3.84835
PYEON_CANCER_HEAD_AND_NECK_VS_CERVICAL_DN	6.75938e-05	4.2786	6.75938e-05	0.00511009	28	6.75938e-05	4.2786	4.2786
CREIGHTON_ENDOCRINE_THERAPY_RESISTANCE_2	7.11324e-05	3.82164	7.11324e-05	0.0052607	425	7.11324e-05	3.82164	3.82164
MEISSNER_NPC_HCP_WITH_H3K27ME3	9.09192e-05	3.85601	9.09192e-05	0.006581	79	9.09192e-05	3.85601	3.85601
NAKAYAMA_SOFT_TISSUE_TUMORS_PCA2_UP	9.41486e-05	3.82237	9.41486e-05	0.00667278	87	9.41486e-05	3.82237	3.82237
SHEDDEN_LUNG_CANCER_GOOD_SURVIVAL_A4	0.000108248	3.73629	0.000108248	0.00751553	193	0.000108248	3.73629	3.73629
ZHENG_GLIOBLASTOMA_PLASTICITY_UP	0.000120425	3.69901	0.000120425	0.00819371	247	0.000120425	3.69901	3.69901
AFFAR_YY1_TARGETS_UP	0.000135743	3.67355	0.000135743	0.00905489	213	0.000135743	3.67355	3.67355
DELYS_THYROID_CANCER_DN	0.000175067	3.60329	0.000175067	0.0114534	231	0.000175067	3.60329	3.60329
ACEVEDO_FGFR1_TARGETS_IN_PROSTATE_CANCER_MODEL_UP	0.000183378	3.58593	0.000183378	0.0117477	284	0.000183378	3.58593	3.58593
MCGARVEY_SILENCED_BY_METHYLATION_IN_COLON_CANCER	0.000186472	3.72974	0.000186472	0.0117477	42	0.000186472	3.72974	3.72974
TAKEDA_TARGETS_OF_NUP98_HOXA9_FUSION_16D_UP	0.000198977	3.57724	0.000198977	0.0123076	170	0.000198977	3.57724	3.57724
YEGNASUBRAMANIAN_PROSTATE_CANCER	0.000206455	3.58978	0.000206455	0.0125421	123	0.000206455	3.58978	3.58978
DOANE_BREAST_CANCER_ESR1_DN	0.000221438	3.67328	0.000221438	0.0132164	48	0.000221438	3.67328	3.67328
MADAN_DPPA4_TARGETS	0.000235745	3.67527	0.000235745	0.0138277	45	0.000235745	3.67527	3.67527
SMID_BREAST_CANCER_RELAPSE_IN_LUNG_UP	0.000286587	3.83332	0.000286587	0.0165249	21	0.000286587	3.83332	3.83332
WINZEN_DEGRADED_VIA_KHSRP	0.000295928	3.49692	0.000295928	0.0167791	99	0.000295928	3.49692	3.49692
MIKKELSEN_MEF_ICP_WITH_H3K27ME3	0.000307641	3.45437	0.000307641	0.0171573	199	0.000307641	3.45437	3.45437
MIKKELSEN_NPC_HCP_WITH_H3K4ME3_AND_H3K27ME3	0.000314584	3.44532	0.000314584	0.0172606	209	0.000314584	3.44532	3.44532
PEDERSEN_METASTASIS_BY_ERBB2_ISOFORM_1	0.000319641	3.54574	0.000319641	0.0172606	46	0.000319641	3.54574	3.54574
KOBAYASHI_EGFR_SIGNALING_24HR_DN	0.000336726	3.42269	0.000336726	0.0178991	246	0.000336726	3.42269	3.42269
LIU_PROSTATE_CANCER_DN	0.000346322	3.404	0.000346322	0.018126	467	0.000346322	3.404	3.404
LIN_SILENCED_BY_TUMOR_MICROENVIRONMENT	0.000358225	3.44372	0.000358225	0.0184649	107	0.000358225	3.44372	3.44372
MIKKELSEN_IPS_WITH_HCP_H3K27ME3	0.000378366	3.42445	0.000378366	0.019212	102	0.000378366	3.42445	3.42445
BILD_HRAS_ONCOGENIC_SIGNATURE	0.000389714	3.38097	0.000389714	0.0194873	253	0.000389714	3.38097	3.38097
MARTORIATI_MDM4_TARGETS_NEUROEPITHELIUM_DN	0.000395246	3.39032	0.000395246	0.0194873	159	0.000395246	3.39032	3.39032
SERVITJA_ISLET_HNF1A_TARGETS_DN	0.000427277	3.38971	0.000427277	0.0207656	107	0.000427277	3.38971	3.38971
CHIANG_LIVER_CANCER_SUBCLASS_CTNNB1_UP	0.000445066	3.35333	0.000445066	0.0213255	171	0.000445066	3.35333	3.35333
WANG_MLL_TARGETS	0.000461028	3.33188	0.000461028	0.021527	281	0.000461028	3.33188	3.33188
WONG_ENDMETRIUM_CANCER_UP	0.000461925	3.62781	0.000461925	0.021527	25	0.000461925	3.62781	3.62781
SHEN_SMARCA2_TARGETS_DN	0.000472774	3.32225	0.000472774	0.0217348	336	0.000472774	3.32225	3.32225
NAKAYAMA_SOFT_TISSUE_TUMORS_PCA1_DN	0.000492685	3.38052	0.000492685	0.0223482	74	0.000492685	3.38052	3.38052
YAUCH_HEDGEHOG_SIGNALING_PARACRINE_DN	0.000512111	3.30301	0.000512111	0.0229237	255	0.000512111	3.30301	3.30301
ZHOU_INFLAMMATORY_RESPONSE_LPS_UP	0.000585612	3.25778	0.000585612	0.0258734	395	0.000585612	3.25778	3.25778
CERVERA_SDHB_TARGETS_1_UP	0.000610548	3.27832	0.000610548	0.0266293	118	0.000610548	3.27832	3.27832
ROSTY_CERVICAL_CANCER_PROLIFERATION_CLUSTER	0.000636422	3.25742	0.000636422	0.0274064	140	0.000636422	3.25742	3.25742
BOSCO_EPITHELIAL_DIFFERENTIATION_MODULE	0.000651846	3.30633	0.000651846	0.0277198	62	0.000651846	3.30633	3.30633
CAIRO_LIVER_DEVELOPMENT_DN	0.00067467	3.22834	0.00067467	0.0280554	222	0.00067467	3.22834	3.22834
GRAHAM_NORMAL_QUIESCENT_VS_NORMAL_DIVIDING_DN	0.000678501	3.25743	0.000678501	0.0280554	87	0.000678501	3.25743	3.25743
SATO_SILENCED_BY_METHYLATION_IN_PANCREATIC_CANCER_2	0.000684479	3.316	0.000684479	0.0280554	47	0.000684479	3.316	3.316
HUPER_BREAST_BASAL_VS_LUMINAL_UP	0.000724589	3.27993	0.000724589	0.0293458	54	0.000724589	3.27993	3.27993
KIM_BIPOLAR_DISORDER_OLIGODENDROCYTE_DENSITY_CORR_DN	0.000745667	3.24115	0.000745667	0.0298442	86	0.000745667	3.24115	3.24115
GRAHAM_CML_DIVIDING_VS_NORMAL_QUIESCENT_UP	0.000775665	3.18948	0.000775665	0.0305399	180	0.000775665	3.18948	3.18948
TAKEDA_TARGETS_OF_NUP98_HOXA9_FUSION_10D_UP	0.000781003	3.18638	0.000781003	0.0305399	189	0.000781003	3.18638	3.18638
WHITEFORD_PEDIATRIC_CANCER_MARKERS	0.000844243	3.17913	0.000844243	0.0326377	116	0.000844243	3.17913	3.17913
SMID_BREAST_CANCER_RELAPSE_IN_BONE_UP	0.00088141	3.17893	0.00088141	0.0336916	95	0.00088141	3.17893	3.17893
MEISSNER_NPC_HCP_WITH_H3K4ME3_AND_H3K27ME3	0.000910052	3.14978	0.000910052	0.0342845	139	0.000910052	3.14978	3.14978
MCLACHLAN_DENTAL_CARIES_DN	0.000919356	3.13437	0.000919356	0.0342845	234	0.000919356	3.13437	3.13437
LIANG_SILENCED_BY_METHYLATION_2	0.00093204	3.2034	0.00093204	0.0342845	53	0.00093204	3.2034	3.2034
DELYS_THYROID_CANCER_UP	0.000937231	3.11895	0.000937231	0.0342845	441	0.000937231	3.11895	3.11895
CHIANG_LIVER_CANCER_SUBCLASS_PROLIFERATION_DN	0.00102596	3.10637	0.00102596	0.0371312	178	0.00102596	3.10637	3.10637
HOELZEL_NF1_TARGETS_UP	0.00109504	3.09382	0.00109504	0.039214	134	0.00109504	3.09382	3.09382
SLEBOS_HEAD_AND_NECK_CANCER_WITH_HPV_UP	0.00124238	3.07984	0.00124238	0.0440268	81	0.00124238	3.07984	3.07984
LEE_NEURAL_CREST_STEM_CELL_DN	0.00127424	3.05207	0.00127424	0.0444591	118	0.00127424	3.05207	3.05207
HELLER_SILENCED_BY_METHYLATION_UP	0.00128071	3.03063	0.00128071	0.0444591	276	0.00128071	3.03063	3.03063
SWEET_LUNG_CANCER_KRAS_DN	0.00129507	3.02151	0.00129507	0.0445034	430	0.00129507	3.02151	3.02151
POOLA_INVASIVE_BREAST_CANCER_UP	0.00132291	3.02	0.00132291	0.0450053	275	0.00132291	3.02	3.02
SMID_BREAST_CANCER_RELAPSE_IN_BRAIN_UP	0.00134687	3.12082	0.00134687	0.0453669	39	0.00134687	3.12082	3.12082
TURASHVILI_BREAST_LOBULAR_CARCINOMA_VS_DUCTAL_NORMAL_DN	0.00139154	3.03345	0.00139154	0.0460308	90	0.00139154	3.03345	3.03345
BRUINS_UVC_RESPONSE_VIA_TP53_GROUP_A	0.00139364	2.99456	0.00139364	0.0460308	874	0.00139364	2.99456	2.99456
PEDRIOLI_MIR31_TARGETS_DN	0.00147064	2.98303	0.00147064	0.0481071	399	0.00147064	2.98303	2.98303
SMID_BREAST_CANCER_ERBB2_UP	0.0014912	3.00269	0.0014912	0.0483149	137	0.0014912	3.00269	3.00269
LIU_VAV3_PROSTATE_CARCINOGENESIS_UP	0.00150915	3.00993	0.00150915	0.0484352	86	0.00150915	3.00993	3.00993
NAKAYAMA_SOFT_TISSUE_TUMORS_PCA2_DN	0.00161086	2.99732	0.00161086	0.0512163	80	0.00161086	2.99732	2.99732
SCHLESINGER_METHYLATED_DE_NOVO_IN_CANCER	0.00222294	2.88272	0.00222294	0.0700228	87	0.00222294	2.88272	2.88272
RORIE_TARGETS_OF_EWSR1_FLI1_FUSION_DN	0.00228054	2.9586	0.00228054	0.0711779	30	0.00228054	2.9586	2.9586
DUTERTRE_ESTRADIOL_RESPONSE_24HR_UP	0.00232303	2.84106	0.00232303	0.071845	317	0.00232303	2.84106	2.84106
MCBRYAN_PUBERTAL_BREAST_4_5WK_UP	0.00253602	2.81466	0.00253602	0.0772135	269	0.00253602	2.81466	2.81466
LEIN_CHOROID_PLEXUS_MARKERS	0.0025488	2.83235	0.0025488	0.0772135	102	0.0025488	2.83235	2.83235
KIM_RESPONSE_TO_TSA_AND_DECITABINE_UP	0.00256471	2.82609	0.00256471	0.0772135	127	0.00256471	2.82609	2.82609
ZHOU_INFLAMMATORY_RESPONSE_FIMA_UP	0.0026479	2.79464	0.0026479	0.0779562	500	0.0026479	2.79464	2.79464
SCHAEFFER_PROSTATE_DEVELOPMENT_48HR_DN	0.00265146	2.79539	0.00265146	0.0779562	423	0.00265146	2.79539	2.79539
CROONQUIST_NRAS_SIGNALING_DN	0.00265812	2.83779	0.00265812	0.0779562	72	0.00265812	2.83779	2.83779
REN_ALVEOLAR_RHABDOMYOSARCOMA_UP	0.00269778	2.81457	0.00269778	0.0782317	97	0.00269778	2.81457	2.81457
CHIANG_LIVER_CANCER_SUBCLASS_CTNNB1_DN	0.0027135	2.79882	0.0027135	0.0782317	168	0.0027135	2.79882	2.79882
WANG_CISPLATIN_RESPONSE_AND_XPC_UP	0.00279929	2.78651	0.00279929	0.0800268	195	0.00279929	2.78651	2.78651
MCLACHLAN_DENTAL_CARIES_UP	0.00301003	2.7595	0.00301003	0.0846345	235	0.00301003	2.7595	2.7595
CERVERA_SDHB_TARGETS_2	0.00301022	2.77372	0.00301022	0.0846345	111	0.00301022	2.77372	2.77372
CROONQUIST_IL6_DEPRIVATION_DN	0.00318525	2.76123	0.00318525	0.0888215	98	0.00318525	2.76123	2.76123
ONDER_CDH1_TARGETS_3_DN	0.00329243	2.77869	0.00329243	0.0903607	57	0.00329243	2.77869	2.77869
SATO_SILENCED_EPIGENETICALLY_IN_PANCREATIC_CANCER	0.00329537	2.78167	0.00329537	0.0903607	47	0.00329537	2.78167	2.78167
MEISSNER_BRAIN_HCP_WITH_H3K4ME2_AND_H3K27ME3	0.00333973	2.76694	0.00333973	0.0903607	59	0.00333973	2.76694	2.76694
PETROVA_ENDOTHELIUM_LYMPHATIC_VS_BLOOD_UP	0.00334669	2.73369	0.00334669	0.0903607	131	0.00334669	2.73369	2.73369
KANG_IMMORTALIZED_BY_TERT_DN	0.00340392	2.73578	0.00340392	0.0911821	101	0.00340392	2.73578	2.73578
BURTON_ADIPOGENESIS_3	0.00347117	2.72991	0.00347117	0.0922573	101	0.00347117	2.72991	2.72991
OHGUCHI_LIVER_HNF4A_TARGETS_DN	0.0035258	2.71396	0.0035258	0.0929828	146	0.0035258	2.71396	2.71396
MOREAUX_MULTIPLE_MYELOMA_BY_TACI_UP	0.00371105	2.68419	0.00371105	0.0963752	398	0.00371105	2.68419	2.68419
WATANABE_COLON_CANCER_MSI_VS_MSS_DN	0.0037111	2.71747	0.0037111	0.0963752	77	0.0037111	2.71747	2.71747
SHEPARD_BMYB_MORPHOLINO_DN	0.00375573	2.68853	0.00375573	0.0967954	194	0.00375573	2.68853	2.68853
KORKOLA_YOLK_SAC_TUMOR	0.00399052	2.70326	0.00399052	0.102073	59	0.00399052	2.70326	2.70326
WU_CELL_MIGRATION	0.00414075	2.65547	0.00414075	0.105125	182	0.00414075	2.65547	2.65547
TAVAZOIE_METASTASIS	0.00420816	2.66406	0.00420816	0.106046	104	0.00420816	2.66406	2.66406
VERHAAK_GLIOBLASTOMA_PRONEURAL	0.00424371	2.64504	0.00424371	0.106155	208	0.00424371	2.64504	2.64504
CUI_TCF21_TARGETS_2_UP	0.00433141	2.63125	0.00433141	0.107558	422	0.00433141	2.63125	2.63125
SERVITJA_LIVER_HNF1A_TARGETS_DN	0.00440252	2.6369	0.00440252	0.108532	155	0.00440252	2.6369	2.6369
ACEVEDO_LIVER_CANCER_WITH_H3K27ME3_UP	0.00443854	2.62633	0.00443854	0.108633	276	0.00443854	2.62633	2.62633
SHETH_LIVER_CANCER_VS_TXNIP_LOSS_PAM5	0.00450173	2.64511	0.00450173	0.109392	90	0.00450173	2.64511	2.64511
LEE_SP4_THYMOCYTE	0.00460108	2.8398	0.00460108	0.111013	14	0.00460108	2.8398	2.8398
PEREZ_TP53_TARGETS	0.0046672	2.60183	0.0046672	0.111132	1112	0.0046672	2.60183	2.60183
TAKEDA_TARGETS_OF_NUP98_HOXA9_FUSION_8D_UP	0.0046803	2.61538	0.0046803	0.111132	152	0.0046803	2.61538	2.61538
CAIRO_HEPATOBLASTOMA_DN	0.00470399	2.60653	0.00470399	0.111132	266	0.00470399	2.60653	2.60653
YAO_TEMPORAL_RESPONSE_TO_PROGESTERONE_CLUSTER_1	0.00489177	2.6262	0.00489177	0.114771	68	0.00489177	2.6262	2.6262
GAUSSMANN_MLL_AF4_FUSION_TARGETS_G_UP	0.00497003	2.58959	0.00497003	0.115217	224	0.00497003	2.58959	2.58959
TARTE_PLASMA_CELL_VS_PLASMABLAST_UP	0.0049785	2.58371	0.0049785	0.115217	387	0.0049785	2.58371	2.58371
WONG_ADULT_TISSUE_STEM_MODULE	0.00516626	2.56792	0.00516626	0.118754	712	0.00516626	2.56792	2.56792
DOANE_BREAST_CANCER_ESR1_UP	0.0053006	2.57918	0.0053006	0.121024	110	0.0053006	2.57918	2.57918
SMID_BREAST_CANCER_RELAPSE_IN_PLEURA_DN	0.00534928	2.67169	0.00534928	0.121322	26	0.00534928	2.67169	2.67169
HOSHIDA_LIVER_CANCER_SUBCLASS_S3	0.00562479	2.54443	0.00562479	0.126725	264	0.00562479	2.54443	2.54443
CHICAS_RB1_TARGETS_GROWING	0.00590525	2.52763	0.00590525	0.132169	238	0.00590525	2.52763	2.52763
LEE_NEURAL_CREST_STEM_CELL_UP	0.00605528	2.52593	0.00605528	0.13335	146	0.00605528	2.52593	2.52593
LEE_LIVER_CANCER_DENA_DN	0.00605709	2.54241	0.00605709	0.13335	74	0.00605709	2.54241	2.54241
CHANG_CYCLING_GENES	0.00608579	2.52514	0.00608579	0.13335	145	0.00608579	2.52514	2.52514
GRAHAM_CML_QUIESCENT_VS_NORMAL_QUIESCENT_DN	0.00612676	2.55637	0.00612676	0.13335	46	0.00612676	2.55637	2.55637
SERVITJA_LIVER_HNF1A_TARGETS_UP	0.00615401	2.5203	0.00615401	0.13335	135	0.00615401	2.5203	2.5203
MIKKELSEN_IPS_ICP_WITH_H3K27ME3	0.00628158	2.55096	0.00628158	0.135253	53	0.00628158	2.55096	2.55096
CERVERA_SDHB_TARGETS_1_DN	0.00637963	2.57207	0.00637963	0.1365	37	0.00637963	2.57207	2.57207
SEITZ_NEOPLASTIC_TRANSFORMATION_BY_8P_DELETION_UP	0.00662343	2.51129	0.00662343	0.140476	73	0.00662343	2.51129	2.51129
RICKMAN_HEAD_AND_NECK_CANCER_D	0.00664802	2.57215	0.00664802	0.140476	30	0.00664802	2.57215	2.57215
KOBAYASHI_EGFR_SIGNALING_6HR_DN	0.0068855	2.61603	0.0068855	0.144596	18	0.0068855	2.61603	2.61603
HINATA_NFKB_TARGETS_KERATINOCYTE_DN	0.00700333	2.59028	0.00700333	0.146168	23	0.00700333	2.59028	2.59028
BRUECKNER_TARGETS_OF_MIRLET7A3_UP	0.00712644	2.47508	0.00712644	0.14783	111	0.00712644	2.47508	2.47508
LI_WILMS_TUMOR	0.0073149	2.54558	0.0073149	0.15082	27	0.0073149	2.54558	2.54558
LEE_LIVER_CANCER_E2F1_DN	0.00776913	2.45486	0.00776913	0.15922	64	0.00776913	2.45486	2.45486
MASRI_RESISTANCE_TO_TAMOXIFEN_AND_AROMATASE_INHIBITORS_DN	0.00806075	2.54173	0.00806075	0.164208	19	0.00806075	2.54173	2.54173
LEE_LIVER_CANCER_CIPROFIBRATE_DN	0.00822087	2.43546	0.00822087	0.165134	65	0.00822087	2.43546	2.43546
WANG_THOC1_TARGETS_DN	0.00825142	2.54717	0.00825142	0.165134	20	0.00825142	2.54717	2.54717
LEE_LIVER_CANCER_MYC_TGFA_UP	0.00828766	2.43327	0.00828766	0.165134	60	0.00828766	2.43327	2.43327
FURUKAWA_DUSP6_TARGETS_PCI35_UP	0.0083004	2.42539	0.0083004	0.165134	73	0.0083004	2.42539	2.42539
ZHAN_MULTIPLE_MYELOMA_PR_UP	0.00835663	2.4399	0.00835663	0.165286	45	0.00835663	2.4399	2.4399
SHETH_LIVER_CANCER_VS_TXNIP_LOSS_PAM4	0.00850818	2.39421	0.00850818	0.166604	256	0.00850818	2.39421	2.39421
ISSAEVA_MLL2_TARGETS	0.00852134	2.42016	0.00852134	0.166604	61	0.00852134	2.42016	2.42016
LEE_LIVER_CANCER_ACOX1_DN	0.00857016	2.41696	0.00857016	0.166604	65	0.00857016	2.41696	2.41696
MANTOVANI_NFKB_TARGETS_UP	0.00864297	2.43156	0.00864297	0.167065	43	0.00864297	2.43156	2.43156
JI_METASTASIS_REPRESSED_BY_STK11	0.00869814	2.48538	0.00869814	0.167181	27	0.00869814	2.48538	2.48538
HATADA_METHYLATED_IN_LUNG_CANCER_UP	0.00915534	2.36446	0.00915534	0.17498	383	0.00915534	2.36446	2.36446
TURASHVILI_BREAST_DUCTAL_CARCINOMA_VS_LOBULAR_NORMAL_DN	0.00925643	2.38936	0.00925643	0.175498	67	0.00925643	2.38936	2.38936
BOQUEST_STEM_CELL_UP	0.00928563	2.36154	0.00928563	0.175498	258	0.00928563	2.36154	2.36154
KORKOLA_EMBRYONIC_CARCINOMA_VS_SEMINOMA_UP	0.00972444	2.43469	0.00972444	0.182777	22	0.00972444	2.43469	2.43469
VECCHI_GASTRIC_CANCER_ADVANCED_VS_EARLY_DN	0.00984059	2.3476	0.00984059	0.183887	132	0.00984059	2.3476	2.3476
DACOSTA_ERCC3_ALLELE_XPCS_VS_TTD_UP	0.00989165	2.40408	0.00989165	0.183887	28	0.00989165	2.40408	2.40408
SU_TESTIS	0.0101673	2.34638	0.0101673	0.187716	75	0.0101673	2.34638	2.34638
VART_KSHV_INFECTION_ANGIOGENIC_MARKERS_UP	0.010208	2.33001	0.010208	0.187716	164	0.010208	2.33001	2.33001
SMID_BREAST_CANCER_NORMAL_LIKE_UP	0.0104241	2.31478	0.0104241	0.190659	454	0.0104241	2.31478	2.31478
UZONYI_RESPONSE_TO_LEUKOTRIENE_AND_THROMBIN	0.0105716	2.35854	0.0105716	0.192323	37	0.0105716	2.35854	2.35854
KATSANOU_ELAVL1_TARGETS_UP	0.0106442	2.31382	0.0106442	0.192614	167	0.0106442	2.31382	2.31382
WEINMANN_ADAPTATION_TO_HYPOXIA_DN	0.0108608	2.34222	0.0108608	0.195494	41	0.0108608	2.34222	2.34222
PLASARI_NFIC_TARGETS_BASAL_UP	0.0109328	2.3757	0.0109328	0.195755	27	0.0109328	2.3757	2.3757
NAKAMURA_LUNG_CANCER_DIFFERENTIATION_MARKERS	0.0110796	2.53778	0.0110796	0.197071	13	0.0110796	2.53778	2.53778
RUIZ_TNC_TARGETS_DN	0.0111222	2.29983	0.0111222	0.197071	140	0.0111222	2.29983	2.29983
PIONTEK_PKD1_TARGETS_UP	0.0113638	2.33095	0.0113638	0.199912	37	0.0113638	2.33095	2.33095
GAL_LEUKEMIC_STEM_CELL_DN	0.0114001	2.28432	0.0114001	0.199912	235	0.0114001	2.28432	2.28432
ROY_WOUND_BLOOD_VESSEL_DN	0.0114625	2.37777	0.0114625	0.199976	22	0.0114625	2.37777	2.37777
JAEGER_METASTASIS_UP	0.0117091	2.31225	0.0117091	0.203237	43	0.0117091	2.31225	2.31225
CHIANG_LIVER_CANCER_SUBCLASS_PROLIFERATION_UP	0.0118648	2.27168	0.0118648	0.204893	173	0.0118648	2.27168	2.27168
MCBRYAN_PUBERTAL_BREAST_3_4WK_UP	0.0120632	2.26351	0.0120632	0.207257	214	0.0120632	2.26351	2.26351
GOBERT_OLIGODENDROCYTE_DIFFERENTIATION_UP	0.0121235	2.25645	0.0121235	0.207257	554	0.0121235	2.25645	2.25645
MIKKELSEN_IPS_LCP_WITH_H3K4ME3	0.0123159	2.2575	0.0123159	0.209493	167	0.0123159	2.2575	2.2575
BEIER_GLIOMA_STEM_CELL_UP	0.0126546	2.28561	0.0126546	0.213047	36	0.0126546	2.28561	2.28561
DAVICIONI_PAX_FOXO1_SIGNATURE_IN_ARMS_DN	0.0127295	2.33729	0.0127295	0.213047	20	0.0127295	2.33729	2.33729
SERVITJA_ISLET_HNF1A_TARGETS_UP	0.0127538	2.24435	0.0127538	0.213047	162	0.0127538	2.24435	2.24435
TAKEDA_TARGETS_OF_NUP98_HOXA9_FUSION_6HR_UP	0.0127753	2.2543	0.0127753	0.213047	81	0.0127753	2.2543	2.2543
RODRIGUES_NTN1_TARGETS_DN	0.0129038	2.23999	0.0129038	0.213302	157	0.0129038	2.23999	2.23999
CROMER_TUMORIGENESIS_DN	0.0130184	2.26438	0.0130184	0.213302	51	0.0130184	2.26438	2.26438
LEE_LIVER_CANCER_MYC_DN	0.0130544	2.26074	0.0130544	0.213302	62	0.0130544	2.26074	2.26074
LEE_LIVER_CANCER_MYC_TGFA_DN	0.0130986	2.25104	0.0130986	0.213302	64	0.0130986	2.25104	2.25104
KUNINGER_IGF1_VS_PDGFB_TARGETS_UP	0.0131041	2.24401	0.0131041	0.213302	82	0.0131041	2.24401	2.24401
WILCOX_PRESPONSE_TO_ROGESTERONE_DN	0.0132071	2.24995	0.0132071	0.213955	63	0.0132071	2.24995	2.24995
ISHIDA_E2F_TARGETS	0.0133641	2.25188	0.0133641	0.215472	53	0.0133641	2.25188	2.25188
WANG_LSD1_TARGETS_DN	0.0134504	2.26124	0.0134504	0.215841	39	0.0134504	2.26124	2.26124
LEE_EARLY_T_LYMPHOCYTE_UP	0.0136506	2.22552	0.0136506	0.217125	100	0.0136506	2.22552	2.22552
MIKKELSEN_IPS_HCP_WITH_H3_UNMETHYLATED	0.0136581	2.22988	0.0136581	0.217125	78	0.0136581	2.22988	2.22988
BOQUEST_STEM_CELL_CULTURED_VS_FRESH_UP	0.0137387	2.20849	0.0137387	0.217391	424	0.0137387	2.20849	2.20849
LEE_LIVER_CANCER_SURVIVAL_UP	0.0138495	2.21076	0.0138495	0.218129	179	0.0138495	2.21076	2.21076
DAVICIONI_TARGETS_OF_PAX_FOXO1_FUSIONS_DN	0.013999	2.22264	0.013999	0.219468	66	0.013999	2.22264	2.22264
PEDERSEN_METASTASIS_BY_ERBB2_ISOFORM_4	0.0147976	2.19059	0.0147976	0.23023	108	0.0147976	2.19059	2.19059
LIEN_BREAST_CARCINOMA_METAPLASTIC_VS_DUCTAL_DN	0.0148208	2.18911	0.0148208	0.23023	111	0.0148208	2.18911	2.18911
WHITFIELD_CELL_CYCLE_LITERATURE	0.0152562	2.20646	0.0152562	0.234547	44	0.0152562	2.20646	2.20646
KONG_E2F3_TARGETS	0.0153789	2.17824	0.0153789	0.234547	96	0.0153789	2.17824	2.17824
VART_KSHV_INFECTION_ANGIOGENIC_MARKERS_DN	0.0154926	2.16855	0.0154926	0.234547	137	0.0154926	2.16855	2.16855
KANG_DOXORUBICIN_RESISTANCE_UP	0.015506	2.18874	0.015506	0.234547	54	0.015506	2.18874	2.18874
MEISSNER_BRAIN_HCP_WITH_H3K4ME2	0.0155675	2.25562	0.0155675	0.234547	17	0.0155675	2.25562	2.25562
MUELLER_METHYLATED_IN_GLIOBLASTOMA	0.0155839	2.20134	0.0155839	0.234547	40	0.0155839	2.20134	2.20134
HERNANDEZ_MITOTIC_ARREST_BY_DOCETAXEL_1_UP	0.0156019	2.2015	0.0156019	0.234547	34	0.0156019	2.2015	2.2015
SU_PLACENTA	0.0156503	2.22449	0.0156503	0.234547	29	0.0156503	2.22449	2.22449
RIZ_ERYTHROID_DIFFERENTIATION_HBZ	0.0157453	2.19305	0.0157453	0.234937	41	0.0157453	2.19305	2.19305
BOYLAN_MULTIPLE_MYELOMA_C_D_DN	0.0158681	2.1539	0.0158681	0.235734	249	0.0158681	2.1539	2.1539
SMID_BREAST_CANCER_LUMINAL_A_DN	0.0160422	2.25319	0.0160422	0.236577	18	0.0160422	2.25319	2.25319
MAHADEVAN_RESPONSE_TO_MP470_UP	0.0160824	2.2291	0.0160824	0.236577	19	0.0160824	2.2291	2.2291
BRIDEAU_IMPRINTED_GENES	0.0161334	2.16639	0.0161334	0.236577	61	0.0161334	2.16639	2.16639
ODONNELL_TFRC_TARGETS_DN	0.0162693	2.14933	0.0162693	0.237166	130	0.0162693	2.14933	2.14933
NAGASHIMA_NRG1_SIGNALING_UP	0.0163667	2.14402	0.0163667	0.237166	174	0.0163667	2.14402	2.14402
ABE_VEGFA_TARGETS_30MIN	0.0164043	2.18887	0.0164043	0.237166	29	0.0164043	2.18887	2.18887
SMID_BREAST_CANCER_RELAPSE_IN_LIVER_DN	0.0165588	2.30964	0.0165588	0.237166	10	0.0165588	2.30964	2.30964
DURAND_STROMA_MAX_DN	0.0165703	2.14054	0.0165703	0.237166	151	0.0165703	2.14054	2.14054
VECCHI_GASTRIC_CANCER_EARLY_UP	0.0165919	2.13346	0.0165919	0.237166	413	0.0165919	2.13346	2.13346
CUI_TCF21_TARGETS_UP	0.0167044	2.17821	0.0167044	0.237448	37	0.0167044	2.17821	2.17821
MIKKELSEN_IPS_LCP_WITH_H3K4ME3_AND_H3K27ME3	0.0167512	2.74546	0.0167512	0.237448	4	0.0167512	2.74546	2.74546
VERHAAK_AML_WITH_NPM1_MUTATED_DN	0.0172866	2.11936	0.0172866	0.244021	241	0.0172866	2.11936	2.11936
TSUNODA_CISPLATIN_RESISTANCE_DN	0.018102	2.12799	0.018102	0.254475	50	0.018102	2.12799	2.12799
SENESE_HDAC1_AND_HDAC2_TARGETS_DN	0.0182597	2.09751	0.0182597	0.254941	221	0.0182597	2.09751	2.09751
SENESE_HDAC2_TARGETS_DN	0.018285	2.1021	0.018285	0.254941	123	0.018285	2.1021	2.1021
GOZGIT_ESR1_TARGETS_UP	0.0186838	2.09185	0.0186838	0.255318	142	0.0186838	2.09185	2.09185
RICKMAN_HEAD_AND_NECK_CANCER_F	0.0187053	2.10949	0.0187053	0.255318	54	0.0187053	2.10949	2.10949
SOTIRIOU_BREAST_CANCER_GRADE_1_VS_3_UP	0.0187254	2.09067	0.0187254	0.255318	149	0.0187254	2.09067	2.09067
WAGSCHAL_EHMT2_TARGETS_UP	0.0187286	2.22305	0.0187286	0.255318	13	0.0187286	2.22305	2.22305
LIM_MAMMARY_LUMINAL_MATURE_UP	0.0187551	2.09284	0.0187551	0.255318	115	0.0187551	2.09284	2.09284
NADERI_BREAST_CANCER_PROGNOSIS_UP	0.0187623	2.10872	0.0187623	0.255318	50	0.0187623	2.10872	2.10872
YANG_BCL3_TARGETS_UP	0.0190924	2.07674	0.0190924	0.257671	360	0.0190924	2.07674	2.07674
TONKS_TARGETS_OF_RUNX1_RUNX1T1_FUSION_SUSTAINED_IN_MONOCYTE_UP	0.0191102	2.15008	0.0191102	0.257671	21	0.0191102	2.15008	2.15008
PLASARI_TGFB1_SIGNALING_VIA_NFIC_10HR_UP	0.0192213	2.0998	0.0192213	0.257671	53	0.0192213	2.0998	2.0998
POOLA_INVASIVE_BREAST_CANCER_DN	0.0192382	2.08037	0.0192382	0.257671	133	0.0192382	2.08037	2.08037
MOLENAAR_TARGETS_OF_CCND1_AND_CDK4_DN	0.019383	2.09158	0.019383	0.258008	57	0.019383	2.09158	2.09158
CROONQUIST_NRAS_VS_STROMAL_STIMULATION_DN	0.0194151	2.08073	0.0194151	0.258008	99	0.0194151	2.08073	2.08073
DURAND_STROMA_MAX_UP	0.0198714	2.06101	0.0198714	0.263044	296	0.0198714	2.06101	2.06101
NAGASHIMA_EGF_SIGNALING_UP	0.0199946	2.07806	0.0199946	0.26365	57	0.0199946	2.07806	2.07806
MAHAJAN_RESPONSE_TO_IL1A_UP	0.0204159	2.06258	0.0204159	0.267626	81	0.0204159	2.06258	2.06258
BENPORATH_ES_1	0.0204535	2.04807	0.0204535	0.267626	370	0.0204535	2.04807	2.04807
ODONNELL_TARGETS_OF_MYC_AND_TFRC_DN	0.0208829	2.06615	0.0208829	0.27195	45	0.0208829	2.06615	2.06615
RIZ_ERYTHROID_DIFFERENTIATION_HEMGN	0.0209438	2.08219	0.0209438	0.27195	31	0.0209438	2.08219	2.08219
SCHUETZ_BREAST_CANCER_DUCTAL_INVASIVE_DN	0.0215025	2.04017	0.0215025	0.277359	84	0.0215025	2.04017	2.04017
BORLAK_LIVER_CANCER_EGF_UP	0.0215325	2.04801	0.0215325	0.277359	57	0.0215325	2.04801	2.04801
PASINI_SUZ12_TARGETS_UP	0.0216636	2.03234	0.0216636	0.277359	111	0.0216636	2.03234	2.03234
VANTVEER_BREAST_CANCER_ESR1_DN	0.0216991	2.0256	0.0216991	0.277359	236	0.0216991	2.0256	2.0256
ZHOU_CELL_CYCLE_GENES_IN_IR_RESPONSE_6HR	0.0217681	2.03555	0.0217681	0.277359	85	0.0217681	2.03555	2.03555
PLASARI_TGFB1_TARGETS_10HR_DN	0.0220289	2.01884	0.0220289	0.279635	243	0.0220289	2.01884	2.01884
ZHAN_MULTIPLE_MYELOMA_DN	0.0221169	2.04499	0.0221169	0.279709	41	0.0221169	2.04499	2.04499
LI_WILMS_TUMOR_VS_FETAL_KIDNEY_2_UP	0.0223986	2.05812	0.0223986	0.282222	30	0.0223986	2.05812	2.05812
MIKKELSEN_ES_ICP_WITH_H3K4ME3	0.0225857	2.00485	0.0225857	0.283378	699	0.0225857	2.00485	2.00485
KONDO_PROSTATE_CANCER_WITH_H3K27ME3	0.0226569	2.00839	0.0226569	0.283378	195	0.0226569	2.00839	2.00839
GU_PDEF_TARGETS_DN	0.0229271	2.0311	0.0229271	0.285707	39	0.0229271	2.0311	2.0311
JI_CARCINOGENESIS_BY_KRAS_AND_STK11_UP	0.0231527	2.16854	0.0231527	0.287465	12	0.0231527	2.16854	2.16854
GRADE_COLON_AND_RECTAL_CANCER_DN	0.0233767	2.00197	0.0233767	0.28919	97	0.0233767	2.00197	2.00197
YAUCH_HEDGEHOG_SIGNALING_PARACRINE_UP	0.0235075	1.9948	0.0235075	0.289391	144	0.0235075	1.9948	1.9948
RIGGI_EWING_SARCOMA_PROGENITOR_DN	0.023563	1.99216	0.023563	0.289391	177	0.023563	1.99216	1.99216
HUPER_BREAST_BASAL_VS_LUMINAL_DN	0.0236991	2.00403	0.0236991	0.289469	59	0.0236991	2.00403	2.00403
PEREZ_TP63_TARGETS	0.0237395	1.98564	0.0237395	0.289469	338	0.0237395	1.98564	1.98564
HOELZEL_NF1_TARGETS_DN	0.0240203	1.98892	0.0240203	0.290847	111	0.0240203	1.98892	1.98892
WALLACE_PROSTATE_CANCER_RACE_UP	0.0240865	1.98017	0.0240865	0.290847	283	0.0240865	1.98017	1.98017
HELLEBREKERS_SILENCED_DURING_TUMOR_ANGIOGENESIS	0.0241824	1.9897	0.0241824	0.290847	80	0.0241824	1.9897	1.9897
CHANG_IMMORTALIZED_BY_HPV31_DN	0.0243482	1.99061	0.0243482	0.290847	65	0.0243482	1.99061	1.99061
TURASHVILI_BREAST_LOBULAR_CARCINOMA_VS_LOBULAR_NORMAL_UP	0.0243646	1.98458	0.0243646	0.290847	93	0.0243646	1.98458	1.98458
RHODES_UNDIFFERENTIATED_CANCER	0.0244082	1.99035	0.0244082	0.290847	68	0.0244082	1.99035	1.99035
PLASARI_TGFB1_SIGNALING_VIA_NFIC_1HR_UP	0.024451	2.00973	0.024451	0.290847	33	0.024451	2.00973	2.00973
MIKKELSEN_ES_LCP_WITH_H3K4ME3	0.0249041	1.97078	0.0249041	0.295204	132	0.0249041	1.97078	1.97078
TUOMISTO_TUMOR_SUPPRESSION_BY_COL13A1_DN	0.0251271	2.04627	0.0251271	0.296814	17	0.0251271	2.04627	2.04627
KUNINGER_IGF1_VS_PDGFB_TARGETS_DN	0.025342	1.98216	0.025342	0.298317	46	0.025342	1.98216	1.98216
LEE_LIVER_CANCER_MYC_E2F1_UP	0.0256782	1.9732	0.0256782	0.301232	55	0.0256782	1.9732	1.9732
GERY_CEBP_TARGETS	0.0257984	1.95594	0.0257984	0.301602	125	0.0257984	1.95594	1.95594
BOQUEST_STEM_CELL_DN	0.0259067	1.95013	0.0259067	0.301831	215	0.0259067	1.95013	1.95013
BROWNE_HCMV_INFECTION_30MIN_DN	0.0260339	1.95103	0.0260339	0.302277	149	0.0260339	1.95103	1.95103
FRASOR_RESPONSE_TO_ESTRADIOL_DN	0.0261478	1.95507	0.0261478	0.302567	82	0.0261478	1.95507	1.95507
FARMER_BREAST_CANCER_APOCRINE_VS_LUMINAL	0.0264215	1.93985	0.0264215	0.304698	317	0.0264215	1.93985	1.93985
MATTIOLI_MULTIPLE_MYELOMA_SUBGROUPS	0.0266096	2.04998	0.0266096	0.30532	15	0.0266096	2.04998	2.04998
CONCANNON_APOPTOSIS_BY_EPOXOMICIN_DN	0.0266549	1.93933	0.0266549	0.30532	167	0.0266549	1.93933	1.93933
ALCALAY_AML_BY_NPM1_LOCALIZATION_DN	0.0268594	1.93553	0.0268594	0.30663	183	0.0268594	1.93553	1.93553
FARMER_BREAST_CANCER_APOCRINE_VS_BASAL	0.026951	1.93118	0.026951	0.306646	323	0.026951	1.93118	1.93118
SAMOLS_TARGETS_OF_KHSV_MIRNAS_DN	0.0274113	1.94204	0.0274113	0.309462	59	0.0274113	1.94204	1.94204
SCHAEFFER_PROSTATE_DEVELOPMENT_12HR_UP	0.0274281	1.92993	0.0274281	0.309462	115	0.0274281	1.92993	1.92993
CHARAFE_BREAST_CANCER_LUMINAL_VS_BASAL_DN	0.0274713	1.92188	0.0274713	0.309462	443	0.0274713	1.92188	1.92188
TAKEDA_TARGETS_OF_NUP98_HOXA9_FUSION_3D_DN	0.0278556	1.95344	0.0278556	0.312755	30	0.0278556	1.95344	1.95344
HANN_RESISTANCE_TO_BCL2_INHIBITOR_DN	0.028109	1.94067	0.028109	0.313693	46	0.028109	1.94067	1.94067
MANTOVANI_VIRAL_GPCR_SIGNALING_UP	0.0281454	1.92217	0.0281454	0.313693	85	0.0281454	1.92217	1.92217
LEE_LIVER_CANCER_MYC_E2F1_DN	0.0282158	1.92604	0.0282158	0.313693	64	0.0282158	1.92604	1.92604
MCCOLLUM_GELDANAMYCIN_RESISTANCE_DN	0.0283512	2.14315	0.0283512	0.314171	7	0.0283512	2.14315	2.14315
ODONNELL_METASTASIS_UP	0.0288318	1.91426	0.0288318	0.31846	80	0.0288318	1.91426	1.91426
CHEBOTAEV_GR_TARGETS_DN	0.0292932	1.90067	0.0292932	0.321709	117	0.0292932	1.90067	1.90067
SILIGAN_BOUND_BY_EWS_FLT1_FUSION	0.029315	1.91503	0.029315	0.321709	47	0.029315	1.91503	1.91503
CAVARD_LIVER_CANCER_MALIGNANT_VS_BENIGN	0.0294529	1.94373	0.0294529	0.322182	31	0.0294529	1.94373	1.94373
LA_MEN1_TARGETS	0.0298601	1.94281	0.0298601	0.325301	24	0.0298601	1.94281	1.94281
GENTLES_LEUKEMIC_STEM_CELL_DN	0.0299292	1.9508	0.0299292	0.325301	18	0.0299292	1.9508	1.9508
KHETCHOUMIAN_TRIM24_TARGETS_UP	0.0302243	1.90099	0.0302243	0.326553	47	0.0302243	1.90099	1.90099
YAO_HOXA10_TARGETS_VIA_PROGESTERONE_UP	0.0304178	1.88844	0.0304178	0.326553	79	0.0304178	1.88844	1.88844
AZARE_NEOPLASTIC_TRANSFORMATION_BY_STAT3_DN	0.0306558	1.88093	0.0306558	0.326553	120	0.0306558	1.88093	1.88093
LIU_CDX2_TARGETS_UP	0.0307641	1.91047	0.0307641	0.326553	36	0.0307641	1.91047	1.91047
MIYAGAWA_TARGETS_OF_EWSR1_ETS_FUSIONS_UP	0.0307805	1.87365	0.0307805	0.326553	252	0.0307805	1.87365	1.87365
MIKKELSEN_ES_ICP_WITH_H3K27ME3	0.0309631	1.90113	0.0309631	0.326553	41	0.0309631	1.90113	1.90113
IWANAGA_CARCINOGENESIS_BY_KRAS_UP	0.0309955	1.87285	0.0309955	0.326553	167	0.0309955	1.87285	1.87285
WANG_LSD1_TARGETS_UP	0.031002	1.9144	0.031002	0.326553	24	0.031002	1.9144	1.9144
SARRIO_EPITHELIAL_MESENCHYMAL_TRANSITION_UP	0.0310698	1.87149	0.0310698	0.326553	175	0.0310698	1.87149	1.87149
ACEVEDO_METHYLATED_IN_LIVER_CANCER_DN	0.0310849	1.86637	0.0310849	0.326553	817	0.0310849	1.86637	1.86637
ROZANOV_MMP14_TARGETS_UP	0.0311003	1.86891	0.0311003	0.326553	262	0.0311003	1.86891	1.86891
FINETTI_BREAST_CANCER_KINOME_RED	0.0313195	1.95864	0.0313195	0.327843	16	0.0313195	1.95864	1.95864
ROVERSI_GLIOMA_LOH_REGIONS	0.0315207	1.88953	0.0315207	0.328937	44	0.0315207	1.88953	1.88953
INGRAM_SHH_TARGETS_UP	0.0316282	1.86569	0.0316282	0.328944	126	0.0316282	1.86569	1.86569
LEE_TARGETS_OF_PTCH1_AND_SUFU_DN	0.0317148	1.86942	0.0317148	0.328944	82	0.0317148	1.86942	1.86942
PYEON_HPV_POSITIVE_TUMORS_UP	0.0319994	1.86544	0.0319994	0.330201	87	0.0319994	1.86544	1.86544
SUMI_HNF4A_TARGETS	0.0320301	1.88911	0.0320301	0.330201	32	0.0320301	1.88911	1.88911
WEBER_METHYLATED_HCP_IN_FIBROBLAST_DN	0.0321678	1.88077	0.0321678	0.330619	41	0.0321678	1.88077	1.88077
TONKS_TARGETS_OF_RUNX1_RUNX1T1_FUSION_ERYTHROCYTE_UP	0.0323761	1.85357	0.0323761	0.331758	156	0.0323761	1.85357	1.85357
HAMAI_APOPTOSIS_VIA_TRAIL_DN	0.0326536	1.8489	0.0326536	0.333596	181	0.0326536	1.8489	1.8489
MIKKELSEN_ES_ICP_WITH_H3K4ME3_AND_H3K27ME3	0.0327804	1.84934	0.0327804	0.333878	134	0.0327804	1.84934	1.84934
GRAHAM_CML_QUIESCENT_VS_NORMAL_DIVIDING_UP	0.0328851	1.861	0.0328851	0.333878	56	0.0328851	1.861	1.861
LABBE_TGFB1_TARGETS_UP	0.0330405	1.84831	0.0330405	0.333878	101	0.0330405	1.84831	1.84831
TONKS_TARGETS_OF_RUNX1_RUNX1T1_FUSION_SUSTAINDED_IN_ERYTHROCYTE_UP	0.0330738	1.86112	0.0330738	0.333878	44	0.0330738	1.86112	1.86112
WEST_ADRENOCORTICAL_TUMOR_MARKERS_DN	0.0335055	1.88624	0.0335055	0.337236	20	0.0335055	1.88624	1.88624
FARMER_BREAST_CANCER_BASAL_VS_LULMINAL	0.0337739	1.83109	0.0337739	0.338386	325	0.0337739	1.83109	1.83109
BERENJENO_TRANSFORMED_BY_RHOA_FOREVER_DN	0.0338773	1.86057	0.0338773	0.338386	31	0.0338773	1.86057	1.86057
MIYAGAWA_TARGETS_OF_EWSR1_ETS_FUSIONS_DN	0.0339744	1.83	0.0339744	0.338386	218	0.0339744	1.83	1.83
NIELSEN_SYNOVIAL_SARCOMA_UP	0.0340803	1.90558	0.0340803	0.338386	18	0.0340803	1.90558	1.90558
CHEN_ETV5_TARGETS_TESTIS	0.0341171	1.87637	0.0341171	0.338386	23	0.0341171	1.87637	1.87637
WEBER_METHYLATED_HCP_IN_SPERM_DN	0.0344195	1.86467	0.0344195	0.340392	27	0.0344195	1.86467	1.86467
MCCLUNG_DELTA_FOSB_TARGETS_2WK	0.0351108	1.83191	0.0351108	0.344159	47	0.0351108	1.83191	1.83191
YAO_TEMPORAL_RESPONSE_TO_PROGESTERONE_CLUSTER_4	0.0352024	1.90453	0.0352024	0.344159	15	0.0352024	1.90453	1.90453
HANN_RESISTANCE_TO_BCL2_INHIBITOR_UP	0.0352799	1.83747	0.0352799	0.344159	36	0.0352799	1.83747	1.83747
ZHOU_PANCREATIC_BETA_CELL	0.035294	1.91378	0.035294	0.344159	11	0.035294	1.91378	1.91378
TAKEDA_TARGETS_OF_NUP98_HOXA9_FUSION_3D_UP	0.0353061	1.81356	0.0353061	0.344159	174	0.0353061	1.81356	1.81356
HAN_SATB1_TARGETS_UP	0.0360189	1.80141	0.0360189	0.350104	385	0.0360189	1.80141	1.80141
GAVIN_FOXP3_TARGETS_CLUSTER_P6	0.0363289	1.80593	0.0363289	0.35084	90	0.0363289	1.80593	1.80593
WESTON_VEGFA_TARGETS_6HR	0.036347	1.81124	0.036347	0.35084	59	0.036347	1.81124	1.81124
PLASARI_TGFB1_TARGETS_10HR_UP	0.0364041	1.79887	0.0364041	0.35084	197	0.0364041	1.79887	1.79887
SHETH_LIVER_CANCER_VS_TXNIP_LOSS_PAM3	0.0366889	1.80538	0.0366889	0.352587	69	0.0366889	1.80538	1.80538
WANG_METASTASIS_OF_BREAST_CANCER	0.0367929	1.87203	0.0367929	0.35259	15	0.0367929	1.87203	1.87203
GRAHAM_CML_QUIESCENT_VS_NORMAL_QUIESCENT_UP	0.0378489	1.78773	0.0378489	0.361691	87	0.0378489	1.78773	1.78773
DAWSON_METHYLATED_IN_LYMPHOMA_TCL1	0.0383026	1.78788	0.0383026	0.365002	58	0.0383026	1.78788	1.78788
GOUYER_TUMOR_INVASIVENESS	0.0384338	1.95686	0.0384338	0.365229	9	0.0384338	1.95686	1.95686
ZHOU_PANCREATIC_EXOCRINE_PROGENITOR	0.0386448	1.86619	0.0386448	0.36621	11	0.0386448	1.86619	1.86619
LANDEMAINE_LUNG_METASTASIS	0.0390671	1.81504	0.0390671	0.368041	21	0.0390671	1.81504	1.81504
SENGUPTA_NASOPHARYNGEAL_CARCINOMA_WITH_LMP1_UP	0.0391559	1.76292	0.0391559	0.368041	391	0.0391559	1.76292	1.76292
LEIN_MIDBRAIN_MARKERS	0.0391625	1.77334	0.0391625	0.368041	77	0.0391625	1.77334	1.77334
RIGGINS_TAMOXIFEN_RESISTANCE_UP	0.0393998	1.77238	0.0393998	0.368075	66	0.0393998	1.77238	1.77238
MURAKAMI_UV_RESPONSE_24HR	0.0394401	1.80582	0.0394401	0.368075	20	0.0394401	1.80582	1.80582
VANTVEER_BREAST_CANCER_METASTASIS_DN	0.0394907	1.76454	0.0394907	0.368075	117	0.0394907	1.76454	1.76454
BURTON_ADIPOGENESIS_PEAK_AT_24HR	0.0398257	1.77619	0.0398257	0.370085	42	0.0398257	1.77619	1.77619
CHICAS_RB1_TARGETS_SENESCENT	0.0399906	1.75241	0.0399906	0.370085	551	0.0399906	1.75241	1.75241
WATTEL_AUTONOMOUS_THYROID_ADENOMA_UP	0.0401409	1.76218	0.0401409	0.370085	71	0.0401409	1.76218	1.76218
MIKKELSEN_IPS_ICP_WITH_H3K4ME3_AND_H327ME3	0.0401415	1.75657	0.0401415	0.370085	125	0.0401415	1.75657	1.75657
BENPORATH_ES_2	0.0404999	1.77491	0.0404999	0.371855	37	0.0404999	1.77491	1.77491
AMIT_SERUM_RESPONSE_40_MCF10A	0.0406482	1.7749	0.0406482	0.371855	31	0.0406482	1.7749	1.7749
MASSARWEH_TAMOXIFEN_RESISTANCE_DN	0.0406613	1.74673	0.0406613	0.371855	242	0.0406613	1.74673	1.74673
WESTON_VEGFA_TARGETS_12HR	0.0409067	1.76653	0.0409067	0.373095	35	0.0409067	1.76653	1.76653
ROLEF_GLIS3_TARGETS	0.0410845	1.76558	0.0410845	0.373362	37	0.0410845	1.76558	1.76558
BECKER_TAMOXIFEN_RESISTANCE_DN	0.041258	1.75472	0.041258	0.373362	50	0.041258	1.75472	1.75472
ZHAN_MULTIPLE_MYELOMA_CD1_VS_CD2_UP	0.0413235	1.74963	0.0413235	0.373362	64	0.0413235	1.74963	1.74963
CROMER_TUMORIGENESIS_UP	0.0413749	1.74913	0.0413749	0.373362	63	0.0413749	1.74913	1.74913
VERNOCHET_ADIPOGENESIS	0.0414881	1.78374	0.0414881	0.373393	19	0.0414881	1.78374	1.78374
WENG_POR_DOSAGE	0.041821	1.78082	0.041821	0.375015	20	0.041821	1.78082	1.78082
YORDY_RECIPROCAL_REGULATION_BY_ETS1_AND_SP100_DN	0.0418888	1.74043	0.0418888	0.375015	83	0.0418888	1.74043	1.74043
WESTON_VEGFA_TARGETS	0.0421661	1.73417	0.0421661	0.376507	108	0.0421661	1.73417	1.73417
BEGUM_TARGETS_OF_PAX3_FOXO1_FUSION_DN	0.0422776	1.74458	0.0422776	0.376514	45	0.0422776	1.74458	1.74458
ODONNELL_TFRC_TARGETS_UP	0.0427039	1.72226	0.0427039	0.379318	402	0.0427039	1.72226	1.72226
LE_EGR2_TARGETS_UP	0.0428808	1.72666	0.0428808	0.379897	107	0.0428808	1.72666	1.72666
MAHADEVAN_IMATINIB_RESISTANCE_DN	0.0431519	1.77579	0.0431519	0.380642	20	0.0431519	1.77579	1.77579
WANG_BARRETTS_ESOPHAGUS_AND_ESOPHAGUS_CANCER_DN	0.043192	1.74403	0.043192	0.380642	37	0.043192	1.74403	1.74403
LEIN_OLIGODENDROCYTE_MARKERS	0.0433005	1.72574	0.0433005	0.380642	71	0.0433005	1.72574	1.72574
SATO_SILENCED_BY_DEACETYLATION_IN_PANCREATIC_CANCER	0.0435874	1.72972	0.0435874	0.382176	46	0.0435874	1.72972	1.72972
SMID_BREAST_CANCER_RELAPSE_IN_LUNG_DN	0.0438132	1.73655	0.0438132	0.382491	37	0.0438132	1.73655	1.73655
CADWELL_ATG16L1_TARGETS_UP	0.0438481	1.71805	0.0438481	0.382491	92	0.0438481	1.71805	1.71805
GOUYER_TATI_TARGETS_DN	0.0440738	1.76084	0.0440738	0.382733	17	0.0440738	1.76084	1.76084
ZIRN_TRETINOIN_RESPONSE_WT1_UP	0.0441852	1.74281	0.0441852	0.382733	23	0.0441852	1.74281	1.74281
LEE_LIVER_CANCER_DENA_UP	0.0443745	1.71698	0.0443745	0.382733	59	0.0443745	1.71698	1.71698
HOLLEMAN_PREDNISOLONE_RESISTANCE_B_ALL_DN	0.0443859	1.79377	0.0443859	0.382733	12	0.0443859	1.79377	1.79377
CHYLA_CBFA2T3_TARGETS_DN	0.0444385	1.70495	0.0444385	0.382733	232	0.0444385	1.70495	1.70495
ABE_INNER_EAR	0.0446534	1.71782	0.0446534	0.383613	48	0.0446534	1.71782	1.71782
YAMASHITA_LIVER_CANCER_WITH_EPCAM_DN	0.0448435	1.76083	0.0448435	0.384276	16	0.0448435	1.76083	1.76083
RAY_TUMORIGENESIS_BY_ERBB2_CDC25A_UP	0.0449756	1.7038	0.0449756	0.384439	103	0.0449756	1.7038	1.7038
LEE_LIVER_CANCER_E2F1_UP	0.0451892	1.70829	0.0451892	0.385297	61	0.0451892	1.70829	1.70829
AFFAR_YY1_TARGETS_DN	0.045548	1.69322	0.045548	0.387386	230	0.045548	1.69322	1.69322
ZHOU_PANCREATIC_ENDOCRINE_PROGENITOR	0.0456942	1.75786	0.0456942	0.38766	14	0.0456942	1.75786	1.75786
ZHENG_IL22_SIGNALING_UP	0.0463169	1.69643	0.0463169	0.391726	56	0.0463169	1.69643	1.69643
NIKOLSKY_BREAST_CANCER_7Q21_Q22_AMPLICON	0.0464112	1.69233	0.0464112	0.391726	74	0.0464112	1.69233	1.69233
VALK_AML_WITH_11Q23_REARRANGED	0.0465189	1.72511	0.0465189	0.391726	21	0.0465189	1.72511	1.72511
STAMBOLSKY_RESPONSE_TO_VITAMIN_D3_UP	0.0467207	1.68786	0.0467207	0.391762	82	0.0467207	1.68786	1.68786
WACKER_HYPOXIA_TARGETS_OF_VHL	0.0468503	1.74548	0.0468503	0.391762	13	0.0468503	1.74548	1.74548
VANTVEER_BREAST_CANCER_POOR_PROGNOSIS	0.0468686	1.69216	0.0468686	0.391762	51	0.0468686	1.69216	1.69216
IIZUKA_LIVER_CANCER_PROGRESSION_L1_G1_UP	0.0472063	1.71037	0.0472063	0.392697	25	0.0472063	1.71037	1.71037
ZHOU_CELL_CYCLE_GENES_IN_IR_RESPONSE_24HR	0.0472114	1.67964	0.0472114	0.392697	127	0.0472114	1.67964	1.67964
KORKOLA_TERATOMA	0.0475291	1.69353	0.0475291	0.394375	39	0.0475291	1.69353	1.69353
MARTINELLI_IMMATURE_NEUTROPHIL_DN	0.0480007	1.74187	0.0480007	0.397319	12	0.0480007	1.74187	1.74187
BOQUEST_STEM_CELL_CULTURED_VS_FRESH_DN	0.0482798	1.68851	0.0482798	0.39806	31	0.0482798	1.68851	1.68851
COLIN_PILOCYTIC_ASTROCYTOMA_VS_GLIOBLASTOMA_UP	0.0484213	1.68427	0.0484213	0.39806	35	0.0484213	1.68427	1.68427
VANDESLUIS_NORMAL_EMBRYOS_UP	0.0484412	1.90833	0.0484412	0.39806	5	0.0484412	1.90833	1.90833
TAKADA_GASTRIC_CANCER_COPY_NUMBER_DN	0.0486196	1.69374	0.0486196	0.398101	28	0.0486196	1.69374	1.69374
DALESSIO_TSA_RESPONSE	0.0486801	1.69236	0.0486801	0.398101	24	0.0486801	1.69236	1.69236
PLASARI_NFIC_TARGETS_BASAL_DN	0.0488773	1.70726	0.0488773	0.398754	18	0.0488773	1.70726	1.70726
DUAN_PRDM5_TARGETS	0.0495481	1.65942	0.0495481	0.40326	79	0.0495481	1.65942	1.65942
BIERIE_INFLAMMATORY_RESPONSE_TGFB1	0.0503658	1.88059	0.0503658	0.408937	5	0.0503658	1.88059	1.88059
COLDREN_GEFITINIB_RESISTANCE_DN	0.0507312	1.6412	0.0507312	0.410676	224	0.0507312	1.6412	1.6412
WEBER_METHYLATED_ICP_IN_SPERM_DN	0.05091	1.69948	0.05091	0.410676	14	0.05091	1.69948	1.69948
MEISSNER_BRAIN_HCP_WITH_H3_UNMETHYLATED	0.050964	1.66141	0.050964	0.410676	35	0.050964	1.66141	1.66141
LEE_LIVER_CANCER_CIPROFIBRATE_UP	0.0512871	1.64621	0.0512871	0.410676	59	0.0512871	1.64621	1.64621
GHANDHI_BYSTANDER_IRRADIATION_UP	0.0513375	1.64152	0.0513375	0.410676	82	0.0513375	1.64152	1.64152
CHEBOTAEV_GR_TARGETS_UP	0.0514803	1.64081	0.0514803	0.410676	75	0.0514803	1.64081	1.64081
KAN_RESPONSE_TO_ARSENIC_TRIOXIDE	0.0516183	1.63565	0.0516183	0.410676	121	0.0516183	1.63565	1.63565
BENPORATH_PROLIFERATION	0.0516718	1.63417	0.0516718	0.410676	145	0.0516718	1.63417	1.63417
HUMMERICH_MALIGNANT_SKIN_TUMOR_DN	0.0517667	1.67722	0.0517667	0.410676	18	0.0517667	1.67722	1.67722
NAKAMURA_METASTASIS_MODEL_DN	0.0517872	1.64655	0.0517872	0.410676	42	0.0517872	1.64655	1.64655
LIANG_SILENCED_BY_METHYLATION_UP	0.0521252	1.65212	0.0521252	0.412395	32	0.0521252	1.65212	1.65212
CHIANG_LIVER_CANCER_SUBCLASS_POLYSOMY7_UP	0.0530356	1.62593	0.0530356	0.418624	76	0.0530356	1.62593	1.62593
OHGUCHI_LIVER_HNF4A_TARGETS_UP	0.0535615	1.62936	0.0535615	0.421797	43	0.0535615	1.62936	1.62936
HERNANDEZ_ABERRANT_MITOSIS_BY_DOCETACEL_4NM_UP	0.0540271	1.66345	0.0540271	0.423656	21	0.0540271	1.66345	1.66345
WU_SILENCED_BY_METHYLATION_IN_BLADDER_CANCER	0.0540466	1.62135	0.0540466	0.423656	54	0.0540466	1.62135	1.62135
MORI_IMMATURE_B_LYMPHOCYTE_DN	0.0544029	1.61271	0.0544029	0.425468	89	0.0544029	1.61271	1.61271
MIKKELSEN_ES_LCP_WITH_H3K4ME3_AND_H3K27ME3	0.0545468	1.78499	0.0545468	0.425615	6	0.0545468	1.78499	1.78499
BECKER_TAMOXIFEN_RESISTANCE_UP	0.0548467	1.61661	0.0548467	0.426287	50	0.0548467	1.61661	1.61661
HAN_SATB1_TARGETS_DN	0.0550066	1.59979	0.0550066	0.426287	430	0.0550066	1.59979	1.59979
LE_NEURONAL_DIFFERENTIATION_UP	0.0550088	1.65288	0.0550088	0.426287	18	0.0550088	1.65288	1.65288
CHANDRAN_METASTASIS_DN	0.0553387	1.59759	0.0553387	0.427766	295	0.0553387	1.59759	1.59759
LEE_LIVER_CANCER	0.0554992	1.60915	0.0554992	0.427766	48	0.0554992	1.60915	1.60915
GAUSSMANN_MLL_AF4_FUSION_TARGETS_G_DN	0.0555768	1.61432	0.0555768	0.427766	35	0.0555768	1.61432	1.61432
KIM_ALL_DISORDERS_CALB1_CORR_DN	0.0562062	1.60792	0.0562062	0.431633	36	0.0562062	1.60792	1.60792
VECCHI_GASTRIC_CANCER_ADVANCED_VS_EARLY_UP	0.056626	1.58785	0.056626	0.433878	171	0.056626	1.58785	1.58785
YAMASHITA_METHYLATED_IN_PROSTATE_CANCER	0.0570533	1.59426	0.0570533	0.436169	57	0.0570533	1.59426	1.59426
LABBE_TARGETS_OF_TGFB1_AND_WNT3A_UP	0.0573445	1.58394	0.0573445	0.436836	110	0.0573445	1.58394	1.58394
IVANOVA_HEMATOPOIESIS_STEM_CELL_LONG_TERM	0.0573973	1.57941	0.0573973	0.436836	296	0.0573973	1.57941	1.57941
GOLDRATH_ANTIGEN_RESPONSE	0.057871	1.57501	0.057871	0.438901	344	0.057871	1.57501	1.57501
DAZARD_UV_RESPONSE_CLUSTER_G28	0.0580373	1.61575	0.0580373	0.438901	19	0.0580373	1.61575	1.61575
NAKAJIMA_MAST_CELL	0.0580557	1.5866	0.0580557	0.438901	46	0.0580557	1.5866	1.5866
KRASNOSELSKAYA_ILF3_TARGETS_DN	0.0584266	1.58433	0.0584266	0.439981	45	0.0584266	1.58433	1.58433
BOSCO_TH1_CYTOTOXIC_MODULE	0.0585101	1.57354	0.0585101	0.439981	112	0.0585101	1.57354	1.57354
HARRIS_HYPOXIA	0.0585865	1.57526	0.0585865	0.439981	81	0.0585865	1.57526	1.57526
CHARAFE_BREAST_CANCER_BASAL_VS_MESENCHYMAL_UP	0.0592404	1.567	0.0592404	0.443413	121	0.0592404	1.567	1.567
HUNSBERGER_EXERCISE_REGULATED_GENES	0.0593042	1.58756	0.0593042	0.443413	31	0.0593042	1.58756	1.58756
BRUNEAU_SEPTATION_ATRIAL	0.0596605	1.75229	0.0596605	0.445098	5	0.0596605	1.75229	1.75229
GESERICK_TERT_TARGETS_DN	0.0603952	1.58526	0.0603952	0.448653	21	0.0603952	1.58526	1.58526
BOYLAN_MULTIPLE_MYELOMA_PCA3_DN	0.0605305	1.56132	0.0605305	0.448653	66	0.0605305	1.56132	1.56132
SWEET_KRAS_TARGETS_DN	0.0605905	1.5615	0.0605905	0.448653	65	0.0605905	1.5615	1.5615
CHIARADONNA_NEOPLASTIC_TRANSFORMATION_CDC25_UP	0.0606645	1.55506	0.0606645	0.448653	118	0.0606645	1.55506	1.55506
CHIARADONNA_NEOPLASTIC_TRANSFORMATION_KRAS_CDC25_DN	0.0610465	1.55936	0.0610465	0.450499	51	0.0610465	1.55936	1.55936
VANDESLUIS_COMMD1_TARGETS_GROUP_4_UP	0.0613245	1.59447	0.0613245	0.450879	19	0.0613245	1.59447	1.59447
HOFMANN_MYELODYSPLASTIC_SYNDROM_LOW_RISK_DN	0.061363	1.57305	0.061363	0.450879	30	0.061363	1.57305	1.57305
NAKAMURA_LUNG_CANCER	0.0615305	1.67528	0.0615305	0.451136	8	0.0615305	1.67528	1.67528
MATZUK_SPERMATOGONIA	0.0619445	1.57419	0.0619445	0.453194	24	0.0619445	1.57419	1.57419
AUJLA_IL22_AND_IL17A_SIGNALING	0.0625059	1.62032	0.0625059	0.453907	10	0.0625059	1.62032	1.62032
RIZKI_TUMOR_INVASIVENESS_2D_DN	0.0625251	1.54535	0.0625251	0.453907	62	0.0625251	1.54535	1.54535
PEDRIOLI_MIR31_TARGETS_UP	0.0625372	1.53696	0.0625372	0.453907	209	0.0625372	1.53696	1.53696
SARRIO_EPITHELIAL_MESENCHYMAL_TRANSITION_DN	0.0625757	1.53782	0.0625757	0.453907	152	0.0625757	1.53782	1.53782
NAKAMURA_CANCER_MICROENVIRONMENT_UP	0.0631555	1.55639	0.0631555	0.456433	25	0.0631555	1.55639	1.55639
LIEN_BREAST_CARCINOMA_METAPLASTIC_VS_DUCTAL_UP	0.0632956	1.53561	0.0632956	0.456433	82	0.0632956	1.53561	1.53561
SOUCEK_MYC_TARGETS	0.0634566	1.62289	0.0634566	0.456433	8	0.0634566	1.62289	1.62289
ZHANG_GATA6_TARGETS_DN	0.0634605	1.53689	0.0634605	0.456433	62	0.0634605	1.53689	1.53689
MCMURRAY_TP53_HRAS_COOPERATION_RESPONSE_DN	0.063771	1.53391	0.063771	0.457318	66	0.063771	1.53391	1.53391
RIZ_ERYTHROID_DIFFERENTIATION_APOBEC2	0.0638524	1.54811	0.0638524	0.457318	27	0.0638524	1.54811	1.54811
RICKMAN_TUMOR_DIFFERENTIATED_WELL_VS_MODERATELY_DN	0.0644323	1.5247	0.0644323	0.459096	108	0.0644323	1.5247	1.5247
NAKAMURA_ALVEOLAR_EPITHELIUM	0.0644881	1.75386	0.0644881	0.459096	5	0.0644881	1.75386	1.75386
TESAR_JAK_TARGETS_MOUSE_ES_D3_DN	0.0647355	1.61131	0.0647355	0.459096	9	0.0647355	1.61131	1.61131
GAUSSMANN_MLL_AF4_FUSION_TARGETS_E_UP	0.0647545	1.52267	0.0647545	0.459096	96	0.0647545	1.52267	1.52267
HASEGAWA_TUMORIGENESIS_BY_RET_C634R	0.0649995	1.58686	0.0649995	0.459096	11	0.0649995	1.58686	1.58686
FOURNIER_ACINAR_DEVELOPMENT_LATE_DN	0.0650444	1.54724	0.0650444	0.459096	21	0.0650444	1.54724	1.54724
SASAI_TARGETS_OF_CXCR6_AND_PTCH1_UP	0.0650454	1.59665	0.0650454	0.459096	13	0.0650454	1.59665	1.59665
LY_AGING_MIDDLE_DN	0.0653734	1.5557	0.0653734	0.460456	16	0.0653734	1.5557	1.5557
LEE_LIVER_CANCER_HEPATOBLAST	0.0657308	1.55245	0.0657308	0.462017	16	0.0657308	1.55245	1.55245
AZARE_NEOPLASTIC_TRANSFORMATION_BY_STAT3_UP	0.0659184	1.5499	0.0659184	0.46238	17	0.0659184	1.5499	1.5499
MEISSNER_NPC_ICP_WITH_H3_UNMETHYLATED	0.0663737	1.53048	0.0663737	0.464471	24	0.0663737	1.53048	1.53048
LIM_MAMMARY_STEM_CELL_UP	0.0664895	1.50374	0.0664895	0.464471	483	0.0664895	1.50374	1.50374
CHEMELLO_SOLEUS_VS_EDL_MYOFIBERS_DN	0.0672072	1.53453	0.0672072	0.468522	19	0.0672072	1.53453	1.53453
LABBE_TARGETS_OF_TGFB1_AND_WNT3A_DN	0.0679958	1.49684	0.0679958	0.470844	107	0.0679958	1.49684	1.49684
BOYLAN_MULTIPLE_MYELOMA_PCA1_UP	0.068009	1.49701	0.068009	0.470844	99	0.068009	1.49701	1.49701
XU_HGF_TARGETS_REPRESSED_BY_AKT1_DN	0.0681166	1.49703	0.0681166	0.470844	90	0.0681166	1.49703	1.49703
GARGALOVIC_RESPONSE_TO_OXIDIZED_PHOSPHOLIPIDS_GREEN_UP	0.0682665	1.51873	0.0682665	0.470844	23	0.0682665	1.51873	1.51873
PILON_KLF1_TARGETS_UP	0.068307	1.48976	0.068307	0.470844	496	0.068307	1.48976	1.48976
ICHIBA_GRAFT_VERSUS_HOST_DISEASE_35D_DN	0.0683707	1.50063	0.0683707	0.470844	49	0.0683707	1.50063	1.50063
ZHOU_INFLAMMATORY_RESPONSE_LIVE_UP	0.0687268	1.48668	0.0687268	0.47234	448	0.0687268	1.48668	1.48668
STOSSI_RESPONSE_TO_ESTRADIOL	0.0691679	1.49536	0.0691679	0.473572	50	0.0691679	1.49536	1.49536
CROONQUIST_STROMAL_STIMULATION_UP	0.0692471	1.49392	0.0692471	0.473572	57	0.0692471	1.49392	1.49392
GAURNIER_PSMD4_TARGETS	0.0695696	1.48789	0.0695696	0.473572	71	0.0695696	1.48789	1.48789
DAUER_STAT3_TARGETS_UP	0.0696064	1.49681	0.0696064	0.473572	49	0.0696064	1.49681	1.49681
SHEDDEN_LUNG_CANCER_POOR_SURVIVAL_A6	0.069666	1.47959	0.069666	0.473572	451	0.069666	1.47959	1.47959
WEBER_METHYLATED_ICP_IN_FIBROBLAST	0.0697413	1.51017	0.0697413	0.473572	22	0.0697413	1.51017	1.51017
CHIANG_LIVER_CANCER_SUBCLASS_INTERFERON_DN	0.0699488	1.48801	0.0699488	0.474036	51	0.0699488	1.48801	1.48801
EBAUER_TARGETS_OF_PAX3_FOXO1_FUSION_DN	0.0706833	1.48524	0.0706833	0.477122	47	0.0706833	1.48524	1.48524
YANG_BREAST_CANCER_ESR1_DN	0.0707115	1.49532	0.0707115	0.477122	25	0.0707115	1.49532	1.49532
KORKOLA_EMBRYONIC_CARCINOMA_VS_SEMINOMA_DN	0.0709397	1.50333	0.0709397	0.477122	25	0.0709397	1.50333	1.50333
BURTON_ADIPOGENESIS_1	0.0710041	1.48669	0.0710041	0.477122	33	0.0710041	1.48669	1.48669
AMIT_EGF_RESPONSE_60_MCF10A	0.0711054	1.48317	0.0711054	0.477122	39	0.0711054	1.48317	1.48317
SU_LIVER	0.0712764	1.47833	0.0712764	0.477326	55	0.0712764	1.47833	1.47833
HATADA_METHYLATED_IN_LUNG_CANCER_DN	0.071521	1.48343	0.071521	0.477326	36	0.071521	1.48343	1.48343
YAO_TEMPORAL_RESPONSE_TO_PROGESTERONE_CLUSTER_5	0.0715799	1.48653	0.0715799	0.477326	28	0.0715799	1.48653	1.48653
NAKAMURA_TUMOR_ZONE_PERIPHERAL_VS_CENTRAL_UP	0.0716971	1.46534	0.0716971	0.477326	280	0.0716971	1.46534	1.46534
LIN_NPAS4_TARGETS_DN	0.0721902	1.46888	0.0721902	0.47967	65	0.0721902	1.46888	1.46888
PEREZ_TP53_AND_TP63_TARGETS	0.0728782	1.45757	0.0728782	0.483298	199	0.0728782	1.45757	1.45757
MARKEY_RB1_CHRONIC_LOF_UP	0.0741912	1.45027	0.0741912	0.491048	114	0.0741912	1.45027	1.45027
XU_GH1_AUTOCRINE_TARGETS_UP	0.0747093	1.44395	0.0747093	0.493517	247	0.0747093	1.44395	1.44395
MCCABE_HOXC6_TARGETS_DN	0.0749866	1.47045	0.0749866	0.494388	21	0.0749866	1.47045	1.47045
BRUNEAU_SEPTATION_VENTRICULAR	0.0752244	1.50309	0.0752244	0.494997	10	0.0752244	1.50309	1.50309
NIKOLSKY_BREAST_CANCER_7P15_AMPLICON	0.0764771	1.48751	0.0764771	0.501662	11	0.0764771	1.48751	1.48751
MARKEY_RB1_CHRONIC_LOF_DN	0.0766899	1.43239	0.0766899	0.501662	117	0.0766899	1.43239	1.43239
CHIANG_LIVER_CANCER_SUBCLASS_UNANNOTATED_UP	0.0769991	1.43225	0.0769991	0.501662	82	0.0769991	1.43225	1.43225
WENG_POR_TARGETS_LIVER_UP	0.0770452	1.44023	0.0770452	0.501662	39	0.0770452	1.44023	1.44023
YOKOE_CANCER_TESTIS_ANTIGENS	0.0770978	1.44194	0.0770978	0.501662	33	0.0770978	1.44194	1.44194
PLASARI_TGFB1_SIGNALING_VIA_NFIC_10HR_DN	0.077122	1.44403	0.077122	0.501662	30	0.077122	1.44403	1.44403
GREENBAUM_E2A_TARGETS_UP	0.0776237	1.43995	0.0776237	0.503377	33	0.0776237	1.43995	1.43995
TORCHIA_TARGETS_OF_EWSR1_FLI1_FUSION_TOP20_UP	0.0777542	1.44968	0.0777542	0.503377	20	0.0777542	1.44968	1.44968
RADAEVA_RESPONSE_TO_IFNA1_DN	0.0778296	1.48319	0.0778296	0.503377	10	0.0778296	1.48319	1.48319
KORKOLA_CHORIOCARCINOMA	0.0780006	1.53536	0.0780006	0.503458	6	0.0780006	1.53536	1.53536
PLASARI_TGFB1_SIGNALING_VIA_NFIC_1HR_DN	0.0781381	1.423	0.0781381	0.503458	105	0.0781381	1.423	1.423
YANG_MUC2_TARGETS_DUODENUM_6MO_UP	0.0784587	1.47983	0.0784587	0.504568	10	0.0784587	1.47983	1.47983
SAENZ_DETOX_PATHWAY_AND_CARCINOGENESIS_DN	0.0787847	1.45949	0.0787847	0.505709	13	0.0787847	1.45949	1.45949
YE_METASTATIC_LIVER_CANCER	0.0796796	1.42769	0.0796796	0.51049	27	0.0796796	1.42769	1.42769
TAKEDA_TARGETS_OF_NUP98_HOXA9_FUSION_8D_DN	0.0800911	1.40712	0.0800911	0.512162	198	0.0800911	1.40712	1.40712
LIU_SMARCA4_TARGETS	0.0802941	1.41212	0.0802941	0.512366	61	0.0802941	1.41212	1.41212
ZHENG_GLIOBLASTOMA_PLASTICITY_DN	0.0804243	1.41193	0.0804243	0.512366	58	0.0804243	1.41193	1.41193
FARMER_BREAST_CANCER_CLUSTER_7	0.0805836	1.43148	0.0805836	0.512421	19	0.0805836	1.43148	1.43148
MAEKAWA_ATF2_TARGETS	0.0808022	1.42667	0.0808022	0.512737	24	0.0808022	1.42667	1.42667
MCBRYAN_PUBERTAL_TGFB1_TARGETS_DN	0.0809347	1.40801	0.0809347	0.512737	62	0.0809347	1.40801	1.40801
MATZUK_OVULATION	0.0814378	1.43965	0.0814378	0.512858	14	0.0814378	1.43965	1.43965
SUZUKI_RESPONSE_TO_TSA_AND_DECITABINE_1B	0.0814973	1.42545	0.0814973	0.512858	23	0.0814973	1.42545	1.42545
PASINI_SUZ12_TARGETS_DN	0.0815952	1.39607	0.0815952	0.512858	313	0.0815952	1.39607	1.39607
HOWLIN_PUBERTAL_MAMMARY_GLAND	0.0816293	1.40218	0.0816293	0.512858	68	0.0816293	1.40218	1.40218
SAGIV_CD24_TARGETS_DN	0.0817075	1.40519	0.0817075	0.512858	46	0.0817075	1.40519	1.40519
BYSTRYKH_HEMATOPOIESIS_STEM_CELL_RUNX1	0.0818863	1.46371	0.0818863	0.513033	9	0.0818863	1.46371	1.46371
FINAK_BREAST_CANCER_SDPP_SIGNATURE	0.0821775	1.4175	0.0821775	0.513912	24	0.0821775	1.4175	1.4175
VERHAAK_GLIOBLASTOMA_MESENCHYMAL	0.0826033	1.39029	0.0826033	0.514722	205	0.0826033	1.39029	1.39029
WESTON_VEGFA_TARGETS_3HR	0.0826098	1.39472	0.0826098	0.514722	74	0.0826098	1.39472	1.39472
WATTEL_AUTONOMOUS_THYROID_ADENOMA_DN	0.0828496	1.39582	0.0828496	0.515273	54	0.0828496	1.39582	1.39582
GHANDHI_DIRECT_IRRADIATION_UP	0.0832357	1.38855	0.0832357	0.51673	104	0.0832357	1.38855	1.38855
MCBRYAN_PUBERTAL_BREAST_6_7WK_DN	0.0834231	1.3897	0.0834231	0.51695	77	0.0834231	1.3897	1.3897
PACHER_TARGETS_OF_IGF1_AND_IGF2_UP	0.0837614	1.39513	0.0837614	0.517207	35	0.0837614	1.39513	1.39513
HENDRICKS_SMARCA4_TARGETS_UP	0.0837687	1.3894	0.0837687	0.517207	56	0.0837687	1.3894	1.3894
GAUSSMANN_MLL_AF4_FUSION_TARGETS_D_DN	0.0847852	1.47383	0.0847852	0.522535	8	0.0847852	1.47383	1.47383
GAUSSMANN_MLL_AF4_FUSION_TARGETS_D_UP	0.0851021	1.3851	0.0851021	0.52354	38	0.0851021	1.3851	1.3851
MIKKELSEN_MCV6_LCP_WITH_H3K4ME3	0.0853083	1.37349	0.0853083	0.523861	157	0.0853083	1.37349	1.37349
MATZUK_SPERMATOCYTE	0.0856944	1.37544	0.0856944	0.524647	71	0.0856944	1.37544	1.37544
LEE_BMP2_TARGETS_UP	0.0857447	1.36811	0.0857447	0.524647	732	0.0857447	1.36811	1.36811
NIELSEN_GIST_VS_SYNOVIAL_SARCOMA_DN	0.0859618	1.39337	0.0859618	0.525031	20	0.0859618	1.39337	1.39337
KATSANOU_ELAVL1_TARGETS_DN	0.0861542	1.36821	0.0861542	0.525263	146	0.0861542	1.36821	1.36821
BROWNE_HCMV_INFECTION_4HR_UP	0.086763	1.37043	0.086763	0.5277	53	0.086763	1.37043	1.37043
MIKKELSEN_NPC_ICP_WITH_H3K27ME3	0.0873587	1.40567	0.0873587	0.5277	12	0.0873587	1.40567	1.40567
GRAHAM_CML_QUIESCENT_VS_CML_DIVIDING_DN	0.0874278	1.40872	0.0874278	0.5277	11	0.0874278	1.40872	1.40872
VANDESLUIS_COMMD1_TARGETS_GROUP_3_DN	0.0875239	1.37161	0.0875239	0.5277	38	0.0875239	1.37161	1.37161
GAUSSMANN_MLL_AF4_FUSION_TARGETS_A_DN	0.0876789	1.36099	0.0876789	0.5277	87	0.0876789	1.36099	1.36099
HERNANDEZ_MITOTIC_ARREST_BY_DOCETAXEL_2_DN	0.0878854	1.38109	0.0878854	0.5277	19	0.0878854	1.38109	1.38109
BRUINS_UVC_RESPONSE_VIA_TP53_GROUP_D	0.0879164	1.35549	0.0879164	0.5277	272	0.0879164	1.35549	1.35549
VETTER_TARGETS_OF_PRKCA_AND_ETS1_DN	0.0879247	1.39935	0.0879247	0.5277	16	0.0879247	1.39935	1.39935
SASAI_TARGETS_OF_CXCR6_AND_PTCH1_DN	0.0879501	1.43378	0.0879501	0.5277	8	0.0879501	1.43378	1.43378
KANG_AR_TARGETS_UP	0.0884618	1.38682	0.0884618	0.529836	17	0.0884618	1.38682	1.38682
LE_NEURONAL_DIFFERENTIATION_DN	0.0887035	1.37926	0.0887035	0.53035	19	0.0887035	1.37926	1.37926
YAMASHITA_LIVER_CANCER_STEM_CELL_DN	0.0891563	1.35234	0.0891563	0.531988	76	0.0891563	1.35234	1.35234
WATANABE_COLON_CANCER_MSI_VS_MSS_UP	0.0895735	1.36334	0.0895735	0.531988	27	0.0895735	1.36334	1.36334
WANG_SMARCE1_TARGETS_UP	0.0896241	1.3448	0.0896241	0.531988	275	0.0896241	1.3448	1.3448
YAGUE_PRETUMOR_DRUG_RESISTANCE_UP	0.089744	1.44156	0.089744	0.531988	7	0.089744	1.44156	1.44156
MURAKAMI_UV_RESPONSE_6HR_DN	0.0897594	1.36632	0.0897594	0.531988	21	0.0897594	1.36632	1.36632
PHESSE_TARGETS_OF_APC_AND_MBD2_UP	0.090286	1.37166	0.090286	0.534179	19	0.090286	1.37166	1.37166
KONDO_PROSTATE_CANCER_HCP_WITH_H3K27ME3	0.0904896	1.34273	0.0904896	0.534227	95	0.0904896	1.34273	1.34273
GAUSSMANN_MLL_AF4_FUSION_TARGETS_B_UP	0.0906082	1.36246	0.0906082	0.534227	26	0.0906082	1.36246	1.36246
BROWNE_HCMV_INFECTION_2HR_UP	0.0910989	1.34764	0.0910989	0.536191	39	0.0910989	1.34764	1.34764
CERIBELLI_PROMOTERS_INACTIVE_AND_BOUND_BY_NFY	0.0924793	1.3429	0.0924793	0.541308	38	0.0924793	1.3429	1.3429
CAIRO_HEPATOBLASTOMA_POOR_SURVIVAL	0.0926431	1.35606	0.0926431	0.541308	16	0.0926431	1.35606	1.35606
KONG_E2F1_TARGETS	0.0927543	1.38171	0.0927543	0.541308	10	0.0927543	1.38171	1.38171
LENAOUR_DENDRITIC_CELL_MATURATION_UP	0.0927789	1.32801	0.0927789	0.541308	113	0.0927789	1.32801	1.32801
NIELSEN_SYNOVIAL_SARCOMA_DN	0.0928064	1.34809	0.0928064	0.541308	20	0.0928064	1.34809	1.34809
LIM_MAMMARY_LUMINAL_PROGENITOR_UP	0.0929229	1.33144	0.0929229	0.541308	58	0.0929229	1.33144	1.33144
TESAR_JAK_TARGETS_MOUSE_ES_D3_UP	0.0935124	1.40209	0.0935124	0.541416	7	0.0935124	1.40209	1.40209
NUMATA_CSF3_SIGNALING_VIA_STAT3	0.0938371	1.3395	0.0938371	0.541416	22	0.0938371	1.3395	1.3395
KIM_MYC_AMPLIFICATION_TARGETS_DN	0.0939851	1.32146	0.0939851	0.541416	96	0.0939851	1.32146	1.32146
BHAT_ESR1_TARGETS_NOT_VIA_AKT1_UP	0.0941029	1.31814	0.0941029	0.541416	208	0.0941029	1.31814	1.31814
VERNELL_RETINOBLASTOMA_PATHWAY_UP	0.0941147	1.32341	0.0941147	0.541416	69	0.0941147	1.32341	1.32341
LUI_THYROID_CANCER_CLUSTER_5	0.0941236	1.35669	0.0941236	0.541416	13	0.0941236	1.35669	1.35669
HADDAD_T_LYMPHOCYTE_AND_NK_PROGENITOR_DN	0.0941699	1.3228	0.0941699	0.541416	63	0.0941699	1.3228	1.3228
KAMIKUBO_MYELOID_CEBPA_NETWORK	0.0942146	1.33227	0.0942146	0.541416	28	0.0942146	1.33227	1.33227
SIMBULAN_PARP1_TARGETS_DN	0.0946881	1.34115	0.0946881	0.543219	17	0.0946881	1.34115	1.34115
BROWNE_HCMV_INFECTION_6HR_UP	0.0953454	1.31618	0.0953454	0.546069	68	0.0953454	1.31618	1.31618
ACEVEDO_LIVER_TUMOR_VS_NORMAL_ADJACENT_TISSUE_DN	0.0960415	1.30611	0.0960415	0.549012	266	0.0960415	1.30611	1.30611
TESAR_ALK_TARGETS_EPISC_3D_UP	0.0963075	1.40128	0.0963075	0.549012	7	0.0963075	1.40128	1.40128
SCHURINGA_STAT5A_TARGETS_DN	0.0963434	1.33275	0.0963434	0.549012	16	0.0963434	1.33275	1.33275
MISHRA_CARCINOMA_ASSOCIATED_FIBROBLAST_DN	0.0967437	1.3197	0.0967437	0.550372	24	0.0967437	1.3197	1.3197
LOPES_METHYLATED_IN_COLON_CANCER_UP	0.0973144	1.31399	0.0973144	0.550958	27	0.0973144	1.31399	1.31399
IWANAGA_CARCINOGENESIS_BY_KRAS_PTEN_UP	0.0973165	1.29951	0.0973165	0.550958	177	0.0973165	1.29951	1.29951
MA_MYELOID_DIFFERENTIATION_DN	0.0973327	1.30774	0.0973327	0.550958	44	0.0973327	1.30774	1.30774
LEE_METASTASIS_AND_ALTERNATIVE_SPLICING_UP	0.0980733	1.29857	0.0980733	0.554228	74	0.0980733	1.29857	1.29857
LEIN_LOCALIZED_TO_PROXIMAL_DENDRITES	0.0984919	1.30268	0.0984919	0.55515	36	0.0984919	1.30268	1.30268
VANDESLUIS_COMMD1_TARGETS_GROUP_4_DN	0.0985628	1.32129	0.0985628	0.55515	16	0.0985628	1.32129	1.32129
MATZUK_PREOVULATORY_FOLLICLE	0.0988654	1.34645	0.0988654	0.555246	10	0.0988654	1.34645	1.34645
BROWNE_HCMV_INFECTION_8HR_DN	0.0989063	1.29758	0.0989063	0.555246	46	0.0989063	1.29758	1.29758
BROWNE_HCMV_INFECTION_1HR_UP	0.0992533	1.29309	0.0992533	0.555644	60	0.0992533	1.29309	1.29309
GRAHAM_CML_DIVIDING_VS_NORMAL_DIVIDING_UP	0.0993038	1.34716	0.0993038	0.555644	12	0.0993038	1.34716	1.34716
CHIANG_LIVER_CANCER_SUBCLASS_INTERFERON_UP	0.0995052	1.30403	0.0995052	0.555857	26	0.0995052	1.30403	1.30403
KONDO_COLON_CANCER_HCP_WITH_H3K27ME3	0.0999144	1.44108	0.0999144	0.556458	4	0.0999144	1.44108	1.44108
DOANE_BREAST_CANCER_CLASSES_UP	0.09994	1.28826	0.09994	0.556458	70	0.09994	1.28826	1.28826
RODWELL_AGING_KIDNEY_NO_BLOOD_UP	0.100198	1.28242	0.100198	0.556784	214	0.100198	1.28242	1.28242
MASRI_RESISTANCE_TO_TAMOXIFEN_AND_AROMATASE_INHIBITORS_UP	0.100326	1.30688	0.100326	0.556784	20	0.100326	1.30688	1.30688
LIAN_LIPA_TARGETS_6M	0.100676	1.28423	0.100676	0.55782	73	0.100676	1.28423	1.28423
VALK_AML_CLUSTER_12	0.101298	1.2891	0.101298	0.56009	30	0.101298	1.2891	1.2891
MIKKELSEN_MEF_LCP_WITH_H3K27ME3	0.101567	1.27932	0.101567	0.56009	64	0.101567	1.27932	1.27932
MIKKELSEN_ES_HCP_WITH_H3K27ME3	0.10158	1.28365	0.10158	0.56009	41	0.10158	1.28365	1.28365
WUNDER_INFLAMMATORY_RESPONSE_AND_CHOLESTEROL_UP	0.102035	1.27763	0.102035	0.561058	56	0.102035	1.27763	1.27763
ELVIDGE_HYPOXIA_BY_DMOG_UP	0.102377	1.27139	0.102377	0.561058	128	0.102377	1.27139	1.27139
HOWLIN_CITED1_TARGETS_2_UP	0.102402	1.30491	0.102402	0.561058	17	0.102402	1.30491	1.30491
SHIPP_DLBCL_CURED_VS_FATAL_UP	0.102469	1.2787	0.102469	0.561058	39	0.102469	1.2787	1.2787
MARTORIATI_MDM4_TARGETS_FETAL_LIVER_UP	0.10258	1.26886	0.10258	0.561058	222	0.10258	1.26886	1.26886
CHICAS_RB1_TARGETS_CONFLUENT	0.103379	1.2633	0.103379	0.564104	550	0.103379	1.2633	1.2633
HOFMANN_MYELODYSPLASTIC_SYNDROM_HIGH_RISK_DN	0.103606	1.2924	0.103606	0.564104	20	0.103606	1.2924	1.2924
KALMA_E2F1_TARGETS	0.103705	1.31409	0.103705	0.564104	11	0.103705	1.31409	1.31409
ODONNELL_METASTASIS_DN	0.1038	1.27875	0.1038	0.564104	24	0.1038	1.27875	1.27875
CHICAS_RB1_TARGETS_LOW_SERUM	0.104047	1.2635	0.104047	0.564544	92	0.104047	1.2635	1.2635
ROSS_AML_WITH_PML_RARA_FUSION	0.104389	1.26273	0.104389	0.565497	74	0.104389	1.26273	1.26273
WANG_RESPONSE_TO_PACLITAXEL_VIA_MAPK8_UP	0.105388	1.29329	0.105388	0.569179	13	0.105388	1.29329	1.29329
ONDER_CDH1_TARGETS_1_UP	0.105404	1.25436	0.105404	0.569179	136	0.105404	1.25436	1.25436
EBAUER_TARGETS_OF_PAX3_FOXO1_FUSION_UP	0.106218	1.24895	0.106218	0.572556	199	0.106218	1.24895	1.24895
MARTINEZ_RB1_AND_TP53_TARGETS_UP	0.106453	1.24629	0.106453	0.572556	590	0.106453	1.24629	1.24629
ZHAN_MULTIPLE_MYELOMA_CD1_UP	0.106653	1.25404	0.106653	0.572556	44	0.106653	1.25404	1.25404
SEMENZA_HIF1_TARGETS	0.106702	1.25602	0.106702	0.572556	36	0.106702	1.25602	1.25602
CHEN_ETV5_TARGETS_SERTOLI	0.107254	1.27125	0.107254	0.574289	20	0.107254	1.27125	1.27125
TAKEDA_TARGETS_OF_NUP98_HOXA9_FUSION_16D_DN	0.107363	1.24365	0.107363	0.574289	134	0.107363	1.24365	1.24365
CREIGHTON_ENDOCRINE_THERAPY_RESISTANCE_3	0.108276	1.23631	0.108276	0.578267	697	0.108276	1.23631	1.23631
KINNEY_DNMT1_METHYLATION_TARGETS	0.109757	1.27831	0.109757	0.585258	13	0.109757	1.27831	1.27831
ITO_PTTG1_TARGETS_UP	0.110134	1.26375	0.110134	0.585513	12	0.110134	1.26375	1.26375
LINDGREN_BLADDER_CANCER_CLUSTER_3_UP	0.110378	1.22574	0.110378	0.585513	320	0.110378	1.22574	1.22574
BURTON_ADIPOGENESIS_PEAK_AT_2HR	0.110485	1.23165	0.110485	0.585513	51	0.110485	1.23165	1.23165
ROYLANCE_BREAST_CANCER_16Q_COPY_NUMBER_DN	0.110609	1.2409	0.110609	0.585513	23	0.110609	1.2409	1.2409
MISHRA_CARCINOMA_ASSOCIATED_FIBROBLAST_UP	0.110787	1.23916	0.110787	0.585513	24	0.110787	1.23916	1.23916
BROWNE_HCMV_INFECTION_48HR_UP	0.110931	1.2238	0.110931	0.585513	175	0.110931	1.2238	1.2238
KANG_IMMORTALIZED_BY_TERT_UP	0.111116	1.22511	0.111116	0.585513	89	0.111116	1.22511	1.22511
WOO_LIVER_CANCER_RECURRENCE_DN	0.111261	1.22507	0.111261	0.585513	79	0.111261	1.22507	1.22507
WIERENGA_STAT5A_TARGETS_UP	0.111354	1.22125	0.111354	0.585513	213	0.111354	1.22125	1.22125
ZHAN_MULTIPLE_MYELOMA_SPIKED	0.112	1.23429	0.112	0.587446	22	0.112	1.23429	1.23429
HOWLIN_CITED1_TARGETS_2_DN	0.112067	1.25311	0.112067	0.587446	17	0.112067	1.25311	1.25311
HOFMANN_MYELODYSPLASTIC_SYNDROM_RISK_UP	0.112901	1.22997	0.112901	0.590906	24	0.112901	1.22997	1.22997
SHARMA_PILOCYTIC_ASTROCYTOMA_LOCATION_UP	0.113096	1.22601	0.113096	0.591017	25	0.113096	1.22601	1.22601
VALK_AML_WITH_CEBPA	0.113432	1.21957	0.113432	0.591687	35	0.113432	1.21957	1.21957
TAKADA_GASTRIC_CANCER_COPY_NUMBER_UP	0.113572	1.27334	0.113572	0.591687	7	0.113572	1.27334	1.27334
MODY_HIPPOCAMPUS_NEONATAL	0.113912	1.21736	0.113912	0.59255	35	0.113912	1.21736	1.21736
WANG_SMARCE1_TARGETS_DN	0.114234	1.20533	0.114234	0.593321	363	0.114234	1.20533	1.20533
WEINMANN_ADAPTATION_TO_HYPOXIA_UP	0.114545	1.21621	0.114545	0.593782	29	0.114545	1.21621	1.21621
MORI_PRE_BI_LYMPHOCYTE_UP	0.114729	1.20679	0.114729	0.593782	78	0.114729	1.20679	1.20679
TSENG_ADIPOGENIC_POTENTIAL_DN	0.114847	1.20939	0.114847	0.593782	46	0.114847	1.20939	1.20939
MARTINEZ_TP53_TARGETS_UP	0.115193	1.19999	0.115193	0.59467	589	0.115193	1.19999	1.19999
RUAN_RESPONSE_TO_TNF_TROGLITAZONE_DN	0.115622	1.20627	0.115622	0.595451	42	0.115622	1.20627	1.20627
GRAHAM_CML_QUIESCENT_VS_CML_DIVIDING_UP	0.115695	1.21375	0.115695	0.595451	23	0.115695	1.21375	1.21375
MILICIC_FAMILIAL_ADENOMATOUS_POLYPOSIS_DN	0.115964	1.24448	0.115964	0.595937	9	0.115964	1.24448	1.24448
BROWNE_HCMV_INFECTION_30MIN_UP	0.116201	1.2014	0.116201	0.596252	53	0.116201	1.2014	1.2014
SAMOLS_TARGETS_OF_KHSV_MIRNAS_UP	0.116391	1.25329	0.116391	0.596329	8	0.116391	1.25329	1.25329
UROSEVIC_RESPONSE_TO_IMIQUIMOD	0.116589	1.20924	0.116589	0.596332	23	0.116589	1.20924	1.20924
SENESE_HDAC1_AND_HDAC2_TARGETS_UP	0.116742	1.193	0.116742	0.596332	231	0.116742	1.193	1.193
NIELSEN_GIST_AND_SYNOVIAL_SARCOMA_UP	0.117427	1.20915	0.117427	0.59855	20	0.117427	1.20915	1.20915
SMID_BREAST_CANCER_LUMINAL_A_UP	0.117528	1.19178	0.117528	0.59855	84	0.117528	1.19178	1.19178
FUJII_YBX1_TARGETS_UP	0.117837	1.19478	0.117837	0.599225	42	0.117837	1.19478	1.19478
SUZUKI_RESPONSE_TO_TSA_AND_DECITABINE_1A	0.118542	1.19956	0.118542	0.600891	22	0.118542	1.19956	1.19956
LI_CISPLATIN_RESISTANCE_DN	0.118599	1.19258	0.118599	0.600891	35	0.118599	1.19258	1.19258
SHETH_LIVER_CANCER_VS_TXNIP_LOSS_PAM1	0.118695	1.18311	0.118695	0.600891	226	0.118695	1.18311	1.18311
BROWNE_HCMV_INFECTION_12HR_UP	0.119279	1.18199	0.119279	0.602595	108	0.119279	1.18199	1.18199
LIU_CDX2_TARGETS_DN	0.11974	1.2357	0.11974	0.602595	8	0.11974	1.2357	1.2357
LI_ADIPOGENESIS_BY_ACTIVATED_PPARG	0.119918	1.19802	0.119918	0.602595	17	0.119918	1.19802	1.19802
MATTHEWS_AP1_TARGETS	0.120041	1.19715	0.120041	0.602595	17	0.120041	1.19715	1.19715
PURBEY_TARGETS_OF_CTBP1_NOT_SATB1_UP	0.120181	1.17515	0.120181	0.602595	333	0.120181	1.17515	1.17515
NADLER_OBESITY_DN	0.120248	1.18123	0.120248	0.602595	48	0.120248	1.18123	1.18123
CHEN_HOXA5_TARGETS_6HR_DN	0.120406	1.25883	0.120406	0.602595	6	0.120406	1.25883	1.25883
BAELDE_DIABETIC_NEPHROPATHY_UP	0.120448	1.17698	0.120448	0.602595	85	0.120448	1.17698	1.17698
KOHOUTEK_CCNT2_TARGETS	0.120815	1.17705	0.120815	0.603542	58	0.120815	1.17705	1.17705
KONDO_EZH2_TARGETS	0.121114	1.17093	0.121114	0.604148	233	0.121114	1.17093	1.17093
GAUSSMANN_MLL_AF4_FUSION_TARGETS_C_DN	0.121436	1.18822	0.121436	0.604828	19	0.121436	1.18822	1.18822
SAKAI_TUMOR_INFILTRATING_MONOCYTES_UP	0.121606	1.18053	0.121606	0.604828	27	0.121606	1.18053	1.18053
WEBER_METHYLATED_HCP_IN_SPERM_UP	0.12179	1.1886	0.12179	0.604862	20	0.12179	1.1886	1.1886
MATSUDA_NATURAL_KILLER_DIFFERENTIATION	0.122426	1.16367	0.122426	0.607132	472	0.122426	1.16367	1.16367
WILLIAMS_ESR1_TARGETS_UP	0.122643	1.17817	0.122643	0.607177	25	0.122643	1.17817	1.17817
NOUSHMEHR_GBM_SILENCED_BY_METHYLATION	0.123306	1.16562	0.123306	0.607177	50	0.123306	1.16562	1.16562
BOYAULT_LIVER_CANCER_SUBCLASS_G12_DN	0.12351	1.18295	0.12351	0.607177	15	0.12351	1.18295	1.18295
KIM_MYCL1_AMPLIFICATION_TARGETS_UP	0.12355	1.18706	0.12355	0.607177	13	0.12355	1.18706	1.18706
CASORELLI_ACUTE_PROMYELOCYTIC_LEUKEMIA_UP	0.123568	1.15941	0.123568	0.607177	168	0.123568	1.15941	1.15941
AMUNDSON_GAMMA_RADIATION_RESPONSE	0.123677	1.16678	0.123677	0.607177	40	0.123677	1.16678	1.16678
STEGER_ADIPOGENESIS_UP	0.12375	1.17448	0.12375	0.607177	21	0.12375	1.17448	1.17448
PETROVA_PROX1_TARGETS_UP	0.124167	1.16763	0.124167	0.607177	28	0.124167	1.16763	1.16763
FIGUEROA_AML_METHYLATION_CLUSTER_5_DN	0.124418	1.16108	0.124418	0.607177	46	0.124418	1.16108	1.16108
KIM_PTEN_TARGETS_UP	0.124455	1.17311	0.124455	0.607177	18	0.124455	1.17311	1.17311
MATZUK_CUMULUS_EXPANSION	0.124459	1.19789	0.124459	0.607177	9	0.124459	1.19789	1.19789
JOHANSSON_GLIOMAGENESIS_BY_PDGFB_DN	0.124577	1.17157	0.124577	0.607177	20	0.124577	1.17157	1.17157
WIEDERSCHAIN_TARGETS_OF_BMI1_AND_PCGF2	0.125365	1.15467	0.125365	0.610144	56	0.125365	1.15467	1.15467
HOSHIDA_LIVER_CANCER_LATE_RECURRENCE_DN	0.12558	1.15246	0.12558	0.61032	69	0.12558	1.15246	1.15246
WANG_BARRETTS_ESOPHAGUS_UP	0.125822	1.15397	0.125822	0.610624	50	0.125822	1.15397	1.15397
LIANG_SILENCED_BY_METHYLATION_DN	0.126235	1.18186	0.126235	0.611231	11	0.126235	1.18186	1.18186
FONTAINE_PAPILLARY_THYROID_CARCINOMA_DN	0.126307	1.14857	0.126307	0.611231	74	0.126307	1.14857	1.14857
TESAR_ALK_TARGETS_HUMAN_ES_5D_UP	0.126686	1.26703	0.126686	0.611674	5	0.126686	1.26703	1.26703
LI_WILMS_TUMOR_ANAPLASTIC_UP	0.126807	1.16038	0.126807	0.611674	19	0.126807	1.16038	1.16038
LI_LUNG_CANCER	0.127032	1.14896	0.127032	0.611674	41	0.127032	1.14896	1.14896
BROWNE_HCMV_INFECTION_14HR_DN	0.127305	1.14035	0.127305	0.611674	294	0.127305	1.14035	1.14035
WANG_RESPONSE_TO_GSK3_INHIBITOR_SB216763_DN	0.127416	1.13968	0.127416	0.611674	352	0.127416	1.13968	1.13968
SCIAN_CELL_CYCLE_TARGETS_OF_TP53_AND_TP73_DN	0.127477	1.15686	0.127477	0.611674	22	0.127477	1.15686	1.15686
ICHIBA_GRAFT_VERSUS_HOST_DISEASE_35D_UP	0.127749	1.13963	0.127749	0.612118	130	0.127749	1.13963	1.13963
MCCLUNG_CREB1_TARGETS_UP	0.128049	1.13903	0.128049	0.612692	100	0.128049	1.13903	1.13903
FRASOR_RESPONSE_TO_ESTRADIOL_UP	0.128336	1.14409	0.128336	0.612884	37	0.128336	1.14409	1.14409
LE_EGR2_TARGETS_DN	0.128475	1.13679	0.128475	0.612884	105	0.128475	1.13679	1.13679
SANSOM_APC_TARGETS_DN	0.12863	1.13379	0.12863	0.612884	362	0.12863	1.13379	1.13379
REN_BOUND_BY_E2F	0.129173	1.13675	0.129173	0.613409	60	0.129173	1.13675	1.13675
LOPES_METHYLATED_IN_COLON_CANCER_DN	0.12922	1.14236	0.12922	0.613409	28	0.12922	1.14236	1.14236
CHYLA_CBFA2T3_TARGETS_UP	0.129423	1.13001	0.129423	0.613409	378	0.129423	1.13001	1.13001
LINDGREN_BLADDER_CANCER_CLUSTER_1_DN	0.129461	1.12983	0.129461	0.613409	371	0.129461	1.12983	1.12983
IVANOVA_HEMATOPOIESIS_STEM_CELL	0.129965	1.12787	0.129965	0.614327	245	0.129965	1.12787	1.12787
GRAHAM_CML_DIVIDING_VS_NORMAL_QUIESCENT_DN	0.130189	1.12908	0.130189	0.614327	93	0.130189	1.12908	1.12908
TANG_SENESCENCE_TP53_TARGETS_DN	0.130247	1.13095	0.130247	0.614327	57	0.130247	1.13095	1.13095
WENG_POR_TARGETS_GLOBAL_UP	0.130471	1.14241	0.130471	0.614327	19	0.130471	1.14241	1.14241
CROSBY_E2F4_TARGETS	0.130558	1.20896	0.130558	0.614327	6	0.130558	1.20896	1.20896
SCHRAETS_MLL_TARGETS_UP	0.131126	1.13076	0.131126	0.615593	34	0.131126	1.13076	1.13076
SEKI_INFLAMMATORY_RESPONSE_LPS_UP	0.131189	1.12502	0.131189	0.615593	76	0.131189	1.12502	1.12502
BOYAULT_LIVER_CANCER_SUBCLASS_G23_UP	0.131804	1.12425	0.131804	0.615633	51	0.131804	1.12425	1.12425
KOHOUTEK_CCNT1_TARGETS	0.131911	1.1242	0.131911	0.615633	50	0.131911	1.1242	1.1242
MILICIC_FAMILIAL_ADENOMATOUS_POLYPOSIS_UP	0.132156	1.17473	0.132156	0.615633	10	0.132156	1.17473	1.17473
MOROSETTI_FACIOSCAPULOHUMERAL_MUSCULAR_DISTROPHY_DN	0.132212	1.14663	0.132212	0.615633	12	0.132212	1.14663	1.14663
GARGALOVIC_RESPONSE_TO_OXIDIZED_PHOSPHOLIPIDS_TURQUOISE_DN	0.132285	1.12242	0.132285	0.615633	51	0.132285	1.12242	1.12242
WEBER_METHYLATED_HCP_IN_FIBROBLAST_UP	0.132415	1.19471	0.132415	0.615633	6	0.132415	1.19471	1.19471
OXFORD_RALA_TARGETS_UP	0.132663	1.15435	0.132663	0.615633	9	0.132663	1.15435	1.15435
ROETH_TERT_TARGETS_UP	0.13282	1.13801	0.13282	0.615633	14	0.13282	1.13801	1.13801
ROZANOV_MMP14_TARGETS_DN	0.132826	1.12402	0.132826	0.615633	35	0.132826	1.12402	1.12402
SIMBULAN_UV_RESPONSE_NORMAL_DN	0.133276	1.1212	0.133276	0.616154	32	0.133276	1.1212	1.1212
MIKKELSEN_ES_HCP_WITH_H3_UNMETHYLATED	0.133301	1.1165	0.133301	0.616154	60	0.133301	1.1165	1.1165
PHONG_TNF_TARGETS_UP	0.133671	1.11438	0.133671	0.617028	63	0.133671	1.11438	1.11438
LEE_NAIVE_T_LYMPHOCYTE	0.134147	1.13067	0.134147	0.617032	19	0.134147	1.13067	1.13067
ZHANG_GATA6_TARGETS_UP	0.134225	1.13194	0.134225	0.617032	15	0.134225	1.13194	1.13194
GROSS_HYPOXIA_VIA_ELK3_DN	0.134252	1.10855	0.134252	0.617032	155	0.134252	1.10855	1.10855
MEISSNER_ES_ICP_WITH_H3K4ME3_AND_H3K27ME3	0.134398	1.13006	0.134398	0.617032	14	0.134398	1.13006	1.13006
ZWANG_CLASS_3_TRANSIENTLY_INDUCED_BY_EGF	0.135138	1.10386	0.135138	0.618985	216	0.135138	1.10386	1.10386
MORI_LARGE_PRE_BII_LYMPHOCYTE_UP	0.135187	1.10626	0.135187	0.618985	85	0.135187	1.10626	1.10626
KRIEG_HYPOXIA_VIA_KDM3A	0.135683	1.10612	0.135683	0.620422	53	0.135683	1.10612	1.10612
JAATINEN_HEMATOPOIETIC_STEM_CELL_UP	0.135939	1.09975	0.135939	0.620759	305	0.135939	1.09975	1.09975
AMUNDSON_GENOTOXIC_SIGNATURE	0.136351	1.09986	0.136351	0.620781	103	0.136351	1.09986	1.09986
EGUCHI_CELL_CYCLE_RB1_TARGETS	0.136433	1.11413	0.136433	0.620781	23	0.136433	1.11413	1.11413
GROSS_ELK3_TARGETS_DN	0.136526	1.10606	0.136526	0.620781	32	0.136526	1.10606	1.10606
GRAHAM_NORMAL_QUIESCENT_VS_NORMAL_DIVIDING_UP	0.136722	1.0999	0.136722	0.620781	65	0.136722	1.0999	1.0999
CAIRO_LIVER_DEVELOPMENT_UP	0.13697	1.09587	0.13697	0.620781	165	0.13697	1.09587	1.09587
INGRAM_SHH_TARGETS_DN	0.137039	1.0987	0.137039	0.620781	62	0.137039	1.0987	1.0987
MYLLYKANGAS_AMPLIFICATION_HOT_SPOT_1	0.137395	1.16706	0.137395	0.621248	6	0.137395	1.16706	1.16706
BILANGES_SERUM_SENSITIVE_VIA_TSC1	0.137507	1.10789	0.137507	0.621248	23	0.137507	1.10789	1.10789
GYORFFY_MITOXANTRONE_RESISTANCE	0.137853	1.09589	0.137853	0.621983	53	0.137853	1.09589	1.09589
OXFORD_RALA_AND_RALB_TARGETS_DN	0.138073	1.12785	0.138073	0.622151	9	0.138073	1.12785	1.12785
TAKEDA_TARGETS_OF_NUP98_HOXA9_FUSION_10D_DN	0.139027	1.0869	0.139027	0.625621	136	0.139027	1.0869	1.0869
OXFORD_RALA_OR_RALB_TARGETS_UP	0.139232	1.0907	0.139232	0.625718	48	0.139232	1.0907	1.0907
HINATA_NFKB_TARGETS_KERATINOCYTE_UP	0.139802	1.08448	0.139802	0.62578	91	0.139802	1.08448	1.08448
PAL_PRMT5_TARGETS_DN	0.139818	1.09187	0.139818	0.62578	29	0.139818	1.09187	1.09187
RIZKI_TUMOR_INVASIVENESS_3D_UP	0.139984	1.08181	0.139984	0.62578	208	0.139984	1.08181	1.08181
NAKAYAMA_SOFT_TISSUE_TUMORS_PCA1_UP	0.14013	1.08465	0.14013	0.62578	72	0.14013	1.08465	1.08465
COLINA_TARGETS_OF_4EBP1_AND_4EBP2	0.140166	1.08041	0.140166	0.62578	354	0.140166	1.08041	1.08041
MAINA_VHL_TARGETS_DN	0.141564	1.09061	0.141564	0.631195	18	0.141564	1.09061	1.09061
WANG_BARRETTS_ESOPHAGUS_AND_ESOPHAGUS_CANCER_UP	0.142172	1.08254	0.142172	0.633074	26	0.142172	1.08254	1.08254
DELASERNA_MYOD_TARGETS_UP	0.142776	1.07126	0.142776	0.633861	89	0.142776	1.07126	1.07126
LINDGREN_BLADDER_CANCER_CLUSTER_2A_UP	0.142938	1.112	0.142938	0.633861	8	0.142938	1.112	1.112
TERAO_AOX4_TARGETS_SKIN_DN	0.143076	1.07897	0.143076	0.633861	25	0.143076	1.07897	1.07897
RAFFEL_VEGFA_TARGETS_UP	0.143215	1.1029	0.143215	0.633861	9	0.143215	1.1029	1.1029
MATZUK_IMPLANTATION_AND_UTERINE	0.14328	1.07949	0.14328	0.633861	22	0.14328	1.07949	1.07949
STEIN_ESR1_TARGETS	0.143653	1.06758	0.143653	0.634686	85	0.143653	1.06758	1.06758
IGLESIAS_E2F_TARGETS_DN	0.143943	1.08407	0.143943	0.635141	15	0.143943	1.08407	1.08407
MATZUK_EMBRYONIC_GERM_CELL	0.144189	1.07769	0.144189	0.635404	19	0.144189	1.07769	1.07769
AMIT_EGF_RESPONSE_120_HELA	0.144665	1.06392	0.144665	0.635858	68	0.144665	1.06392	1.06392
SMID_BREAST_CANCER_NORMAL_LIKE_DN	0.144666	1.11981	0.144666	0.635858	6	0.144666	1.11981	1.11981
YAMAZAKI_TCEB3_TARGETS_DN	0.145954	1.0553	0.145954	0.640689	208	0.145954	1.0553	1.0553
TERAO_AOX4_TARGETS_HG_DN	0.146955	1.11849	0.146955	0.641568	6	0.146955	1.11849	1.11849
HOFFMANN_SMALL_PRE_BII_TO_IMMATURE_B_LYMPHOCYTE_DN	0.147139	1.05445	0.147139	0.641568	50	0.147139	1.05445	1.05445
WOTTON_RUNX_TARGETS_DN	0.147193	1.05862	0.147193	0.641568	29	0.147193	1.05862	1.05862
AMIT_EGF_RESPONSE_120_MCF10A	0.147193	1.05515	0.147193	0.641568	43	0.147193	1.05515	1.05515
PIEPOLI_LGI1_TARGETS_DN	0.147256	1.07014	0.147256	0.641568	14	0.147256	1.07014	1.07014
INGRAM_SHH_TARGETS	0.147285	1.11305	0.147285	0.641568	7	0.147285	1.11305	1.11305
LIM_MAMMARY_LUMINAL_MATURE_DN	0.147614	1.04956	0.147614	0.6421	98	0.147614	1.04956	1.04956
NAKAYAMA_FGF2_TARGETS	0.14784	1.0569	0.14784	0.6421	27	0.14784	1.0569	1.0569
NAKAMURA_BRONCHIAL_AND_BRONCHIOLAR_EPITHELIA	0.148066	1.10775	0.148066	0.6421	6	0.148066	1.10775	1.10775
BOYAULT_LIVER_CANCER_SUBCLASS_G123_DN	0.148162	1.05057	0.148162	0.6421	51	0.148162	1.05057	1.05057
BROWNE_HCMV_INFECTION_2HR_DN	0.148401	1.04903	0.148401	0.642315	49	0.148401	1.04903	1.04903
JIANG_TIP30_TARGETS_UP	0.148757	1.04785	0.148757	0.643037	46	0.148757	1.04785	1.04785
ZEMBUTSU_SENSITIVITY_TO_NIMUSTINE	0.149082	1.05822	0.149082	0.64348	17	0.149082	1.05822	1.05822
LI_AMPLIFIED_IN_LUNG_CANCER	0.149307	1.04117	0.149307	0.64348	177	0.149307	1.04117	1.04117
LY_AGING_OLD_DN	0.149534	1.04399	0.149534	0.64348	55	0.149534	1.04399	1.04399
ZHANG_TLX_TARGETS_UP	0.149765	1.04091	0.149765	0.64348	85	0.149765	1.04091	1.04091
FALVELLA_SMOKERS_WITH_LUNG_CANCER	0.150259	1.03969	0.150259	0.64348	77	0.150259	1.03969	1.03969
BANDRES_RESPONSE_TO_CARMUSTIN_MGMT_48HR_UP	0.1503	1.05129	0.1503	0.64348	18	0.1503	1.05129	1.05129
SMID_BREAST_CANCER_ERBB2_DN	0.15031	1.11187	0.15031	0.64348	5	0.15031	1.11187	1.11187
SMID_BREAST_CANCER_RELAPSE_IN_LIVER_UP	0.150372	1.13342	0.150372	0.64348	6	0.150372	1.13342	1.13342
ENGELMANN_CANCER_PROGENITORS_UP	0.150747	1.03911	0.150747	0.644274	47	0.150747	1.03911	1.03911
FIGUEROA_AML_METHYLATION_CLUSTER_3_DN	0.151336	1.03853	0.151336	0.645981	38	0.151336	1.03853	1.03853
CONRAD_STEM_CELL	0.15176	1.03598	0.15176	0.646286	39	0.15176	1.03598	1.03598
GRUETZMANN_PANCREATIC_CANCER_DN	0.151788	1.03012	0.151788	0.646286	202	0.151788	1.03012	1.03012
HADDAD_T_LYMPHOCYTE_AND_NK_PROGENITOR_UP	0.152985	1.02717	0.152985	0.648635	77	0.152985	1.02717	1.02717
KUROZUMI_RESPONSE_TO_ONCOCYTIC_VIRUS	0.153012	1.03015	0.153012	0.648635	43	0.153012	1.03015	1.03015
JACKSON_DNMT1_TARGETS_DN	0.153039	1.03588	0.153039	0.648635	25	0.153039	1.03588	1.03588
SASSON_FSH_RESPONSE	0.153617	1.05904	0.153617	0.648635	9	0.153617	1.05904	1.05904
MULLIGHAN_MLL_SIGNATURE_1_DN	0.153649	1.02203	0.153649	0.648635	235	0.153649	1.02203	1.02203
SCIBETTA_KDM5B_TARGETS_DN	0.153738	1.02416	0.153738	0.648635	78	0.153738	1.02416	1.02416
ZHENG_FOXP3_TARGETS_DN	0.153999	1.13311	0.153999	0.648635	5	0.153999	1.13311	1.13311
SETLUR_PROSTATE_CANCER_TMPRSS2_ERG_FUSION_DN	0.154034	1.03344	0.154034	0.648635	20	0.154034	1.03344	1.03344
KIM_MYCN_AMPLIFICATION_TARGETS_UP	0.154068	1.022	0.154068	0.648635	92	0.154068	1.022	1.022
KORKOLA_CHORIOCARCINOMA_DN	0.154485	1.04623	0.154485	0.648635	11	0.154485	1.04623	1.04623
TIAN_TNF_SIGNALING_NOT_VIA_NFKB	0.154556	1.02964	0.154556	0.648635	22	0.154556	1.02964	1.02964
SCHRAMM_INHBA_TARGETS_UP	0.154909	1.07249	0.154909	0.648635	7	0.154909	1.07249	1.07249
RIZ_ERYTHROID_DIFFERENTIATION_6HR	0.155033	1.02204	0.155033	0.648635	39	0.155033	1.02204	1.02204
NAKAMURA_METASTASIS_MODEL_UP	0.155216	1.02182	0.155216	0.648635	42	0.155216	1.02182	1.02182
ZHOU_CELL_CYCLE_GENES_IN_IR_RESPONSE_2HR	0.15541	1.06096	0.15541	0.648635	7	0.15541	1.06096	1.06096
VALK_AML_CLUSTER_16	0.155472	1.02379	0.155472	0.648635	26	0.155472	1.02379	1.02379
KUMAMOTO_RESPONSE_TO_NUTLIN_3A_DN	0.155989	1.042	0.155989	0.648635	10	0.155989	1.042	1.042
BHAT_ESR1_TARGETS_VIA_AKT1_UP	0.15634	1.01056	0.15634	0.648635	275	0.15634	1.01056	1.01056
VANDESLUIS_COMMD1_TARGETS_GROUP_2_UP	0.156343	1.02814	0.156343	0.648635	15	0.156343	1.02814	1.02814
CHASSOT_SKIN_WOUND	0.156425	1.0384	0.156425	0.648635	10	0.156425	1.0384	1.0384
XU_GH1_EXOGENOUS_TARGETS_DN	0.156436	1.01144	0.156436	0.648635	118	0.156436	1.01144	1.01144
DOANE_RESPONSE_TO_ANDROGEN_DN	0.156643	1.00945	0.156643	0.648635	234	0.156643	1.00945	1.00945
ELVIDGE_HYPOXIA_UP	0.156789	1.00926	0.156789	0.648635	169	0.156789	1.00926	1.00926
LEI_HOXC8_TARGETS_UP	0.15707	1.03364	0.15707	0.648635	12	0.15707	1.03364	1.03364
LEIN_NEURON_MARKERS	0.157106	1.01019	0.157106	0.648635	69	0.157106	1.01019	1.01019
CORRE_MULTIPLE_MYELOMA_UP	0.158447	1.00476	0.158447	0.653175	68	0.158447	1.00476	1.00476
DORMOY_ELAVL1_TARGETS	0.15859	1.01768	0.15859	0.653175	16	0.15859	1.01768	1.01768
HENDRICKS_SMARCA4_TARGETS_DN	0.159682	1.00215	0.159682	0.656328	48	0.159682	1.00215	1.00215
STREICHER_LSM1_TARGETS_UP	0.159883	1.00078	0.159883	0.656328	44	0.159883	1.00078	1.00078
MCGOWAN_RSP6_TARGETS_UP	0.159934	1.00949	0.159934	0.656328	18	0.159934	1.00949	1.00949
RIZKI_TUMOR_INVASIVENESS_3D_DN	0.160268	0.994345	0.160268	0.656906	267	0.160268	0.994345	0.994345
DAVICIONI_RHABDOMYOSARCOMA_PAX_FOXO1_FUSION_DN	0.160691	1.00953	0.160691	0.657841	15	0.160691	1.00953	1.00953
HAHTOLA_SEZARY_SYNDROM_DN	0.161059	0.996613	0.161059	0.657841	39	0.161059	0.996613	0.996613
WEBER_METHYLATED_IN_COLON_CANCER	0.161256	1.00521	0.161256	0.657841	18	0.161256	1.00521	1.00521
SCHAEFFER_PROSTATE_DEVELOPMENT_AND_CANCER_BOX6_DN	0.161336	1.05765	0.161336	0.657841	5	0.161336	1.05765	1.05765
MATZUK_MALE_REPRODUCTION_SERTOLI	0.16147	0.998674	0.16147	0.657841	28	0.16147	0.998674	0.998674
ZHAN_MULTIPLE_MYELOMA_MS_UP	0.161717	0.992758	0.161717	0.657841	47	0.161717	0.992758	0.992758
HESS_TARGETS_OF_HOXA9_AND_MEIS1_DN	0.162238	0.988586	0.162238	0.657841	76	0.162238	0.988586	0.988586
HARRIS_BRAIN_CANCER_PROGENITORS	0.162388	0.990642	0.162388	0.657841	42	0.162388	0.990642	0.990642
INAMURA_LUNG_CANCER_SCC_UP	0.1624	1.00365	0.1624	0.657841	14	0.1624	1.00365	1.00365
LE_SKI_TARGETS_UP	0.16243	0.999903	0.16243	0.657841	17	0.16243	0.999903	0.999903
JU_AGING_TERC_TARGETS_UP	0.162817	1.01181	0.162817	0.65825	10	0.162817	1.01181	1.01181
ZEMBUTSU_SENSITIVITY_TO_VINCRISTINE	0.163043	1.00235	0.163043	0.65825	17	0.163043	1.00235	1.00235
MARTORIATI_MDM4_TARGETS_NEUROEPITHELIUM_UP	0.163111	0.983174	0.163111	0.65825	171	0.163111	0.983174	0.983174
ROVERSI_GLIOMA_COPY_NUMBER_DN	0.163325	0.986613	0.163325	0.658333	54	0.163325	0.986613	0.986613
LOPEZ_MESOTELIOMA_SURVIVAL_TIME_DN	0.164077	1.01975	0.164077	0.659466	7	0.164077	1.01975	1.01975
FIRESTEIN_CTNNB1_PATHWAY	0.164309	0.985137	0.164309	0.659466	32	0.164309	0.985137	0.985137
CHESLER_BRAIN_D6MIT150_QTL_TRANS	0.164338	1.01056	0.164338	0.659466	9	0.164338	1.01056	1.01056
KIM_WT1_TARGETS_8HR_DN	0.164488	0.978116	0.164488	0.659466	126	0.164488	0.978116	0.978116
DOANE_BREAST_CANCER_CLASSES_DN	0.164576	0.983192	0.164576	0.659466	34	0.164576	0.983192	0.983192
BASAKI_YBX1_TARGETS_UP	0.164795	0.975809	0.164795	0.659568	280	0.164795	0.975809	0.975809
HUMMERICH_BENIGN_SKIN_TUMOR_DN	0.165429	0.987193	0.165429	0.66046	18	0.165429	0.987193	0.987193
PIEPOLI_LGI1_TARGETS_UP	0.165852	0.988556	0.165852	0.66046	15	0.165852	0.988556	0.988556
KORKOLA_EMBRYONAL_CARCINOMA_DN	0.16613	0.993668	0.16613	0.66046	12	0.16613	0.993668	0.993668
LEIN_PONS_MARKERS	0.166256	0.971751	0.166256	0.66046	89	0.166256	0.971751	0.971751
RORIE_TARGETS_OF_EWSR1_FLI1_FUSION_UP	0.166315	0.977364	0.166315	0.66046	30	0.166315	0.977364	0.977364
YAO_TEMPORAL_RESPONSE_TO_PROGESTERONE_CLUSTER_6	0.166327	0.972053	0.166327	0.66046	74	0.166327	0.972053	0.972053
ALONSO_METASTASIS_NEURAL_UP	0.166377	0.984928	0.166377	0.66046	18	0.166377	0.984928	0.984928
ICHIBA_GRAFT_VERSUS_HOST_DISEASE_D7_DN	0.166883	0.973343	0.166883	0.661697	40	0.166883	0.973343	0.973343
ZHU_SKIL_TARGETS_DN	0.1674	0.994854	0.1674	0.662169	9	0.1674	0.994854	0.994854
BREDEMEYER_RAG_SIGNALING_VIA_ATM_NOT_VIA_NFKB_UP	0.167535	0.968889	0.167535	0.662169	49	0.167535	0.968889	0.968889
LUCAS_HNF4A_TARGETS_DN	0.16763	1.0039	0.16763	0.662169	7	0.16763	1.0039	1.0039
AGARWAL_AKT_PATHWAY_TARGETS	0.167989	0.992077	0.167989	0.662169	9	0.167989	0.992077	0.992077
ROZANOV_MMP14_TARGETS_SUBSET	0.168038	0.970324	0.168038	0.662169	33	0.168038	0.970324	0.970324
TAKAYAMA_BOUND_BY_AR	0.168321	0.996669	0.168321	0.662169	10	0.168321	0.996669	0.996669
LOPEZ_EPITHELIOID_MESOTHELIOMA	0.168365	0.975949	0.168365	0.662169	17	0.168365	0.975949	0.975949
KYNG_DNA_DAMAGE_BY_GAMMA_RADIATION	0.168683	0.962352	0.168683	0.662655	80	0.168683	0.962352	0.962352
MARTINEZ_RB1_TARGETS_UP	0.169009	0.958441	0.169009	0.663169	656	0.169009	0.958441	0.958441
MEINHOLD_OVARIAN_CANCER_LOW_GRADE_UP	0.169513	0.973369	0.169513	0.66383	19	0.169513	0.973369	0.973369
TURASHVILI_BREAST_NORMAL_DUCTAL_VS_LOBULAR_UP	0.169609	0.959597	0.169609	0.66383	63	0.169609	0.959597	0.959597
GHANDHI_BYSTANDER_IRRADIATION_DN	0.169913	0.977975	0.169913	0.66383	11	0.169913	0.977975	0.977975
DARWICHE_SQUAMOUS_CELL_CARCINOMA_DN	0.169958	0.955676	0.169958	0.66383	171	0.169958	0.955676	0.955676
LEE_LIVER_CANCER_ACOX1_UP	0.170556	0.955759	0.170556	0.663833	63	0.170556	0.955759	0.955759
WU_APOPTOSIS_BY_CDKN1A_VIA_TP53	0.170727	0.956355	0.170727	0.663833	53	0.170727	0.956355	0.956355
PASTURAL_RIZ1_TARGETS_UP	0.170832	0.980378	0.170832	0.663833	10	0.170832	0.980378	0.980378
RAMJAUN_APOPTOSIS_BY_TGFB1_VIA_MAPK1_DN	0.17121	0.983362	0.17121	0.663833	8	0.17121	0.983362	0.983362
RIZ_ERYTHROID_DIFFERENTIATION_12HR	0.17124	0.954676	0.17124	0.663833	43	0.17124	0.954676	0.954676
TENEDINI_MEGAKARYOCYTE_MARKERS	0.17131	0.952712	0.17131	0.663833	66	0.17131	0.952712	0.952712
WILSON_PROTEASES_AT_TUMOR_BONE_INTERFACE_DN	0.171374	1.0215	0.171374	0.663833	5	0.171374	1.0215	1.0215
CHIARADONNA_NEOPLASTIC_TRANSFORMATION_KRAS_DN	0.171519	0.94979	0.171519	0.663833	141	0.171519	0.94979	0.94979
MIKKELSEN_MCV6_ICP_WITH_H3K27ME3	0.171762	0.950399	0.171762	0.664017	72	0.171762	0.950399	0.950399
THEODOROU_MAMMARY_TUMORIGENESIS	0.172686	0.951094	0.172686	0.666239	31	0.172686	0.951094	0.951094
BREDEMEYER_RAG_SIGNALING_NOT_VIA_ATM_DN	0.172735	0.947486	0.172735	0.666239	56	0.172735	0.947486	0.947486
SU_KIDNEY	0.172924	0.961381	0.172924	0.666239	15	0.172924	0.961381	0.961381
DING_LUNG_CANCER_BY_MUTATION_RATE	0.173639	0.951977	0.173639	0.668236	20	0.173639	0.951977	0.951977
BROWNE_HCMV_INFECTION_48HR_DN	0.174049	0.93873	0.174049	0.66842	496	0.174049	0.93873	0.93873
STANELLE_E2F1_TARGETS	0.17409	0.946068	0.17409	0.66842	29	0.17409	0.946068	0.946068
ALCALAY_AML_BY_NPM1_LOCALIZATION_UP	0.174471	0.938311	0.174471	0.66842	135	0.174471	0.938311	0.938311
LI_CISPLATIN_RESISTANCE_UP	0.174569	0.945588	0.174569	0.66842	26	0.174569	0.945588	0.945588
ABBUD_LIF_SIGNALING_2_DN	0.174669	0.984829	0.174669	0.66842	7	0.174669	0.984829	0.984829
SAFFORD_T_LYMPHOCYTE_ANERGY	0.175037	0.937007	0.175037	0.669073	87	0.175037	0.937007	0.937007
WIELAND_UP_BY_HBV_INFECTION	0.175284	0.935926	0.175284	0.669265	100	0.175284	0.935926	0.935926
TANAKA_METHYLATED_IN_ESOPHAGEAL_CARCINOMA	0.175901	0.933282	0.175901	0.670867	102	0.175901	0.933282	0.933282
FIGUEROA_AML_METHYLATION_CLUSTER_7_DN	0.176503	0.989712	0.176503	0.672245	5	0.176503	0.989712	0.989712
ZIRN_TRETINOIN_RESPONSE_UP	0.176658	0.940332	0.176658	0.672245	19	0.176658	0.940332	0.940332
COWLING_MYCN_TARGETS	0.176855	0.932596	0.176855	0.672245	43	0.176855	0.932596	0.932596
TURASHVILI_BREAST_CARCINOMA_DUCTAL_VS_LOBULAR_DN	0.177098	0.983971	0.177098	0.672418	7	0.177098	0.983971	0.983971
ISHIDA_TARGETS_OF_SYT_SSX_FUSIONS	0.17754	0.972307	0.17754	0.673319	6	0.17754	0.972307	0.972307
HERNANDEZ_MITOTIC_ARREST_BY_DOCETAXEL_1_DN	0.178037	0.929715	0.178037	0.673319	37	0.178037	0.929715	0.929715
SESTO_RESPONSE_TO_UV_C3	0.178104	0.934027	0.178104	0.673319	20	0.178104	0.934027	0.934027
RODRIGUES_DCC_TARGETS_UP	0.178127	0.982216	0.178127	0.673319	5	0.178127	0.982216	0.982216
FRASOR_RESPONSE_TO_SERM_OR_FULVESTRANT_DN	0.178863	0.924658	0.178863	0.675066	50	0.178863	0.924658	0.924658
AMIT_EGF_RESPONSE_480_MCF10A	0.179417	0.922656	0.179417	0.675066	43	0.179417	0.922656	0.922656
HOSHIDA_LIVER_CANCER_SURVIVAL_UP	0.179623	0.919741	0.179623	0.675066	73	0.179623	0.919741	0.919741
TUOMISTO_TUMOR_SUPPRESSION_BY_COL13A1_UP	0.179969	0.928674	0.179969	0.675066	18	0.179969	0.928674	0.928674
SCHAEFFER_SOX9_TARGETS_IN_PROSTATE_DEVELOPMENT_UP	0.180109	0.926166	0.180109	0.675066	20	0.180109	0.926166	0.926166
KHETCHOUMIAN_TRIM24_TARGETS_DN	0.180263	0.954023	0.180263	0.675066	8	0.180263	0.954023	0.954023
KIM_ALL_DISORDERS_OLIGODENDROCYTE_NUMBER_CORR_DN	0.180343	0.92066	0.180343	0.675066	33	0.180343	0.92066	0.92066
GROSS_HYPOXIA_VIA_ELK3_ONLY_DN	0.180488	0.918403	0.180488	0.675066	44	0.180488	0.918403	0.918403
LY_AGING_PREMATURE_DN	0.180569	0.921684	0.180569	0.675066	29	0.180569	0.921684	0.921684
DAVICIONI_MOLECULAR_ARMS_VS_ERMS_DN	0.180681	0.913974	0.180681	0.675066	176	0.180681	0.913974	0.913974
KUMAR_AUTOPHAGY_NETWORK	0.181023	0.914769	0.181023	0.675066	70	0.181023	0.914769	0.914769
HOFFMANN_LARGE_TO_SMALL_PRE_BII_LYMPHOCYTE_UP	0.181141	0.912431	0.181141	0.675066	160	0.181141	0.912431	0.912431
FERRANDO_LYL1_NEIGHBORS	0.181179	0.926703	0.181179	0.675066	15	0.181179	0.926703	0.926703
KOYAMA_SEMA3B_TARGETS_UP	0.181369	0.910917	0.181369	0.675066	278	0.181369	0.910917	0.910917
WORSCHECH_TUMOR_EVASION_AND_TOLEROGENICITY_UP	0.181565	0.916902	0.181565	0.675066	30	0.181565	0.916902	0.916902
SPIRA_SMOKERS_LUNG_CANCER_UP	0.182106	0.913012	0.182106	0.675723	38	0.182106	0.913012	0.913012
IRITANI_MAD1_TARGETS_UP	0.182847	0.925023	0.182847	0.675723	13	0.182847	0.925023	0.925023
WOTTON_RUNX_TARGETS_UP	0.182946	0.914611	0.182946	0.675723	21	0.182946	0.914611	0.914611
BROWNE_HCMV_INFECTION_1HR_DN	0.183167	0.904316	0.183167	0.675723	217	0.183167	0.904316	0.904316
MAGRANGEAS_MULTIPLE_MYELOMA_IGG_VS_IGA_DN	0.183388	0.913877	0.183388	0.675723	24	0.183388	0.913877	0.913877
HOWLIN_CITED1_TARGETS_1_UP	0.183413	0.910497	0.183413	0.675723	34	0.183413	0.910497	0.910497
GROSS_HYPOXIA_VIA_HIF1A_ONLY	0.183793	0.950055	0.183793	0.675723	8	0.183793	0.950055	0.950055
GAUSSMANN_MLL_AF4_FUSION_TARGETS_B_DN	0.184077	0.930875	0.184077	0.675723	8	0.184077	0.930875	0.930875
DOANE_RESPONSE_TO_ANDROGEN_UP	0.184124	0.900932	0.184124	0.675723	176	0.184124	0.900932	0.900932
KIM_HYPOXIA	0.184157	0.908446	0.184157	0.675723	25	0.184157	0.908446	0.908446
GUTIERREZ_WALDENSTROEMS_MACROGLOBULINEMIA_1_DN	0.184781	0.92331	0.184781	0.675723	9	0.184781	0.92331	0.92331
KIM_WT1_TARGETS_UP	0.184855	0.898007	0.184855	0.675723	211	0.184855	0.898007	0.898007
GARGALOVIC_RESPONSE_TO_OXIDIZED_PHOSPHOLIPIDS_GREY_DN	0.184876	0.89984	0.184876	0.675723	71	0.184876	0.89984	0.89984
VALK_AML_CLUSTER_9	0.185778	0.899539	0.185778	0.675723	35	0.185778	0.899539	0.899539
BROWNE_HCMV_INFECTION_16HR_UP	0.185782	0.894455	0.185782	0.675723	223	0.185782	0.894455	0.894455
HOQUE_METHYLATED_IN_CANCER	0.186089	0.896077	0.186089	0.675723	56	0.186089	0.896077	0.896077
JAATINEN_HEMATOPOIETIC_STEM_CELL_DN	0.18626	0.892685	0.18626	0.675723	222	0.18626	0.892685	0.892685
LABBE_WNT3A_TARGETS_UP	0.186357	0.893256	0.186357	0.675723	112	0.186357	0.893256	0.893256
SMID_BREAST_CANCER_RELAPSE_IN_PLEURA_UP	0.186805	0.931717	0.186805	0.675723	6	0.186805	0.931717	0.931717
WONG_ENDMETRIUM_CANCER_DN	0.186874	0.892031	0.186874	0.675723	81	0.186874	0.892031	0.892031
TSUNODA_CISPLATIN_RESISTANCE_UP	0.186888	0.90395	0.186888	0.675723	15	0.186888	0.90395	0.90395
JECHLINGER_EPITHELIAL_TO_MESENCHYMAL_TRANSITION_DN	0.186911	0.892459	0.186911	0.675723	66	0.186911	0.892459	0.892459
RHEIN_ALL_GLUCOCORTICOID_THERAPY_UP	0.186972	0.891807	0.186972	0.675723	75	0.186972	0.891807	0.891807
SUNG_METASTASIS_STROMA_DN	0.186982	0.893039	0.186982	0.675723	53	0.186982	0.893039	0.893039
LOPEZ_MESOTELIOMA_SURVIVAL_TIME_UP	0.187224	0.905865	0.187224	0.675723	14	0.187224	0.905865	0.905865
CORRE_MULTIPLE_MYELOMA_DN	0.187275	0.891485	0.187275	0.675723	59	0.187275	0.891485	0.891485
HILLION_HMGA1_TARGETS	0.187396	0.889791	0.187396	0.675723	89	0.187396	0.889791	0.889791
BERENJENO_ROCK_SIGNALING_NOT_VIA_RHOA_UP	0.187485	0.894453	0.187485	0.675723	29	0.187485	0.894453	0.894453
DING_LUNG_CANCER_MUTATED_SIGNIFICANTLY	0.187995	0.893779	0.187995	0.675723	26	0.187995	0.893779	0.893779
GAVIN_FOXP3_TARGETS_CLUSTER_P4	0.188042	0.887186	0.188042	0.675723	99	0.188042	0.887186	0.887186
BROWNE_HCMV_INFECTION_10HR_DN	0.18809	0.88866	0.18809	0.675723	55	0.18809	0.88866	0.88866
BHATTACHARYA_EMBRYONIC_STEM_CELL	0.18835	0.886265	0.18835	0.675723	88	0.18835	0.886265	0.886265
YAN_ESCAPE_FROM_ANOIKIS	0.188384	0.892543	0.188384	0.675723	24	0.188384	0.892543	0.892543
LINDSTEDT_DENDRITIC_CELL_MATURATION_A	0.188694	0.88594	0.188694	0.675723	66	0.188694	0.88594	0.88594
FIGUEROA_AML_METHYLATION_CLUSTER_6_DN	0.188884	0.888267	0.188884	0.675723	34	0.188884	0.888267	0.888267
MOREAUX_B_LYMPHOCYTE_MATURATION_BY_TACI_UP	0.188893	0.884281	0.188893	0.675723	87	0.188893	0.884281	0.884281
GEORGANTAS_HSC_MARKERS	0.189316	0.883701	0.189316	0.676527	68	0.189316	0.883701	0.883701
FUJIWARA_PARK2_HEPATOCYTE_PROLIFERATION_DN	0.189927	0.926063	0.189927	0.677999	8	0.189927	0.926063	0.926063
LUI_THYROID_CANCER_CLUSTER_4	0.190304	0.894804	0.190304	0.678633	12	0.190304	0.894804	0.894804
IYENGAR_RESPONSE_TO_ADIPOCYTE_FACTORS	0.190518	0.90126	0.190518	0.678684	10	0.190518	0.90126	0.90126
HUMMEL_BURKITTS_LYMPHOMA_UP	0.191213	0.878045	0.191213	0.678878	43	0.191213	0.878045	0.878045
PYEON_HPV_POSITIVE_TUMORS_DN	0.191265	0.896354	0.191265	0.678878	10	0.191265	0.896354	0.896354
RODWELL_AGING_KIDNEY_DN	0.191674	0.873186	0.191674	0.678878	140	0.191674	0.873186	0.873186
FORTSCHEGGER_PHF8_TARGETS_UP	0.191725	0.872292	0.191725	0.678878	262	0.191725	0.872292	0.872292
ASTON_MAJOR_DEPRESSIVE_DISORDER_UP	0.191907	0.875009	0.191907	0.678878	48	0.191907	0.875009	0.875009
VALK_AML_CLUSTER_1	0.191985	0.878031	0.191985	0.678878	27	0.191985	0.878031	0.878031
KRASNOSELSKAYA_ILF3_TARGETS_UP	0.192337	0.875772	0.192337	0.678878	38	0.192337	0.875772	0.875772
MATZUK_POST-IMPLANTATION_AND_POST-PARTUM	0.192513	0.883676	0.192513	0.678878	14	0.192513	0.883676	0.883676
IGARASHI_ATF4_TARGETS_DN	0.192579	0.870602	0.192579	0.678878	89	0.192579	0.870602	0.870602
BOYLAN_MULTIPLE_MYELOMA_D_DN	0.192993	0.869543	0.192993	0.678878	76	0.192993	0.869543	0.869543
FIGUEROA_AML_METHYLATION_CLUSTER_4_DN	0.193489	0.880113	0.193489	0.678878	14	0.193489	0.880113	0.880113
VANDESLUIS_COMMD1_TARGETS_GROUP_3_UP	0.193489	0.867439	0.193489	0.678878	87	0.193489	0.867439	0.867439
MCCABE_BOUND_BY_HOXC6	0.193735	0.864647	0.193735	0.678878	439	0.193735	0.864647	0.864647
MONTERO_THYROID_CANCER_POOR_SURVIVAL_UP	0.193848	0.884919	0.193848	0.678878	12	0.193848	0.884919	0.884919
IIZUKA_LIVER_CANCER_PROGRESSION_G2_G3_UP	0.193955	0.870468	0.193955	0.678878	28	0.193955	0.870468	0.870468
MISSIAGLIA_REGULATED_BY_METHYLATION_DN	0.194219	0.864237	0.194219	0.678878	117	0.194219	0.864237	0.864237
MATZUK_LUTEAL_GENES	0.194242	0.895992	0.194242	0.678878	8	0.194242	0.895992	0.895992
THUM_MIR21_TARGETS_HEART_DISEASE_DN	0.194274	0.893382	0.194274	0.678878	8	0.194274	0.893382	0.893382
ROSS_AML_OF_FAB_M7_TYPE	0.194364	0.864772	0.194364	0.678878	68	0.194364	0.864772	0.864772
ALONSO_METASTASIS_DN	0.19462	0.868567	0.19462	0.679076	26	0.19462	0.868567	0.868567
WIERENGA_STAT5A_TARGETS_GROUP1	0.194968	0.861218	0.194968	0.67959	134	0.194968	0.861218	0.861218
FURUKAWA_DUSP6_TARGETS_PCI35_DN	0.195427	0.860982	0.195427	0.680495	69	0.195427	0.860982	0.860982
WARTERS_RESPONSE_TO_IR_SKIN	0.196075	0.85822	0.196075	0.681476	78	0.196075	0.85822	0.85822
GAVIN_FOXP3_TARGETS_CLUSTER_P2	0.196175	0.857785	0.196175	0.681476	78	0.196175	0.857785	0.857785
TESAR_ALK_AND_JAK_TARGETS_MOUSE_ES_D4_UP	0.196362	0.924192	0.196362	0.681476	5	0.196362	0.924192	0.924192
LEE_DOUBLE_POLAR_THYMOCYTE	0.19651	0.862148	0.19651	0.681476	25	0.19651	0.862148	0.862148
TERAMOTO_OPN_TARGETS_CLUSTER_7	0.197178	0.862314	0.197178	0.683097	19	0.197178	0.862314	0.862314
DEMAGALHAES_AGING_DN	0.19738	0.864898	0.19738	0.683101	16	0.19738	0.864898	0.864898
LOPEZ_MBD_TARGETS_IMPRINTED_AND_X_LINKED	0.197773	0.863354	0.197773	0.683762	17	0.197773	0.863354	0.863354
STREICHER_LSM1_TARGETS_DN	0.19858	0.858083	0.19858	0.684939	19	0.19858	0.858083	0.858083
NIELSEN_SCHWANNOMA_UP	0.198679	0.857905	0.198679	0.684939	17	0.198679	0.857905	0.857905
OLSSON_E2F3_TARGETS_DN	0.198721	0.850181	0.198721	0.684939	47	0.198721	0.850181	0.850181
DARWICHE_PAPILLOMA_RISK_HIGH_VS_LOW_DN	0.19897	0.851389	0.19897	0.684939	31	0.19897	0.851389	0.851389
SENGUPTA_EBNA1_ANTICORRELATED	0.19912	0.845955	0.19912	0.684939	156	0.19912	0.845955	0.845955
NATSUME_RESPONSE_TO_INTERFERON_BETA_UP	0.199717	0.845346	0.199717	0.685521	71	0.199717	0.845346	0.845346
HOLLEMAN_PREDNISOLONE_RESISTANCE_ALL_UP	0.199804	0.868419	0.199804	0.685521	10	0.199804	0.868419	0.868419
VARELA_ZMPSTE24_TARGETS_DN	0.200066	0.847349	0.200066	0.685521	38	0.200066	0.847349	0.847349
FUJIWARA_PARK2_HEPATOCYTE_PROLIFERATION_UP	0.200095	0.862301	0.200095	0.685521	10	0.200095	0.862301	0.862301
TAVOR_CEBPA_TARGETS_DN	0.200646	0.846072	0.200646	0.68672	30	0.200646	0.846072	0.846072
MIKKELSEN_IPS_LCP_WITH_H3K27ME3	0.201577	0.856344	0.201577	0.688815	10	0.201577	0.856344	0.856344
TESAR_ALK_AND_JAK_TARGETS_MOUSE_ES_D4_DN	0.201664	0.878669	0.201664	0.688815	6	0.201664	0.878669	0.878669
VANLOO_SP3_TARGETS_UP	0.202484	0.859256	0.202484	0.690406	9	0.202484	0.859256	0.859256
AKL_HTLV1_INFECTION_DN	0.202535	0.835404	0.202535	0.690406	65	0.202535	0.835404	0.835404
FREDERICK_PRKCI_TARGETS	0.203144	0.861842	0.203144	0.691786	10	0.203144	0.861842	0.861842
GUILLAUMOND_KLF10_TARGETS_UP	0.203821	0.831668	0.203821	0.692904	50	0.203821	0.831668	0.831668
PLASARI_TGFB1_TARGETS_1HR_UP	0.203879	0.833207	0.203879	0.692904	34	0.203879	0.833207	0.833207
SESTO_RESPONSE_TO_UV_C4	0.2048	0.835079	0.2048	0.694722	18	0.2048	0.835079	0.835079
ROY_WOUND_BLOOD_VESSEL_UP	0.204822	0.828263	0.204822	0.694722	48	0.204822	0.828263	0.828263
CHIARADONNA_NEOPLASTIC_TRANSFORMATION_KRAS_UP	0.206041	0.821633	0.206041	0.697452	124	0.206041	0.821633	0.821633
LEE_METASTASIS_AND_ALTERNATIVE_SPLICING_DN	0.206209	0.823573	0.206209	0.697452	45	0.206209	0.823573	0.823573
MCBRYAN_PUBERTAL_BREAST_5_6WK_UP	0.206242	0.821091	0.206242	0.697452	115	0.206242	0.821091	0.821091
KAYO_AGING_MUSCLE_UP	0.207269	0.816662	0.207269	0.699806	240	0.207269	0.816662	0.816662
AMIT_EGF_RESPONSE_40_HELA	0.20735	0.819925	0.20735	0.699806	41	0.20735	0.819925	0.819925
SEKI_INFLAMMATORY_RESPONSE_LPS_DN	0.207599	0.822551	0.207599	0.699954	23	0.207599	0.822551	0.822551
MCDOWELL_ACUTE_LUNG_INJURY_DN	0.208167	0.816704	0.208167	0.700044	48	0.208167	0.816704	0.816704
FARDIN_HYPOXIA_9	0.208573	0.846467	0.208573	0.700044	6	0.208573	0.846467	0.846467
BURTON_ADIPOGENESIS_9	0.208577	0.813269	0.208577	0.700044	91	0.208577	0.813269	0.813269
MOSERLE_IFNA_RESPONSE	0.209057	0.815732	0.209057	0.700044	31	0.209057	0.815732	0.815732
VERRECCHIA_RESPONSE_TO_TGFB1_C1	0.209094	0.819125	0.209094	0.700044	19	0.209094	0.819125	0.819125
PIONTEK_PKD1_TARGETS_DN	0.20932	0.818948	0.20932	0.700044	18	0.20932	0.818948	0.818948
CHEN_LVAD_SUPPORT_OF_FAILING_HEART_DN	0.209443	0.812456	0.209443	0.700044	42	0.209443	0.812456	0.812456
SMITH_LIVER_CANCER	0.209462	0.812195	0.209462	0.700044	44	0.209462	0.812195	0.812195
KERLEY_RESPONSE_TO_CISPLATIN_UP	0.209488	0.81244	0.209488	0.700044	43	0.209488	0.81244	0.81244
PETROVA_ENDOTHELIUM_LYMPHATIC_VS_BLOOD_DN	0.210071	0.807231	0.210071	0.700044	162	0.210071	0.807231	0.807231
WANG_METHYLATED_IN_BREAST_CANCER	0.210079	0.811142	0.210079	0.700044	35	0.210079	0.811142	0.811142
LEIN_MEDULLA_MARKERS	0.210095	0.808206	0.210095	0.700044	81	0.210095	0.808206	0.808206
MISSIAGLIA_REGULATED_BY_METHYLATION_UP	0.210345	0.806635	0.210345	0.700189	122	0.210345	0.806635	0.806635
TAYLOR_METHYLATED_IN_ACUTE_LYMPHOBLASTIC_LEUKEMIA	0.210746	0.806092	0.210746	0.700761	75	0.210746	0.806092	0.806092
SCHAEFFER_PROSTATE_DEVELOPMENT_12HR_DN	0.211065	0.805687	0.211065	0.700761	57	0.211065	0.805687	0.805687
DAVICIONI_RHABDOMYOSARCOMA_PAX_FOXO1_FUSION_UP	0.211135	0.805345	0.211135	0.700761	64	0.211135	0.805345	0.805345
CHARAFE_BREAST_CANCER_BASAL_VS_MESENCHYMAL_DN	0.211423	0.805119	0.211423	0.700973	48	0.211423	0.805119	0.805119
ZEMBUTSU_SENSITIVITY_TO_CYCLOPHOSPHAMIDE	0.211611	0.81086	0.211611	0.700973	18	0.211611	0.81086	0.81086
FONTAINE_PAPILLARY_THYROID_CARCINOMA_UP	0.21227	0.801258	0.21227	0.702461	62	0.21227	0.801258	0.801258
VALK_AML_CLUSTER_3	0.212473	0.803466	0.212473	0.702461	31	0.212473	0.803466	0.803466
TSENG_ADIPOGENIC_POTENTIAL_UP	0.212789	0.802435	0.212789	0.702488	30	0.212789	0.802435	0.802435
NAISHIRO_CTNNB1_TARGETS_WITH_LEF1_MOTIF	0.212894	0.821261	0.212894	0.702488	8	0.212894	0.821261	0.821261
LOPEZ_MESOTHELIOMA_SURVIVAL_OVERALL_DN	0.213872	0.804753	0.213872	0.704556	15	0.213872	0.804753	0.804753
MARZEC_IL2_SIGNALING_UP	0.213935	0.794291	0.213935	0.704556	114	0.213935	0.794291	0.794291
ZHANG_RESPONSE_TO_IKK_INHIBITOR_AND_TNF_DN	0.214144	0.793888	0.214144	0.704561	98	0.214144	0.793888	0.793888
ABBUD_LIF_SIGNALING_2_UP	0.215432	0.801699	0.215432	0.708117	14	0.215432	0.801699	0.801699
RAMPON_ENRICHED_LEARNING_ENVIRONMENT_EARLY_DN	0.215763	0.80587	0.215763	0.70852	10	0.215763	0.80587	0.80587
CASORELLI_APL_SECONDARY_VS_DE_NOVO_UP	0.216241	0.789528	0.216241	0.709404	38	0.216241	0.789528	0.789528
ZWANG_EGF_PERSISTENTLY_DN	0.217335	0.784157	0.217335	0.712103	55	0.217335	0.784157	0.784157
SU_SALIVARY_GLAND	0.217648	0.790758	0.217648	0.712103	16	0.217648	0.790758	0.790758
APPIERTO_RESPONSE_TO_FENRETINIDE_UP	0.217692	0.784278	0.217692	0.712103	38	0.217692	0.784278	0.784278
VALK_AML_WITH_T_8_21_TRANSLOCATION	0.218004	0.833302	0.218004	0.712121	5	0.218004	0.833302	0.833302
CHOI_ATL_ACUTE_STAGE	0.218116	0.840225	0.218116	0.712121	5	0.218116	0.840225	0.840225
KAYO_CALORIE_RESTRICTION_MUSCLE_UP	0.218626	0.778504	0.218626	0.712789	95	0.218626	0.778504	0.778504
DORSEY_GAB2_TARGETS	0.218808	0.781458	0.218808	0.712789	31	0.218808	0.781458	0.781458
SCHRAETS_MLL_TARGETS_DN	0.219294	0.779463	0.219294	0.712789	33	0.219294	0.779463	0.779463
WINTER_HYPOXIA_METAGENE	0.219314	0.775169	0.219314	0.712789	238	0.219314	0.775169	0.775169
WANG_THOC1_TARGETS_UP	0.219427	0.818555	0.219427	0.712789	5	0.219427	0.818555	0.818555
CHIBA_RESPONSE_TO_TSA_UP	0.219578	0.776778	0.219578	0.712789	52	0.219578	0.776778	0.776778
IWANAGA_CARCINOGENESIS_BY_KRAS_PTEN_DN	0.22007	0.772405	0.22007	0.713137	345	0.22007	0.772405	0.772405
FEVR_CTNNB1_TARGETS_UP	0.220425	0.770987	0.220425	0.713137	673	0.220425	0.770987	0.770987
JOHNSTONE_PARVB_TARGETS_1_UP	0.220435	0.797804	0.220435	0.713137	7	0.220435	0.797804	0.797804
BEGUM_TARGETS_OF_PAX3_FOXO1_FUSION_UP	0.220523	0.773082	0.220523	0.713137	59	0.220523	0.773082	0.773082
TESAR_ALK_TARGETS_HUMAN_ES_5D_DN	0.221309	0.799027	0.221309	0.714854	7	0.221309	0.799027	0.799027
XU_HGF_TARGETS_REPRESSED_BY_AKT1_UP	0.221682	0.785724	0.221682	0.714854	10	0.221682	0.785724	0.785724
KORKOLA_CORRELATED_WITH_POU5F1	0.221685	0.771452	0.221685	0.714854	32	0.221685	0.771452	0.771452
TSAI_DNAJB4_TARGETS_DN	0.222281	0.800179	0.222281	0.716099	6	0.222281	0.800179	0.800179
CHEN_PDGF_TARGETS	0.223012	0.771623	0.223012	0.717773	19	0.223012	0.771623	0.771623
DAZARD_UV_RESPONSE_CLUSTER_G2	0.223407	0.766427	0.223407	0.718364	29	0.223407	0.766427	0.766427
MYLLYKANGAS_AMPLIFICATION_HOT_SPOT_21	0.223767	0.794023	0.223767	0.718487	6	0.223767	0.794023	0.794023
SHEPARD_BMYB_TARGETS	0.223867	0.761316	0.223867	0.718487	72	0.223867	0.761316	0.761316
STARK_HYPPOCAMPUS_22Q11_DELETION_DN	0.224598	0.767119	0.224598	0.720153	19	0.224598	0.767119	0.767119
HINATA_NFKB_TARGETS_FIBROBLAST_UP	0.224869	0.757644	0.224869	0.720267	84	0.224869	0.757644	0.757644
LEE_TARGETS_OF_PTCH1_AND_SUFU_UP	0.225057	0.758276	0.225057	0.720267	52	0.225057	0.758276	0.758276
AMIT_EGF_RESPONSE_240_MCF10A	0.225298	0.762506	0.225298	0.72036	20	0.225298	0.762506	0.762506
CERIBELLI_GENES_INACTIVE_AND_BOUND_BY_NFY	0.225699	0.757525	0.225699	0.720965	35	0.225699	0.757525	0.757525
YAO_TEMPORAL_RESPONSE_TO_PROGESTERONE_CLUSTER_15	0.226021	0.756848	0.226021	0.721316	35	0.226021	0.756848	0.756848
BROWNE_INTERFERON_RESPONSIVE_GENES	0.226539	0.752534	0.226539	0.722235	68	0.226539	0.752534	0.752534
TESAR_ALK_TARGETS_EPISC_4D_UP	0.226733	0.782461	0.226733	0.722235	7	0.226733	0.782461	0.782461
ZHAN_MULTIPLE_MYELOMA_LB_DN	0.227013	0.752585	0.227013	0.722449	39	0.227013	0.752585	0.752585
JACKSON_DNMT1_TARGETS_UP	0.227358	0.749578	0.227358	0.722872	77	0.227358	0.749578	0.749578
BOYLAN_MULTIPLE_MYELOMA_C_DN	0.227705	0.749472	0.227705	0.723297	55	0.227705	0.749472	0.749472
LIU_TARGETS_OF_VMYB_VS_CMYB_DN	0.228313	0.748045	0.228313	0.724482	41	0.228313	0.748045	0.748045
MIKKELSEN_DEDIFFERENTIATED_STATE_UP	0.228504	0.765941	0.228504	0.724482	8	0.228504	0.765941	0.765941
PEDERSEN_METASTASIS_BY_ERBB2_ISOFORM_5	0.228787	0.758655	0.228787	0.724578	11	0.228787	0.758655	0.758655
CASTELLANO_NRAS_TARGETS_DN	0.22896	0.753939	0.22896	0.724578	14	0.22896	0.753939	0.753939
CARD_MIR302A_TARGETS	0.23017	0.740222	0.23017	0.726768	75	0.23017	0.740222	0.740222
NIELSEN_LEIOMYOSARCOMA_DN	0.23067	0.745625	0.23067	0.726768	17	0.23067	0.745625	0.745625
ZWANG_CLASS_1_TRANSIENTLY_INDUCED_BY_EGF	0.231321	0.734784	0.231321	0.726768	503	0.231321	0.734784	0.734784
DIERICK_SEROTONIN_FUNCTION_GENES	0.231411	0.76463	0.231411	0.726768	6	0.231411	0.76463	0.76463
FARMER_BREAST_CANCER_CLUSTER_1	0.231498	0.738347	0.231498	0.726768	39	0.231498	0.738347	0.738347
AMIT_SERUM_RESPONSE_480_MCF10A	0.231871	0.736795	0.231871	0.726768	37	0.231871	0.736795	0.736795
AMIT_EGF_RESPONSE_40_MCF10A	0.231875	0.741201	0.231875	0.726768	18	0.231875	0.741201	0.741201
HUI_MAPK14_TARGETS_UP	0.232231	0.738621	0.232231	0.726768	21	0.232231	0.738621	0.738621
ACEVEDO_LIVER_CANCER_DN	0.232456	0.731049	0.232456	0.726768	527	0.232456	0.731049	0.731049
NOUZOVA_METHYLATED_IN_APL	0.232488	0.733006	0.232488	0.726768	63	0.232488	0.733006	0.733006
YANG_BREAST_CANCER_ESR1_UP	0.232521	0.735006	0.232521	0.726768	36	0.232521	0.735006	0.735006
JEON_SMAD6_TARGETS_DN	0.232613	0.738588	0.232613	0.726768	18	0.232613	0.738588	0.738588
HAHTOLA_CTCL_PATHOGENESIS	0.232649	0.739702	0.232649	0.726768	16	0.232649	0.739702	0.739702
MIZUKAMI_HYPOXIA_DN	0.233084	0.758317	0.233084	0.726768	6	0.233084	0.758317	0.758317
BROWNE_HCMV_INFECTION_18HR_DN	0.233115	0.729447	0.233115	0.726768	174	0.233115	0.729447	0.729447
NAKAMURA_CANCER_MICROENVIRONMENT_DN	0.233165	0.731733	0.233165	0.726768	46	0.233165	0.731733	0.731733
PYEON_CANCER_HEAD_AND_NECK_VS_CERVICAL_UP	0.233384	0.728555	0.233384	0.726768	181	0.233384	0.728555	0.728555
BILD_E2F3_ONCOGENIC_SIGNATURE	0.233704	0.727317	0.233704	0.726768	230	0.233704	0.727317	0.727317
NOJIMA_SFRP2_TARGETS_DN	0.233715	0.732807	0.233715	0.726768	24	0.233715	0.732807	0.732807
NADELLA_PRKAR1A_TARGETS_UP	0.234337	0.742314	0.234337	0.726768	9	0.234337	0.742314	0.742314
CHEMNITZ_RESPONSE_TO_PROSTAGLANDIN_E2_DN	0.234386	0.72486	0.234386	0.726768	365	0.234386	0.72486	0.72486
XU_HGF_SIGNALING_NOT_VIA_AKT1_48HR_UP	0.234528	0.72812	0.234528	0.726768	35	0.234528	0.72812	0.72812
SHETH_LIVER_CANCER_VS_TXNIP_LOSS_PAM2	0.23541	0.722052	0.23541	0.726768	153	0.23541	0.722052	0.722052
STAEGE_EWING_FAMILY_TUMOR	0.235432	0.725554	0.235432	0.726768	32	0.235432	0.725554	0.725554
SUZUKI_CTCFL_TARGETS_UP	0.235647	0.73758	0.235647	0.726768	12	0.235647	0.73758	0.73758
BREUHAHN_GROWTH_FACTOR_SIGNALING_IN_LIVER_CANCER	0.235807	0.726531	0.235807	0.726768	22	0.235807	0.726531	0.726531
ROPERO_HDAC2_TARGETS	0.235937	0.720731	0.235937	0.726768	107	0.235937	0.720731	0.720731
BRUINS_UVC_RESPONSE_VIA_TP53_GROUP_C	0.23602	0.720681	0.23602	0.726768	91	0.23602	0.720681	0.720681
ABBUD_LIF_SIGNALING_1_UP	0.23606	0.722742	0.23606	0.726768	46	0.23606	0.722742	0.722742
SANA_RESPONSE_TO_IFNG_UP	0.236539	0.719357	0.236539	0.726768	75	0.236539	0.719357	0.719357
ZHANG_ANTIVIRAL_RESPONSE_TO_RIBAVIRIN_UP	0.236666	0.723334	0.236666	0.726768	29	0.236666	0.723334	0.723334
PEDERSEN_METASTASIS_BY_ERBB2_ISOFORM_7	0.236682	0.717387	0.236682	0.726768	387	0.236682	0.717387	0.717387
RICKMAN_TUMOR_DIFFERENTIATED_WELL_VS_MODERATELY_UP	0.236702	0.718324	0.236702	0.726768	103	0.236702	0.718324	0.718324
FUJIWARA_PARK2_IN_LIVER_CANCER_UP	0.237608	0.734106	0.237608	0.72834	8	0.237608	0.734106	0.734106
YAO_TEMPORAL_RESPONSE_TO_PROGESTERONE_CLUSTER_16	0.237642	0.715744	0.237642	0.72834	76	0.237642	0.715744	0.715744
IZADPANAH_STEM_CELL_ADIPOSE_VS_BONE_DN	0.238036	0.713906	0.238036	0.728892	107	0.238036	0.713906	0.713906
BENPORATH_ES_CORE_NINE	0.238409	0.73272	0.238409	0.729378	9	0.238409	0.73272	0.73272
LEE_AGING_CEREBELLUM_DN	0.238875	0.711561	0.238875	0.729795	85	0.238875	0.711561	0.711561
FONTAINE_THYROID_TUMOR_UNCERTAIN_MALIGNANCY_UP	0.238975	0.713694	0.238975	0.729795	34	0.238975	0.713694	0.713694
RODRIGUES_NTN1_TARGETS_UP	0.239978	0.716079	0.239978	0.730315	16	0.239978	0.716079	0.716079
KUROZUMI_RESPONSE_TO_ONCOCYTIC_VIRUS_AND_CYCLIC_RGD	0.241236	0.709387	0.241236	0.730315	20	0.241236	0.709387	0.709387
AIYAR_COBRA1_TARGETS_UP	0.241256	0.705925	0.241256	0.730315	37	0.241256	0.705925	0.705925
INGA_TP53_TARGETS	0.241287	0.710462	0.241287	0.730315	17	0.241287	0.710462	0.710462
LIU_TOPBP1_TARGETS	0.241421	0.712562	0.241421	0.730315	14	0.241421	0.712562	0.712562
WANG_TNF_TARGETS	0.241544	0.707162	0.241544	0.730315	24	0.241544	0.707162	0.707162
TESAR_ALK_TARGETS_HUMAN_ES_4D_DN	0.241829	0.730905	0.241829	0.730315	6	0.241829	0.730905	0.730905
KERLEY_RESPONSE_TO_CISPLATIN_DN	0.24215	0.741043	0.24215	0.730315	5	0.24215	0.741043	0.741043
WINNEPENNINCKX_MELANOMA_METASTASIS_DN	0.242473	0.701434	0.242473	0.730315	44	0.242473	0.701434	0.701434
DELACROIX_RAR_BOUND_ES	0.242822	0.697543	0.242822	0.730315	450	0.242822	0.697543	0.697543
DELACROIX_RAR_TARGETS_UP	0.242822	0.70004	0.242822	0.730315	48	0.242822	0.70004	0.70004
KARAKAS_TGFB1_SIGNALING	0.24345	0.702938	0.24345	0.730315	18	0.24345	0.702938	0.702938
SWEET_KRAS_TARGETS_UP	0.243668	0.696166	0.243668	0.730315	83	0.243668	0.696166	0.696166
LEIN_ASTROCYTE_MARKERS	0.243771	0.697386	0.243771	0.730315	42	0.243771	0.697386	0.697386
ASGHARZADEH_NEUROBLASTOMA_POOR_SURVIVAL_DN	0.243784	0.697335	0.243784	0.730315	42	0.243784	0.697335	0.697335
RANKIN_ANGIOGENIC_TARGETS_OF_VHL_HIF2A_DN	0.243817	0.713303	0.243817	0.730315	8	0.243817	0.713303	0.713303
EBAUER_MYOGENIC_TARGETS_OF_PAX3_FOXO1_FUSION	0.243878	0.696588	0.243878	0.730315	49	0.243878	0.696588	0.696588
ROME_INSULIN_TARGETS_IN_MUSCLE_DN	0.243898	0.69451	0.243898	0.730315	188	0.243898	0.69451	0.69451
PEDERSEN_METASTASIS_BY_ERBB2_ISOFORM_6	0.243936	0.698444	0.243936	0.730315	29	0.243936	0.698444	0.698444
MAHADEVAN_IMATINIB_RESISTANCE_UP	0.244175	0.699767	0.244175	0.730315	21	0.244175	0.699767	0.699767
HOEGERKORP_CD44_TARGETS_TEMPORAL_UP	0.244334	0.710597	0.244334	0.730315	12	0.244334	0.710597	0.710597
GAJATE_RESPONSE_TO_TRABECTEDIN_UP	0.244505	0.694145	0.244505	0.730315	65	0.244505	0.694145	0.694145
SEITZ_NEOPLASTIC_TRANSFORMATION_BY_8P_DELETION_DN	0.244622	0.695943	0.244622	0.730315	30	0.244622	0.695943	0.695943
BROWNE_HCMV_INFECTION_24HR_DN	0.244735	0.692034	0.244735	0.730315	146	0.244735	0.692034	0.692034
ABE_VEGFA_TARGETS_2HR	0.244738	0.695031	0.244738	0.730315	34	0.244738	0.695031	0.695031
CHENG_TAF7L_TARGETS	0.244881	0.725127	0.244881	0.730315	6	0.244881	0.725127	0.725127
MCDOWELL_ACUTE_LUNG_INJURY_UP	0.245137	0.692864	0.245137	0.730315	45	0.245137	0.692864	0.692864
OUYANG_PROSTATE_CANCER_MARKERS	0.245156	0.697054	0.245156	0.730315	19	0.245156	0.697054	0.697054
OXFORD_RALA_AND_RALB_TARGETS_UP	0.245684	0.702524	0.245684	0.730716	10	0.245684	0.702524	0.702524
KIM_GLIS2_TARGETS_UP	0.246035	0.688769	0.246035	0.730716	84	0.246035	0.688769	0.688769
FOSTER_TOLERANT_MACROPHAGE_UP	0.246088	0.687695	0.246088	0.730716	152	0.246088	0.687695	0.687695
SHEDDEN_LUNG_CANCER_GOOD_SURVIVAL_A12	0.246249	0.686785	0.246249	0.730716	285	0.246249	0.686785	0.686785
GYORFFY_DOXORUBICIN_RESISTANCE	0.246396	0.688458	0.246396	0.730716	50	0.246396	0.688458	0.688458
NIELSEN_LEIOMYOSARCOMA_CNN1_UP	0.246708	0.693226	0.246708	0.730716	19	0.246708	0.693226	0.693226
NEBEN_AML_WITH_FLT3_OR_NRAS_DN	0.246878	0.697998	0.246878	0.730716	12	0.246878	0.697998	0.697998
PHONG_TNF_RESPONSE_VIA_P38_PARTIAL	0.247009	0.684738	0.247009	0.730716	160	0.247009	0.684738	0.684738
HOFFMANN_LARGE_TO_SMALL_PRE_BII_LYMPHOCYTE_DN	0.24765	0.683669	0.24765	0.731623	72	0.24765	0.683669	0.683669
SMIRNOV_CIRCULATING_ENDOTHELIOCYTES_IN_CANCER_UP	0.248	0.6816	0.248	0.731623	158	0.248	0.6816	0.6816
KASLER_HDAC7_TARGETS_2_DN	0.2481	0.684771	0.2481	0.731623	32	0.2481	0.684771	0.684771
HOFFMAN_CLOCK_TARGETS_DN	0.248408	0.69412	0.248408	0.731623	10	0.248408	0.69412	0.69412
SMID_BREAST_CANCER_RELAPSE_IN_BRAIN_DN	0.248484	0.680862	0.248484	0.731623	79	0.248484	0.680862	0.680862
SCIAN_INVERSED_TARGETS_OF_TP53_AND_TP73_UP	0.248606	0.691922	0.248606	0.731623	11	0.248606	0.691922	0.691922
NIELSEN_GIST_VS_SYNOVIAL_SARCOMA_UP	0.248932	0.686111	0.248932	0.73193	18	0.248932	0.686111	0.686111
XU_HGF_SIGNALING_NOT_VIA_AKT1_48HR_DN	0.24914	0.684723	0.24914	0.73193	18	0.24914	0.684723	0.684723
MIZUKAMI_HYPOXIA_UP	0.250885	0.683068	0.250885	0.735284	12	0.250885	0.683068	0.683068
NOUSHMEHR_GBM_GERMLINE_MUTATED	0.251135	0.689743	0.251135	0.735284	8	0.251135	0.689743	0.689743
BORCZUK_MALIGNANT_MESOTHELIOMA_DN	0.251162	0.672134	0.251162	0.735284	96	0.251162	0.672134	0.672134
HASINA_NOL7_TARGETS_UP	0.251188	0.681217	0.251188	0.735284	13	0.251188	0.681217	0.681217
SHIN_B_CELL_LYMPHOMA_CLUSTER_9	0.251461	0.676725	0.251461	0.735284	19	0.251461	0.676725	0.676725
CHIN_BREAST_CANCER_COPY_NUMBER_UP	0.251624	0.675214	0.251624	0.735284	26	0.251624	0.675214	0.675214
SHIN_B_CELL_LYMPHOMA_CLUSTER_6	0.251795	0.681168	0.251795	0.735284	11	0.251795	0.681168	0.681168
MARKEY_RB1_ACUTE_LOF_DN	0.252436	0.667418	0.252436	0.735472	223	0.252436	0.667418	0.667418
RUAN_RESPONSE_TO_TNF_DN	0.252841	0.667026	0.252841	0.735472	84	0.252841	0.667026	0.667026
SCHOEN_NFKB_SIGNALING	0.252937	0.669039	0.252937	0.735472	34	0.252937	0.669039	0.669039
FUNG_IL2_TARGETS_WITH_STAT5_BINDING_SITES	0.253245	0.686511	0.253245	0.735472	7	0.253245	0.686511	0.686511
GUENTHER_GROWTH_SPHERICAL_VS_ADHERENT_UP	0.253321	0.670121	0.253321	0.735472	21	0.253321	0.670121	0.670121
RUAN_RESPONSE_TO_TROGLITAZONE_UP	0.253331	0.669139	0.253331	0.735472	25	0.253331	0.669139	0.669139
MANALO_HYPOXIA_UP	0.253521	0.664039	0.253521	0.735472	204	0.253521	0.664039	0.664039
HERNANDEZ_MITOTIC_ARREST_BY_DOCETAXEL_2_UP	0.253589	0.665283	0.253589	0.735472	62	0.253589	0.665283	0.665283
NEWMAN_ERCC6_TARGETS_DN	0.253906	0.665445	0.253906	0.735764	39	0.253906	0.665445	0.665445
NIELSEN_SCHWANNOMA_DN	0.254671	0.667594	0.254671	0.736549	17	0.254671	0.667594	0.667594
FERRANDO_TAL1_NEIGHBORS	0.254674	0.666172	0.254674	0.736549	20	0.254674	0.666172	0.666172
VANDESLUIS_NORMAL_EMBRYOS_DN	0.254828	0.664815	0.254828	0.736549	25	0.254828	0.664815	0.664815
LIANG_HEMATOPOIESIS_STEM_CELL_NUMBER_QTL	0.255043	0.668055	0.255043	0.736549	16	0.255043	0.668055	0.668055
RASHI_RESPONSE_TO_IONIZING_RADIATION_4	0.256386	0.656583	0.256386	0.739288	59	0.256386	0.656583	0.656583
ZHU_CMV_8_HR_UP	0.256426	0.656956	0.256426	0.739288	47	0.256426	0.656956	0.656956
TORCHIA_TARGETS_OF_EWSR1_FLI1_FUSION_TOP20_DN	0.257171	0.659214	0.257171	0.740024	18	0.257171	0.659214	0.659214
SEMBA_FHIT_TARGETS_UP	0.257263	0.663777	0.257263	0.740024	11	0.257263	0.663777	0.663777
WANG_BARRETTS_ESOPHAGUS_DN	0.257333	0.656752	0.257333	0.740024	25	0.257333	0.656752	0.656752
LIAN_LIPA_TARGETS_3M	0.258313	0.650737	0.258313	0.741515	58	0.258313	0.650737	0.650737
FOURNIER_ACINAR_DEVELOPMENT_LATE_UP	0.258468	0.66111	0.258468	0.741515	10	0.258468	0.66111	0.66111
SCHURINGA_STAT5A_TARGETS_UP	0.258506	0.653808	0.258506	0.741515	21	0.258506	0.653808	0.653808
GOUYER_TATI_TARGETS_UP	0.258844	0.66157	0.258844	0.74179	10	0.258844	0.66157	0.66157
HOFMANN_MYELODYSPLASTIC_SYNDROM_RISK_DN	0.259038	0.653994	0.259038	0.74179	22	0.259038	0.653994	0.653994
RAFFEL_VEGFA_TARGETS_DN	0.260103	0.67261	0.260103	0.743405	5	0.260103	0.67261	0.67261
BOYLAN_MULTIPLE_MYELOMA_D_CLUSTER_UP	0.26018	0.647364	0.26018	0.743405	27	0.26018	0.647364	0.647364
SWEET_LUNG_CANCER_KRAS_UP	0.260364	0.642459	0.260364	0.743405	482	0.260364	0.642459	0.642459
POTTI_5FU_SENSITIVITY	0.260476	0.644817	0.260476	0.743405	41	0.260476	0.644817	0.644817
VALK_AML_CLUSTER_13	0.261039	0.644122	0.261039	0.744388	30	0.261039	0.644122	0.644122
PEDERSEN_METASTASIS_BY_ERBB2_ISOFORM_3	0.26136	0.646267	0.26136	0.744585	17	0.26136	0.646267	0.646267
MIKKELSEN_NPC_LCP_WITH_H3K4ME3	0.261642	0.640341	0.261642	0.744585	56	0.261642	0.640341	0.640341
ZHONG_RESPONSE_TO_AZACITIDINE_AND_TSA_UP	0.261765	0.638539	0.261765	0.744585	181	0.261765	0.638539	0.638539
LEI_HOXC8_TARGETS_DN	0.262063	0.64411	0.262063	0.744614	17	0.262063	0.64411	0.64411
IIZUKA_LIVER_CANCER_PROGRESSION_G1_G2_UP	0.26231	0.648707	0.26231	0.744614	12	0.26231	0.648707	0.648707
YAO_TEMPORAL_RESPONSE_TO_PROGESTERONE_CLUSTER_0	0.262431	0.637408	0.262431	0.744614	74	0.262431	0.637408	0.637408
MATZUK_CENTRAL_FOR_FEMALE_FERTILITY	0.262927	0.638345	0.262927	0.745398	29	0.262927	0.638345	0.638345
WEBER_METHYLATED_LCP_IN_SPERM_DN	0.263805	0.650776	0.263805	0.746817	7	0.263805	0.650776	0.650776
GOERING_BLOOD_HDL_CHOLESTEROL_QTL_TRANS	0.263978	0.640903	0.263978	0.746817	13	0.263978	0.640903	0.640903
LEIN_CEREBELLUM_MARKERS	0.264086	0.632172	0.264086	0.746817	82	0.264086	0.632172	0.632172
STARK_HYPPOCAMPUS_22Q11_DELETION_UP	0.265268	0.629472	0.265268	0.749126	50	0.265268	0.629472	0.629472
ALTEMEIER_RESPONSE_TO_LPS_WITH_MECHANICAL_VENTILATION	0.265343	0.627851	0.265343	0.749126	126	0.265343	0.627851	0.627851
FINETTI_BREAST_CANCERS_KINOME_BLUE	0.265966	0.630552	0.265966	0.749786	21	0.265966	0.630552	0.630552
GILDEA_METASTASIS	0.266018	0.628667	0.266018	0.749786	30	0.266018	0.628667	0.628667
URS_ADIPOCYTE_DIFFERENTIATION_UP	0.266353	0.625389	0.266353	0.749904	73	0.266353	0.625389	0.625389
SIMBULAN_PARP1_TARGETS_UP	0.266645	0.626863	0.266645	0.749904	31	0.266645	0.626863	0.626863
SHAFFER_IRF4_TARGETS_IN_PLASMA_CELL_VS_MATURE_B_LYMPHOCYTE	0.266721	0.624428	0.266721	0.749904	67	0.266721	0.624428	0.624428
KONDO_HYPOXIA	0.267167	0.637981	0.267167	0.750537	8	0.267167	0.637981	0.637981
ELVIDGE_HIF1A_AND_HIF2A_TARGETS_DN	0.268099	0.619654	0.268099	0.752025	103	0.268099	0.619654	0.619654
SONG_TARGETS_OF_IE86_CMV_PROTEIN	0.268558	0.61931	0.268558	0.752025	60	0.268558	0.61931	0.61931
DAZARD_UV_RESPONSE_CLUSTER_G3	0.26871	0.62756	0.26871	0.752025	14	0.26871	0.62756	0.62756
TONKS_TARGETS_OF_RUNX1_RUNX1T1_FUSION_HSC_DN	0.268918	0.616682	0.268918	0.752025	184	0.268918	0.616682	0.616682
HU_GENOTOXIN_ACTION_DIRECT_VS_INDIRECT_4HR	0.269016	0.618766	0.269016	0.752025	37	0.269016	0.618766	0.618766
LIU_IL13_MEMORY_MODEL_UP	0.269022	0.624466	0.269022	0.752025	17	0.269022	0.624466	0.624466
PETROVA_PROX1_TARGETS_DN	0.269305	0.616604	0.269305	0.752197	64	0.269305	0.616604	0.616604
VANHARANTA_UTERINE_FIBROID_UP	0.26983	0.615838	0.26983	0.752747	44	0.26983	0.615838	0.615838
WENG_POR_TARGETS_GLOBAL_DN	0.270206	0.617297	0.270206	0.752747	22	0.270206	0.617297	0.617297
OHM_EMBRYONIC_CARCINOMA_UP	0.270341	0.642015	0.270341	0.752747	6	0.270341	0.642015	0.642015
GAVIN_PDE3B_TARGETS	0.27111	0.615042	0.27111	0.752747	22	0.27111	0.615042	0.615042
ZEMBUTSU_SENSITIVITY_TO_CISPLATIN	0.271358	0.614754	0.271358	0.752747	20	0.271358	0.614754	0.614754
WU_ALZHEIMER_DISEASE_UP	0.271811	0.61615	0.271811	0.752747	13	0.271811	0.61615	0.61615
NAGASHIMA_NRG1_SIGNALING_DN	0.272393	0.607588	0.272393	0.752747	54	0.272393	0.607588	0.607588
RAY_ALZHEIMERS_DISEASE	0.272662	0.614305	0.272662	0.752747	13	0.272662	0.614305	0.614305
HOFFMAN_CLOCK_TARGETS_UP	0.272902	0.615695	0.272902	0.752747	10	0.272902	0.615695	0.615695
KANNAN_TP53_TARGETS_DN	0.27342	0.607918	0.27342	0.752747	21	0.27342	0.607918	0.607918
LINDSTEDT_DENDRITIC_CELL_MATURATION_C	0.273577	0.603568	0.273577	0.752747	68	0.273577	0.603568	0.603568
HERNANDEZ_ABERRANT_MITOSIS_BY_DOCETACEL_2NM_UP	0.273588	0.603323	0.273588	0.752747	80	0.273588	0.603323	0.603323
ZWANG_CLASS_2_TRANSIENTLY_INDUCED_BY_EGF	0.273621	0.604002	0.273621	0.752747	50	0.273621	0.604002	0.604002
SCHAVOLT_TARGETS_OF_TP53_AND_TP63	0.273695	0.609144	0.273695	0.752747	15	0.273695	0.609144	0.609144
THILLAINADESAN_ZNF217_TARGETS_DN	0.273888	0.615161	0.273888	0.752747	9	0.273888	0.615161	0.615161
BAKKER_FOXO3_TARGETS_UP	0.274245	0.601776	0.274245	0.752747	60	0.274245	0.601776	0.601776
AIGNER_ZEB1_TARGETS	0.274636	0.601867	0.274636	0.752747	35	0.274636	0.601867	0.601867
GERHOLD_RESPONSE_TO_TZD_DN	0.274804	0.607613	0.274804	0.752747	13	0.274804	0.607613	0.607613
BOCHKIS_FOXA2_TARGETS	0.27482	0.598542	0.27482	0.752747	421	0.27482	0.598542	0.598542
EHRLICH_ICF_SYNDROM_UP	0.27509	0.609872	0.27509	0.752747	11	0.27509	0.609872	0.609872
OHASHI_AURKB_TARGETS	0.275113	0.613215	0.275113	0.752747	8	0.275113	0.613215	0.613215
BROWNE_HCMV_INFECTION_4HR_DN	0.275384	0.597024	0.275384	0.752747	247	0.275384	0.597024	0.597024
YANAGIHARA_ESX1_TARGETS	0.275404	0.600866	0.275404	0.752747	28	0.275404	0.600866	0.600866
KOBAYASHI_EGFR_SIGNALING_24HR_UP	0.275521	0.597231	0.275521	0.752747	99	0.275521	0.597231	0.597231
ONDER_CDH1_TARGETS_1_DN	0.275524	0.596834	0.275524	0.752747	162	0.275524	0.596834	0.596834
NEWMAN_ERCC6_TARGETS_UP	0.276052	0.598687	0.276052	0.752747	26	0.276052	0.598687	0.598687
DARWICHE_PAPILLOMA_RISK_HIGH_DN	0.276141	0.594939	0.276141	0.752747	171	0.276141	0.594939	0.594939
NIKOLSKY_BREAST_CANCER_8Q12_Q22_AMPLICON	0.276169	0.595047	0.276169	0.752747	130	0.276169	0.595047	0.595047
KLEIN_PRIMARY_EFFUSION_LYMPHOMA_DN	0.27627	0.595772	0.27627	0.752747	57	0.27627	0.595772	0.595772
HALMOS_CEBPA_TARGETS_UP	0.276694	0.594704	0.276694	0.752747	51	0.276694	0.594704	0.594704
FOURNIER_ACINAR_DEVELOPMENT_EARLY_DN	0.276748	0.613951	0.276748	0.752747	6	0.276748	0.613951	0.613951
SANSOM_APC_TARGETS_UP	0.276795	0.593206	0.276795	0.752747	124	0.276795	0.593206	0.593206
TONKS_TARGETS_OF_RUNX1_RUNX1T1_FUSION_SUSTAINED_IN_GRANULOCYTE_UP	0.276804	0.599607	0.276804	0.752747	15	0.276804	0.599607	0.599607
KAAB_HEART_ATRIUM_VS_VENTRICLE_DN	0.277538	0.59056	0.277538	0.754074	258	0.277538	0.59056	0.59056
BUSA_SAM68_TARGETS_UP	0.277791	0.607357	0.277791	0.754074	7	0.277791	0.607357	0.607357
LUI_THYROID_CANCER_CLUSTER_1	0.277993	0.590908	0.277993	0.754074	49	0.277993	0.590908	0.590908
MIKKELSEN_PARTIALLY_REPROGRAMMED_TO_PLURIPOTENCY	0.278322	0.59926	0.278322	0.754074	10	0.278322	0.59926	0.59926
SCHMAHL_PDGF_SIGNALING	0.278518	0.600466	0.278518	0.754074	9	0.278518	0.600466	0.600466
OHM_METHYLATED_IN_ADULT_CANCERS	0.278622	0.591077	0.278622	0.754074	27	0.278622	0.591077	0.591077
LIU_IL13_PRIMING_MODEL	0.28021	0.58925	0.28021	0.756843	15	0.28021	0.58925	0.58925
MARKEY_RB1_ACUTE_LOF_UP	0.280239	0.582592	0.280239	0.756843	213	0.280239	0.582592	0.582592
SHARMA_PILOCYTIC_ASTROCYTOMA_LOCATION_DN	0.280334	0.599574	0.280334	0.756843	7	0.280334	0.599574	0.599574
FERRANDO_HOX11_NEIGHBORS	0.280604	0.58673	0.280604	0.756843	23	0.280604	0.58673	0.58673
KORKOLA_SEMINOMA_DN	0.281275	0.592266	0.281275	0.756843	11	0.281275	0.592266	0.592266
TONKS_TARGETS_OF_RUNX1_RUNX1T1_FUSION_GRANULOCYTE_UP	0.281415	0.580524	0.281415	0.756843	53	0.281415	0.580524	0.580524
SENESE_HDAC1_TARGETS_DN	0.281545	0.578663	0.281545	0.756843	243	0.281545	0.578663	0.578663
SCHLESINGER_H3K27ME3_IN_NORMAL_AND_METHYLATED_IN_CANCER	0.281704	0.581372	0.281704	0.756843	28	0.281704	0.581372	0.581372
GALIE_TUMOR_STEMNESS_GENES	0.281929	0.59825	0.281929	0.756843	6	0.281929	0.59825	0.59825
DAZARD_UV_RESPONSE_CLUSTER_G24	0.281999	0.580705	0.281999	0.756843	27	0.281999	0.580705	0.580705
LI_WILMS_TUMOR_VS_FETAL_KIDNEY_2_DN	0.28241	0.577773	0.28241	0.756843	51	0.28241	0.577773	0.577773
HOEGERKORP_CD44_TARGETS_DIRECT_UP	0.282882	0.578148	0.282882	0.756843	26	0.282882	0.578148	0.578148
PURBEY_TARGETS_OF_CTBP1_NOT_SATB1_DN	0.283046	0.574041	0.283046	0.756843	431	0.283046	0.574041	0.574041
LOPEZ_MESOTHELIOMA_SURVIVAL_DN	0.283055	0.582766	0.283055	0.756843	12	0.283055	0.582766	0.582766
HECKER_IFNB1_TARGETS	0.283278	0.574189	0.283278	0.756843	92	0.283278	0.574189	0.574189
ABDULRAHMAN_KIDNEY_CANCER_VHL_DN	0.28361	0.579532	0.28361	0.756843	14	0.28361	0.579532	0.579532
MYLLYKANGAS_AMPLIFICATION_HOT_SPOT_27	0.283803	0.582386	0.283803	0.756843	10	0.283803	0.582386	0.582386
BANDRES_RESPONSE_TO_CARMUSTIN_MGMT_48HR_DN	0.283838	0.572093	0.283838	0.756843	159	0.283838	0.572093	0.572093
ZEMBUTSU_SENSITIVITY_TO_MITOMYCIN	0.283872	0.577006	0.283872	0.756843	18	0.283872	0.577006	0.577006
WILCOX_PRESPONSE_TO_ROGESTERONE_UP	0.284162	0.571171	0.284162	0.757023	147	0.284162	0.571171	0.571171
BLUM_RESPONSE_TO_SALIRASIB_DN	0.284527	0.56974	0.284527	0.757404	330	0.284527	0.56974	0.56974
WANG_NEOPLASTIC_TRANSFORMATION_BY_CCND1_MYC	0.285222	0.572157	0.285222	0.75761	21	0.285222	0.572157	0.572157
FLOTHO_PEDIATRIC_ALL_THERAPY_RESPONSE_DN	0.285727	0.569273	0.285727	0.75761	29	0.285727	0.569273	0.569273
NIELSEN_LIPOSARCOMA_UP	0.285924	0.571195	0.285924	0.75761	18	0.285924	0.571195	0.571195
HAN_JNK_SINGALING_DN	0.285932	0.567812	0.285932	0.75761	39	0.285932	0.567812	0.567812
MAHADEVAN_GIST_MORPHOLOGICAL_SWITCH	0.285977	0.572197	0.285977	0.75761	15	0.285977	0.572197	0.572197
NADELLA_PRKAR1A_TARGETS_DN	0.286377	0.579253	0.286377	0.75761	8	0.286377	0.579253	0.579253
SILIGAN_TARGETS_OF_EWS_FLI1_FUSION_DN	0.286926	0.567877	0.286926	0.75761	18	0.286926	0.567877	0.567877
HUMMERICH_MALIGNANT_SKIN_TUMOR_UP	0.286947	0.568644	0.286947	0.75761	16	0.286947	0.568644	0.568644
WIEMANN_TELOMERE_SHORTENING_AND_CHRONIC_LIVER_DAMAGE_DN	0.28736	0.580399	0.28736	0.75761	6	0.28736	0.580399	0.580399
CROMER_METASTASIS_DN	0.28744	0.56205	0.28744	0.75761	80	0.28744	0.56205	0.56205
YAO_HOXA10_TARGETS_VIA_PROGESTERONE_DN	0.287487	0.566727	0.287487	0.75761	18	0.287487	0.566727	0.566727
SMIRNOV_RESPONSE_TO_IR_6HR_DN	0.287757	0.560844	0.287757	0.75761	114	0.287757	0.560844	0.560844
CASTELLANO_HRAS_AND_NRAS_TARGETS_DN	0.28779	0.576051	0.28779	0.75761	7	0.28779	0.576051	0.576051
BENNETT_SYSTEMIC_LUPUS_ERYTHEMATOSUS	0.287957	0.562798	0.287957	0.75761	29	0.287957	0.562798	0.562798
GAUSSMANN_MLL_AF4_FUSION_TARGETS_F_DN	0.288058	0.56195	0.288058	0.75761	33	0.288058	0.56195	0.56195
CHEOK_RESPONSE_TO_MERCAPTOPURINE_DN	0.288168	0.563705	0.288168	0.75761	21	0.288168	0.563705	0.563705
BOYLAN_MULTIPLE_MYELOMA_C_CLUSTER_DN	0.289412	0.558676	0.289412	0.760294	32	0.289412	0.558676	0.558676
NIKOLSKY_MUTATED_AND_AMPLIFIED_IN_BREAST_CANCER	0.28969	0.555268	0.28969	0.760435	94	0.28969	0.555268	0.555268
STANHILL_HRAS_TRANSFROMATION_UP	0.290202	0.567169	0.290202	0.760626	8	0.290202	0.567169	0.567169
TARTE_PLASMA_CELL_VS_B_LYMPHOCYTE_DN	0.29021	0.555494	0.29021	0.760626	37	0.29021	0.555494	0.555494
GRAHAM_CML_QUIESCENT_VS_NORMAL_DIVIDING_DN	0.290485	0.561354	0.290485	0.760761	11	0.290485	0.561354	0.561354
BURTON_ADIPOGENESIS_PEAK_AT_0HR	0.291297	0.551067	0.291297	0.762301	63	0.291297	0.551067	0.551067
BERENJENO_TRANSFORMED_BY_RHOA_FOREVER_UP	0.292447	0.551213	0.292447	0.763717	19	0.292447	0.551213	0.551213
YIH_RESPONSE_TO_ARSENITE_C3	0.292506	0.548648	0.292506	0.763717	36	0.292506	0.548648	0.548648
NELSON_RESPONSE_TO_ANDROGEN_DN	0.292621	0.550709	0.292621	0.763717	19	0.292621	0.550709	0.550709
SANSOM_APC_TARGETS	0.292883	0.545417	0.292883	0.763717	204	0.292883	0.545417	0.545417
VERHAAK_AML_WITH_NPM1_MUTATED_UP	0.29296	0.545263	0.29296	0.763717	181	0.29296	0.545263	0.545263
YAO_TEMPORAL_RESPONSE_TO_PROGESTERONE_CLUSTER_8	0.293241	0.545849	0.293241	0.763863	48	0.293241	0.545849	0.545849
BERTUCCI_INVASIVE_CARCINOMA_DUCTAL_VS_LOBULAR_DN	0.293958	0.543884	0.293958	0.7646	45	0.293958	0.543884	0.543884
DE_YY1_TARGETS_UP	0.293973	0.546832	0.293973	0.7646	19	0.293973	0.546832	0.546832
BOYLAN_MULTIPLE_MYELOMA_PCA3_UP	0.29452	0.541438	0.29452	0.765011	76	0.29452	0.541438	0.541438
WOOD_EBV_EBNA1_TARGETS_DN	0.294703	0.541596	0.294703	0.765011	47	0.294703	0.541596	0.541596
WEST_ADRENOCORTICAL_CARCINOMA_VS_ADENOMA_UP	0.294806	0.54414	0.294806	0.765011	20	0.294806	0.54414	0.54414
ENGELMANN_CANCER_PROGENITORS_DN	0.295585	0.538498	0.295585	0.765896	68	0.295585	0.538498	0.538498
XU_HGF_SIGNALING_NOT_VIA_AKT1_6HR	0.295597	0.541096	0.295597	0.765896	26	0.295597	0.541096	0.541096
BHATI_G2M_ARREST_BY_2METHOXYESTRADIOL_UP	0.29611	0.536436	0.29611	0.766234	118	0.29611	0.536436	0.536436
YEMELYANOV_GR_TARGETS_DN	0.296178	0.545135	0.296178	0.766234	10	0.296178	0.545135	0.545135
WALLACE_PROSTATE_CANCER_UP	0.296674	0.538539	0.296674	0.766935	20	0.296674	0.538539	0.538539
KANG_FLUOROURACIL_RESISTANCE_DN	0.297313	0.53795	0.297313	0.768001	16	0.297313	0.53795	0.53795
OXFORD_RALB_TARGETS_DN	0.297543	0.542359	0.297543	0.768014	9	0.297543	0.542359	0.542359
JEON_SMAD6_TARGETS_UP	0.298494	0.532434	0.298494	0.769884	24	0.298494	0.532434	0.532434
YU_MYC_TARGETS_UP	0.298937	0.529945	0.298937	0.770442	42	0.298937	0.529945	0.529945
DEBOSSCHER_NFKB_TARGETS_REPRESSED_BY_GLUCOCORTICOIDS	0.299299	0.530124	0.299299	0.770472	24	0.299299	0.530124	0.530124
JAZAG_TGFB1_SIGNALING_VIA_SMAD4_UP	0.299401	0.526964	0.299401	0.770472	107	0.299401	0.526964	0.526964
POMEROY_MEDULLOBLASTOMA_DESMOPLASIC_VS_CLASSIC_UP	0.299709	0.526694	0.299709	0.770562	61	0.299709	0.526694	0.526694
ROESSLER_LIVER_CANCER_METASTASIS_UP	0.299903	0.525489	0.299903	0.770562	107	0.299903	0.525489	0.525489
MATZUK_MEIOTIC_AND_DNA_REPAIR	0.300349	0.526031	0.300349	0.770562	39	0.300349	0.526031	0.526031
NAKAMURA_METASTASIS	0.300406	0.525429	0.300406	0.770562	46	0.300406	0.525429	0.525429
STEIN_ESRRA_TARGETS_RESPONSIVE_TO_ESTROGEN_DN	0.300569	0.52523	0.300569	0.770562	41	0.300569	0.52523	0.52523
OXFORD_RALA_TARGETS_DN	0.301528	0.529836	0.301528	0.771973	10	0.301528	0.529836	0.529836
GAUSSMANN_MLL_AF4_FUSION_TARGETS_F_UP	0.301764	0.519813	0.301764	0.771973	184	0.301764	0.519813	0.519813
WIERENGA_STAT5A_TARGETS_GROUP2	0.302166	0.519821	0.302166	0.771973	59	0.302166	0.519821	0.519821
GARCIA_TARGETS_OF_FLI1_AND_DAX1_DN	0.302624	0.517352	0.302624	0.771973	171	0.302624	0.517352	0.517352
HEDVAT_ELF4_TARGETS_UP	0.302703	0.524543	0.302703	0.771973	12	0.302703	0.524543	0.524543
DING_LUNG_CANCER_MUTATED_FREQUENTLY	0.302718	0.52433	0.302718	0.771973	12	0.302718	0.52433	0.52433
POMEROY_MEDULLOBLASTOMA_PROGNOSIS_UP	0.302912	0.517969	0.302912	0.771973	45	0.302912	0.517969	0.517969
HILLION_HMGA1B_TARGETS	0.303119	0.516368	0.303119	0.771973	91	0.303119	0.516368	0.516368
HUANG_FOXA2_TARGETS_UP	0.303162	0.517194	0.303162	0.771973	45	0.303162	0.517194	0.517194
MEISSNER_ES_ICP_WITH_H3K4ME3	0.30407	0.51527	0.30407	0.773708	33	0.30407	0.51527	0.51527
KAMMINGA_EZH2_TARGETS	0.304595	0.513482	0.304595	0.774463	41	0.304595	0.513482	0.513482
HAEGERSTRAND_RESPONSE_TO_IMATINIB	0.305255	0.519939	0.305255	0.775562	9	0.305255	0.519939	0.519939
MACLACHLAN_BRCA1_TARGETS_DN	0.305929	0.514432	0.305929	0.776694	16	0.305929	0.514432	0.514432
SHI_SPARC_TARGETS_DN	0.306705	0.51335	0.306705	0.777858	12	0.306705	0.51335	0.51335
GROSS_ELK3_TARGETS_UP	0.306845	0.5081	0.306845	0.777858	27	0.306845	0.5081	0.5081
ROSS_AML_WITH_AML1_ETO_FUSION	0.307392	0.504326	0.307392	0.778121	75	0.307392	0.504326	0.504326
SIMBULAN_UV_RESPONSE_IMMORTALIZED_DN	0.308102	0.504305	0.308102	0.778121	31	0.308102	0.504305	0.504305
SANA_TNF_SIGNALING_UP	0.308509	0.50104	0.308509	0.778121	83	0.308509	0.50104	0.50104
BOYLAN_MULTIPLE_MYELOMA_PCA1_DN	0.308696	0.51182	0.308696	0.778121	8	0.308696	0.51182	0.51182
VANHARANTA_UTERINE_FIBROID_DN	0.308721	0.500694	0.308721	0.778121	67	0.308721	0.500694	0.500694
YAO_TEMPORAL_RESPONSE_TO_PROGESTERONE_CLUSTER_9	0.308797	0.500307	0.308797	0.778121	76	0.308797	0.500307	0.500307
GROSS_HIF1A_TARGETS_UP	0.308838	0.51176	0.308838	0.778121	8	0.308838	0.51176	0.51176
GROSS_HYPOXIA_VIA_HIF1A_DN	0.308951	0.499544	0.308951	0.778121	110	0.308951	0.499544	0.499544
HOFFMANN_SMALL_PRE_BII_TO_IMMATURE_B_LYMPHOCYTE_UP	0.309235	0.499286	0.309235	0.778121	70	0.309235	0.499286	0.499286
HOSHIDA_LIVER_CANCER_SURVIVAL_DN	0.309242	0.498714	0.309242	0.778121	111	0.309242	0.498714	0.498714
HO_LIVER_CANCER_VASCULAR_INVASION	0.309632	0.504159	0.309632	0.778121	12	0.309632	0.504159	0.504159
MIKKELSEN_MEF_ICP_WITH_H3K4ME3_AND_H3K27ME3	0.309693	0.498885	0.309693	0.778121	37	0.309693	0.498885	0.498885
DAVICIONI_TARGETS_OF_PAX_FOXO1_FUSIONS_UP	0.30997	0.496242	0.30997	0.778241	254	0.30997	0.496242	0.496242
GAVIN_FOXP3_TARGETS_CLUSTER_P3	0.310856	0.493923	0.310856	0.77916	156	0.310856	0.493923	0.493923
ASTON_MAJOR_DEPRESSIVE_DISORDER_DN	0.31095	0.493658	0.31095	0.77916	156	0.31095	0.493658	0.493658
KAUFFMANN_MELANOMA_RELAPSE_UP	0.311366	0.49345	0.311366	0.77916	58	0.311366	0.49345	0.49345
JEPSEN_SMRT_TARGETS	0.311404	0.494279	0.311404	0.77916	33	0.311404	0.494279	0.494279
SCHAEFFER_PROSTATE_DEVELOPMENT_6HR_UP	0.311481	0.492104	0.311481	0.77916	173	0.311481	0.492104	0.492104
FERRARI_RESPONSE_TO_FENRETINIDE_UP	0.312301	0.492977	0.312301	0.779935	22	0.312301	0.492977	0.492977
JOHANSSON_BRAIN_CANCER_EARLY_VS_LATE_UP	0.312465	0.502083	0.312465	0.779935	7	0.312465	0.502083	0.502083
TRAYNOR_RETT_SYNDROM_DN	0.312478	0.493356	0.312478	0.779935	18	0.312478	0.493356	0.493356
KAAB_FAILED_HEART_ATRIUM_UP	0.312913	0.490049	0.312913	0.780057	38	0.312913	0.490049	0.490049
FIGUEROA_AML_METHYLATION_CLUSTER_1_UP	0.312986	0.488054	0.312986	0.780057	118	0.312986	0.488054	0.488054
MASSARWEH_TAMOXIFEN_RESISTANCE_UP	0.313226	0.486861	0.313226	0.780084	563	0.313226	0.486861	0.486861
SCHAEFFER_PROSTATE_DEVELOPMENT_AND_CANCER_BOX2_DN	0.313922	0.497478	0.313922	0.780595	7	0.313922	0.497478	0.497478
LABBE_TGFB1_TARGETS_DN	0.314065	0.485077	0.314065	0.780595	107	0.314065	0.485077	0.485077
BERGER_MBD2_TARGETS	0.31412	0.501087	0.31412	0.780595	6	0.31412	0.501087	0.501087
DAUER_STAT3_TARGETS_DN	0.31459	0.484467	0.31459	0.780768	50	0.31459	0.484467	0.484467
WANG_METASTASIS_OF_BREAST_CANCER_ESR1_DN	0.314648	0.485698	0.314648	0.780768	27	0.314648	0.485698	0.485698
MURAKAMI_UV_RESPONSE_1HR_DN	0.315319	0.489251	0.315319	0.78156	10	0.315319	0.489251	0.489251
SILIGAN_TARGETS_OF_EWS_FLI1_FUSION_UP	0.315617	0.486437	0.315617	0.78156	14	0.315617	0.486437	0.486437
JI_CARCINOGENESIS_BY_KRAS_AND_STK11_DN	0.31581	0.484172	0.31581	0.78156	17	0.31581	0.484172	0.484172
SABATES_COLORECTAL_ADENOMA_SIZE_DN	0.315886	0.484967	0.315886	0.78156	14	0.315886	0.484967	0.484967
WOO_LIVER_CANCER_RECURRENCE_UP	0.316167	0.479158	0.316167	0.781686	105	0.316167	0.479158	0.479158
SIMBULAN_UV_RESPONSE_NORMAL_UP	0.316793	0.486503	0.316793	0.782666	9	0.316793	0.486503	0.486503
BRUNEAU_HEART_GREAT_VESSELS_AND_VALVULOGENESIS	0.317743	0.484605	0.317743	0.784121	8	0.317743	0.484605	0.484605
CAFFAREL_RESPONSE_TO_THC_24HR_3_DN	0.317871	0.479877	0.317871	0.784121	13	0.317871	0.479877	0.479877
BROWNE_HCMV_INFECTION_12HR_DN	0.318074	0.473842	0.318074	0.784121	98	0.318074	0.473842	0.473842
AMIT_SERUM_RESPONSE_60_MCF10A	0.31873	0.472557	0.31873	0.785169	57	0.31873	0.472557	0.472557
ABBUD_LIF_SIGNALING_1_DN	0.319696	0.471421	0.319696	0.786981	26	0.319696	0.471421	0.471421
CHUANG_OXIDATIVE_STRESS_RESPONSE_DN	0.320093	0.47533	0.320093	0.787387	11	0.320093	0.47533	0.47533
JOSEPH_RESPONSE_TO_SODIUM_BUTYRATE_UP	0.320861	0.467703	0.320861	0.787626	31	0.320861	0.467703	0.467703
KOYAMA_SEMA3B_TARGETS_DN	0.321253	0.46438	0.321253	0.787626	391	0.321253	0.46438	0.46438
SINGH_NFE2L2_TARGETS	0.321266	0.469517	0.321266	0.787626	15	0.321266	0.469517	0.469517
JAZAG_TGFB1_SIGNALING_VIA_SMAD4_DN	0.321539	0.464547	0.321539	0.787626	65	0.321539	0.464547	0.464547
CADWELL_ATG16L1_TARGETS_DN	0.321882	0.463581	0.321882	0.787626	67	0.321882	0.463581	0.463581
NIKOLSKY_BREAST_CANCER_8P12_P11_AMPLICON	0.321917	0.463653	0.321917	0.787626	55	0.321917	0.463653	0.463653
NIKOLSKY_BREAST_CANCER_17P11_AMPLICON	0.321932	0.470272	0.321932	0.787626	10	0.321932	0.470272	0.470272
PEPPER_CHRONIC_LYMPHOCYTIC_LEUKEMIA_UP	0.322057	0.464272	0.322057	0.787626	33	0.322057	0.464272	0.464272
ZHENG_FOXP3_TARGETS_IN_T_LYMPHOCYTE_UP	0.322374	0.46827	0.322374	0.787626	12	0.322374	0.46827	0.46827
FUJII_YBX1_TARGETS_DN	0.322588	0.460836	0.322588	0.787626	202	0.322588	0.460836	0.460836
PARK_OSTEOBLAST_DIFFERENTIATION_BY_PHENYLAMIL_DN	0.322866	0.473982	0.322866	0.787626	6	0.322866	0.473982	0.473982
ZHANG_TARGETS_OF_EWSR1_FLI1_FUSION	0.323091	0.459883	0.323091	0.787626	87	0.323091	0.459883	0.459883
ABRAHAM_ALPC_VS_MULTIPLE_MYELOMA_UP	0.323334	0.461391	0.323334	0.787626	26	0.323334	0.461391	0.461391
BENPORATH_ES_CORE_NINE_CORRELATED	0.323432	0.458854	0.323432	0.787626	100	0.323432	0.458854	0.458854
EINAV_INTERFERON_SIGNATURE_IN_CANCER	0.324373	0.458234	0.324373	0.788879	27	0.324373	0.458234	0.458234
KIM_LRRC3B_TARGETS	0.324634	0.45769	0.324634	0.788879	30	0.324634	0.45769	0.45769
BERNARD_PPAPDC1B_TARGETS_DN	0.324642	0.456139	0.324642	0.788879	55	0.324642	0.456139	0.456139
TSUTSUMI_FBXW8_TARGETS	0.325898	0.461715	0.325898	0.79075	8	0.325898	0.461715	0.461715
HELLER_HDAC_TARGETS_SILENCED_BY_METHYLATION_DN	0.325982	0.451285	0.325982	0.79075	274	0.325982	0.451285	0.451285
NADLER_HYPERGLYCEMIA_AT_OBESITY	0.326109	0.45192	0.326109	0.79075	56	0.326109	0.45192	0.45192
CROONQUIST_NRAS_SIGNALING_UP	0.326481	0.45141	0.326481	0.791088	40	0.326481	0.45141	0.45141
LI_WILMS_TUMOR_VS_FETAL_KIDNEY_1_DN	0.327168	0.448164	0.327168	0.792107	162	0.327168	0.448164	0.448164
WANG_RESPONSE_TO_BEXAROTENE_UP	0.327367	0.449341	0.327367	0.792107	34	0.327367	0.449341	0.449341
XU_AKT1_TARGETS_48HR	0.327978	0.454509	0.327978	0.792329	9	0.327978	0.454509	0.454509
GRANDVAUX_IRF3_TARGETS_UP	0.327996	0.451602	0.327996	0.792329	15	0.327996	0.451602	0.451602
GARGALOVIC_RESPONSE_TO_OXIDIZED_PHOSPHOLIPIDS_MAGENTA_UP	0.328157	0.447601	0.328157	0.792329	27	0.328157	0.447601	0.447601
KIM_GERMINAL_CENTER_T_HELPER_DN	0.32869	0.446549	0.32869	0.793053	24	0.32869	0.446549	0.446549
RODWELL_AGING_KIDNEY_NO_BLOOD_DN	0.329269	0.4424	0.329269	0.793657	146	0.329269	0.4424	0.4424
HOOI_ST7_TARGETS_DN	0.329511	0.441847	0.329511	0.793657	114	0.329511	0.441847	0.441847
INAMURA_LUNG_CANCER_SCC_DN	0.330129	0.444754	0.330129	0.793657	14	0.330129	0.444754	0.444754
VERRECCHIA_RESPONSE_TO_TGFB1_C6	0.330188	0.456797	0.330188	0.793657	5	0.330188	0.456797	0.456797
WHITFIELD_CELL_CYCLE_S	0.330587	0.438758	0.330587	0.793657	151	0.330587	0.438758	0.438758
OHM_EMBRYONIC_CARCINOMA_DN	0.330786	0.447276	0.330786	0.793657	8	0.330786	0.447276	0.447276
TSAI_RESPONSE_TO_RADIATION_THERAPY	0.33086	0.43976	0.33086	0.793657	32	0.33086	0.43976	0.43976
SCHAEFFER_PROSTATE_DEVELOPMENT_AND_CANCER_BOX6_UP	0.330973	0.446955	0.330973	0.793657	8	0.330973	0.446955	0.446955
BASSO_CD40_SIGNALING_DN	0.331041	0.438091	0.331041	0.793657	66	0.331041	0.438091	0.438091
CHANG_POU5F1_TARGETS_DN	0.331924	0.445437	0.331924	0.795202	8	0.331924	0.445437	0.445437
DAIRKEE_CANCER_PRONE_RESPONSE_E2	0.332402	0.435727	0.332402	0.795202	28	0.332402	0.435727	0.435727
DEMAGALHAES_AGING_UP	0.332582	0.434015	0.332582	0.795202	55	0.332582	0.434015	0.434015
GALIE_TUMOR_ANGIOGENESIS	0.33262	0.442257	0.33262	0.795202	8	0.33262	0.442257	0.442257
WHITESIDE_CISPLATIN_RESISTANCE_UP	0.332969	0.438205	0.332969	0.795477	11	0.332969	0.438205	0.438205
LINDSTEDT_DENDRITIC_CELL_MATURATION_D	0.333384	0.431576	0.333384	0.79591	67	0.333384	0.431576	0.431576
BAE_BRCA1_TARGETS_DN	0.333737	0.43168	0.333737	0.796194	32	0.333737	0.43168	0.43168
GRANDVAUX_IRF3_TARGETS_DN	0.334067	0.432458	0.334067	0.796424	19	0.334067	0.432458	0.432458
VERNELL_RETINOBLASTOMA_PATHWAY_DN	0.334951	0.429354	0.334951	0.797966	22	0.334951	0.429354	0.429354
ZWANG_EGF_INTERVAL_UP	0.335361	0.425832	0.335361	0.797966	94	0.335361	0.425832	0.425832
LEE_LIVER_CANCER_MYC_UP	0.335665	0.425534	0.335665	0.797966	53	0.335665	0.425534	0.425534
ZUCCHI_METASTASIS_DN	0.335734	0.42564	0.335734	0.797966	43	0.335734	0.42564	0.42564
HEIDENBLAD_AMPLICON_12P11_12_UP	0.335887	0.425747	0.335887	0.797966	33	0.335887	0.425747	0.425747
NIELSEN_LEIOMYOSARCOMA_UP	0.337701	0.422391	0.337701	0.799943	18	0.337701	0.422391	0.422391
BOSCO_INTERFERON_INDUCED_ANTIVIRAL_MODULE	0.337719	0.419532	0.337719	0.799943	75	0.337719	0.419532	0.419532
DUTERTRE_ESTRADIOL_RESPONSE_6HR_DN	0.337739	0.419346	0.337739	0.799943	90	0.337739	0.419346	0.419346
HELLER_SILENCED_BY_METHYLATION_DN	0.337925	0.418736	0.337925	0.799943	103	0.337925	0.418736	0.418736
KIM_GASTRIC_CANCER_CHEMOSENSITIVITY	0.338281	0.417781	0.338281	0.799943	100	0.338281	0.417781	0.417781
CALVET_IRINOTECAN_SENSITIVE_VS_RESISTANT_UP	0.338293	0.432951	0.338293	0.799943	5	0.338293	0.432951	0.432951
BOYAULT_LIVER_CANCER_SUBCLASS_G5_DN	0.338365	0.41963	0.338365	0.799943	27	0.338365	0.41963	0.41963
ZIRN_TRETINOIN_RESPONSE_WT1_DN	0.339346	0.430813	0.339346	0.801705	5	0.339346	0.430813	0.430813
BAKER_HEMATOPOIESIS_STAT3_TARGETS	0.339826	0.417517	0.339826	0.802282	16	0.339826	0.417517	0.417517
RAO_BOUND_BY_SALL4	0.34013	0.412385	0.34013	0.802418	222	0.34013	0.412385	0.412385
ZWANG_TRANSIENTLY_UP_BY_1ST_EGF_PULSE_ONLY	0.340925	0.409975	0.340925	0.802418	1724	0.340925	0.409975	0.409975
BOYERINAS_ONCOFETAL_TARGETS_OF_LET7A1	0.341805	0.413425	0.341805	0.802418	12	0.341805	0.413425	0.413425
MYLLYKANGAS_AMPLIFICATION_HOT_SPOT_11	0.341879	0.438493	0.341879	0.802418	3	0.341879	0.438493	0.438493
ALONSO_METASTASIS_EMT_UP	0.341885	0.409555	0.341885	0.802418	36	0.341885	0.409555	0.409555
TERAMOTO_OPN_TARGETS_CLUSTER_1	0.342211	0.412627	0.342211	0.802418	13	0.342211	0.412627	0.412627
ZHANG_RESPONSE_TO_IKK_INHIBITOR_AND_TNF_UP	0.342618	0.405606	0.342618	0.802418	219	0.342618	0.405606	0.405606
RASHI_RESPONSE_TO_IONIZING_RADIATION_1	0.342693	0.406501	0.342693	0.802418	44	0.342693	0.406501	0.406501
PRAMOONJAGO_SOX4_TARGETS_UP	0.342828	0.40594	0.342828	0.802418	51	0.342828	0.40594	0.40594
STARK_BRAIN_22Q11_DELETION	0.342893	0.411236	0.342893	0.802418	11	0.342893	0.411236	0.411236
GENTLES_LEUKEMIC_STEM_CELL_UP	0.343141	0.406118	0.343141	0.802418	28	0.343141	0.406118	0.406118
GAVIN_FOXP3_TARGETS_CLUSTER_P7	0.343158	0.404591	0.343158	0.802418	87	0.343158	0.404591	0.404591
MCMURRAY_TP53_HRAS_COOPERATION_RESPONSE_UP	0.343355	0.405679	0.343355	0.802418	26	0.343355	0.405679	0.405679
CALVET_IRINOTECAN_SENSITIVE_VS_REVERTED_DN	0.343921	0.416723	0.343921	0.802418	5	0.343921	0.416723	0.416723
RAMASWAMY_METASTASIS_DN	0.344338	0.401656	0.344338	0.802418	60	0.344338	0.401656	0.401656
MATTHEWS_SKIN_CARCINOGENESIS_VIA_JUN	0.344951	0.402972	0.344951	0.802418	16	0.344951	0.402972	0.402972
TURJANSKI_MAPK14_TARGETS	0.345059	0.405206	0.345059	0.802418	10	0.345059	0.405206	0.405206
ZHANG_INTERFERON_RESPONSE	0.345117	0.401352	0.345117	0.802418	23	0.345117	0.401352	0.401352
VALK_AML_WITH_FLT3_ITD	0.345309	0.399594	0.345309	0.802418	39	0.345309	0.399594	0.399594
HALMOS_CEBPA_TARGETS_DN	0.345325	0.39932	0.345325	0.802418	45	0.345325	0.39932	0.39932
MOOTHA_GLUCONEOGENESIS	0.345401	0.399634	0.345401	0.802418	32	0.345401	0.399634	0.399634
ONDER_CDH1_TARGETS_2_UP	0.34548	0.397786	0.34548	0.802418	254	0.34548	0.397786	0.397786
KOBAYASHI_RESPONSE_TO_ROMIDEPSIN	0.3456	0.400664	0.3456	0.802418	18	0.3456	0.400664	0.400664
OSWALD_HEMATOPOIETIC_STEM_CELL_IN_COLLAGEN_GEL_UP	0.345611	0.397446	0.345611	0.802418	231	0.345611	0.397446	0.397446
BROWNE_HCMV_INFECTION_16HR_DN	0.34578	0.397451	0.34578	0.802418	85	0.34578	0.397451	0.397451
DUTERTRE_ESTRADIOL_RESPONSE_24HR_DN	0.346033	0.396168	0.346033	0.802457	501	0.346033	0.396168	0.396168
LIU_IL13_MEMORY_MODEL_DN	0.346749	0.415586	0.346749	0.803568	5	0.346749	0.415586	0.415586
IZADPANAH_STEM_CELL_ADIPOSE_VS_BONE_UP	0.347205	0.393338	0.347205	0.803733	125	0.347205	0.393338	0.393338
YU_BAP1_TARGETS	0.347468	0.394407	0.347468	0.803733	28	0.347468	0.394407	0.394407
GERHOLD_RESPONSE_TO_TZD_UP	0.347528	0.403975	0.347528	0.803733	6	0.347528	0.403975	0.403975
CUI_GLUCOSE_DEPRIVATION	0.348015	0.391666	0.348015	0.804312	60	0.348015	0.391666	0.391666
MARIADASON_RESPONSE_TO_BUTYRATE_CURCUMIN_SULINDAC_TSA_2	0.348953	0.397691	0.348953	0.804806	7	0.348953	0.397691	0.397691
SCHUETZ_BREAST_CANCER_DUCTAL_INVASIVE_UP	0.349084	0.387967	0.349084	0.804806	346	0.349084	0.387967	0.387967
DEURIG_T_CELL_PROLYMPHOCYTIC_LEUKEMIA_UP	0.349214	0.387601	0.349214	0.804806	356	0.349214	0.387601	0.387601
YANG_MUC2_TARGETS_DUODENUM_6MO_DN	0.349393	0.39052	0.349393	0.804806	19	0.349393	0.39052	0.39052
TERAMOTO_OPN_TARGETS_CLUSTER_8	0.349412	0.395991	0.349412	0.804806	8	0.349412	0.395991	0.395991
GUTIERREZ_WALDENSTROEMS_MACROGLOBULINEMIA_1_UP	0.350568	0.392563	0.350568	0.806816	9	0.350568	0.392563	0.392563
BERENJENO_ROCK_SIGNALING_NOT_VIA_RHOA_DN	0.350759	0.384446	0.350759	0.806816	48	0.350759	0.384446	0.384446
WEBER_METHYLATED_ICP_IN_SPERM_UP	0.351815	0.39061	0.351815	0.807032	8	0.351815	0.39061	0.39061
STEINER_ERYTHROCYTE_MEMBRANE_GENES	0.351863	0.384229	0.351863	0.807032	15	0.351863	0.384229	0.384229
MELLMAN_TUT1_TARGETS_DN	0.35229	0.380375	0.35229	0.807032	47	0.35229	0.380375	0.380375
MANTOVANI_NFKB_TARGETS_DN	0.352732	0.385408	0.352732	0.807032	11	0.352732	0.385408	0.385408
WHITFIELD_CELL_CYCLE_G2	0.353036	0.377494	0.353036	0.807032	174	0.353036	0.377494	0.377494
GAUSSMANN_MLL_AF4_FUSION_TARGETS_A_UP	0.353505	0.376161	0.353505	0.807032	189	0.353505	0.376161	0.376161
YAO_TEMPORAL_RESPONSE_TO_PROGESTERONE_CLUSTER_2	0.353793	0.375765	0.353793	0.807032	82	0.353793	0.375765	0.375765
IWANAGA_CARCINOGENESIS_BY_KRAS_DN	0.35409	0.374754	0.35409	0.807032	119	0.35409	0.374754	0.374754
HORIUCHI_WTAP_TARGETS_UP	0.354417	0.373608	0.354417	0.807032	289	0.354417	0.373608	0.373608
DELLA_RESPONSE_TO_TSA_AND_BUTYRATE	0.354868	0.374974	0.354868	0.807032	21	0.354868	0.374974	0.374974
SANSOM_WNT_PATHWAY_REQUIRE_MYC	0.354957	0.372929	0.354957	0.807032	57	0.354957	0.372929	0.372929
DER_IFN_BETA_RESPONSE_DN	0.354963	0.381622	0.354963	0.807032	7	0.354963	0.381622	0.381622
CAIRO_HEPATOBLASTOMA_CLASSES_DN	0.354968	0.372204	0.354968	0.807032	208	0.354968	0.372204	0.372204
VERHAAK_GLIOBLASTOMA_CLASSICAL	0.355109	0.371823	0.355109	0.807032	205	0.355109	0.371823	0.371823
WANG_NFKB_TARGETS	0.355196	0.373662	0.355196	0.807032	24	0.355196	0.373662	0.373662
BHATI_G2M_ARREST_BY_2METHOXYESTRADIOL_DN	0.355404	0.371203	0.355404	0.807032	124	0.355404	0.371203	0.371203
AZARE_STAT3_TARGETS	0.35553	0.372872	0.35553	0.807032	23	0.35553	0.372872	0.372872
LENAOUR_DENDRITIC_CELL_MATURATION_DN	0.355543	0.370816	0.355543	0.807032	127	0.355543	0.370816	0.370816
JAZAG_TGFB1_SIGNALING_DN	0.356018	0.370718	0.356018	0.807032	34	0.356018	0.370718	0.370718
FRIDMAN_SENESCENCE_DN	0.3561	0.37392	0.3561	0.807032	12	0.3561	0.37392	0.37392
ZEILSTRA_CD44_TARGETS_UP	0.356179	0.378795	0.356179	0.807032	7	0.356179	0.378795	0.378795
BOYAULT_LIVER_CANCER_SUBCLASS_G6_UP	0.356663	0.368234	0.356663	0.807032	64	0.356663	0.368234	0.368234
STEIN_ESRRA_TARGETS_RESPONSIVE_TO_ESTROGEN_UP	0.356682	0.369234	0.356682	0.807032	31	0.356682	0.369234	0.369234
JIANG_TIP30_TARGETS_DN	0.356878	0.369947	0.356878	0.807032	24	0.356878	0.369947	0.369947
LIAO_HAVE_SOX4_BINDING_SITES	0.357218	0.367252	0.357218	0.807032	40	0.357218	0.367252	0.367252
TRAYNOR_RETT_SYNDROM_UP	0.357556	0.366315	0.357556	0.807032	43	0.357556	0.366315	0.366315
BRUNO_HEMATOPOIESIS	0.357832	0.365074	0.357832	0.807032	65	0.357832	0.365074	0.365074
HESSON_TUMOR_SUPPRESSOR_CLUSTER_3P21_3	0.357845	0.374387	0.357845	0.807032	7	0.357845	0.374387	0.374387
PEDERSEN_TARGETS_OF_611CTF_ISOFORM_OF_ERBB2	0.357903	0.36477	0.357903	0.807032	76	0.357903	0.36477	0.36477
NAKAMURA_ADIPOGENESIS_EARLY_UP	0.357969	0.364701	0.357969	0.807032	65	0.357969	0.364701	0.364701
SANCHEZ_MDM2_TARGETS	0.358532	0.366115	0.358532	0.807635	15	0.358532	0.366115	0.366115
MORI_MATURE_B_LYMPHOCYTE_DN	0.358712	0.362702	0.358712	0.807635	75	0.358712	0.362702	0.362702
WU_HBX_TARGETS_3_UP	0.359272	0.363766	0.359272	0.808361	18	0.359272	0.363766	0.363766
NIKOLSKY_BREAST_CANCER_5P15_AMPLICON	0.359886	0.360855	0.359886	0.808984	26	0.359886	0.360855	0.360855
COATES_MACROPHAGE_M1_VS_M2_DN	0.36051	0.357765	0.36051	0.808984	77	0.36051	0.357765	0.357765
VISALA_RESPONSE_TO_HEAT_SHOCK_AND_AGING_UP	0.360739	0.360327	0.360739	0.808984	15	0.360739	0.360327	0.360327
GALI_TP53_TARGETS_APOPTOTIC_DN	0.360755	0.366913	0.360755	0.808984	6	0.360755	0.366913	0.366913
FUNG_IL2_SIGNALING_1	0.360903	0.361695	0.360903	0.808984	11	0.360903	0.361695	0.361695
SCHAEFFER_PROSTATE_DEVELOPMENT_AND_CANCER_BOX5_DN	0.361309	0.363415	0.361309	0.808984	7	0.361309	0.363415	0.363415
BENPORATH_NOS_TARGETS	0.36185	0.353809	0.36185	0.808984	173	0.36185	0.353809	0.353809
WINNEPENNINCKX_MELANOMA_METASTASIS_UP	0.361924	0.353669	0.361924	0.808984	159	0.361924	0.353669	0.353669
VILIMAS_NOTCH1_TARGETS_DN	0.36194	0.355974	0.36194	0.808984	20	0.36194	0.355974	0.355974
ZHU_CMV_24_HR_DN	0.36206	0.353552	0.36206	0.808984	90	0.36206	0.353552	0.353552
TOMLINS_METASTASIS_UP	0.362164	0.357175	0.362164	0.808984	14	0.362164	0.357175	0.357175
CALVET_IRINOTECAN_SENSITIVE_VS_RESISTANT_DN	0.362914	0.363806	0.362914	0.809344	5	0.362914	0.363806	0.363806
VANLOO_SP3_TARGETS_DN	0.363083	0.350803	0.363083	0.809344	88	0.363083	0.350803	0.350803
REICHERT_G1S_REGULATORS_AS_PI3K_TARGETS	0.363287	0.3573	0.363287	0.809344	8	0.363287	0.3573	0.3573
RIZKI_TUMOR_INVASIVENESS_2D_UP	0.363424	0.350146	0.363424	0.809344	68	0.363424	0.350146	0.350146
CHEMELLO_SOLEUS_VS_EDL_MYOFIBERS_UP	0.364346	0.348355	0.364346	0.809344	35	0.364346	0.348355	0.348355
WIERENGA_STAT5A_TARGETS_DN	0.364357	0.347075	0.364357	0.809344	207	0.364357	0.347075	0.347075
NIKOLSKY_OVERCONNECTED_IN_BREAST_CANCER	0.364372	0.349302	0.364372	0.809344	22	0.364372	0.349302	0.349302
WANG_ESOPHAGUS_CANCER_PROGRESSION_UP	0.364475	0.354372	0.364475	0.809344	8	0.364475	0.354372	0.354372
NIKOLSKY_BREAST_CANCER_20P13_AMPLICON	0.365143	0.353662	0.365143	0.809344	8	0.365143	0.353662	0.353662
WAMUNYOKOLI_OVARIAN_CANCER_GRADES_1_2_DN	0.365235	0.345339	0.365235	0.809344	63	0.365235	0.345339	0.345339
YANG_MUC2_TARGETS_DUODENUM_3MO_DN	0.365349	0.34687	0.365349	0.809344	21	0.365349	0.34687	0.34687
KAPOSI_LIVER_CANCER_MET_DN	0.365469	0.354754	0.365469	0.809344	6	0.365469	0.354754	0.354754
SENESE_HDAC3_TARGETS_DN	0.365945	0.342705	0.365945	0.809344	516	0.365945	0.342705	0.342705
RIGGINS_TAMOXIFEN_RESISTANCE_DN	0.366211	0.342126	0.366211	0.809344	219	0.366211	0.342126	0.342126
ROSS_ACUTE_MYELOID_LEUKEMIA_CBF	0.36628	0.342323	0.36628	0.809344	81	0.36628	0.342323	0.342323
ACEVEDO_LIVER_CANCER_WITH_H3K9ME3_UP	0.366322	0.34198	0.366322	0.809344	130	0.366322	0.34198	0.34198
DARWICHE_PAPILLOMA_RISK_LOW_DN	0.366447	0.341588	0.366447	0.809344	156	0.366447	0.341588	0.341588
GAUSSMANN_MLL_AF4_FUSION_TARGETS_E_DN	0.366608	0.343243	0.366608	0.809344	21	0.366608	0.343243	0.343243
BOYAULT_LIVER_CANCER_SUBCLASS_G1_DN	0.368246	0.337738	0.368246	0.812219	40	0.368246	0.337738	0.337738
AMIT_SERUM_RESPONSE_120_MCF10A	0.368388	0.336884	0.368388	0.812219	64	0.368388	0.336884	0.336884
DELASERNA_TARGETS_OF_MYOD_AND_SMARCA4	0.369061	0.339034	0.369061	0.813178	11	0.369061	0.339034	0.339034
OXFORD_RALB_TARGETS_UP	0.369707	0.339437	0.369707	0.813648	8	0.369707	0.339437	0.339437
SANA_TNF_SIGNALING_DN	0.369862	0.332767	0.369862	0.813648	88	0.369862	0.332767	0.332767
NIKOLSKY_BREAST_CANCER_21Q22_AMPLICON	0.369992	0.335469	0.369992	0.813648	14	0.369992	0.335469	0.335469
FUKUSHIMA_TNFSF11_TARGETS	0.370769	0.333193	0.370769	0.814769	16	0.370769	0.333193	0.333193
ZEMBUTSU_SENSITIVITY_TO_VINBLASTINE	0.371223	0.331308	0.371223	0.814769	18	0.371223	0.331308	0.331308
WOOD_EBV_EBNA1_TARGETS_UP	0.371386	0.328602	0.371386	0.814769	110	0.371386	0.328602	0.328602
WU_HBX_TARGETS_2_UP	0.37146	0.330192	0.37146	0.814769	23	0.37146	0.330192	0.330192
FARMER_BREAST_CANCER_CLUSTER_2	0.372564	0.326859	0.372564	0.816664	33	0.372564	0.326859	0.326859
PASTURAL_RIZ1_TARGETS_DN	0.373024	0.336011	0.373024	0.817147	5	0.373024	0.336011	0.336011
RODRIGUES_NTN1_AND_DCC_TARGETS	0.374423	0.321526	0.374423	0.819684	35	0.374423	0.321526	0.321526
YAGI_AML_FAB_MARKERS	0.374672	0.319741	0.374672	0.819701	190	0.374672	0.319741	0.319741
ZHAN_MULTIPLE_MYELOMA_MS_DN	0.375274	0.319144	0.375274	0.82033	44	0.375274	0.319144	0.319144
DORN_ADENOVIRUS_INFECTION_24HR_UP	0.375442	0.321862	0.375442	0.82033	12	0.375442	0.321862	0.321862
BANDRES_RESPONSE_TO_CARMUSTIN_WITHOUT_MGMT_24HR_DN	0.375935	0.321671	0.375935	0.820879	9	0.375935	0.321671	0.321671
YOSHIOKA_LIVER_CANCER_EARLY_RECURRENCE_DN	0.377136	0.313768	0.377136	0.822113	58	0.377136	0.313768	0.313768
MALIK_REPRESSED_BY_ESTROGEN	0.377383	0.316903	0.377383	0.822113	12	0.377383	0.316903	0.316903
KIM_MYC_AMPLIFICATION_TARGETS_UP	0.377424	0.312472	0.377424	0.822113	199	0.377424	0.312472	0.312472
ZHAN_MULTIPLE_MYELOMA_CD1_AND_CD2_DN	0.377663	0.312536	0.377663	0.822113	49	0.377663	0.312536	0.312536
GROSS_HYPOXIA_VIA_ELK3_AND_HIF1A_UP	0.37776	0.311675	0.37776	0.822113	140	0.37776	0.311675	0.311675
GARGALOVIC_RESPONSE_TO_OXIDIZED_PHOSPHOLIPIDS_TURQUOISE_UP	0.378162	0.310952	0.378162	0.822113	76	0.378162	0.310952	0.310952
MIKKELSEN_MCV6_ICP_WITH_H3K4ME3_AND_H3K27ME3	0.378191	0.311629	0.378191	0.822113	34	0.378191	0.311629	0.311629
GROSS_HIF1A_TARGETS_DN	0.379037	0.309786	0.379037	0.823065	25	0.379037	0.309786	0.309786
DORN_ADENOVIRUS_INFECTION_12HR_UP	0.379279	0.308945	0.379279	0.823065	28	0.379279	0.308945	0.308945
SCHAEFFER_PROSTATE_DEVELOPMENT_AND_CANCER_BOX3	0.379355	0.319063	0.379355	0.823065	5	0.379355	0.319063	0.319063
NIELSEN_LIPOSARCOMA_DN	0.380313	0.306985	0.380313	0.824571	19	0.380313	0.306985	0.306985
HORIUCHI_WTAP_TARGETS_DN	0.380534	0.304221	0.380534	0.824571	305	0.380534	0.304221	0.304221
AMUNDSON_GAMMA_RADIATION_RESISTANCE	0.380847	0.305498	0.380847	0.824675	20	0.380847	0.305498	0.305498
MARTINELLI_IMMATURE_NEUTROPHIL_UP	0.381092	0.307246	0.381092	0.824675	10	0.381092	0.307246	0.307246
MYLLYKANGAS_AMPLIFICATION_HOT_SPOT_25	0.381309	0.307517	0.381309	0.824675	9	0.381309	0.307517	0.307517
KRISHNAN_FURIN_TARGETS_DN	0.382109	0.304121	0.382109	0.824768	11	0.382109	0.304121	0.304121
ZHAN_MULTIPLE_MYELOMA_CD1_DN	0.382278	0.300503	0.382278	0.824768	43	0.382278	0.300503	0.300503
LIAN_NEUTROPHIL_GRANULE_CONSTITUENTS	0.382323	0.301179	0.382323	0.824768	25	0.382323	0.301179	0.301179
PUJANA_BREAST_CANCER_WITH_BRCA1_MUTATED_UP	0.382715	0.299221	0.382715	0.824768	53	0.382715	0.299221	0.299221
ONO_FOXP3_TARGETS_UP	0.382762	0.300148	0.382762	0.824768	23	0.382762	0.300148	0.300148
ZHAN_MULTIPLE_MYELOMA_MF_DN	0.382974	0.29879	0.382974	0.824768	38	0.382974	0.29879	0.29879
NAKAMURA_ADIPOGENESIS_EARLY_DN	0.383049	0.298601	0.383049	0.824768	38	0.383049	0.298601	0.298601
RAMJAUN_APOPTOSIS_BY_TGFB1_VIA_SMAD4_DN	0.383803	0.302115	0.383803	0.824969	8	0.383803	0.302115	0.302115
WARTERS_IR_RESPONSE_5GY	0.383828	0.296377	0.383828	0.824969	45	0.383828	0.296377	0.296377
LABBE_WNT3A_TARGETS_DN	0.384357	0.294494	0.384357	0.824969	94	0.384357	0.294494	0.294494
DELPUECH_FOXO3_TARGETS_DN	0.384423	0.294915	0.384423	0.824969	40	0.384423	0.294915	0.294915
HESS_TARGETS_OF_HOXA9_AND_MEIS1_UP	0.384571	0.294146	0.384571	0.824969	65	0.384571	0.294146	0.294146
TOMLINS_METASTASIS_DN	0.384598	0.295552	0.384598	0.824969	20	0.384598	0.295552	0.295552
SASAI_RESISTANCE_TO_NEOPLASTIC_TRANSFROMATION	0.385541	0.291833	0.385541	0.826351	50	0.385541	0.291833	0.291833
BERENJENO_TRANSFORMED_BY_RHOA_UP	0.385728	0.29055	0.385728	0.826351	527	0.385728	0.29055	0.29055
DELACROIX_RAR_TARGETS_DN	0.386434	0.29036	0.386434	0.826884	24	0.386434	0.29036	0.29036
RADAEVA_RESPONSE_TO_IFNA1_UP	0.386741	0.288691	0.386741	0.826884	52	0.386741	0.288691	0.288691
RAY_TUMORIGENESIS_BY_ERBB2_CDC25A_DN	0.386779	0.287987	0.386779	0.826884	156	0.386779	0.287987	0.287987
TONKS_TARGETS_OF_RUNX1_RUNX1T1_FUSION_MONOCYTE_UP	0.386949	0.287477	0.386949	0.826884	200	0.386949	0.287477	0.287477
VALK_AML_CLUSTER_2	0.387619	0.286994	0.387619	0.827211	28	0.387619	0.286994	0.286994
KANG_FLUOROURACIL_RESISTANCE_UP	0.387643	0.287313	0.387643	0.827211	22	0.387643	0.287313	0.287313
COULOUARN_TEMPORAL_TGFB1_SIGNATURE_DN	0.387865	0.285181	0.387865	0.827211	136	0.387865	0.285181	0.285181
WANG_HCP_PROSTATE_CANCER	0.388075	0.284696	0.388075	0.827211	110	0.388075	0.284696	0.284696
ZAIDI_OSTEOBLAST_TRANSCRIPTION_FACTORS	0.389149	0.284605	0.389149	0.827571	14	0.389149	0.284605	0.284605
WIKMAN_ASBESTOS_LUNG_CANCER_UP	0.38934	0.283832	0.38934	0.827571	17	0.38934	0.283832	0.283832
YAMANAKA_GLIOBLASTOMA_SURVIVAL_UP	0.389425	0.284779	0.389425	0.827571	11	0.389425	0.284779	0.284779
STEARMAN_TUMOR_FIELD_EFFECT_UP	0.389436	0.281932	0.389436	0.827571	35	0.389436	0.281932	0.281932
BALLIF_DEVELOPMENTAL_DISABILITY_P16_P12_DELETION	0.389476	0.283863	0.389476	0.827571	13	0.389476	0.283863	0.283863
LEE_AGING_MUSCLE_UP	0.389703	0.28097	0.389703	0.827571	45	0.389703	0.28097	0.28097
CREIGHTON_ENDOCRINE_THERAPY_RESISTANCE_4	0.390361	0.278505	0.390361	0.828452	296	0.390361	0.278505	0.278505
GUENTHER_GROWTH_SPHERICAL_VS_ADHERENT_DN	0.390972	0.278442	0.390972	0.829232	26	0.390972	0.278442	0.278442
SU_THYMUS	0.392054	0.275969	0.392054	0.830651	20	0.392054	0.275969	0.275969
HOEBEKE_LYMPHOID_STEM_CELL_DN	0.39213	0.274216	0.39213	0.830651	86	0.39213	0.274216	0.274216
HONRADO_BREAST_CANCER_BRCA1_VS_BRCA2	0.392463	0.275437	0.392463	0.83084	18	0.392463	0.275437	0.275437
AMIT_SERUM_RESPONSE_20_MCF10A	0.393217	0.272769	0.393217	0.831059	21	0.393217	0.272769	0.272769
DUTTA_APOPTOSIS_VIA_NFKB	0.39391	0.270401	0.39391	0.831059	32	0.39391	0.270401	0.270401
DACOSTA_LOW_DOSE_UV_RESPONSE_VIA_ERCC3_XPCS_UP	0.393954	0.271271	0.393954	0.831059	18	0.393954	0.271271	0.271271
HUMMERICH_SKIN_CANCER_PROGRESSION_DN	0.39419	0.268784	0.39419	0.831059	99	0.39419	0.268784	0.268784
KRISHNAN_FURIN_TARGETS_UP	0.394561	0.271133	0.394561	0.831059	11	0.394561	0.271133	0.271133
KYNG_ENVIRONMENTAL_STRESS_RESPONSE_NOT_BY_UV_IN_WS	0.394752	0.270288	0.394752	0.831059	12	0.394752	0.270288	0.270288
SHETH_LIVER_CANCER_VS_TXNIP_LOSS_PAM6	0.394802	0.267706	0.394802	0.831059	45	0.394802	0.267706	0.267706
HELLER_HDAC_TARGETS_UP	0.39496	0.266536	0.39496	0.831059	310	0.39496	0.266536	0.266536
MANN_RESPONSE_TO_AMIFOSTINE_DN	0.395199	0.270009	0.395199	0.831059	10	0.395199	0.270009	0.270009
ZHANG_TLX_TARGETS_60HR_DN	0.395666	0.264723	0.395666	0.831059	267	0.395666	0.264723	0.264723
OSADA_ASCL1_TARGETS_DN	0.395773	0.266092	0.395773	0.831059	24	0.395773	0.266092	0.266092
KIM_RESPONSE_TO_TSA_AND_DECITABINE_DN	0.395853	0.267381	0.395853	0.831059	12	0.395853	0.267381	0.267381
SCHWAB_TARGETS_OF_BMYB_POLYMORPHIC_VARIANTS_DN	0.395893	0.266398	0.395893	0.831059	17	0.395893	0.266398	0.266398
MUELLER_COMMON_TARGETS_OF_AML_FUSIONS_DN	0.395987	0.264932	0.395987	0.831059	31	0.395987	0.264932	0.264932
KIM_MYCN_AMPLIFICATION_TARGETS_DN	0.397454	0.260301	0.397454	0.833624	99	0.397454	0.260301	0.260301
PHONG_TNF_TARGETS_DN	0.397719	0.265753	0.397719	0.833665	8	0.397719	0.265753	0.265753
THUM_MIR21_TARGETS_HEART_DISEASE_UP	0.398302	0.259982	0.398302	0.834007	17	0.398302	0.259982	0.259982
HWANG_PROSTATE_CANCER_MARKERS	0.398779	0.257853	0.398779	0.834007	28	0.398779	0.257853	0.257853
WILLIAMS_ESR2_TARGETS_UP	0.398892	0.25773	0.398892	0.834007	27	0.398892	0.25773	0.25773
NIKOLSKY_BREAST_CANCER_8Q23_Q24_AMPLICON	0.398992	0.256185	0.398992	0.834007	153	0.398992	0.256185	0.256185
SESTO_RESPONSE_TO_UV_C2	0.399177	0.256172	0.399177	0.834007	52	0.399177	0.256172	0.256172
AUNG_GASTRIC_CANCER	0.399353	0.255698	0.399353	0.834007	53	0.399353	0.255698	0.255698
TIAN_BHLHA15_TARGETS	0.399895	0.255895	0.399895	0.834627	16	0.399895	0.255895	0.255895
VISALA_AGING_LYMPHOCYTE_DN	0.400653	0.253684	0.400653	0.835698	19	0.400653	0.253684	0.253684
SHIN_B_CELL_LYMPHOMA_CLUSTER_1	0.401028	0.253487	0.401028	0.835967	13	0.401028	0.253487	0.253487
HAN_JNK_SINGALING_UP	0.401681	0.250124	0.401681	0.836495	34	0.401681	0.250124	0.250124
MARSON_FOXP3_CORE_DIRECT_TARGETS	0.401968	0.250152	0.401968	0.836495	19	0.401968	0.250152	0.250152
TRACEY_RESISTANCE_TO_IFNA2_UP	0.402536	0.253438	0.402536	0.836495	6	0.402536	0.253438	0.253438
GOTZMANN_EPITHELIAL_TO_MESENCHYMAL_TRANSITION_UP	0.402768	0.246692	0.402768	0.836495	69	0.402768	0.246692	0.246692
MURAKAMI_UV_RESPONSE_1HR_UP	0.402865	0.247986	0.402865	0.836495	17	0.402865	0.247986	0.247986
LI_PROSTATE_CANCER_EPIGENETIC	0.403145	0.246403	0.403145	0.836495	30	0.403145	0.246403	0.246403
LUDWICZEK_TREATING_IRON_OVERLOAD	0.403247	0.25079	0.403247	0.836495	7	0.403247	0.25079	0.25079
SHIRAISHI_PLZF_TARGETS_DN	0.403248	0.249053	0.403248	0.836495	9	0.403248	0.249053	0.249053
SHEPARD_CRUSH_AND_BURN_MUTANT_DN	0.403555	0.24434	0.403555	0.83662	182	0.403555	0.24434	0.24434
MATZUK_SPERMATOZOA	0.404126	0.242968	0.404126	0.837293	114	0.404126	0.242968	0.242968
NOJIMA_SFRP2_TARGETS_UP	0.404687	0.242325	0.404687	0.837906	31	0.404687	0.242325	0.242325
NAKAMURA_ADIPOGENESIS_LATE_UP	0.40499	0.240771	0.40499	0.837906	102	0.40499	0.240771	0.240771
HORTON_SREBF_TARGETS	0.405574	0.240303	0.405574	0.837906	25	0.405574	0.240303	0.240303
CHANGOLKAR_H2AFY_TARGETS_UP	0.405604	0.239556	0.405604	0.837906	47	0.405604	0.239556	0.239556
RAMPON_ENRICHED_LEARNING_ENVIRONMENT_LATE_UP	0.405888	0.239783	0.405888	0.837906	22	0.405888	0.239783	0.239783
MUNSHI_MULTIPLE_MYELOMA_DN	0.405899	0.241425	0.405899	0.837906	11	0.405899	0.241425	0.241425
TSENG_IRS1_TARGETS_DN	0.406444	0.236946	0.406444	0.83832	134	0.406444	0.236946	0.236946
KUMAR_PATHOGEN_LOAD_BY_MACROPHAGES	0.406593	0.236437	0.406593	0.83832	267	0.406593	0.236437	0.236437
MOREIRA_RESPONSE_TO_TSA_DN	0.406876	0.237678	0.406876	0.838396	18	0.406876	0.237678	0.237678
DAVICIONI_PAX_FOXO1_SIGNATURE_IN_ARMS_UP	0.407492	0.234557	0.407492	0.838965	59	0.407492	0.234557	0.234557
ZEMBUTSU_SENSITIVITY_TO_DOXORUBICIN	0.407645	0.235567	0.407645	0.838965	17	0.407645	0.235567	0.235567
HUTTMANN_B_CLL_POOR_SURVIVAL_DN	0.407975	0.233288	0.407975	0.839136	59	0.407975	0.233288	0.233288
MCBRYAN_TERMINAL_END_BUD_UP	0.408299	0.234722	0.408299	0.839294	12	0.408299	0.234722	0.234722
DORN_ADENOVIRUS_INFECTION_32HR_DN	0.408993	0.23098	0.408993	0.840214	37	0.408993	0.23098	0.23098
AMIT_EGF_RESPONSE_20_HELA	0.409314	0.232839	0.409314	0.840367	11	0.409314	0.232839	0.232839
NAKAMURA_TUMOR_ZONE_PERIPHERAL_VS_CENTRAL_DN	0.410103	0.22733	0.410103	0.840837	604	0.410103	0.22733	0.22733
IGARASHI_ATF4_TARGETS_UP	0.410279	0.233271	0.410279	0.840837	6	0.410279	0.233271	0.233271
HOLLEMAN_DAUNORUBICIN_B_ALL_UP	0.410285	0.230198	0.410285	0.840837	10	0.410285	0.230198	0.230198
LU_AGING_BRAIN_DN	0.410801	0.225684	0.410801	0.840886	152	0.410801	0.225684	0.225684
DORN_ADENOVIRUS_INFECTION_48HR_DN	0.410803	0.226282	0.410803	0.840886	38	0.410803	0.226282	0.226282
WEBER_METHYLATED_LCP_IN_FIBROBLAST_DN	0.411352	0.227372	0.411352	0.841279	10	0.411352	0.227372	0.227372
TERAMOTO_OPN_TARGETS_CLUSTER_4	0.41149	0.226319	0.41149	0.841279	13	0.41149	0.226319	0.226319
VALK_AML_CLUSTER_7	0.412092	0.22325	0.412092	0.842004	28	0.412092	0.22325	0.22325
BUSA_SAM68_TARGETS_DN	0.413391	0.224653	0.413391	0.842875	6	0.413391	0.224653	0.224653
AMIT_EGF_RESPONSE_60_HELA	0.413453	0.21933	0.413453	0.842875	45	0.413453	0.21933	0.21933
GARGALOVIC_RESPONSE_TO_OXIDIZED_PHOSPHOLIPIDS_LIGHTYELLOW_DN	0.413456	0.222031	0.413456	0.842875	10	0.413456	0.222031	0.222031
MIKKELSEN_ES_LCP_WITH_H3K27ME3	0.413509	0.220966	0.413509	0.842875	13	0.413509	0.220966	0.220966
GRAHAM_CML_DIVIDING_VS_NORMAL_DIVIDING_DN	0.414317	0.219665	0.414317	0.844016	10	0.414317	0.219665	0.219665
MCBRYAN_TERMINAL_END_BUD_DN	0.41478	0.222289	0.41478	0.844211	6	0.41478	0.222289	0.222289
BARRIER_CANCER_RELAPSE_TUMOR_SAMPLE_DN	0.414909	0.218393	0.414909	0.844211	11	0.414909	0.218393	0.218393
BANDRES_RESPONSE_TO_CARMUSTIN_MGMT_24HR_DN	0.415378	0.214613	0.415378	0.84466	33	0.415378	0.214613	0.214613
JIANG_AGING_CEREBRAL_CORTEX_UP	0.415662	0.2138	0.415662	0.844733	36	0.415662	0.2138	0.2138
NIELSEN_LEIOMYOSARCOMA_CNN1_DN	0.416049	0.213606	0.416049	0.845013	20	0.416049	0.213606	0.213606
XU_GH1_AUTOCRINE_TARGETS_DN	0.416466	0.211154	0.416466	0.845356	135	0.416466	0.211154	0.211154
LUCAS_HNF4A_TARGETS_UP	0.417431	0.208959	0.417431	0.84552	58	0.417431	0.208959	0.208959
GENTILE_UV_RESPONSE_CLUSTER_D9	0.417449	0.209718	0.417449	0.84552	25	0.417449	0.209718	0.209718
CARDOSO_RESPONSE_TO_GAMMA_RADIATION_AND_3AB	0.417484	0.21019	0.417484	0.84552	18	0.417484	0.21019	0.21019
CONRAD_GERMLINE_STEM_CELL	0.417541	0.211004	0.417541	0.84552	13	0.417541	0.211004	0.211004
CHEOK_RESPONSE_TO_MERCAPTOPURINE_AND_HD_MTX_UP	0.418003	0.213888	0.418003	0.845953	5	0.418003	0.213888	0.213888
MYLLYKANGAS_AMPLIFICATION_HOT_SPOT_5	0.418645	0.212454	0.418645	0.846246	5	0.418645	0.212454	0.212454
NIKOLSKY_BREAST_CANCER_11Q12_Q14_AMPLICON	0.419238	0.204016	0.419238	0.846246	155	0.419238	0.204016	0.204016
VALK_AML_CLUSTER_8	0.419312	0.204721	0.419312	0.846246	26	0.419312	0.204721	0.204721
TURJANSKI_MAPK1_AND_MAPK2_TARGETS	0.4194	0.205972	0.4194	0.846246	12	0.4194	0.205972	0.205972
BOWIE_RESPONSE_TO_TAMOXIFEN	0.420043	0.203852	0.420043	0.846246	18	0.420043	0.203852	0.203852
MAGRANGEAS_MULTIPLE_MYELOMA_IGLL_VS_IGLK_DN	0.420089	0.202875	0.420089	0.846246	23	0.420089	0.202875	0.202875
YIH_RESPONSE_TO_ARSENITE_C2	0.420191	0.203175	0.420191	0.846246	18	0.420191	0.203175	0.203175
LE_SKI_TARGETS_DN	0.42037	0.205385	0.42037	0.846246	8	0.42037	0.205385	0.205385
LEE_CALORIE_RESTRICTION_MUSCLE_UP	0.421101	0.199743	0.421101	0.846246	42	0.421101	0.199743	0.199743
HEIDENBLAD_AMPLIFIED_IN_SOFT_TISSUE_CANCER	0.421388	0.200529	0.421388	0.846246	13	0.421388	0.200529	0.200529
BURTON_ADIPOGENESIS_PEAK_AT_8HR	0.421407	0.199025	0.421407	0.846246	38	0.421407	0.199025	0.199025
XU_HGF_TARGETS_INDUCED_BY_AKT1_48HR_UP	0.421602	0.199794	0.421602	0.846246	14	0.421602	0.199794	0.199794
BHAT_ESR1_TARGETS_VIA_AKT1_DN	0.421983	0.19714	0.421983	0.846246	82	0.421983	0.19714	0.19714
BANDRES_RESPONSE_TO_CARMUSTIN_WITHOUT_MGMT_48HR_DN	0.422242	0.197032	0.422242	0.846246	31	0.422242	0.197032	0.197032
LIU_VAV3_PROSTATE_CARCINOGENESIS_DN	0.422435	0.197275	0.422435	0.846246	17	0.422435	0.197275	0.197275
DAZARD_RESPONSE_TO_UV_NHEK_UP	0.422527	0.195541	0.422527	0.846246	237	0.422527	0.195541	0.195541
OSADA_ASCL1_TARGETS_UP	0.422895	0.195076	0.422895	0.846246	46	0.422895	0.195076	0.195076
SHARMA_ASTROCYTOMA_WITH_NF1_SYNDROM	0.423001	0.201849	0.423001	0.846246	5	0.423001	0.201849	0.201849
BOYLAN_MULTIPLE_MYELOMA_D_UP	0.423029	0.194449	0.423029	0.846246	88	0.423029	0.194449	0.194449
LEE_CALORIE_RESTRICTION_NEOCORTEX_UP	0.423169	0.194105	0.423169	0.846246	82	0.423169	0.194105	0.194105
DARWICHE_SKIN_TUMOR_PROMOTER_DN	0.423372	0.193421	0.423372	0.846246	177	0.423372	0.193421	0.193421
VERRECCHIA_RESPONSE_TO_TGFB1_C5	0.424085	0.192718	0.424085	0.846984	21	0.424085	0.192718	0.192718
PANGAS_TUMOR_SUPPRESSION_BY_SMAD1_AND_SMAD5_UP	0.424394	0.190857	0.424394	0.846984	130	0.424394	0.190857	0.190857
BALDWIN_PRKCI_TARGETS_UP	0.424488	0.191212	0.424488	0.846984	34	0.424488	0.191212	0.191212
MAINA_HYPOXIA_VHL_TARGETS_UP	0.425499	0.193396	0.425499	0.848209	6	0.425499	0.193396	0.193396
CASTELLANO_HRAS_AND_NRAS_TARGETS_UP	0.425846	0.194001	0.425846	0.848209	5	0.425846	0.194001	0.194001
MAHADEVAN_RESPONSE_TO_MP470_DN	0.426574	0.186591	0.426574	0.848209	19	0.426574	0.186591	0.186591
SCHLINGEMANN_SKIN_CARCINOGENESIS_TPA_UP	0.426615	0.185612	0.426615	0.848209	41	0.426615	0.185612	0.185612
LEONARD_HYPOXIA	0.426722	0.185261	0.426722	0.848209	46	0.426722	0.185261	0.185261
KOKKINAKIS_METHIONINE_DEPRIVATION_48HR_UP	0.427027	0.184155	0.427027	0.848209	126	0.427027	0.184155	0.184155
DELPUECH_FOXO3_TARGETS_UP	0.427583	0.182897	0.427583	0.848209	68	0.427583	0.182897	0.182897
BOYAULT_LIVER_CANCER_SUBCLASS_G56_DN	0.427666	0.184086	0.427666	0.848209	17	0.427666	0.184086	0.184086
GENTILE_UV_HIGH_DOSE_UP	0.427967	0.182592	0.427967	0.848209	24	0.427967	0.182592	0.182592
LY_AGING_OLD_UP	0.428219	0.184978	0.428219	0.848209	7	0.428219	0.184978	0.184978
ROSS_AML_WITH_CBFB_MYH11_FUSION	0.428407	0.180908	0.428407	0.848209	51	0.428407	0.180908	0.180908
HU_ANGIOGENESIS_UP	0.428749	0.180816	0.428749	0.848209	20	0.428749	0.180816	0.180816
CLIMENT_BREAST_CANCER_COPY_NUMBER_UP	0.428797	0.180497	0.428797	0.848209	23	0.428797	0.180497	0.180497
ZEMBUTSU_SENSITIVITY_TO_FLUOROURACIL	0.429176	0.18028	0.429176	0.848209	15	0.429176	0.18028	0.18028
CHUANG_OXIDATIVE_STRESS_RESPONSE_UP	0.429203	0.179301	0.429203	0.848209	27	0.429203	0.179301	0.179301
GALLUZZI_PERMEABILIZE_MITOCHONDRIA	0.429242	0.178859	0.429242	0.848209	43	0.429242	0.178859	0.178859
SHIN_B_CELL_LYMPHOMA_CLUSTER_5	0.429493	0.179491	0.429493	0.848209	17	0.429493	0.179491	0.179491
KANG_GIST_WITH_PDGFRA_UP	0.429791	0.177429	0.429791	0.848209	50	0.429791	0.177429	0.177429
CHO_NR4A1_TARGETS	0.429839	0.177523	0.429839	0.848209	32	0.429839	0.177523	0.177523
LI_INDUCED_T_TO_NATURAL_KILLER_UP	0.430537	0.175085	0.430537	0.849093	302	0.430537	0.175085	0.175085
ABE_VEGFA_TARGETS	0.431243	0.174402	0.431243	0.849826	20	0.431243	0.174402	0.174402
RASHI_RESPONSE_TO_IONIZING_RADIATION_6	0.431539	0.172735	0.431539	0.849826	81	0.431539	0.172735	0.172735
HE_PTEN_TARGETS_UP	0.431658	0.173665	0.431658	0.849826	16	0.431658	0.173665	0.173665
VALK_AML_CLUSTER_15	0.432262	0.171516	0.432262	0.85	30	0.432262	0.171516	0.171516
LANDIS_ERBB2_BREAST_TUMORS_324_UP	0.43249	0.170188	0.43249	0.85	148	0.43249	0.170188	0.170188
ICHIBA_GRAFT_VERSUS_HOST_DISEASE_D7_UP	0.432496	0.170249	0.432496	0.85	106	0.432496	0.170249	0.170249
DUNNE_TARGETS_OF_AML1_MTG8_FUSION_DN	0.432814	0.170538	0.432814	0.850135	18	0.432814	0.170538	0.170538
KIM_WT1_TARGETS_12HR_DN	0.433523	0.16752	0.433523	0.850686	202	0.433523	0.16752	0.16752
MCCLUNG_CREB1_TARGETS_DN	0.433595	0.167614	0.433595	0.850686	57	0.433595	0.167614	0.167614
BASSO_HAIRY_CELL_LEUKEMIA_DN	0.434345	0.165607	0.434345	0.851666	80	0.434345	0.165607	0.165607
MARIADASON_RESPONSE_TO_BUTYRATE_CURCUMIN_SULINDAC_TSA_1	0.434634	0.167723	0.434634	0.851735	8	0.434634	0.167723	0.167723
FLECHNER_BIOPSY_KIDNEY_TRANSPLANT_OK_VS_DONOR_DN	0.434952	0.164736	0.434952	0.851735	24	0.434952	0.164736	0.164736
YOSHIOKA_LIVER_CANCER_EARLY_RECURRENCE_UP	0.435131	0.163957	0.435131	0.851735	37	0.435131	0.163957	0.163957
HU_GENOTOXIC_DAMAGE_4HR	0.435575	0.162959	0.435575	0.852114	34	0.435575	0.162959	0.162959
NADERI_BREAST_CANCER_PROGNOSIS_DN	0.436289	0.161663	0.436289	0.85302	18	0.436289	0.161663	0.161663
WANG_IMMORTALIZED_BY_HOXA9_AND_MEIS1_UP	0.438013	0.156681	0.438013	0.855608	31	0.438013	0.156681	0.156681
BAKER_HEMATOPOESIS_STAT5_TARGETS	0.438414	0.158621	0.438414	0.855608	7	0.438414	0.158621	0.158621
OHASHI_AURKA_TARGETS	0.438531	0.159017	0.438531	0.855608	6	0.438531	0.159017	0.159017
CEBALLOS_TARGETS_OF_TP53_AND_MYC_UP	0.438619	0.155721	0.438619	0.855608	20	0.438619	0.155721	0.155721
XU_GH1_EXOGENOUS_TARGETS_UP	0.439191	0.153267	0.439191	0.855977	81	0.439191	0.153267	0.153267
HASLINGER_B_CLL_WITH_MUTATED_VH_GENES	0.439311	0.15387	0.439311	0.855977	18	0.439311	0.15387	0.15387
ALONSO_METASTASIS_EMT_DN	0.439755	0.158347	0.439755	0.856171	5	0.439755	0.158347	0.158347
WUNDER_INFLAMMATORY_RESPONSE_AND_CHOLESTEROL_DN	0.439914	0.153374	0.439914	0.856171	11	0.439914	0.153374	0.153374
HELLER_HDAC_TARGETS_DN	0.440792	0.149028	0.440792	0.856752	285	0.440792	0.149028	0.149028
CHIARADONNA_NEOPLASTIC_TRANSFORMATION_CDC25_DN	0.440996	0.148571	0.440996	0.856752	153	0.440996	0.148571	0.148571
LINDVALL_IMMORTALIZED_BY_TERT_DN	0.442033	0.146069	0.442033	0.856752	78	0.442033	0.146069	0.146069
KANG_CISPLATIN_RESISTANCE_UP	0.442038	0.146971	0.442038	0.856752	18	0.442038	0.146971	0.146971
BARIS_THYROID_CANCER_DN	0.442059	0.14609	0.442059	0.856752	59	0.442059	0.14609	0.14609
FUJIWARA_PARK2_IN_LIVER_CANCER_DN	0.442284	0.150688	0.442284	0.856752	5	0.442284	0.150688	0.150688
WHITE_NEUROBLASTOMA_WITH_1P36.3_DELETION	0.442525	0.145645	0.442525	0.856752	20	0.442525	0.145645	0.145645
TONKS_TARGETS_OF_RUNX1_RUNX1T1_FUSION_HSC_UP	0.442621	0.144435	0.442621	0.856752	182	0.442621	0.144435	0.144435
WANG_METASTASIS_OF_BREAST_CANCER_ESR1_UP	0.443016	0.144269	0.443016	0.856752	22	0.443016	0.144269	0.144269
CONCANNON_APOPTOSIS_BY_EPOXOMICIN_UP	0.443208	0.142919	0.443208	0.856752	235	0.443208	0.142919	0.142919
DAIRKEE_CANCER_PRONE_RESPONSE_BPA_E2	0.443614	0.14197	0.443614	0.856752	116	0.443614	0.14197	0.14197
BOYAULT_LIVER_CANCER_SUBCLASS_G3_DN	0.444013	0.141162	0.444013	0.856752	51	0.444013	0.141162	0.141162
SARTIPY_BLUNTED_BY_INSULIN_RESISTANCE_DN	0.444268	0.141218	0.444268	0.856752	18	0.444268	0.141218	0.141218
TSENG_IRS1_TARGETS_UP	0.444394	0.139996	0.444394	0.856752	113	0.444394	0.139996	0.139996
NIKOLSKY_BREAST_CANCER_16P13_AMPLICON	0.444468	0.139805	0.444468	0.856752	120	0.444468	0.139805	0.139805
GUO_TARGETS_OF_IRS1_AND_IRS2	0.444645	0.139394	0.444645	0.856752	94	0.444645	0.139394	0.139394
FIGUEROA_AML_METHYLATION_CLUSTER_6_UP	0.444907	0.138667	0.444907	0.856752	139	0.444907	0.138667	0.138667
SHIRAISHI_PLZF_TARGETS_UP	0.444982	0.140412	0.444982	0.856752	10	0.444982	0.140412	0.140412
LU_TUMOR_VASCULATURE_DN	0.445312	0.139019	0.445312	0.856752	13	0.445312	0.139019	0.139019
SCHWAB_TARGETS_OF_BMYB_POLYMORPHIC_VARIANTS_UP	0.445332	0.138958	0.445332	0.856752	13	0.445332	0.138958	0.138958
POMEROY_MEDULLOBLASTOMA_DESMOPLASIC_VS_CLASSIC_DN	0.445501	0.137338	0.445501	0.856752	59	0.445501	0.137338	0.137338
ENK_UV_RESPONSE_EPIDERMIS_DN	0.446277	0.135107	0.446277	0.85776	504	0.446277	0.135107	0.135107
DING_LUNG_CANCER_MUTATED_RECURRENTLY	0.446879	0.136993	0.446879	0.858432	6	0.446879	0.136993	0.136993
VANTVEER_BREAST_CANCER_METASTASIS_UP	0.448471	0.129836	0.448471	0.861004	55	0.448471	0.129836	0.129836
PICCALUGA_ANGIOIMMUNOBLASTIC_LYMPHOMA_UP	0.449302	0.127512	0.449302	0.861563	204	0.449302	0.127512	0.127512
KOINUMA_COLON_CANCER_MSI_DN	0.449377	0.128528	0.449377	0.861563	16	0.449377	0.128528	0.128528
AMUNDSON_DNA_DAMAGE_RESPONSE_TP53	0.449522	0.127968	0.449522	0.861563	16	0.449522	0.127968	0.127968
YIH_RESPONSE_TO_ARSENITE_C1	0.450593	0.12495	0.450593	0.863128	24	0.450593	0.12495	0.12495
FERRARI_RESPONSE_TO_FENRETINIDE_DN	0.451063	0.127796	0.451063	0.86329	5	0.451063	0.127796	0.127796
HASLINGER_B_CLL_WITH_13Q14_DELETION	0.451185	0.123418	0.451185	0.86329	23	0.451185	0.123418	0.123418
CLIMENT_BREAST_CANCER_COPY_NUMBER_DN	0.451516	0.124339	0.451516	0.863438	8	0.451516	0.124339	0.124339
BURTON_ADIPOGENESIS_7	0.452612	0.119374	0.452612	0.865048	50	0.452612	0.119374	0.119374
MCCABE_HOXC6_TARGETS_CANCER_UP	0.453012	0.118578	0.453012	0.865131	30	0.453012	0.118578	0.118578
MYLLYKANGAS_AMPLIFICATION_HOT_SPOT_29	0.453164	0.119836	0.453164	0.865131	8	0.453164	0.119836	0.119836
BOSCO_ALLERGEN_INDUCED_TH2_ASSOCIATED_MODULE	0.453593	0.116696	0.453593	0.865465	144	0.453593	0.116696	0.116696
IKEDA_MIR30_TARGETS_DN	0.453947	0.116283	0.453947	0.865655	26	0.453947	0.116283	0.116283
MCCLUNG_DELTA_FOSB_TARGETS_8WK	0.454522	0.114583	0.454522	0.865958	46	0.454522	0.114583	0.114583
HEIDENBLAD_AMPLIFIED_IN_BONE_CANCER	0.454654	0.116753	0.454654	0.865958	7	0.454654	0.116753	0.116753
IIZUKA_LIVER_CANCER_PROGRESSION_L0_L1_UP	0.45487	0.114269	0.45487	0.865958	17	0.45487	0.114269	0.114269
FIGUEROA_AML_METHYLATION_CLUSTER_2_UP	0.455506	0.112038	0.455506	0.866539	53	0.455506	0.112038	0.112038
YIH_RESPONSE_TO_ARSENITE_C5	0.45575	0.112784	0.45575	0.866539	10	0.45575	0.112784	0.112784
MARKS_HDAC_TARGETS_DN	0.455939	0.111744	0.455939	0.866539	15	0.455939	0.111744	0.111744
LU_TUMOR_VASCULATURE_UP	0.456451	0.109884	0.456451	0.866638	29	0.456451	0.109884	0.109884
WU_HBX_TARGETS_1_UP	0.456501	0.110427	0.456501	0.866638	15	0.456501	0.110427	0.110427
ASTIER_INTEGRIN_SIGNALING	0.457287	0.107524	0.457287	0.867646	58	0.457287	0.107524	0.107524
YAMAZAKI_TCEB3_TARGETS_UP	0.457914	0.105767	0.457914	0.868105	174	0.457914	0.105767	0.105767
MOROSETTI_FACIOSCAPULOHUMERAL_MUSCULAR_DISTROPHY_UP	0.458039	0.106174	0.458039	0.868105	20	0.458039	0.106174	0.106174
DARWICHE_PAPILLOMA_PROGRESSION_RISK	0.458359	0.104756	0.458359	0.868228	72	0.458359	0.104756	0.104756
CHANG_IMMORTALIZED_BY_HPV31_UP	0.458934	0.103285	0.458934	0.868833	80	0.458934	0.103285	0.103285
WEST_ADRENOCORTICAL_CARCINOMA_VS_ADENOMA_DN	0.460176	0.10057	0.460176	0.870513	24	0.460176	0.10057	0.10057
CHEN_NEUROBLASTOMA_COPY_NUMBER_GAINS	0.46053	0.0993684	0.46053	0.870513	50	0.46053	0.0993684	0.0993684
ZHAN_MULTIPLE_MYELOMA_CD2_DN	0.460589	0.0992553	0.460589	0.870513	44	0.460589	0.0992553	0.0992553
BRUECKNER_TARGETS_OF_MIRLET7A3_DN	0.461705	0.0963025	0.461705	0.871214	76	0.461705	0.0963025	0.0963025
FONTAINE_FOLLICULAR_THYROID_ADENOMA_DN	0.461723	0.0962838	0.461723	0.871214	67	0.461723	0.0962838	0.0962838
PETRETTO_CARDIAC_HYPERTROPHY	0.461728	0.0964585	0.461728	0.871214	34	0.461728	0.0964585	0.0964585
LIU_TARGETS_OF_VMYB_VS_CMYB_UP	0.462915	0.0938923	0.462915	0.872847	19	0.462915	0.0938923	0.0938923
BRUINS_UVC_RESPONSE_VIA_TP53_GROUP_B	0.46357	0.0914652	0.46357	0.872847	538	0.46357	0.0914652	0.0914652
BEIER_GLIOMA_STEM_CELL_DN	0.46381	0.0910336	0.46381	0.872847	64	0.46381	0.0910336	0.0910336
DASU_IL6_SIGNALING_UP	0.463896	0.0908292	0.463896	0.872847	59	0.463896	0.0908292	0.0908292
NAKAMURA_ADIPOGENESIS_LATE_DN	0.464044	0.0905673	0.464044	0.872847	38	0.464044	0.0905673	0.0905673
BOWIE_RESPONSE_TO_EXTRACELLULAR_MATRIX	0.464133	0.091004	0.464133	0.872847	17	0.464133	0.091004	0.091004
DIAZ_CHRONIC_MEYLOGENOUS_LEUKEMIA_DN	0.464915	0.0881569	0.464915	0.873701	116	0.464915	0.0881569	0.0881569
KONDO_COLON_CANCER_HCP_WITH_H3K27ME1	0.465101	0.0880673	0.465101	0.873701	25	0.465101	0.0880673	0.0880673
MOOTHA_PYR	0.465366	0.088549	0.465366	0.873716	8	0.465366	0.088549	0.088549
WU_ALZHEIMER_DISEASE_DN	0.4658	0.0864375	0.4658	0.873722	19	0.4658	0.0864375	0.0864375
CASTELLANO_NRAS_TARGETS_UP	0.4659	0.08575	0.4659	0.873722	67	0.4659	0.08575	0.08575
HAHTOLA_MYCOSIS_FUNGOIDES_CD4_UP	0.466666	0.0838306	0.466666	0.873722	62	0.466666	0.0838306	0.0838306
KOBAYASHI_EGFR_SIGNALING_6HR_UP	0.466889	0.0849725	0.466889	0.873722	7	0.466889	0.0849725	0.0849725
SEMBA_FHIT_TARGETS_DN	0.466958	0.0841432	0.466958	0.873722	10	0.466958	0.0841432	0.0841432
GALINDO_IMMUNE_RESPONSE_TO_ENTEROTOXIN	0.467159	0.0825422	0.467159	0.873722	83	0.467159	0.0825422	0.0825422
SWEET_KRAS_ONCOGENIC_SIGNATURE	0.467166	0.0825156	0.467166	0.873722	89	0.467166	0.0825156	0.0825156
SCHAEFFER_PROSTATE_DEVELOPMENT_AND_CANCER_BOX5_UP	0.467648	0.0822253	0.467648	0.873827	11	0.467648	0.0822253	0.0822253
MOTAMED_RESPONSE_TO_ANDROGEN_DN	0.467736	0.0837653	0.467736	0.873827	6	0.467736	0.0837653	0.0837653
BAKKER_FOXO3_TARGETS_DN	0.468103	0.0800969	0.468103	0.874032	179	0.468103	0.0800969	0.0800969
GUTIERREZ_WALDENSTROEMS_MACROGLOBULINEMIA_2	0.469429	0.0775701	0.469429	0.876026	13	0.469429	0.0775701	0.0775701
HUANG_DASATINIB_RESISTANCE_DN	0.470072	0.0752375	0.470072	0.876747	66	0.470072	0.0752375	0.0752375
XU_HGF_TARGETS_INDUCED_BY_AKT1_48HR_DN	0.471308	0.0723444	0.471308	0.878326	26	0.471308	0.0723444	0.0723444
DELACROIX_RARG_BOUND_MEF	0.471783	0.0708135	0.471783	0.878326	362	0.471783	0.0708135	0.0708135
FLECHNER_BIOPSY_KIDNEY_TRANSPLANT_REJECTED_VS_OK_UP	0.471943	0.0705006	0.471943	0.878326	86	0.471943	0.0705006	0.0705006
HOFFMANN_IMMATURE_TO_MATURE_B_LYMPHOCYTE_UP	0.472019	0.0704102	0.472019	0.878326	42	0.472019	0.0704102	0.0704102
MIDORIKAWA_AMPLIFIED_IN_LIVER_CANCER	0.47221	0.069885	0.47221	0.878326	53	0.47221	0.069885	0.069885
BANDRES_RESPONSE_TO_CARMUSTIN_WITHOUT_MGMT_48HR_UP	0.47427	0.0650207	0.47427	0.881675	18	0.47427	0.0650207	0.0650207
MCCLUNG_COCAIN_REWARD_4WK	0.474678	0.0636245	0.474678	0.881952	75	0.474678	0.0636245	0.0636245
ONGUSAHA_TP53_TARGETS	0.475226	0.0623499	0.475226	0.882489	38	0.475226	0.0623499	0.0623499
ZHANG_TLX_TARGETS_60HR_UP	0.475886	0.060508	0.475886	0.882892	292	0.475886	0.060508	0.060508
LIU_LIVER_CANCER	0.476198	0.0599387	0.476198	0.882892	33	0.476198	0.0599387	0.0599387
POS_RESPONSE_TO_HISTAMINE_DN	0.476222	0.0606571	0.476222	0.882892	10	0.476222	0.0606571	0.0606571
GALE_APL_WITH_FLT3_MUTATED_DN	0.477272	0.0575573	0.477272	0.884357	17	0.477272	0.0575573	0.0575573
NAKAJIMA_EOSINOPHIL	0.478069	0.0552423	0.478069	0.885046	30	0.478069	0.0552423	0.0552423
MEISSNER_BRAIN_ICP_WITH_H3K4ME3	0.478553	0.0540026	0.478553	0.885046	32	0.478553	0.0540026	0.0540026
SARTIPY_NORMAL_AT_INSULIN_RESISTANCE_DN	0.478685	0.0538095	0.478685	0.885046	20	0.478685	0.0538095	0.0538095
ZHENG_IL22_SIGNALING_DN	0.478869	0.0531542	0.478869	0.885046	42	0.478869	0.0531542	0.0531542
JI_RESPONSE_TO_FSH_UP	0.479108	0.0524883	0.479108	0.885046	72	0.479108	0.0524883	0.0524883
YAMASHITA_LIVER_CANCER_WITH_EPCAM_UP	0.479416	0.0517662	0.479416	0.885046	53	0.479416	0.0517662	0.0517662
SAKAI_CHRONIC_HEPATITIS_VS_LIVER_CANCER_DN	0.480078	0.0501417	0.480078	0.885046	35	0.480078	0.0501417	0.0501417
WELCH_GATA1_TARGETS	0.481436	0.0468657	0.481436	0.885046	22	0.481436	0.0468657	0.0468657
STEIN_ESTROGEN_RESPONSE_NOT_VIA_ESRRA	0.481685	0.0462727	0.481685	0.885046	18	0.481685	0.0462727	0.0462727
SHIPP_DLBCL_VS_FOLLICULAR_LYMPHOMA_DN	0.481792	0.0457959	0.481792	0.885046	44	0.481792	0.0457959	0.0457959
SENESE_HDAC2_TARGETS_UP	0.482122	0.0448793	0.482122	0.885046	113	0.482122	0.0448793	0.0448793
TAGHAVI_NEOPLASTIC_TRANSFORMATION	0.482152	0.0452729	0.482152	0.885046	12	0.482152	0.0452729	0.0452729
BONOME_OVARIAN_CANCER_SURVIVAL_OPTIMAL_DEBULKING	0.482329	0.0443319	0.482329	0.885046	242	0.482329	0.0443319	0.0443319
BROWNE_HCMV_INFECTION_8HR_UP	0.482468	0.0440163	0.482468	0.885046	103	0.482468	0.0440163	0.0440163
LEE_EARLY_T_LYMPHOCYTE_DN	0.48265	0.0436229	0.48265	0.885046	56	0.48265	0.0436229	0.0436229
KIM_GLIS2_TARGETS_DN	0.482805	0.0442333	0.482805	0.885046	6	0.482805	0.0442333	0.0442333
WU_HBX_TARGETS_3_DN	0.482912	0.0433573	0.482912	0.885046	13	0.482912	0.0433573	0.0433573
YU_MYC_TARGETS_DN	0.483012	0.0427106	0.483012	0.885046	53	0.483012	0.0427106	0.0427106
IWANAGA_E2F1_TARGETS_INDUCED_BY_SERUM	0.483243	0.0422069	0.483243	0.885046	30	0.483243	0.0422069	0.0422069
BURTON_ADIPOGENESIS_PEAK_AT_16HR	0.483336	0.0419351	0.483336	0.885046	40	0.483336	0.0419351	0.0419351
NIKOLSKY_BREAST_CANCER_14Q22_AMPLICON	0.483923	0.0407926	0.483923	0.885046	14	0.483923	0.0407926	0.0407926
QI_HYPOXIA_TARGETS_OF_HIF1A_AND_FOXA2	0.484609	0.0387258	0.484609	0.885046	37	0.484609	0.0387258	0.0387258
JU_AGING_TERC_TARGETS_DN	0.484815	0.0396633	0.484815	0.885046	5	0.484815	0.0396633	0.0396633
GRAESSMANN_APOPTOSIS_BY_SERUM_DEPRIVATION_DN	0.484978	0.037684	0.484978	0.885046	227	0.484978	0.037684	0.037684
CEBALLOS_TARGETS_OF_TP53_AND_MYC_DN	0.485138	0.037393	0.485138	0.885046	38	0.485138	0.037393	0.037393
HUANG_DASATINIB_RESISTANCE_UP	0.485164	0.0372613	0.485164	0.885046	79	0.485164	0.0372613	0.0372613
PANGAS_TUMOR_SUPPRESSION_BY_SMAD1_AND_SMAD5_DN	0.485197	0.0371463	0.485197	0.885046	152	0.485197	0.0371463	0.0371463
LIN_NPAS4_TARGETS_UP	0.485227	0.0370703	0.485227	0.885046	155	0.485227	0.0370703	0.0370703
KOKKINAKIS_METHIONINE_DEPRIVATION_96HR_UP	0.485404	0.036639	0.485404	0.885046	116	0.485404	0.036639	0.036639
HOSHIDA_LIVER_CANCER_LATE_RECURRENCE_UP	0.485646	0.0360674	0.485646	0.885046	61	0.485646	0.0360674	0.0360674
RANKIN_ANGIOGENIC_TARGETS_OF_VHL_HIF2A_UP	0.48617	0.0360211	0.48617	0.885046	5	0.48617	0.0360211	0.0360211
DUTERTRE_ESTRADIOL_RESPONSE_6HR_UP	0.486395	0.0341305	0.486395	0.885046	226	0.486395	0.0341305	0.0341305
RIZ_ERYTHROID_DIFFERENTIATION_CCNE1	0.486679	0.0335173	0.486679	0.885046	39	0.486679	0.0335173	0.0335173
ULE_SPLICING_VIA_NOVA2	0.487024	0.0326281	0.487024	0.885046	43	0.487024	0.0326281	0.0326281
MATZUK_MATERNAL_EFFECT	0.487145	0.0327509	0.487145	0.885046	9	0.487145	0.0327509	0.0327509
BAKER_HEMATOPOESIS_STAT1_TARGETS	0.487217	0.0325421	0.487217	0.885046	10	0.487217	0.0325421	0.0325421
KUWANO_RNA_STABILIZED_BY_NO	0.487339	0.032414	0.487339	0.885046	7	0.487339	0.032414	0.032414
GARGALOVIC_RESPONSE_TO_OXIDIZED_PHOSPHOLIPIDS_GREY_UP	0.487552	0.0314512	0.487552	0.885046	18	0.487552	0.0314512	0.0314512
LI_WILMS_TUMOR_ANAPLASTIC_DN	0.48779	0.0315832	0.48779	0.885046	5	0.48779	0.0315832	0.0315832
KYNG_ENVIRONMENTAL_STRESS_RESPONSE_NOT_BY_4NQO_IN_OLD	0.488338	0.0295428	0.488338	0.885568	13	0.488338	0.0295428	0.0295428
MCCLUNG_COCAINE_REWARD_5D	0.488603	0.0286214	0.488603	0.885577	78	0.488603	0.0286214	0.0286214
MASSARWEH_RESPONSE_TO_ESTRADIOL	0.490004	0.0251196	0.490004	0.887118	59	0.490004	0.0251196	0.0251196
SCHLESINGER_METHYLATED_IN_COLON_CANCER	0.490061	0.0253096	0.490061	0.887118	10	0.490061	0.0253096	0.0253096
MULLIGAN_NTF3_SIGNALING_VIA_INSR_AND_IGF1R_DN	0.490394	0.0243562	0.490394	0.887118	12	0.490394	0.0243562	0.0243562
PEPPER_CHRONIC_LYMPHOCYTIC_LEUKEMIA_DN	0.490497	0.0239886	0.490497	0.887118	21	0.490497	0.0239886	0.0239886
KANG_AR_TARGETS_DN	0.490939	0.0229034	0.490939	0.887147	19	0.490939	0.0229034	0.0229034
COLIN_PILOCYTIC_ASTROCYTOMA_VS_GLIOBLASTOMA_DN	0.49136	0.0217693	0.49136	0.887147	28	0.49136	0.0217693	0.0217693
BOYAULT_LIVER_CANCER_SUBCLASS_G23_DN	0.491591	0.0214086	0.491591	0.887147	10	0.491591	0.0214086	0.0214086
SCHMIDT_POR_TARGETS_IN_LIMB_BUD_UP	0.492091	0.0199304	0.492091	0.887147	25	0.492091	0.0199304	0.0199304
ZHAN_MULTIPLE_MYELOMA_CD2_UP	0.492211	0.0195849	0.492211	0.887147	44	0.492211	0.0195849	0.0195849
WU_APOPTOSIS_BY_CDKN1A_NOT_VIA_TP53	0.492536	0.0189392	0.492536	0.887147	12	0.492536	0.0189392	0.0189392
ONDER_CDH1_SIGNALING_VIA_CTNNB1	0.492713	0.0182965	0.492713	0.887147	82	0.492713	0.0182965	0.0182965
RAY_TARGETS_OF_P210_BCR_ABL_FUSION_UP	0.493064	0.0175766	0.493064	0.887147	15	0.493064	0.0175766	0.0175766
ADDYA_ERYTHROID_DIFFERENTIATION_BY_HEMIN	0.49318	0.0171267	0.49318	0.887147	72	0.49318	0.0171267	0.0171267
LI_WILMS_TUMOR_VS_FETAL_KIDNEY_1_UP	0.493362	0.0166525	0.493362	0.887147	180	0.493362	0.0166525	0.0166525
MIKHAYLOVA_OXIDATIVE_STRESS_RESPONSE_VIA_VHL_DN	0.493917	0.0156397	0.493917	0.887147	6	0.493917	0.0156397	0.0156397
YAGI_AML_WITH_INV_16_TRANSLOCATION	0.494019	0.0149964	0.494019	0.887147	411	0.494019	0.0149964	0.0149964
BILBAN_B_CLL_LPL_DN	0.494124	0.0147808	0.494124	0.887147	38	0.494124	0.0147808	0.0147808
FIGUEROA_AML_METHYLATION_CLUSTER_1_DN	0.494286	0.0143654	0.494286	0.887147	43	0.494286	0.0143654	0.0143654
MORI_MATURE_B_LYMPHOCYTE_UP	0.494649	0.013433	0.494649	0.887147	90	0.494649	0.013433	0.013433
BHAT_ESR1_TARGETS_NOT_VIA_AKT1_DN	0.494685	0.0133434	0.494685	0.887147	87	0.494685	0.0133434	0.0133434
ZERBINI_RESPONSE_TO_SULINDAC_DN	0.496517	0.00904304	0.496517	0.889929	6	0.496517	0.00904304	0.00904304
ACOSTA_PROLIFERATION_INDEPENDENT_MYC_TARGETS_UP	0.496759	0.00813591	0.496759	0.889929	83	0.496759	0.00813591	0.00813591
ABDULRAHMAN_KIDNEY_CANCER_VHL_UP	0.497066	0.00769063	0.497066	0.890011	5	0.497066	0.00769063	0.00769063
ZWANG_EGF_PERSISTENTLY_UP	0.497685	0.00582738	0.497685	0.890061	31	0.497685	0.00582738	0.00582738
ONGUSAHA_BRCA1_TARGETS_DN	0.497789	0.00559678	0.497789	0.890061	14	0.497789	0.00559678	0.00559678
CHESLER_BRAIN_HIGHEST_EXPRESSION	0.497891	0.00530583	0.497891	0.890061	40	0.497891	0.00530583	0.00530583
KYNG_RESPONSE_TO_H2O2_VIA_ERCC6_UP	0.498407	0.00400702	0.498407	0.890061	38	0.498407	0.00400702	0.00400702
CHIARETTI_T_ALL_REFRACTORY_TO_THERAPY	0.49842	0.00398199	0.49842	0.890061	29	0.49842	0.00398199	0.00398199
CHIARADONNA_NEOPLASTIC_TRANSFORMATION_KRAS_CDC25_UP	0.498967	0.00259582	0.498967	0.890061	56	0.498967	0.00259582	0.00259582
SESTO_RESPONSE_TO_UV_C7	0.499378	0.00156119	0.499378	0.890061	68	0.499378	0.00156119	0.00156119
GHO_ATF5_TARGETS_DN	0.499718	0.000711772	0.499718	0.890061	16	0.499718	0.000711772	0.000711772
ABDELMOHSEN_ELAVL4_TARGETS	0.499838	0.000410363	0.499838	0.890061	16	0.499838	0.000410363	0.000410363
WONG_IFNA2_RESISTANCE_DN	0.499931	0.000174489	0.499931	0.890061	33	0.499931	0.000174489	0.000174489
HEDENFALK_BREAST_CANCER_BRACX_UP	0.499972	6.95855e-05	0.499972	0.890061	20	0.499972	6.95855e-05	6.95855e-05
LU_TUMOR_ANGIOGENESIS_UP	0.50185	-0.00466547	0.50185	0.892209	25	0.50185	-0.00466547	-0.00466547
HU_GENOTOXIC_DAMAGE_24HR	0.501895	-0.00476924	0.501895	0.892209	35	0.501895	-0.00476924	-0.00476924
BASSO_CD40_SIGNALING_UP	0.501966	-0.0049349	0.501966	0.892209	99	0.501966	-0.0049349	-0.0049349
AMIT_EGF_RESPONSE_20_MCF10A	0.503451	-0.00873479	0.503451	0.892498	14	0.503451	-0.00873479	-0.00873479
ZHOU_TNF_SIGNALING_30MIN	0.504674	-0.0117445	0.504674	0.892498	53	0.504674	-0.0117445	-0.0117445
CHIARETTI_T_ALL_RELAPSE_PROGNOSIS	0.504698	-0.011872	0.504698	0.892498	19	0.504698	-0.011872	-0.011872
STAMBOLSKY_RESPONSE_TO_VITAMIN_D3_DN	0.50497	-0.0125369	0.50497	0.892498	24	0.50497	-0.0125369	-0.0125369
PROVENZANI_METASTASIS_DN	0.504981	-0.0124985	0.504981	0.892498	135	0.504981	-0.0124985	-0.0124985
ANASTASSIOU_CANCER_MESENCHYMAL_TRANSITION_SIGNATURE	0.505185	-0.0130265	0.505185	0.892498	64	0.505185	-0.0130265	-0.0130265
LU_TUMOR_ENDOTHELIAL_MARKERS_UP	0.505294	-0.0133485	0.505294	0.892498	22	0.505294	-0.0133485	-0.0133485
FERRANDO_T_ALL_WITH_MLL_ENL_FUSION_DN	0.505485	-0.0137698	0.505485	0.892498	85	0.505485	-0.0137698	-0.0137698
OUELLET_CULTURED_OVARIAN_CANCER_INVASIVE_VS_LMP_UP	0.505564	-0.0139731	0.505564	0.892498	68	0.505564	-0.0139731	-0.0139731
YANG_MUC2_TARGETS_COLON_3MO_DN	0.505572	-0.0144901	0.505572	0.892498	6	0.505572	-0.0144901	-0.0144901
HUTTMANN_B_CLL_POOR_SURVIVAL_UP	0.505575	-0.0139823	0.505575	0.892498	265	0.505575	-0.0139823	-0.0139823
FIGUEROA_AML_METHYLATION_CLUSTER_3_UP	0.506132	-0.0153831	0.506132	0.892498	165	0.506132	-0.0153831	-0.0153831
QI_HYPOXIA	0.506203	-0.0155625	0.506203	0.892498	138	0.506203	-0.0155625	-0.0155625
IWANAGA_E2F1_TARGETS_NOT_INDUCED_BY_SERUM	0.506758	-0.0175817	0.506758	0.892498	5	0.506758	-0.0175817	-0.0175817
DARWICHE_SKIN_TUMOR_PROMOTER_UP	0.506921	-0.0173661	0.506921	0.892498	138	0.506921	-0.0173661	-0.0173661
DAVIES_MULTIPLE_MYELOMA_VS_MGUS_UP	0.507297	-0.0184902	0.507297	0.892498	13	0.507297	-0.0184902	-0.0184902
KIM_WT1_TARGETS_12HR_UP	0.507642	-0.019172	0.507642	0.892498	159	0.507642	-0.019172	-0.019172
GREGORY_SYNTHETIC_LETHAL_WITH_IMATINIB	0.507711	-0.0193485	0.507711	0.892498	142	0.507711	-0.0193485	-0.0193485
KOMMAGANI_TP63_GAMMA_TARGETS	0.507977	-0.0203137	0.507977	0.892498	9	0.507977	-0.0203137	-0.0203137
LUI_THYROID_CANCER_CLUSTER_2	0.508166	-0.0205366	0.508166	0.892498	42	0.508166	-0.0205366	-0.0205366
MANTOVANI_VIRAL_GPCR_SIGNALING_DN	0.508477	-0.0213063	0.508477	0.892498	49	0.508477	-0.0213063	-0.0213063
OKAMOTO_LIVER_CANCER_MULTICENTRIC_OCCURRENCE_DN	0.508889	-0.0229979	0.508889	0.892498	5	0.508889	-0.0229979	-0.0229979
FIGUEROA_AML_METHYLATION_CLUSTER_2_DN	0.508957	-0.0229473	0.508957	0.892498	8	0.508957	-0.0229473	-0.0229473
MIKKELSEN_MCV6_LCP_WITH_H3K27ME3	0.509061	-0.022833	0.509061	0.892498	26	0.509061	-0.022833	-0.022833
STEGMEIER_PRE-MITOTIC_CELL_CYCLE_REGULATORS	0.509377	-0.0238753	0.509377	0.892498	10	0.509377	-0.0238753	-0.0238753
TERAMOTO_OPN_TARGETS_CLUSTER_5	0.509387	-0.0240305	0.509387	0.892498	7	0.509387	-0.0240305	-0.0240305
FONTAINE_THYROID_TUMOR_UNCERTAIN_MALIGNANCY_DN	0.509422	-0.0237417	0.509422	0.892498	26	0.509422	-0.0237417	-0.0237417
WANG_ESOPHAGUS_CANCER_VS_NORMAL_UP	0.509474	-0.0237759	0.509474	0.892498	119	0.509474	-0.0237759	-0.0237759
KENNY_CTNNB1_TARGETS_UP	0.510341	-0.0260092	0.510341	0.893428	49	0.510341	-0.0260092	-0.0260092
CHEN_LVAD_SUPPORT_OF_FAILING_HEART_UP	0.51053	-0.0264319	0.51053	0.893428	102	0.51053	-0.0264319	-0.0264319
PETRETTO_BLOOD_PRESSURE_UP	0.510877	-0.0275961	0.510877	0.893576	12	0.510877	-0.0275961	-0.0275961
MYLLYKANGAS_AMPLIFICATION_HOT_SPOT_12	0.51202	-0.0305159	0.51202	0.895114	11	0.51202	-0.0305159	-0.0305159
DACOSTA_UV_RESPONSE_VIA_ERCC3_COMMON_UP	0.513394	-0.0336379	0.513394	0.896339	75	0.513394	-0.0336379	-0.0336379
HOFMANN_MYELODYSPLASTIC_SYNDROM_LOW_RISK_UP	0.51343	-0.0338814	0.51343	0.896339	22	0.51343	-0.0338814	-0.0338814
VERRECCHIA_DELAYED_RESPONSE_TO_TGFB1	0.513775	-0.034653	0.513775	0.896339	39	0.513775	-0.034653	-0.034653
STEGER_ADIPOGENESIS_DN	0.513922	-0.035095	0.513922	0.896339	25	0.513922	-0.035095	-0.035095
LIU_CMYB_TARGETS_DN	0.514191	-0.0366109	0.514191	0.896339	7	0.514191	-0.0366109	-0.0366109
TURJANSKI_MAPK11_TARGETS	0.514827	-0.0383544	0.514827	0.896339	5	0.514827	-0.0383544	-0.0383544
FARMER_BREAST_CANCER_CLUSTER_8	0.514969	-0.0386346	0.514969	0.896339	7	0.514969	-0.0386346	-0.0386346
KANG_DOXORUBICIN_RESISTANCE_DN	0.515071	-0.0380537	0.515071	0.896339	19	0.515071	-0.0380537	-0.0380537
KUMAMOTO_RESPONSE_TO_NUTLIN_3A_UP	0.515168	-0.0386495	0.515168	0.896339	9	0.515168	-0.0386495	-0.0386495
WAGNER_APO2_SENSITIVITY	0.515356	-0.0387017	0.515356	0.896339	25	0.515356	-0.0387017	-0.0387017
KAAB_HEART_ATRIUM_VS_VENTRICLE_UP	0.515839	-0.0397338	0.515839	0.896722	247	0.515839	-0.0397338	-0.0397338
ZHENG_FOXP3_TARGETS_IN_T_LYMPHOCYTE_DN	0.516246	-0.0408928	0.516246	0.896818	36	0.516246	-0.0408928	-0.0408928
MULLIGAN_NTF3_SIGNALING_VIA_INSR_AND_IGF1R_UP	0.516421	-0.0414441	0.516421	0.896818	22	0.516421	-0.0414441	-0.0414441
SARTIPY_NORMAL_AT_INSULIN_RESISTANCE_UP	0.517095	-0.0430274	0.517095	0.897529	34	0.517095	-0.0430274	-0.0430274
BROWNE_HCMV_INFECTION_20HR_UP	0.517364	-0.0435633	0.517364	0.897539	235	0.517364	-0.0435633	-0.0435633
BOYLAN_MULTIPLE_MYELOMA_D_CLUSTER_DN	0.51809	-0.0455059	0.51809	0.898217	40	0.51809	-0.0455059	-0.0455059
GARGALOVIC_RESPONSE_TO_OXIDIZED_PHOSPHOLIPIDS_RED_UP	0.518355	-0.0464362	0.518355	0.898217	17	0.518355	-0.0464362	-0.0464362
ZHAN_VARIABLE_EARLY_DIFFERENTIATION_GENES_UP	0.518547	-0.0469628	0.518547	0.898217	15	0.518547	-0.0469628	-0.0469628
JOHNSTONE_PARVB_TARGETS_2_UP	0.518929	-0.0475125	0.518929	0.898421	136	0.518929	-0.0475125	-0.0475125
BOYAULT_LIVER_CANCER_SUBCLASS_G2	0.519754	-0.0497942	0.519754	0.899383	26	0.519754	-0.0497942	-0.0497942
MOTAMED_RESPONSE_TO_ANDROGEN_UP	0.520102	-0.0520697	0.520102	0.899383	6	0.520102	-0.0520697	-0.0520697
MAINA_VHL_TARGETS_UP	0.520278	-0.051573	0.520278	0.899383	10	0.520278	-0.051573	-0.051573
LUND_SILENCED_BY_METHYLATION	0.521699	-0.0548791	0.521699	0.899897	16	0.521699	-0.0548791	-0.0548791
KIM_MYCL1_AMPLIFICATION_TARGETS_DN	0.522405	-0.0565629	0.522405	0.899897	20	0.522405	-0.0565629	-0.0565629
MIKKELSEN_NPC_ICP_WITH_H3K4ME3	0.522685	-0.0569111	0.522685	0.899897	436	0.522685	-0.0569111	-0.0569111
WEST_ADRENOCORTICAL_TUMOR_MARKERS_UP	0.522856	-0.0576877	0.522856	0.899897	21	0.522856	-0.0576877	-0.0576877
OSAWA_TNF_TARGETS	0.5231	-0.0588247	0.5231	0.899897	10	0.5231	-0.0588247	-0.0588247
VANASSE_BCL2_TARGETS_DN	0.523179	-0.0582369	0.523179	0.899897	73	0.523179	-0.0582369	-0.0582369
FERNANDEZ_BOUND_BY_MYC	0.52327	-0.0584036	0.52327	0.899897	181	0.52327	-0.0584036	-0.0584036
HUANG_FOXA2_TARGETS_DN	0.5234	-0.0589079	0.5234	0.899897	36	0.5234	-0.0589079	-0.0589079
WALLACE_JAK2_TARGETS_UP	0.523534	-0.0593766	0.523534	0.899897	25	0.523534	-0.0593766	-0.0593766
BOGNI_TREATMENT_RELATED_MYELOID_LEUKEMIA_UP	0.523647	-0.0595764	0.523647	0.899897	29	0.523647	-0.0595764	-0.0595764
GENTILE_UV_LOW_DOSE_DN	0.523668	-0.0594765	0.523668	0.899897	66	0.523668	-0.0594765	-0.0594765
TURASHVILI_BREAST_CARCINOMA_DUCTAL_VS_LOBULAR_UP	0.523797	-0.0601117	0.523797	0.899897	19	0.523797	-0.0601117	-0.0601117
CHESLER_BRAIN_QTL_TRANS	0.524014	-0.0619228	0.524014	0.899897	6	0.524014	-0.0619228	-0.0619228
LY_AGING_MIDDLE_UP	0.524629	-0.0623757	0.524629	0.900399	14	0.524629	-0.0623757	-0.0623757
KANNAN_TP53_TARGETS_UP	0.525255	-0.0634953	0.525255	0.900399	58	0.525255	-0.0634953	-0.0634953
LIM_MAMMARY_LUMINAL_PROGENITOR_DN	0.525293	-0.0641128	0.525293	0.900399	13	0.525293	-0.0641128	-0.0641128
TONKS_TARGETS_OF_RUNX1_RUNX1T1_FUSION_ERYTHROCYTE_DN	0.525413	-0.0643805	0.525413	0.900399	16	0.525413	-0.0643805	-0.0643805
WANG_RECURRENT_LIVER_CANCER_DN	0.52563	-0.0649046	0.52563	0.900399	16	0.52563	-0.0649046	-0.0649046
SUZUKI_AMPLIFIED_IN_ORAL_CANCER	0.526956	-0.0681962	0.526956	0.902217	16	0.526956	-0.0681962	-0.0681962
MYLLYKANGAS_AMPLIFICATION_HOT_SPOT_13	0.527343	-0.0708699	0.527343	0.902425	6	0.527343	-0.0708699	-0.0708699
NIELSEN_GIST_AND_SYNOVIAL_SARCOMA_DN	0.528222	-0.0713749	0.528222	0.903475	20	0.528222	-0.0713749	-0.0713749
SHANK_TAL1_TARGETS_DN	0.528902	-0.0735657	0.528902	0.903974	10	0.528902	-0.0735657	-0.0735657
WANG_CLASSIC_ADIPOGENIC_TARGETS_OF_PPARG	0.529179	-0.0735895	0.529179	0.903974	26	0.529179	-0.0735895	-0.0735895
FARDIN_HYPOXIA_11	0.529503	-0.0743475	0.529503	0.903974	30	0.529503	-0.0743475	-0.0743475
PARK_TRETINOIN_RESPONSE_AND_RARA_PLZF_FUSION	0.529702	-0.0750046	0.529702	0.903974	22	0.529702	-0.0750046	-0.0750046
RADMACHER_AML_PROGNOSIS	0.530139	-0.0757466	0.530139	0.903974	77	0.530139	-0.0757466	-0.0757466
BAFNA_MUC4_TARGETS_DN	0.530739	-0.0795885	0.530739	0.903974	5	0.530739	-0.0795885	-0.0795885
WATANABE_ULCERATIVE_COLITIS_WITH_CANCER_DN	0.531078	-0.0788445	0.531078	0.903974	14	0.531078	-0.0788445	-0.0788445
VANTVEER_BREAST_CANCER_ESR1_UP	0.531108	-0.0781184	0.531108	0.903974	160	0.531108	-0.0781184	-0.0781184
IIZUKA_LIVER_CANCER_PROGRESSION_G2_G3_DN	0.531183	-0.0796108	0.531183	0.903974	9	0.531183	-0.0796108	-0.0796108
SCHUHMACHER_MYC_TARGETS_DN	0.531794	-0.0815956	0.531794	0.903974	7	0.531794	-0.0815956	-0.0815956
[truncated: 1,403 more rows]

## Sheet: GSEA_RasAnaylsis_CGP
NAME	GS<br> follow link to MSigDB	GS DETAILS	SIZE	ES	NES	NOM p-val	FDR q-val	FWER p-val	RANK AT MAX	LEADING EDGE
ROSTY_CERVICAL_CANCER_PROLIFERATION_CLUSTER	ROSTY_CERVICAL_CANCER_PROLIFERATION_CLUSTER	Details ...	140	0.608327	2.07466	0	0.000717903	0.001	5188	tags=66%, list=25%, signal=87%
SMID_BREAST_CANCER_RELAPSE_IN_LUNG_UP	SMID_BREAST_CANCER_RELAPSE_IN_LUNG_UP	Details ...	21	0.791445	2.04012	0	0.000718416	0.002	1760	tags=62%, list=9%, signal=68%
ZHAN_MULTIPLE_MYELOMA_PR_UP	ZHAN_MULTIPLE_MYELOMA_PR_UP	Details ...	45	0.678452	2.02812	0	0.00071397	0.003	4552	tags=69%, list=22%, signal=88%
SOTIRIOU_BREAST_CANCER_GRADE_1_VS_3_UP	SOTIRIOU_BREAST_CANCER_GRADE_1_VS_3_UP	Details ...	149	0.583217	1.99596	0	0.00142677	0.008	6131	tags=64%, list=30%, signal=91%
SLEBOS_HEAD_AND_NECK_CANCER_WITH_HPV_UP	SLEBOS_HEAD_AND_NECK_CANCER_WITH_HPV_UP	Details ...	81	0.611476	1.95145	0	0.00515748	0.036	3380	tags=43%, list=16%, signal=52%
RHODES_UNDIFFERENTIATED_CANCER	RHODES_UNDIFFERENTIATED_CANCER	Details ...	68	0.609065	1.94176	0	0.00453571	0.038	5426	tags=66%, list=26%, signal=90%
CROONQUIST_IL6_DEPRIVATION_DN	CROONQUIST_IL6_DEPRIVATION_DN	Details ...	98	0.587436	1.93634	0	0.00409229	0.039	4723	tags=61%, list=23%, signal=79%
WHITFIELD_CELL_CYCLE_LITERATURE	WHITFIELD_CELL_CYCLE_LITERATURE	Details ...	44	0.645434	1.92689	0	0.00456724	0.049	4723	tags=73%, list=23%, signal=94%
ODONNELL_TARGETS_OF_MYC_AND_TFRC_DN	ODONNELL_TARGETS_OF_MYC_AND_TFRC_DN	Details ...	45	0.648693	1.91362	0	0.00493761	0.059	4552	tags=62%, list=22%, signal=80%
GRAHAM_NORMAL_QUIESCENT_VS_NORMAL_DIVIDING_DN	GRAHAM_NORMAL_QUIESCENT_VS_NORMAL_DIVIDING_DN	Details ...	87	0.587053	1.91292	0	0.00451448	0.06	4877	tags=63%, list=24%, signal=83%
LEE_EARLY_T_LYMPHOCYTE_UP	LEE_EARLY_T_LYMPHOCYTE_UP	Details ...	100	0.579257	1.91201	0	0.00423411	0.062	5074	tags=62%, list=25%, signal=82%
CROONQUIST_NRAS_SIGNALING_DN	CROONQUIST_NRAS_SIGNALING_DN	Details ...	72	0.60581	1.91171	0	0.00394009	0.062	4594	tags=65%, list=22%, signal=84%
SMID_BREAST_CANCER_LUMINAL_A_DN	SMID_BREAST_CANCER_LUMINAL_A_DN	Details ...	18	0.762911	1.89151	0	0.00638869	0.108	3251	tags=78%, list=16%, signal=92%
SMID_BREAST_CANCER_RELAPSE_IN_BRAIN_UP	SMID_BREAST_CANCER_RELAPSE_IN_BRAIN_UP	Details ...	39	0.655282	1.88094	0	0.00731304	0.134	3630	tags=59%, list=18%, signal=72%
KANG_DOXORUBICIN_RESISTANCE_UP	KANG_DOXORUBICIN_RESISTANCE_UP	Details ...	54	0.619908	1.8752	0	0.00764001	0.148	6131	tags=76%, list=30%, signal=108%
CREIGHTON_ENDOCRINE_THERAPY_RESISTANCE_2	CREIGHTON_ENDOCRINE_THERAPY_RESISTANCE_2	Details ...	425	0.516349	1.87084	0	0.0077898	0.159	4763	tags=45%, list=23%, signal=57%
DOANE_BREAST_CANCER_ESR1_DN	DOANE_BREAST_CANCER_ESR1_DN	Details ...	48	0.621435	1.86745	0	0.00809021	0.174	2706	tags=48%, list=13%, signal=55%
ZHOU_CELL_CYCLE_GENES_IN_IR_RESPONSE_6HR	ZHOU_CELL_CYCLE_GENES_IN_IR_RESPONSE_6HR	Details ...	85	0.573189	1.86716	0	0.00772026	0.176	4553	tags=58%, list=22%, signal=74%
ISHIDA_E2F_TARGETS	ISHIDA_E2F_TARGETS	Details ...	53	0.612104	1.86435	0	0.00761599	0.182	4767	tags=66%, list=23%, signal=86%
CHEN_ETV5_TARGETS_TESTIS	CHEN_ETV5_TARGETS_TESTIS	Details ...	23	0.713838	1.85615	0	0.00838237	0.207	3899	tags=61%, list=19%, signal=75%
MOLENAAR_TARGETS_OF_CCND1_AND_CDK4_DN	MOLENAAR_TARGETS_OF_CCND1_AND_CDK4_DN		57	0.598209	1.84983	0	0.0088704	0.224	4995	tags=61%, list=24%, signal=81%
SENGUPTA_NASOPHARYNGEAL_CARCINOMA_DN	SENGUPTA_NASOPHARYNGEAL_CARCINOMA_DN		332	0.509218	1.84207	0	0.00964021	0.253	3786	tags=44%, list=18%, signal=53%
CHANG_CYCLING_GENES	CHANG_CYCLING_GENES		145	0.534703	1.83968	0	0.00972094	0.268	6147	tags=66%, list=30%, signal=93%
KONG_E2F3_TARGETS	KONG_E2F3_TARGETS		96	0.562032	1.83333	0	0.0103917	0.291	5292	tags=60%, list=26%, signal=81%
NAKAYAMA_SOFT_TISSUE_TUMORS_PCA1_DN	NAKAYAMA_SOFT_TISSUE_TUMORS_PCA1_DN		74	0.573732	1.83185	0	0.0104635	0.299	2657	tags=36%, list=13%, signal=42%
WANG_LSD1_TARGETS_UP	WANG_LSD1_TARGETS_UP		24	0.70087	1.82865	0	0.0106957	0.312	3444	tags=58%, list=17%, signal=70%
BENPORATH_PROLIFERATION	BENPORATH_PROLIFERATION		145	0.53242	1.82803	0	0.0104326	0.314	6167	tags=58%, list=30%, signal=82%
RICKMAN_HEAD_AND_NECK_CANCER_B	RICKMAN_HEAD_AND_NECK_CANCER_B		44	0.625778	1.82744	0	0.0101364	0.315	2807	tags=55%, list=14%, signal=63%
WHITEFORD_PEDIATRIC_CANCER_MARKERS	WHITEFORD_PEDIATRIC_CANCER_MARKERS		116	0.547754	1.82551	0	0.0101083	0.327	4926	tags=59%, list=24%, signal=78%
MORI_IMMATURE_B_LYMPHOCYTE_DN	MORI_IMMATURE_B_LYMPHOCYTE_DN		89	0.562935	1.81839	0	0.0112534	0.365	6535	tags=69%, list=32%, signal=100%
AMUNDSON_GAMMA_RADIATION_RESPONSE	AMUNDSON_GAMMA_RADIATION_RESPONSE		40	0.621148	1.81785	0	0.0109596	0.367	6233	tags=75%, list=30%, signal=108%
ZHOU_CELL_CYCLE_GENES_IN_IR_RESPONSE_24HR	ZHOU_CELL_CYCLE_GENES_IN_IR_RESPONSE_24HR		127	0.530114	1.79874	0	0.0154544	0.485	6511	tags=65%, list=32%, signal=94%
WEBER_METHYLATED_HCP_IN_SPERM_UP	WEBER_METHYLATED_HCP_IN_SPERM_UP		20	0.708971	1.79447	0	0.016268	0.518	2088	tags=35%, list=10%, signal=39%
ODONNELL_TFRC_TARGETS_DN	ODONNELL_TFRC_TARGETS_DN		130	0.528229	1.78933	0	0.0169972	0.556	5491	tags=54%, list=27%, signal=73%
JAEGER_METASTASIS_UP	JAEGER_METASTASIS_UP		43	0.608417	1.78806	0	0.0169035	0.563	5176	tags=63%, list=25%, signal=84%
NIELSEN_SYNOVIAL_SARCOMA_UP	NIELSEN_SYNOVIAL_SARCOMA_UP		18	0.71906	1.78241	0	0.0181702	0.595	1639	tags=39%, list=8%, signal=42%
WEBER_METHYLATED_HCP_IN_FIBROBLAST_UP	WEBER_METHYLATED_HCP_IN_FIBROBLAST_UP		6	0.905201	1.75589	0	0.0272593	0.773	1667	tags=67%, list=8%, signal=73%
KANG_FLUOROURACIL_RESISTANCE_UP	KANG_FLUOROURACIL_RESISTANCE_UP		22	0.680983	1.75544	0	0.0267924	0.776	4512	tags=50%, list=22%, signal=64%
WIELAND_UP_BY_HBV_INFECTION	WIELAND_UP_BY_HBV_INFECTION		100	0.532792	1.74017	0	0.0332877	0.868	7187	tags=67%, list=35%, signal=103%
FINETTI_BREAST_CANCER_KINOME_RED	FINETTI_BREAST_CANCER_KINOME_RED		16	0.719136	1.7365	0	0.0343909	0.885	4545	tags=88%, list=22%, signal=112%
TAKADA_GASTRIC_CANCER_COPY_NUMBER_DN	TAKADA_GASTRIC_CANCER_COPY_NUMBER_DN		28	0.640331	1.73582	0	0.0340075	0.889	1336	tags=29%, list=7%, signal=31%
RICKMAN_HEAD_AND_NECK_CANCER_E	RICKMAN_HEAD_AND_NECK_CANCER_E		85	0.535103	1.73561	0	0.0333982	0.89	2236	tags=40%, list=11%, signal=45%
PYEON_HPV_POSITIVE_TUMORS_UP	PYEON_HPV_POSITIVE_TUMORS_UP		87	0.532287	1.72954	0	0.0357291	0.907	4356	tags=39%, list=21%, signal=49%
MIKKELSEN_MEF_HCP_WITH_H3_UNMETHYLATED	MIKKELSEN_MEF_HCP_WITH_H3_UNMETHYLATED		216	0.484436	1.72694	0	0.0366067	0.918	2810	tags=33%, list=14%, signal=38%
DUTERTRE_ESTRADIOL_RESPONSE_24HR_UP	DUTERTRE_ESTRADIOL_RESPONSE_24HR_UP		317	0.47426	1.70925	0	0.0458315	0.961	5902	tags=54%, list=29%, signal=75%
MIKKELSEN_NPC_HCP_WITH_H3K27ME3	MIKKELSEN_NPC_HCP_WITH_H3K27ME3		336	0.471482	1.7029	0	0.0498342	0.972	3740	tags=39%, list=18%, signal=47%
MEISSNER_NPC_HCP_WITH_H3K27ME3	MEISSNER_NPC_HCP_WITH_H3K27ME3		79	0.533659	1.70055	0	0.0506164	0.972	3609	tags=47%, list=18%, signal=57%
MORI_LARGE_PRE_BII_LYMPHOCYTE_UP	MORI_LARGE_PRE_BII_LYMPHOCYTE_UP		85	0.522646	1.69456	0	0.0535275	0.982	6502	tags=62%, list=32%, signal=91%
NAKAYAMA_SOFT_TISSUE_TUMORS_PCA2_UP	NAKAYAMA_SOFT_TISSUE_TUMORS_PCA2_UP		87	0.522549	1.68779	0	0.0571067	0.988	4665	tags=55%, list=23%, signal=71%
GRAHAM_CML_DIVIDING_VS_NORMAL_QUIESCENT_UP	GRAHAM_CML_DIVIDING_VS_NORMAL_QUIESCENT_UP		180	0.489696	1.67841	0	0.0640842	0.994	5946	tags=58%, list=29%, signal=81%
BURTON_ADIPOGENESIS_3	BURTON_ADIPOGENESIS_3		101	0.501079	1.64723	0	0.0826624	1	4575	tags=54%, list=22%, signal=70%
GAVIN_FOXP3_TARGETS_CLUSTER_P6	GAVIN_FOXP3_TARGETS_CLUSTER_P6		90	0.505302	1.64274	0	0.0826909	1	4665	tags=51%, list=23%, signal=66%
HOFFMANN_LARGE_TO_SMALL_PRE_BII_LYMPHOCYTE_UP	HOFFMANN_LARGE_TO_SMALL_PRE_BII_LYMPHOCYTE_UP		160	0.479088	1.64067	0	0.0828884	1	4711	tags=44%, list=23%, signal=57%
RUIZ_TNC_TARGETS_DN	RUIZ_TNC_TARGETS_DN		140	0.481106	1.64021	0	0.0824145	1	6194	tags=61%, list=30%, signal=87%
MEISSNER_BRAIN_HCP_WITH_H3K27ME3	MEISSNER_BRAIN_HCP_WITH_H3K27ME3		266	0.456957	1.63912	0	0.0825745	1	3609	tags=39%, list=18%, signal=47%
CHIANG_LIVER_CANCER_SUBCLASS_PROLIFERATION_UP	CHIANG_LIVER_CANCER_SUBCLASS_PROLIFERATION_UP		173	0.464111	1.6169	0	0.0964545	1	4859	tags=45%, list=24%, signal=59%
FUJII_YBX1_TARGETS_DN	FUJII_YBX1_TARGETS_DN		202	0.461326	1.61576	0	0.0968512	1	6665	tags=53%, list=33%, signal=78%
SENGUPTA_NASOPHARYNGEAL_CARCINOMA_WITH_LMP1_DN	SENGUPTA_NASOPHARYNGEAL_CARCINOMA_WITH_LMP1_DN		165	0.466578	1.61028	0	0.101697	1	3540	tags=41%, list=17%, signal=49%
SABATES_COLORECTAL_ADENOMA_DN	SABATES_COLORECTAL_ADENOMA_DN		278	0.448656	1.60904	0	0.101182	1	3914	tags=39%, list=19%, signal=47%
SMID_BREAST_CANCER_ERBB2_DN	SMID_BREAST_CANCER_ERBB2_DN		5	0.869894	1.60152	0	0.104317	1	1035	tags=60%, list=5%, signal=63%
POOLA_INVASIVE_BREAST_CANCER_UP	POOLA_INVASIVE_BREAST_CANCER_UP		275	0.44599	1.59736	0	0.107427	1	4431	tags=41%, list=22%, signal=52%
WINNEPENNINCKX_MELANOMA_METASTASIS_UP	WINNEPENNINCKX_MELANOMA_METASTASIS_UP		159	0.461524	1.59584	0	0.108547	1	4552	tags=41%, list=22%, signal=52%
SMID_BREAST_CANCER_BASAL_UP	SMID_BREAST_CANCER_BASAL_UP		630	0.431027	1.58764	0	0.114493	1	2733	tags=29%, list=13%, signal=32%
SMID_BREAST_CANCER_RELAPSE_IN_BONE_DN	SMID_BREAST_CANCER_RELAPSE_IN_BONE_DN		300	0.441416	1.58482	0	0.116295	1	2719	tags=29%, list=13%, signal=33%
CHICAS_RB1_TARGETS_GROWING	CHICAS_RB1_TARGETS_GROWING		238	0.44703	1.5793	0	0.122112	1	5569	tags=47%, list=27%, signal=64%
MIKKELSEN_IPS_LCP_WITH_H3K4ME3_AND_H3K27ME3	MIKKELSEN_IPS_LCP_WITH_H3K4ME3_AND_H3K27ME3		4	0.895145	1.57365	0	0.127319	1	2152	tags=100%, list=10%, signal=112%
LINDGREN_BLADDER_CANCER_CLUSTER_3_UP	LINDGREN_BLADDER_CANCER_CLUSTER_3_UP		320	0.433878	1.57201	0	0.126645	1	6093	tags=47%, list=30%, signal=66%
WONG_EMBRYONIC_STEM_CELL_CORE	WONG_EMBRYONIC_STEM_CELL_CORE		331	0.434628	1.57191	0	0.125731	1	7099	tags=52%, list=35%, signal=78%
MIKKELSEN_MEF_HCP_WITH_H3K27ME3	MIKKELSEN_MEF_HCP_WITH_H3K27ME3		579	0.424037	1.55807	0	0.138482	1	3167	tags=34%, list=15%, signal=39%
ZHANG_TLX_TARGETS_60HR_DN	ZHANG_TLX_TARGETS_60HR_DN		267	0.435958	1.5536	0	0.141306	1	7134	tags=52%, list=35%, signal=79%
SHEDDEN_LUNG_CANCER_POOR_SURVIVAL_A6	SHEDDEN_LUNG_CANCER_POOR_SURVIVAL_A6		451	0.426073	1.54938	0	0.143607	1	6181	tags=45%, list=30%, signal=63%
YEGNASUBRAMANIAN_PROSTATE_CANCER	YEGNASUBRAMANIAN_PROSTATE_CANCER		123	0.459213	1.54046	0	0.154933	1	2636	tags=28%, list=13%, signal=32%
GOBERT_OLIGODENDROCYTE_DIFFERENTIATION_UP	GOBERT_OLIGODENDROCYTE_DIFFERENTIATION_UP		554	0.411476	1.5081	0	0.196418	1	6466	tags=51%, list=32%, signal=73%
KOBAYASHI_EGFR_SIGNALING_24HR_DN	KOBAYASHI_EGFR_SIGNALING_24HR_DN		246	0.42092	1.50076	0	0.205534	1	5292	tags=51%, list=26%, signal=68%
MEISSNER_NPC_HCP_WITH_H3K4ME2_AND_H3K27ME3	MEISSNER_NPC_HCP_WITH_H3K4ME2_AND_H3K27ME3		343	0.406139	1.48026	0	0.228668	1	4024	tags=37%, list=20%, signal=45%
MARSON_BOUND_BY_E2F4_UNSTIMULATED	MARSON_BOUND_BY_E2F4_UNSTIMULATED		696	0.398474	1.4722	0	0.239011	1	6678	tags=45%, list=33%, signal=64%
BENPORATH_ES_WITH_H3K27ME3	BENPORATH_ES_WITH_H3K27ME3		1092	0.395145	1.46775	0	0.241728	1	3592	tags=32%, list=18%, signal=36%
SMID_BREAST_CANCER_LUMINAL_B_DN	SMID_BREAST_CANCER_LUMINAL_B_DN		540	0.397252	1.45929	0	0.252153	1	4667	tags=37%, list=23%, signal=46%
VANTVEER_BREAST_CANCER_ESR1_DN	VANTVEER_BREAST_CANCER_ESR1_DN		236	0.404399	1.43469	0	0.291336	1	6226	tags=46%, list=30%, signal=66%
BASAKI_YBX1_TARGETS_UP	BASAKI_YBX1_TARGETS_UP		280	0.39741	1.42663	0	0.30474	1	6194	tags=44%, list=30%, signal=62%
MIKKELSEN_MCV6_HCP_WITH_H3K27ME3	MIKKELSEN_MCV6_HCP_WITH_H3K27ME3		428	0.388095	1.41379	0	0.32898	1	2871	tags=29%, list=14%, signal=32%
BENPORATH_SUZ12_TARGETS	BENPORATH_SUZ12_TARGETS		1010	0.379738	1.39834	0	0.349703	1	3713	tags=31%, list=18%, signal=36%
BENPORATH_EED_TARGETS	BENPORATH_EED_TARGETS		1036	0.377085	1.3982	0	0.348663	1	3592	tags=30%, list=18%, signal=35%
CUI_TCF21_TARGETS_2_UP	CUI_TCF21_TARGETS_2_UP		422	0.377632	1.37866	0	0.380402	1	4505	tags=35%, list=22%, signal=43%
STARK_PREFRONTAL_CORTEX_22Q11_DELETION_DN	STARK_PREFRONTAL_CORTEX_22Q11_DELETION_DN		502	0.370298	1.35595	0	0.404227	1	7727	tags=50%, list=38%, signal=79%
BENPORATH_PRC2_TARGETS	BENPORATH_PRC2_TARGETS		631	0.370754	1.35406	0	0.407628	1	3592	tags=31%, list=18%, signal=36%
DODD_NASOPHARYNGEAL_CARCINOMA_UP	DODD_NASOPHARYNGEAL_CARCINOMA_UP		1674	0.355042	1.32626	0	0.454066	1	4234	tags=30%, list=21%, signal=35%
KINSEY_TARGETS_OF_EWSR1_FLII_FUSION_UP	KINSEY_TARGETS_OF_EWSR1_FLII_FUSION_UP		1236	0.346171	1.2863	0	0.531523	1	6549	tags=38%, list=32%, signal=53%
ZWANG_TRANSIENTLY_UP_BY_2ND_EGF_PULSE_ONLY	ZWANG_TRANSIENTLY_UP_BY_2ND_EGF_PULSE_ONLY		1584	0.343234	1.27623	0	0.554171	1	3453	tags=24%, list=17%, signal=26%
UZONYI_RESPONSE_TO_LEUKOTRIENE_AND_THROMBIN	UZONYI_RESPONSE_TO_LEUKOTRIENE_AND_THROMBIN	Details ...	37	-0.820973	-2.95442	0	0	0	2029	tags=65%, list=10%, signal=72%
SHEDDEN_LUNG_CANCER_GOOD_SURVIVAL_A4	SHEDDEN_LUNG_CANCER_GOOD_SURVIVAL_A4		193	-0.605906	-2.91693	0	0	0	2795	tags=54%, list=14%, signal=62%
NAGASHIMA_EGF_SIGNALING_UP	NAGASHIMA_EGF_SIGNALING_UP		57	-0.721032	-2.75001	0	0	0	2578	tags=61%, list=13%, signal=70%
GESERICK_TERT_TARGETS_DN	GESERICK_TERT_TARGETS_DN		21	-0.855937	-2.6461	0	0	0	1848	tags=71%, list=9%, signal=78%
NAGASHIMA_NRG1_SIGNALING_UP	NAGASHIMA_NRG1_SIGNALING_UP		174	-0.561024	-2.56921	0	0	0	2459	tags=41%, list=12%, signal=47%
DAUER_STAT3_TARGETS_UP	DAUER_STAT3_TARGETS_UP		49	-0.686079	-2.50318	0	0	0	978	tags=31%, list=5%, signal=32%
PEDERSEN_METASTASIS_BY_ERBB2_ISOFORM_1	PEDERSEN_METASTASIS_BY_ERBB2_ISOFORM_1		46	-0.662215	-2.38085	0	0	0	2201	tags=59%, list=11%, signal=66%
ZWANG_CLASS_3_TRANSIENTLY_INDUCED_BY_EGF	ZWANG_CLASS_3_TRANSIENTLY_INDUCED_BY_EGF		216	-0.492929	-2.34747	0	0	0	2710	tags=39%, list=13%, signal=45%
RUNNE_GENDER_EFFECT_UP	RUNNE_GENDER_EFFECT_UP		8	-0.996877	-2.30738	0	0.000247969	0.003	73	tags=100%, list=0%, signal=100%
PHONG_TNF_TARGETS_UP	PHONG_TNF_TARGETS_UP		63	-0.591275	-2.2997	0	0.000239419	0.003	2621	tags=46%, list=13%, signal=53%
GARGALOVIC_RESPONSE_TO_OXIDIZED_PHOSPHOLIPIDS_MAGENTA_UP	GARGALOVIC_RESPONSE_TO_OXIDIZED_PHOSPHOLIPIDS_MAGENTA_UP		27	-0.705785	-2.28969	0	0.000310446	0.004	3722	tags=67%, list=18%, signal=81%
AMIT_EGF_RESPONSE_120_HELA	AMIT_EGF_RESPONSE_120_HELA		68	-0.590128	-2.2667	0	0.000449686	0.006	1991	tags=34%, list=10%, signal=37%
AMIT_EGF_RESPONSE_60_HELA	AMIT_EGF_RESPONSE_60_HELA		45	-0.616454	-2.23223	0	0.000793778	0.011	3027	tags=42%, list=15%, signal=49%
BURTON_ADIPOGENESIS_PEAK_AT_2HR	BURTON_ADIPOGENESIS_PEAK_AT_2HR		51	-0.60406	-2.211	0	0.00111897	0.016	2398	tags=41%, list=12%, signal=47%
AMIT_DELAYED_EARLY_GENES	AMIT_DELAYED_EARLY_GENES		18	-0.762092	-2.21097	0	0.00108606	0.016	2459	tags=56%, list=12%, signal=63%
LINDGREN_BLADDER_CANCER_WITH_LOH_IN_CHR9Q	LINDGREN_BLADDER_CANCER_WITH_LOH_IN_CHR9Q		113	-0.503935	-2.20208	0	0.00118544	0.018	5103	tags=53%, list=25%, signal=70%
AMIT_EGF_RESPONSE_40_HELA	AMIT_EGF_RESPONSE_40_HELA		41	-0.616797	-2.18903	0	0.0014652	0.023	2459	tags=46%, list=12%, signal=53%
JI_METASTASIS_REPRESSED_BY_STK11	JI_METASTASIS_REPRESSED_BY_STK11		27	-0.657378	-2.14832	0	0.0023687	0.038	1323	tags=48%, list=6%, signal=51%
STOSSI_RESPONSE_TO_ESTRADIOL	STOSSI_RESPONSE_TO_ESTRADIOL		50	-0.575294	-2.14778	0	0.00230636	0.038	1685	tags=34%, list=8%, signal=37%
LUI_THYROID_CANCER_PAX8_PPARG_UP	LUI_THYROID_CANCER_PAX8_PPARG_UP		43	-0.584619	-2.11879	0	0.00349019	0.059	4578	tags=58%, list=22%, signal=75%
LEONARD_HYPOXIA	LEONARD_HYPOXIA		46	-0.571277	-2.10913	0	0.00393618	0.07	2659	tags=37%, list=13%, signal=42%
PICCALUGA_ANGIOIMMUNOBLASTIC_LYMPHOMA_DN	PICCALUGA_ANGIOIMMUNOBLASTIC_LYMPHOMA_DN		133	-0.472337	-2.10853	0	0.00384246	0.07	3741	tags=38%, list=18%, signal=46%
BILD_HRAS_ONCOGENIC_SIGNATURE	BILD_HRAS_ONCOGENIC_SIGNATURE		253	-0.452846	-2.10255	0	0.00422485	0.078	2390	tags=36%, list=12%, signal=40%
SWEET_KRAS_ONCOGENIC_SIGNATURE	SWEET_KRAS_ONCOGENIC_SIGNATURE		89	-0.489829	-2.07208	0	0.00632129	0.117	4830	tags=49%, list=24%, signal=64%
CHASSOT_SKIN_WOUND	CHASSOT_SKIN_WOUND		10	-0.828877	-2.06757	0	0.00658599	0.125	2029	tags=70%, list=10%, signal=78%
LEE_LIVER_CANCER_HEPATOBLAST	LEE_LIVER_CANCER_HEPATOBLAST		16	-0.722378	-2.0573	0	0.00719157	0.136	1564	tags=50%, list=8%, signal=54%
BURTON_ADIPOGENESIS_1	BURTON_ADIPOGENESIS_1		33	-0.623818	-2.05622	0	0.00722857	0.14	2398	tags=45%, list=12%, signal=51%
BILD_CTNNB1_ONCOGENIC_SIGNATURE	BILD_CTNNB1_ONCOGENIC_SIGNATURE		73	-0.498037	-2.0403	0	0.00926986	0.183	3225	tags=37%, list=16%, signal=44%
AMIT_SERUM_RESPONSE_60_MCF10A	AMIT_SERUM_RESPONSE_60_MCF10A		57	-0.530339	-2.03991	0	0.00913061	0.184	2599	tags=37%, list=13%, signal=42%
PLASARI_TGFB1_TARGETS_1HR_UP	PLASARI_TGFB1_TARGETS_1HR_UP		34	-0.601101	-2.03468	0	0.00936653	0.192	2459	tags=47%, list=12%, signal=53%
KOBAYASHI_EGFR_SIGNALING_6HR_DN	KOBAYASHI_EGFR_SIGNALING_6HR_DN		18	-0.693868	-2.0342	0	0.00922772	0.193	1921	tags=67%, list=9%, signal=73%
CROONQUIST_STROMAL_STIMULATION_UP	CROONQUIST_STROMAL_STIMULATION_UP		57	-0.518381	-2.03161	0	0.00944598	0.201	3057	tags=44%, list=15%, signal=51%
GUO_TARGETS_OF_IRS1_AND_IRS2	GUO_TARGETS_OF_IRS1_AND_IRS2		94	-0.476056	-2.02981	0	0.00935659	0.202	3130	tags=35%, list=15%, signal=41%
TAKEDA_TARGETS_OF_NUP98_HOXA9_FUSION_6HR_DN	TAKEDA_TARGETS_OF_NUP98_HOXA9_FUSION_6HR_DN		41	-0.578148	-2.01806	0	0.0108424	0.231	3243	tags=44%, list=16%, signal=52%
PRAMOONJAGO_SOX4_TARGETS_UP	PRAMOONJAGO_SOX4_TARGETS_UP		51	-0.535395	-2.0019	0	0.0124318	0.267	1773	tags=31%, list=9%, signal=34%
BERENJENO_ROCK_SIGNALING_NOT_VIA_RHOA_DN	BERENJENO_ROCK_SIGNALING_NOT_VIA_RHOA_DN		48	-0.541788	-1.98266	0	0.0154077	0.327	2603	tags=38%, list=13%, signal=43%
BRUECKNER_TARGETS_OF_MIRLET7A3_UP	BRUECKNER_TARGETS_OF_MIRLET7A3_UP		111	-0.471692	-1.96443	0	0.019391	0.404	3493	tags=44%, list=17%, signal=53%
BARIS_THYROID_CANCER_DN	BARIS_THYROID_CANCER_DN		59	-0.498444	-1.94544	0	0.0230242	0.466	3455	tags=41%, list=17%, signal=49%
CHEN_PDGF_TARGETS	CHEN_PDGF_TARGETS		19	-0.622976	-1.92522	0	0.0283281	0.547	2029	tags=58%, list=10%, signal=64%
RUAN_RESPONSE_TO_TNF_TROGLITAZONE_DN	RUAN_RESPONSE_TO_TNF_TROGLITAZONE_DN		42	-0.542458	-1.9227	0	0.0285677	0.554	3705	tags=50%, list=18%, signal=61%
PHONG_TNF_RESPONSE_VIA_P38_PARTIAL	PHONG_TNF_RESPONSE_VIA_P38_PARTIAL		160	-0.428133	-1.92128	0	0.0287238	0.561	3770	tags=43%, list=18%, signal=52%
FALVELLA_SMOKERS_WITH_LUNG_CANCER	FALVELLA_SMOKERS_WITH_LUNG_CANCER		77	-0.490411	-1.91556	0	0.0300741	0.577	1953	tags=29%, list=10%, signal=31%
BOYAULT_LIVER_CANCER_SUBCLASS_G56_DN	BOYAULT_LIVER_CANCER_SUBCLASS_G56_DN		17	-0.657115	-1.91184	0	0.0309502	0.594	2256	tags=53%, list=11%, signal=59%
GALINDO_IMMUNE_RESPONSE_TO_ENTEROTOXIN	GALINDO_IMMUNE_RESPONSE_TO_ENTEROTOXIN		83	-0.459713	-1.8994	0	0.0348894	0.648	1809	tags=25%, list=9%, signal=28%
JOHNSTONE_PARVB_TARGETS_3_UP	JOHNSTONE_PARVB_TARGETS_3_UP		422	-0.370572	-1.89474	0	0.0355349	0.67	3666	tags=36%, list=18%, signal=43%
SESTO_RESPONSE_TO_UV_C2	SESTO_RESPONSE_TO_UV_C2		52	-0.498903	-1.89283	0	0.0357199	0.68	2418	tags=29%, list=12%, signal=33%
CUI_TCF21_TARGETS_2_DN	CUI_TCF21_TARGETS_2_DN		816	-0.384579	-1.89214	0	0.0354202	0.683	3464	tags=34%, list=17%, signal=39%
RODRIGUES_NTN1_TARGETS_DN	RODRIGUES_NTN1_TARGETS_DN		157	-0.409527	-1.86117	0	0.0477657	0.81	2292	tags=32%, list=11%, signal=36%
KIM_WT1_TARGETS_UP	KIM_WT1_TARGETS_UP		211	-0.400436	-1.85607	0	0.049165	0.829	2745	tags=35%, list=13%, signal=40%
LIN_NPAS4_TARGETS_DN	LIN_NPAS4_TARGETS_DN		65	-0.479053	-1.8549	0	0.0483485	0.831	1500	tags=28%, list=7%, signal=30%
GROSS_HYPOXIA_VIA_ELK3_AND_HIF1A_UP	GROSS_HYPOXIA_VIA_ELK3_AND_HIF1A_UP		140	-0.421038	-1.84873	0	0.0504132	0.848	3825	tags=38%, list=19%, signal=46%
ABBUD_LIF_SIGNALING_2_DN	ABBUD_LIF_SIGNALING_2_DN		7	-0.834065	-1.8464	0	0.0508935	0.853	1577	tags=57%, list=8%, signal=62%
AMIT_EGF_RESPONSE_240_HELA	AMIT_EGF_RESPONSE_240_HELA		60	-0.472203	-1.84059	0	0.0526766	0.871	2479	tags=32%, list=12%, signal=36%
AMIT_SERUM_RESPONSE_40_MCF10A	AMIT_SERUM_RESPONSE_40_MCF10A		31	-0.558744	-1.8232	0	0.0615955	0.916	2213	tags=45%, list=11%, signal=51%
STAMBOLSKY_RESPONSE_TO_VITAMIN_D3_UP	STAMBOLSKY_RESPONSE_TO_VITAMIN_D3_UP		82	-0.442349	-1.81679	0	0.0641121	0.932	2479	tags=35%, list=12%, signal=40%
DAZARD_UV_RESPONSE_CLUSTER_G2	DAZARD_UV_RESPONSE_CLUSTER_G2		29	-0.543596	-1.81446	0	0.0648364	0.935	697	tags=24%, list=3%, signal=25%
AMIT_EGF_RESPONSE_480_HELA	AMIT_EGF_RESPONSE_480_HELA		161	-0.398265	-1.80344	0	0.070367	0.948	3868	tags=42%, list=19%, signal=51%
WEINMANN_ADAPTATION_TO_HYPOXIA_DN	WEINMANN_ADAPTATION_TO_HYPOXIA_DN		41	-0.485787	-1.79788	0	0.0730559	0.956	1915	tags=41%, list=9%, signal=46%
DACOSTA_UV_RESPONSE_VIA_ERCC3_XPCS_DN	DACOSTA_UV_RESPONSE_VIA_ERCC3_XPCS_DN		87	-0.431391	-1.78793	0	0.0793822	0.97	4378	tags=47%, list=21%, signal=60%
SENESE_HDAC1_AND_HDAC2_TARGETS_UP	SENESE_HDAC1_AND_HDAC2_TARGETS_UP		231	-0.391209	-1.78204	0	0.0826732	0.974	4115	tags=45%, list=20%, signal=55%
CHARAFE_BREAST_CANCER_LUMINAL_VS_BASAL_UP	CHARAFE_BREAST_CANCER_LUMINAL_VS_BASAL_UP		361	-0.350704	-1.77438	0	0.0877722	0.984	3836	tags=35%, list=19%, signal=43%
DACOSTA_UV_RESPONSE_VIA_ERCC3_COMMON_DN	DACOSTA_UV_RESPONSE_VIA_ERCC3_COMMON_DN		464	-0.378964	-1.76871	0	0.0911018	0.988	4295	tags=43%, list=21%, signal=53%
WINZEN_DEGRADED_VIA_KHSRP	WINZEN_DEGRADED_VIA_KHSRP		99	-0.421248	-1.76224	0	0.095839	0.989	1577	tags=28%, list=8%, signal=30%
WATANABE_COLON_CANCER_MSI_VS_MSS_UP	WATANABE_COLON_CANCER_MSI_VS_MSS_UP		27	-0.542428	-1.75612	0	0.09894	0.989	659	tags=26%, list=3%, signal=27%
BOQUEST_STEM_CELL_DN	BOQUEST_STEM_CELL_DN		215	-0.373402	-1.74549	0	0.105247	0.994	2353	tags=28%, list=11%, signal=32%
GARGALOVIC_RESPONSE_TO_OXIDIZED_PHOSPHOLIPIDS_TURQUOISE_UP	GARGALOVIC_RESPONSE_TO_OXIDIZED_PHOSPHOLIPIDS_TURQUOISE_UP		76	-0.425552	-1.74194	0	0.107575	0.994	4127	tags=54%, list=20%, signal=67%
CHEN_LVAD_SUPPORT_OF_FAILING_HEART_UP	CHEN_LVAD_SUPPORT_OF_FAILING_HEART_UP		102	-0.397061	-1.73857	0	0.10955	0.995	3301	tags=34%, list=16%, signal=41%
CASORELLI_ACUTE_PROMYELOCYTIC_LEUKEMIA_UP	CASORELLI_ACUTE_PROMYELOCYTIC_LEUKEMIA_UP		168	-0.381826	-1.73483	0	0.110414	0.995	2957	tags=33%, list=14%, signal=39%
SANA_TNF_SIGNALING_DN	SANA_TNF_SIGNALING_DN		88	-0.411931	-1.72758	0	0.115405	0.996	2216	tags=31%, list=11%, signal=34%
VANTVEER_BREAST_CANCER_ESR1_UP	VANTVEER_BREAST_CANCER_ESR1_UP		160	-0.376798	-1.71808	0	0.118878	0.997	3901	tags=41%, list=19%, signal=50%
WANG_BARRETTS_ESOPHAGUS_UP	WANG_BARRETTS_ESOPHAGUS_UP		50	-0.459213	-1.71049	0	0.124146	0.999	2688	tags=36%, list=13%, signal=41%
KIM_WT1_TARGETS_8HR_UP	KIM_WT1_TARGETS_8HR_UP		162	-0.378142	-1.71013	0	0.123448	0.999	3798	tags=36%, list=19%, signal=44%
MCDOWELL_ACUTE_LUNG_INJURY_UP	MCDOWELL_ACUTE_LUNG_INJURY_UP		45	-0.473791	-1.70929	0	0.123221	0.999	2621	tags=38%, list=13%, signal=43%
LUI_THYROID_CANCER_CLUSTER_1	LUI_THYROID_CANCER_CLUSTER_1		49	-0.463727	-1.70531	0	0.124518	0.999	3164	tags=39%, list=15%, signal=46%
LI_AMPLIFIED_IN_LUNG_CANCER	LI_AMPLIFIED_IN_LUNG_CANCER		177	-0.384641	-1.70056	0	0.125252	0.999	1324	tags=15%, list=6%, signal=16%
RASHI_RESPONSE_TO_IONIZING_RADIATION_1	RASHI_RESPONSE_TO_IONIZING_RADIATION_1		44	-0.470527	-1.69736	0	0.126256	0.999	1256	tags=23%, list=6%, signal=24%
VALK_AML_CLUSTER_10	VALK_AML_CLUSTER_10		31	-0.49636	-1.69512	0	0.126521	0.999	3914	tags=48%, list=19%, signal=60%
DAZARD_RESPONSE_TO_UV_SCC_DN	DAZARD_RESPONSE_TO_UV_SCC_DN		121	-0.391692	-1.69018	0	0.129753	0.999	4129	tags=41%, list=20%, signal=51%
SARTIPY_NORMAL_AT_INSULIN_RESISTANCE_UP	SARTIPY_NORMAL_AT_INSULIN_RESISTANCE_UP		34	-0.483043	-1.68743	0	0.130536	0.999	1256	tags=21%, list=6%, signal=22%
TSUNODA_CISPLATIN_RESISTANCE_DN	TSUNODA_CISPLATIN_RESISTANCE_DN		50	-0.443589	-1.68295	0	0.133945	0.999	2181	tags=34%, list=11%, signal=38%
BROWNE_HCMV_INFECTION_1HR_UP	BROWNE_HCMV_INFECTION_1HR_UP		60	-0.42909	-1.68027	0	0.134711	0.999	3433	tags=45%, list=17%, signal=54%
SESTO_RESPONSE_TO_UV_C5	SESTO_RESPONSE_TO_UV_C5		46	-0.453964	-1.66886	0	0.141879	0.999	3942	tags=48%, list=19%, signal=59%
CHIARADONNA_NEOPLASTIC_TRANSFORMATION_KRAS_DN	CHIARADONNA_NEOPLASTIC_TRANSFORMATION_KRAS_DN		141	-0.361356	-1.6608	0	0.1484	0.999	2199	tags=26%, list=11%, signal=29%
HESS_TARGETS_OF_HOXA9_AND_MEIS1_DN	HESS_TARGETS_OF_HOXA9_AND_MEIS1_DN		76	-0.417752	-1.65808	0	0.1494	0.999	2077	tags=28%, list=10%, signal=31%
DAZARD_RESPONSE_TO_UV_NHEK_DN	DAZARD_RESPONSE_TO_UV_NHEK_DN		307	-0.333018	-1.65448	0	0.152283	0.999	4200	tags=41%, list=20%, signal=51%
SCHEIDEREIT_IKK_INTERACTING_PROTEINS	SCHEIDEREIT_IKK_INTERACTING_PROTEINS		58	-0.425526	-1.65208	0	0.154342	1	2457	tags=29%, list=12%, signal=33%
SABATES_COLORECTAL_ADENOMA_UP	SABATES_COLORECTAL_ADENOMA_UP		132	-0.368706	-1.65108	0	0.154423	1	849	tags=22%, list=4%, signal=23%
ZWANG_CLASS_1_TRANSIENTLY_INDUCED_BY_EGF	ZWANG_CLASS_1_TRANSIENTLY_INDUCED_BY_EGF		503	-0.314458	-1.64902	0	0.154479	1	2488	tags=24%, list=12%, signal=26%
WAMUNYOKOLI_OVARIAN_CANCER_GRADES_1_2_UP	WAMUNYOKOLI_OVARIAN_CANCER_GRADES_1_2_UP		137	-0.371492	-1.64343	0	0.156706	1	4222	tags=39%, list=21%, signal=48%
AMIT_SERUM_RESPONSE_120_MCF10A	AMIT_SERUM_RESPONSE_120_MCF10A		64	-0.414555	-1.63827	0	0.160376	1	2603	tags=36%, list=13%, signal=41%
MARZEC_IL2_SIGNALING_UP	MARZEC_IL2_SIGNALING_UP		114	-0.376051	-1.63679	0	0.16106	1	1888	tags=24%, list=9%, signal=26%
WANG_METHYLATED_IN_BREAST_CANCER	WANG_METHYLATED_IN_BREAST_CANCER		35	-0.46333	-1.63622	0	0.160538	1	2599	tags=40%, list=13%, signal=46%
LIM_MAMMARY_LUMINAL_MATURE_UP	LIM_MAMMARY_LUMINAL_MATURE_UP		115	-0.367392	-1.63396	0	0.162015	1	1228	tags=19%, list=6%, signal=20%
THUM_SYSTOLIC_HEART_FAILURE_DN	THUM_SYSTOLIC_HEART_FAILURE_DN		223	-0.360066	-1.63234	0	0.161733	1	3746	tags=38%, list=18%, signal=46%
GROSS_HYPOXIA_VIA_ELK3_DN	GROSS_HYPOXIA_VIA_ELK3_DN		155	-0.366883	-1.62352	0	0.169505	1	2507	tags=26%, list=12%, signal=29%
MCBRYAN_PUBERTAL_BREAST_6_7WK_UP	MCBRYAN_PUBERTAL_BREAST_6_7WK_UP		192	-0.3435	-1.62043	0	0.17019	1	4015	tags=38%, list=20%, signal=47%
SHAFFER_IRF4_TARGETS_IN_PLASMA_CELL_VS_MATURE_B_LYMPHOCYTE	SHAFFER_IRF4_TARGETS_IN_PLASMA_CELL_VS_MATURE_B_LYMPHOCYTE		67	-0.407494	-1.62024	0	0.168496	1	1092	tags=21%, list=5%, signal=22%
FOSTER_TOLERANT_MACROPHAGE_DN	FOSTER_TOLERANT_MACROPHAGE_DN		403	-0.312064	-1.61545	0	0.173036	1	3431	tags=29%, list=17%, signal=34%
DELPUECH_FOXO3_TARGETS_UP	DELPUECH_FOXO3_TARGETS_UP		68	-0.403724	-1.60996	0	0.175333	1	1243	tags=22%, list=6%, signal=23%
MANALO_HYPOXIA_UP	MANALO_HYPOXIA_UP		204	-0.341667	-1.60889	0	0.175845	1	3040	tags=32%, list=15%, signal=38%
DORN_ADENOVIRUS_INFECTION_24HR_DN	DORN_ADENOVIRUS_INFECTION_24HR_DN		41	-0.457813	-1.60499	0	0.17939	1	3770	tags=41%, list=18%, signal=51%
LAIHO_COLORECTAL_CANCER_SERRATED_DN	LAIHO_COLORECTAL_CANCER_SERRATED_DN		76	-0.395703	-1.60482	0	0.177588	1	4476	tags=42%, list=22%, signal=54%
SENESE_HDAC1_TARGETS_UP	SENESE_HDAC1_TARGETS_UP		443	-0.315608	-1.59248	0	0.187258	1	4120	tags=38%, list=20%, signal=47%
RUAN_RESPONSE_TO_TNF_DN	RUAN_RESPONSE_TO_TNF_DN		84	-0.394035	-1.5921	0	0.186746	1	3936	tags=40%, list=19%, signal=50%
BAELDE_DIABETIC_NEPHROPATHY_UP	BAELDE_DIABETIC_NEPHROPATHY_UP		85	-0.378899	-1.58838	0	0.188068	1	1913	tags=25%, list=9%, signal=27%
THEILGAARD_NEUTROPHIL_AT_SKIN_WOUND_UP	THEILGAARD_NEUTROPHIL_AT_SKIN_WOUND_UP		76	-0.390225	-1.57773	0	0.197738	1	2336	tags=24%, list=11%, signal=27%
HAHTOLA_MYCOSIS_FUNGOIDES_CD4_UP	HAHTOLA_MYCOSIS_FUNGOIDES_CD4_UP		62	-0.40097	-1.57306	0	0.201488	1	4356	tags=45%, list=21%, signal=57%
MCBRYAN_PUBERTAL_BREAST_5_6WK_DN	MCBRYAN_PUBERTAL_BREAST_5_6WK_DN		132	-0.353018	-1.57044	0	0.200519	1	4612	tags=47%, list=22%, signal=60%
IKEDA_MIR30_TARGETS_UP	IKEDA_MIR30_TARGETS_UP		115	-0.360814	-1.5704	0	0.19959	1	3909	tags=37%, list=19%, signal=46%
WAMUNYOKOLI_OVARIAN_CANCER_LMP_UP	WAMUNYOKOLI_OVARIAN_CANCER_LMP_UP		260	-0.337419	-1.56771	0	0.20186	1	3248	tags=30%, list=16%, signal=35%
SENESE_HDAC3_TARGETS_UP	SENESE_HDAC3_TARGETS_UP		485	-0.306556	-1.56147	0	0.20704	1	4115	tags=39%, list=20%, signal=47%
MARTORIATI_MDM4_TARGETS_FETAL_LIVER_DN	MARTORIATI_MDM4_TARGETS_FETAL_LIVER_DN		501	-0.3155	-1.55071	0	0.21932	1	4381	tags=35%, list=21%, signal=43%
YAMAZAKI_TCEB3_TARGETS_UP	YAMAZAKI_TCEB3_TARGETS_UP		174	-0.346195	-1.55013	0	0.219013	1	3149	tags=27%, list=15%, signal=32%
CHEN_HOXA5_TARGETS_9HR_UP	CHEN_HOXA5_TARGETS_9HR_UP		215	-0.328871	-1.54833	0	0.220457	1	4261	tags=33%, list=21%, signal=42%
UEDA_PERIFERAL_CLOCK	UEDA_PERIFERAL_CLOCK		166	-0.345867	-1.54374	0	0.22101	1	4068	tags=35%, list=20%, signal=43%
LINDGREN_BLADDER_CANCER_CLUSTER_3_DN	LINDGREN_BLADDER_CANCER_CLUSTER_3_DN		220	-0.340646	-1.54207	0	0.219521	1	3139	tags=29%, list=15%, signal=33%
HSIAO_LIVER_SPECIFIC_GENES	HSIAO_LIVER_SPECIFIC_GENES		243	-0.327925	-1.54169	0	0.21799	1	1709	tags=20%, list=8%, signal=22%
RODRIGUES_THYROID_CARCINOMA_ANAPLASTIC_DN	RODRIGUES_THYROID_CARCINOMA_ANAPLASTIC_DN		502	-0.274499	-1.52435	0	0.227171	1	3949	tags=31%, list=19%, signal=38%
PLASARI_TGFB1_TARGETS_10HR_UP	PLASARI_TGFB1_TARGETS_10HR_UP		197	-0.335576	-1.52043	0	0.229694	1	1809	tags=25%, list=9%, signal=27%
ENK_UV_RESPONSE_EPIDERMIS_DN	ENK_UV_RESPONSE_EPIDERMIS_DN		504	-0.281036	-1.51569	0	0.232925	1	2601	tags=22%, list=13%, signal=25%
ZHANG_TLX_TARGETS_36HR_UP	ZHANG_TLX_TARGETS_36HR_UP		220	-0.314909	-1.51509	0	0.232816	1	4234	tags=37%, list=21%, signal=46%
SASSON_RESPONSE_TO_FORSKOLIN_UP	SASSON_RESPONSE_TO_FORSKOLIN_UP		89	-0.358996	-1.51219	0	0.233978	1	3082	tags=30%, list=15%, signal=36%
DOANE_BREAST_CANCER_ESR1_UP	DOANE_BREAST_CANCER_ESR1_UP		110	-0.346918	-1.50701	0	0.23797	1	2715	tags=31%, list=13%, signal=35%
ZHENG_FOXP3_TARGETS_IN_THYMUS_UP	ZHENG_FOXP3_TARGETS_IN_THYMUS_UP		189	-0.331471	-1.50375	0	0.23836	1	3216	tags=30%, list=16%, signal=35%
DELYS_THYROID_CANCER_UP	DELYS_THYROID_CANCER_UP		441	-0.306055	-1.49848	0	0.2421	1	2429	tags=24%, list=12%, signal=27%
SUNG_METASTASIS_STROMA_UP	SUNG_METASTASIS_STROMA_UP		107	-0.349038	-1.49546	0	0.242634	1	3200	tags=29%, list=16%, signal=34%
MCBRYAN_PUBERTAL_TGFB1_TARGETS_UP	MCBRYAN_PUBERTAL_TGFB1_TARGETS_UP		169	-0.320856	-1.48823	0	0.245877	1	4068	tags=34%, list=20%, signal=42%
RASHI_RESPONSE_TO_IONIZING_RADIATION_2	RASHI_RESPONSE_TO_IONIZING_RADIATION_2		127	-0.340679	-1.48209	0	0.249668	1	2626	tags=24%, list=13%, signal=27%
CAIRO_LIVER_DEVELOPMENT_DN	CAIRO_LIVER_DEVELOPMENT_DN		222	-0.319903	-1.47043	0	0.260011	1	1607	tags=18%, list=8%, signal=20%
SEKI_INFLAMMATORY_RESPONSE_LPS_UP	SEKI_INFLAMMATORY_RESPONSE_LPS_UP		76	-0.368516	-1.47036	0	0.259153	1	1793	tags=25%, list=9%, signal=27%
GINESTIER_BREAST_CANCER_ZNF217_AMPLIFIED_UP	GINESTIER_BREAST_CANCER_ZNF217_AMPLIFIED_UP		73	-0.364072	-1.47031	0	0.25827	1	5509	tags=51%, list=27%, signal=69%
MILI_PSEUDOPODIA_CHEMOTAXIS_DN	MILI_PSEUDOPODIA_CHEMOTAXIS_DN		453	-0.300092	-1.46716	0	0.261548	1	4484	tags=36%, list=22%, signal=46%
DURCHDEWALD_SKIN_CARCINOGENESIS_DN	DURCHDEWALD_SKIN_CARCINOGENESIS_DN		258	-0.311819	-1.467	0	0.260824	1	4164	tags=36%, list=20%, signal=45%
GUO_HEX_TARGETS_UP	GUO_HEX_TARGETS_UP		79	-0.352725	-1.44737	0	0.276441	1	3149	tags=33%, list=15%, signal=39%
GINESTIER_BREAST_CANCER_20Q13_AMPLIFICATION_DN	GINESTIER_BREAST_CANCER_20Q13_AMPLIFICATION_DN		155	-0.308682	-1.44653	0	0.274908	1	5027	tags=46%, list=25%, signal=61%
HIRSCH_CELLULAR_TRANSFORMATION_SIGNATURE_UP	HIRSCH_CELLULAR_TRANSFORMATION_SIGNATURE_UP		242	-0.307909	-1.44614	0	0.274506	1	2992	tags=26%, list=15%, signal=31%
ELVIDGE_HYPOXIA_UP	ELVIDGE_HYPOXIA_UP		169	-0.314263	-1.44385	0	0.276132	1	3044	tags=31%, list=15%, signal=37%
ALTEMEIER_RESPONSE_TO_LPS_WITH_MECHANICAL_VENTILATION	ALTEMEIER_RESPONSE_TO_LPS_WITH_MECHANICAL_VENTILATION		126	-0.319145	-1.44231	0	0.277518	1	1868	tags=21%, list=9%, signal=23%
HAN_SATB1_TARGETS_DN	HAN_SATB1_TARGETS_DN		430	-0.274456	-1.44122	0	0.2773	1	2307	tags=21%, list=11%, signal=23%
HOSHIDA_LIVER_CANCER_SUBCLASS_S3	HOSHIDA_LIVER_CANCER_SUBCLASS_S3		264	-0.296465	-1.42603	0	0.2931	1	1445	tags=16%, list=7%, signal=17%
ELVIDGE_HYPOXIA_BY_DMOG_UP	ELVIDGE_HYPOXIA_BY_DMOG_UP		128	-0.329791	-1.42528	0	0.292423	1	2403	tags=28%, list=12%, signal=32%
PHONG_TNF_RESPONSE_VIA_P38_COMPLETE	PHONG_TNF_RESPONSE_VIA_P38_COMPLETE		223	-0.298931	-1.40774	0	0.309298	1	3798	tags=35%, list=19%, signal=42%
PEDRIOLI_MIR31_TARGETS_DN	PEDRIOLI_MIR31_TARGETS_DN		399	-0.274936	-1.40606	0	0.310935	1	2458	tags=25%, list=12%, signal=28%
OSMAN_BLADDER_CANCER_UP	OSMAN_BLADDER_CANCER_UP		394	-0.272121	-1.39887	0	0.315017	1	4513	tags=32%, list=22%, signal=40%
DAZARD_RESPONSE_TO_UV_NHEK_UP	DAZARD_RESPONSE_TO_UV_NHEK_UP		237	-0.291415	-1.39853	0	0.312759	1	2296	tags=18%, list=11%, signal=20%
CHIANG_LIVER_CANCER_SUBCLASS_CTNNB1_DN	CHIANG_LIVER_CANCER_SUBCLASS_CTNNB1_DN		168	-0.305021	-1.39808	0	0.312466	1	1831	tags=22%, list=9%, signal=24%
BASAKI_YBX1_TARGETS_DN	BASAKI_YBX1_TARGETS_DN		367	-0.290828	-1.39779	0	0.312018	1	3882	tags=35%, list=19%, signal=43%
PHONG_TNF_RESPONSE_NOT_VIA_P38	PHONG_TNF_RESPONSE_NOT_VIA_P38		336	-0.283668	-1.39734	0	0.311786	1	4023	tags=33%, list=20%, signal=41%
UDAYAKUMAR_MED1_TARGETS_DN	UDAYAKUMAR_MED1_TARGETS_DN		229	-0.301053	-1.39549	0	0.311127	1	4901	tags=45%, list=24%, signal=58%
SWEET_LUNG_CANCER_KRAS_UP	SWEET_LUNG_CANCER_KRAS_UP		482	-0.271248	-1.39095	0	0.316786	1	2659	tags=22%, list=13%, signal=24%
PASQUALUCCI_LYMPHOMA_BY_GC_STAGE_UP	PASQUALUCCI_LYMPHOMA_BY_GC_STAGE_UP		279	-0.291861	-1.3888	0	0.316499	1	3074	tags=25%, list=15%, signal=29%
PECE_MAMMARY_STEM_CELL_UP	PECE_MAMMARY_STEM_CELL_UP		134	-0.316913	-1.38459	0	0.320217	1	4453	tags=39%, list=22%, signal=49%
LE_EGR2_TARGETS_DN	LE_EGR2_TARGETS_DN		105	-0.323761	-1.3803	0	0.321491	1	1145	tags=17%, list=6%, signal=18%
PASINI_SUZ12_TARGETS_DN	PASINI_SUZ12_TARGETS_DN		313	-0.276624	-1.37936	0	0.3221	1	2585	tags=25%, list=13%, signal=28%
MITSIADES_RESPONSE_TO_APLIDIN_UP	MITSIADES_RESPONSE_TO_APLIDIN_UP		427	-0.275128	-1.37751	0	0.322341	1	3362	tags=26%, list=16%, signal=31%
VART_KSHV_INFECTION_ANGIOGENIC_MARKERS_UP	VART_KSHV_INFECTION_ANGIOGENIC_MARKERS_UP		164	-0.303275	-1.37398	0	0.325453	1	1625	tags=22%, list=8%, signal=24%
MULLIGHAN_MLL_SIGNATURE_1_DN	MULLIGHAN_MLL_SIGNATURE_1_DN		235	-0.287302	-1.36647	0	0.330437	1	3044	tags=29%, list=15%, signal=33%
ZHANG_TLX_TARGETS_60HR_UP	ZHANG_TLX_TARGETS_60HR_UP		292	-0.28041	-1.35979	0	0.337501	1	3464	tags=29%, list=17%, signal=35%
KINSEY_TARGETS_OF_EWSR1_FLII_FUSION_DN	KINSEY_TARGETS_OF_EWSR1_FLII_FUSION_DN		319	-0.273562	-1.35109	0	0.345501	1	3440	tags=31%, list=17%, signal=37%
HORIUCHI_WTAP_TARGETS_UP	HORIUCHI_WTAP_TARGETS_UP		289	-0.280781	-1.3499	0	0.34558	1	2949	tags=25%, list=14%, signal=29%
GABRIELY_MIR21_TARGETS	GABRIELY_MIR21_TARGETS		283	-0.278368	-1.33977	0	0.351221	1	4042	tags=36%, list=20%, signal=44%
FEVR_CTNNB1_TARGETS_UP	FEVR_CTNNB1_TARGETS_UP		673	-0.265622	-1.33015	0	0.364376	1	2683	tags=23%, list=13%, signal=26%
TIEN_INTESTINE_PROBIOTICS_24HR_DN	TIEN_INTESTINE_PROBIOTICS_24HR_DN		210	-0.278411	-1.32041	0	0.372374	1	4119	tags=30%, list=20%, signal=38%
ACEVEDO_FGFR1_TARGETS_IN_PROSTATE_CANCER_MODEL_UP	ACEVEDO_FGFR1_TARGETS_IN_PROSTATE_CANCER_MODEL_UP		284	-0.272835	-1.29886	0	0.386751	1	2145	tags=23%, list=10%, signal=25%
WINTER_HYPOXIA_METAGENE	WINTER_HYPOXIA_METAGENE		238	-0.272105	-1.2976	0	0.38825	1	1647	tags=17%, list=8%, signal=18%
PEREZ_TP63_TARGETS	PEREZ_TP63_TARGETS		338	-0.259178	-1.28988	0	0.395483	1	1582	tags=17%, list=8%, signal=19%
OSWALD_HEMATOPOIETIC_STEM_CELL_IN_COLLAGEN_GEL_UP	OSWALD_HEMATOPOIETIC_STEM_CELL_IN_COLLAGEN_GEL_UP		231	-0.272827	-1.28945	0	0.395336	1	2213	tags=19%, list=11%, signal=21%
GAUSSMANN_MLL_AF4_FUSION_TARGETS_C_UP	GAUSSMANN_MLL_AF4_FUSION_TARGETS_C_UP		163	-0.283253	-1.28465	0	0.399728	1	4406	tags=36%, list=21%, signal=46%
BROWNE_HCMV_INFECTION_14HR_DN	BROWNE_HCMV_INFECTION_14HR_DN		294	-0.261713	-1.28328	0	0.401395	1	1988	tags=18%, list=10%, signal=19%
RICKMAN_TUMOR_DIFFERENTIATED_WELL_VS_POORLY_DN	RICKMAN_TUMOR_DIFFERENTIATED_WELL_VS_POORLY_DN		375	-0.255954	-1.27351	0	0.410221	1	2783	tags=23%, list=14%, signal=26%
MONNIER_POSTRADIATION_TUMOR_ESCAPE_UP	MONNIER_POSTRADIATION_TUMOR_ESCAPE_UP		383	-0.263645	-1.26192	0	0.41885	1	4207	tags=33%, list=21%, signal=41%
IVANOVA_HEMATOPOIESIS_STEM_CELL_LONG_TERM	IVANOVA_HEMATOPOIESIS_STEM_CELL_LONG_TERM		296	-0.266996	-1.24911	0	0.430027	1	2470	tags=21%, list=12%, signal=23%
GRAESSMANN_APOPTOSIS_BY_SERUM_DEPRIVATION_DN	GRAESSMANN_APOPTOSIS_BY_SERUM_DEPRIVATION_DN		227	-0.25699	-1.24546	0	0.432038	1	3018	tags=24%, list=15%, signal=28%
MIYAGAWA_TARGETS_OF_EWSR1_ETS_FUSIONS_DN	MIYAGAWA_TARGETS_OF_EWSR1_ETS_FUSIONS_DN		218	-0.261416	-1.23945	0	0.436166	1	2282	tags=26%, list=11%, signal=29%
GINESTIER_BREAST_CANCER_ZNF217_AMPLIFIED_DN	GINESTIER_BREAST_CANCER_ZNF217_AMPLIFIED_DN		315	-0.255942	-1.23832	0	0.436525	1	4159	tags=36%, list=20%, signal=44%
CHANDRAN_METASTASIS_UP	CHANDRAN_METASTASIS_UP		209	-0.260983	-1.23287	0	0.440424	1	4276	tags=36%, list=21%, signal=45%
ZHOU_INFLAMMATORY_RESPONSE_LPS_UP	ZHOU_INFLAMMATORY_RESPONSE_LPS_UP		395	-0.247758	-1.23204	0	0.439503	1	2927	tags=26%, list=14%, signal=29%
PILON_KLF1_TARGETS_UP	PILON_KLF1_TARGETS_UP		496	-0.253379	-1.23161	0	0.439627	1	2992	tags=24%, list=15%, signal=28%
MARTENS_BOUND_BY_PML_RARA_FUSION	MARTENS_BOUND_BY_PML_RARA_FUSION		445	-0.253594	-1.23027	0	0.440496	1	3977	tags=30%, list=19%, signal=36%
HAN_SATB1_TARGETS_UP	HAN_SATB1_TARGETS_UP		385	-0.240401	-1.2099	0	0.454288	1	1990	tags=18%, list=10%, signal=20%
MASSARWEH_TAMOXIFEN_RESISTANCE_UP	MASSARWEH_TAMOXIFEN_RESISTANCE_UP		563	-0.231667	-1.20906	0	0.455373	1	3376	tags=26%, list=16%, signal=30%
WONG_ADULT_TISSUE_STEM_MODULE	WONG_ADULT_TISSUE_STEM_MODULE		712	-0.240376	-1.20618	0	0.455401	1	1924	tags=18%, list=9%, signal=20%
HADDAD_B_LYMPHOCYTE_PROGENITOR	HADDAD_B_LYMPHOCYTE_PROGENITOR		282	-0.249942	-1.19542	0	0.467324	1	3464	tags=27%, list=17%, signal=32%
DUTERTRE_ESTRADIOL_RESPONSE_24HR_DN	DUTERTRE_ESTRADIOL_RESPONSE_24HR_DN		501	-0.261141	-1.19188	0	0.470832	1	3179	tags=28%, list=16%, signal=33%
FORTSCHEGGER_PHF8_TARGETS_UP	FORTSCHEGGER_PHF8_TARGETS_UP		262	-0.243525	-1.19103	0	0.471087	1	2181	tags=18%, list=11%, signal=20%
SHEN_SMARCA2_TARGETS_UP	SHEN_SMARCA2_TARGETS_UP		413	-0.242595	-1.18096	0	0.476797	1	4614	tags=33%, list=23%, signal=42%
FULCHER_INFLAMMATORY_RESPONSE_LECTIN_VS_LPS_UP	FULCHER_INFLAMMATORY_RESPONSE_LECTIN_VS_LPS_UP		559	-0.225113	-1.17993	0	0.477326	1	2320	tags=18%, list=11%, signal=19%
WEST_ADRENOCORTICAL_TUMOR_DN	WEST_ADRENOCORTICAL_TUMOR_DN		536	-0.222089	-1.15729	0	0.500984	1	3414	tags=25%, list=17%, signal=30%
YOSHIMURA_MAPK8_TARGETS_DN	YOSHIMURA_MAPK8_TARGETS_DN		359	-0.233959	-1.14762	0	0.510515	1	3152	tags=19%, list=15%, signal=23%
SCHAEFFER_PROSTATE_DEVELOPMENT_6HR_DN	SCHAEFFER_PROSTATE_DEVELOPMENT_6HR_DN		508	-0.212346	-1.14341	0	0.516922	1	4755	tags=37%, list=23%, signal=47%
BAELDE_DIABETIC_NEPHROPATHY_DN	BAELDE_DIABETIC_NEPHROPATHY_DN		429	-0.245956	-1.14244	0	0.51832	1	3975	tags=30%, list=19%, signal=37%
KOINUMA_TARGETS_OF_SMAD2_OR_SMAD3	KOINUMA_TARGETS_OF_SMAD2_OR_SMAD3		804	-0.220946	-1.13131	0	0.529465	1	3466	tags=25%, list=17%, signal=29%
DELACROIX_RAR_BOUND_ES	DELACROIX_RAR_BOUND_ES		450	-0.229485	-1.11791	0	0.542385	1	1913	tags=16%, list=9%, signal=17%
DEURIG_T_CELL_PROLYMPHOCYTIC_LEUKEMIA_UP	DEURIG_T_CELL_PROLYMPHOCYTIC_LEUKEMIA_UP		356	-0.231603	-1.10169	0	0.560344	1	3030	tags=26%, list=15%, signal=30%
LU_EZH2_TARGETS_DN	LU_EZH2_TARGETS_DN		380	-0.217995	-1.09156	0	0.562999	1	2320	tags=16%, list=11%, signal=18%
MARTINEZ_RB1_AND_TP53_TARGETS_UP	MARTINEZ_RB1_AND_TP53_TARGETS_UP		590	-0.213502	-1.08968	0	0.565936	1	2454	tags=17%, list=12%, signal=19%
ZHOU_INFLAMMATORY_RESPONSE_LIVE_UP	ZHOU_INFLAMMATORY_RESPONSE_LIVE_UP		448	-0.22737	-1.0493	0	0.6217	1	2924	tags=25%, list=14%, signal=28%
FLECHNER_BIOPSY_KIDNEY_TRANSPLANT_REJECTED_VS_OK_DN	FLECHNER_BIOPSY_KIDNEY_TRANSPLANT_REJECTED_VS_OK_DN		539	-0.185033	-1.02725	0	0.643046	1	3127	tags=20%, list=15%, signal=23%
MIKKELSEN_ES_ICP_WITH_H3K4ME3	MIKKELSEN_ES_ICP_WITH_H3K4ME3		699	0.349142	1.27952	0.001	0.550387	1	5316	tags=33%, list=26%, signal=43%
YAUCH_HEDGEHOG_SIGNALING_PARACRINE_DN	YAUCH_HEDGEHOG_SIGNALING_PARACRINE_DN		255	0.419695	1.51817	0.00102041	0.1811	1	4414	tags=36%, list=22%, signal=46%
FOSTER_KDM1A_TARGETS_UP	FOSTER_KDM1A_TARGETS_UP		256	0.434968	1.54564	0.00102775	0.147331	1	3642	tags=35%, list=18%, signal=42%
MIKKELSEN_MEF_ICP_WITH_H3K27ME3	MIKKELSEN_MEF_ICP_WITH_H3K27ME3		199	0.424671	1.4889	0.00103306	0.219784	1	3698	tags=32%, list=18%, signal=39%
YAO_TEMPORAL_RESPONSE_TO_PROGESTERONE_CLUSTER_13	YAO_TEMPORAL_RESPONSE_TO_PROGESTERONE_CLUSTER_13		171	0.446204	1.551	0.00104384	0.144227	1	8470	tags=67%, list=41%, signal=113%
SARRIO_EPITHELIAL_MESENCHYMAL_TRANSITION_UP	SARRIO_EPITHELIAL_MESENCHYMAL_TRANSITION_UP		175	0.419324	1.46608	0.00105152	0.24422	1	5188	tags=46%, list=25%, signal=61%
GARCIA_TARGETS_OF_FLI1_AND_DAX1_DN	GARCIA_TARGETS_OF_FLI1_AND_DAX1_DN		171	0.436622	1.52035	0.00106383	0.181827	1	5587	tags=39%, list=27%, signal=53%
MARTORIATI_MDM4_TARGETS_NEUROEPITHELIUM_DN	MARTORIATI_MDM4_TARGETS_NEUROEPITHELIUM_DN		159	0.44944	1.56193	0.00106838	0.134767	1	4543	tags=40%, list=22%, signal=51%
CERVERA_SDHB_TARGETS_1_UP	CERVERA_SDHB_TARGETS_1_UP		118	0.491709	1.65012	0.0010917	0.0833575	1	2528	tags=31%, list=12%, signal=36%
MISSIAGLIA_REGULATED_BY_METHYLATION_DN	MISSIAGLIA_REGULATED_BY_METHYLATION_DN		117	0.455911	1.52433	0.00110375	0.175214	1	6262	tags=53%, list=31%, signal=76%
LEIN_CHOROID_PLEXUS_MARKERS	LEIN_CHOROID_PLEXUS_MARKERS		102	0.500762	1.64771	0.00111982	0.0833506	1	2611	tags=34%, list=13%, signal=39%
FRASOR_RESPONSE_TO_SERM_OR_FULVESTRANT_DN	FRASOR_RESPONSE_TO_SERM_OR_FULVESTRANT_DN		50	0.546398	1.65685	0.00116686	0.0807498	1	4380	tags=50%, list=21%, signal=63%
SONG_TARGETS_OF_IE86_CMV_PROTEIN	SONG_TARGETS_OF_IE86_CMV_PROTEIN		60	0.57731	1.77758	0.00118765	0.0190141	0.625	5768	tags=62%, list=28%, signal=86%
KAUFFMANN_MELANOMA_RELAPSE_UP	KAUFFMANN_MELANOMA_RELAPSE_UP		58	0.551046	1.68624	0.0011919	0.0576609	0.991	4550	tags=47%, list=22%, signal=60%
MIKKELSEN_IPS_ICP_WITH_H3K27ME3	MIKKELSEN_IPS_ICP_WITH_H3K27ME3		53	0.532886	1.60765	0.00121507	0.101892	1	3068	tags=38%, list=15%, signal=44%
KAMMINGA_EZH2_TARGETS	KAMMINGA_EZH2_TARGETS		41	0.565966	1.6449	0.00123609	0.0838945	1	6379	tags=63%, list=31%, signal=92%
CERIBELLI_GENES_INACTIVE_AND_BOUND_BY_NFY	CERIBELLI_GENES_INACTIVE_AND_BOUND_BY_NFY		35	0.577682	1.63066	0.00126263	0.089157	1	6039	tags=54%, list=29%, signal=77%
EGUCHI_CELL_CYCLE_RB1_TARGETS	EGUCHI_CELL_CYCLE_RB1_TARGETS		23	0.633657	1.65387	0.00131062	0.081407	1	6180	tags=83%, list=30%, signal=118%
MATTIOLI_MULTIPLE_MYELOMA_SUBGROUPS	MATTIOLI_MULTIPLE_MYELOMA_SUBGROUPS		15	0.712912	1.69509	0.00144928	0.0541704	0.982	469	tags=33%, list=2%, signal=34%
TESAR_JAK_TARGETS_MOUSE_ES_D3_DN	TESAR_JAK_TARGETS_MOUSE_ES_D3_DN		9	0.841526	1.7899	0.0014881	0.0173507	0.554	1171	tags=56%, list=6%, signal=59%
MEISSNER_NPC_HCP_WITH_H3_UNMETHYLATED	MEISSNER_NPC_HCP_WITH_H3_UNMETHYLATED		524	0.360792	1.32013	0.00200401	0.465457	1	3644	tags=29%, list=18%, signal=35%
PUJANA_BRCA2_PCC_NETWORK	PUJANA_BRCA2_PCC_NETWORK		412	0.374188	1.36839	0.00200803	0.391161	1	6627	tags=42%, list=32%, signal=60%
BENPORATH_ES_1	BENPORATH_ES_1		370	0.370321	1.33783	0.00202224	0.43159	1	5384	tags=36%, list=26%, signal=49%
MARKEY_RB1_ACUTE_LOF_DN	MARKEY_RB1_ACUTE_LOF_DN		223	0.443703	1.5579	0.002079	0.137679	1	6167	tags=49%, list=30%, signal=69%
RICKMAN_HEAD_AND_NECK_CANCER_A	RICKMAN_HEAD_AND_NECK_CANCER_A		98	0.466084	1.53685	0.00223214	0.157932	1	3266	tags=45%, list=16%, signal=53%
LIEN_BREAST_CARCINOMA_METAPLASTIC_VS_DUCTAL_DN	LIEN_BREAST_CARCINOMA_METAPLASTIC_VS_DUCTAL_DN		111	0.468561	1.56937	0.00223464	0.128494	1	3903	tags=39%, list=19%, signal=48%
ZHANG_TLX_TARGETS_UP	ZHANG_TLX_TARGETS_UP		85	0.502489	1.62592	0.00228311	0.0905451	1	6782	tags=60%, list=33%, signal=89%
BROWNE_INTERFERON_RESPONSIVE_GENES	BROWNE_INTERFERON_RESPONSIVE_GENES		68	0.540054	1.69148	0.00231481	0.0548995	0.985	4956	tags=47%, list=24%, signal=62%
YAMASHITA_METHYLATED_IN_PROSTATE_CANCER	YAMASHITA_METHYLATED_IN_PROSTATE_CANCER		57	0.525873	1.60533	0.00235294	0.102788	1	2987	tags=32%, list=15%, signal=37%
GARGALOVIC_RESPONSE_TO_OXIDIZED_PHOSPHOLIPIDS_TURQUOISE_DN	GARGALOVIC_RESPONSE_TO_OXIDIZED_PHOSPHOLIPIDS_TURQUOISE_DN		51	0.544646	1.63652	0.00243902	0.084426	1	5115	tags=55%, list=25%, signal=73%
SATO_SILENCED_BY_METHYLATION_IN_PANCREATIC_CANCER_2	SATO_SILENCED_BY_METHYLATION_IN_PANCREATIC_CANCER_2		47	0.568559	1.70991	0.00247831	0.0461147	0.96	2337	tags=40%, list=11%, signal=46%
FARMER_BREAST_CANCER_CLUSTER_1	FARMER_BREAST_CANCER_CLUSTER_1		39	0.558379	1.61923	0.00249377	0.0957058	1	4733	tags=56%, list=23%, signal=73%
KHETCHOUMIAN_TRIM24_TARGETS_DN	KHETCHOUMIAN_TRIM24_TARGETS_DN		8	0.81196	1.65572	0.00298954	0.0806961	1	693	tags=38%, list=3%, signal=39%
NAKAMURA_LUNG_CANCER_DIFFERENTIATION_MARKERS	NAKAMURA_LUNG_CANCER_DIFFERENTIATION_MARKERS		13	-0.738608	-2.01436	0.00311526	0.0110241	0.237	651	tags=54%, list=3%, signal=56%
SU_TESTIS	SU_TESTIS		75	0.5086	1.60563	0.00344432	0.103516	1	4552	tags=47%, list=22%, signal=60%
IRITANI_MAD1_TARGETS_UP	IRITANI_MAD1_TARGETS_UP		13	-0.700016	-1.87128	0.00347222	0.0433312	0.774	1914	tags=46%, list=9%, signal=51%
VERNELL_RETINOBLASTOMA_PATHWAY_UP	VERNELL_RETINOBLASTOMA_PATHWAY_UP		69	0.517475	1.62748	0.00348028	0.091825	1	4787	tags=57%, list=23%, signal=73%
FURUKAWA_DUSP6_TARGETS_PCI35_UP	FURUKAWA_DUSP6_TARGETS_PCI35_UP		73	0.498125	1.5867	0.00348028	0.114775	1	3570	tags=40%, list=17%, signal=48%
FINETTI_BREAST_CANCERS_KINOME_GRAY	FINETTI_BREAST_CANCERS_KINOME_GRAY		15	-0.645848	-1.80727	0.00350877	0.0687957	0.945	5641	tags=67%, list=28%, signal=92%
YIH_RESPONSE_TO_ARSENITE_C2	YIH_RESPONSE_TO_ARSENITE_C2		18	-0.664453	-1.94481	0.00361011	0.0229486	0.47	2288	tags=33%, list=11%, signal=37%
DAZARD_UV_RESPONSE_CLUSTER_G28	DAZARD_UV_RESPONSE_CLUSTER_G28		19	-0.6515	-1.94946	0.00371747	0.0221839	0.449	697	tags=37%, list=3%, signal=38%
CUI_TCF21_TARGETS_UP	CUI_TCF21_TARGETS_UP		37	0.579547	1.64485	0.00375469	0.082788	1	3842	tags=49%, list=19%, signal=60%
LI_WILMS_TUMOR	LI_WILMS_TUMOR		27	0.637954	1.71829	0.00393701	0.041255	0.937	2007	tags=41%, list=10%, signal=45%
MOSERLE_IFNA_RESPONSE	MOSERLE_IFNA_RESPONSE		31	0.601366	1.66827	0.00395778	0.0716249	0.998	5092	tags=61%, list=25%, signal=81%
SCHURINGA_STAT5A_TARGETS_UP	SCHURINGA_STAT5A_TARGETS_UP		21	-0.640603	-1.98616	0.00403226	0.0149522	0.316	806	tags=33%, list=4%, signal=35%
BLUM_RESPONSE_TO_SALIRASIB_DN	BLUM_RESPONSE_TO_SALIRASIB_DN		330	0.365354	1.3101	0.00404449	0.490044	1	7128	tags=49%, list=35%, signal=75%
HATADA_METHYLATED_IN_LUNG_CANCER_UP	HATADA_METHYLATED_IN_LUNG_CANCER_UP		383	0.369584	1.34095	0.00404858	0.426687	1	4633	tags=30%, list=23%, signal=38%
FERRARI_RESPONSE_TO_FENRETINIDE_UP	FERRARI_RESPONSE_TO_FENRETINIDE_UP		22	-0.685862	-2.11594	0.00408163	0.00369507	0.064	1953	tags=41%, list=10%, signal=45%
HELLER_SILENCED_BY_METHYLATION_UP	HELLER_SILENCED_BY_METHYLATION_UP		276	0.382782	1.37225	0.0040858	0.388795	1	5122	tags=37%, list=25%, signal=49%
KONDO_PROSTATE_CANCER_WITH_H3K27ME3	KONDO_PROSTATE_CANCER_WITH_H3K27ME3		195	0.406569	1.4164	0.00414079	0.32441	1	3354	tags=28%, list=16%, signal=33%
WENG_POR_TARGETS_GLOBAL_DN	WENG_POR_TARGETS_GLOBAL_DN		22	-0.57423	-1.72186	0.00440529	0.116441	0.997	982	tags=27%, list=5%, signal=29%
LIU_CDX2_TARGETS_UP	LIU_CDX2_TARGETS_UP		36	-0.493728	-1.69145	0.00478469	0.129051	0.999	2603	tags=39%, list=13%, signal=44%
VANASSE_BCL2_TARGETS_UP	VANASSE_BCL2_TARGETS_UP		38	-0.471369	-1.67535	0.00483092	0.137937	0.999	1799	tags=29%, list=9%, signal=32%
IKEDA_MIR133_TARGETS_UP	IKEDA_MIR133_TARGETS_UP		43	-0.518066	-1.85538	0.00490196	0.0488236	0.831	3741	tags=42%, list=18%, signal=51%
XU_HGF_SIGNALING_NOT_VIA_AKT1_48HR_UP	XU_HGF_SIGNALING_NOT_VIA_AKT1_48HR_UP		35	-0.503186	-1.70886	0.00492611	0.122698	0.999	1998	tags=31%, list=10%, signal=35%
KYNG_RESPONSE_TO_H2O2_VIA_ERCC6_UP	KYNG_RESPONSE_TO_H2O2_VIA_ERCC6_UP		38	-0.467212	-1.63343	0.0049505	0.161543	1	2578	tags=26%, list=13%, signal=30%
MADAN_DPPA4_TARGETS	MADAN_DPPA4_TARGETS		45	0.54831	1.62331	0.00503778	0.0915608	1	2578	tags=47%, list=13%, signal=53%
HORIUCHI_WTAP_TARGETS_DN	HORIUCHI_WTAP_TARGETS_DN		305	0.381823	1.36248	0.0050813	0.39866	1	5271	tags=36%, list=26%, signal=48%
ACEVEDO_FGFR1_TARGETS_IN_PROSTATE_CANCER_MODEL_DN	ACEVEDO_FGFR1_TARGETS_IN_PROSTATE_CANCER_MODEL_DN		300	0.378344	1.36256	0.00509165	0.399767	1	3237	tags=28%, list=16%, signal=32%
NAKAMURA_METASTASIS_MODEL_DN	NAKAMURA_METASTASIS_MODEL_DN		42	-0.48173	-1.68905	0.00520833	0.12975	0.999	1795	tags=31%, list=9%, signal=34%
JIANG_TIP30_TARGETS_DN	JIANG_TIP30_TARGETS_DN		24	0.620812	1.63648	0.00531209	0.0834264	1	470	tags=13%, list=2%, signal=13%
VALK_AML_CLUSTER_11	VALK_AML_CLUSTER_11		36	-0.4953	-1.70354	0.00543478	0.125314	0.999	2490	tags=31%, list=12%, signal=35%
LE_EGR2_TARGETS_UP	LE_EGR2_TARGETS_UP		107	0.456384	1.50225	0.00556174	0.204838	1	6379	tags=60%, list=31%, signal=86%
SANA_RESPONSE_TO_IFNG_UP	SANA_RESPONSE_TO_IFNG_UP		75	0.486817	1.56115	0.00561167	0.134813	1	6436	tags=52%, list=31%, signal=76%
KALMA_E2F1_TARGETS	KALMA_E2F1_TARGETS		11	0.755764	1.66308	0.00570613	0.0754628	0.999	3530	tags=82%, list=17%, signal=99%
MORI_PLASMA_CELL_UP	MORI_PLASMA_CELL_UP		51	-0.421772	-1.53829	0.00588235	0.220099	1	2090	tags=16%, list=10%, signal=17%
DARWICHE_PAPILLOMA_RISK_HIGH_VS_LOW_UP	DARWICHE_PAPILLOMA_RISK_HIGH_VS_LOW_UP		6	-0.826951	-1.74809	0.00591716	0.104635	0.992	2922	tags=50%, list=14%, signal=58%
ROY_WOUND_BLOOD_VESSEL_UP	ROY_WOUND_BLOOD_VESSEL_UP		48	-0.509624	-1.85991	0.0060241	0.047802	0.817	3010	tags=42%, list=15%, signal=49%
WU_APOPTOSIS_BY_CDKN1A_VIA_TP53	WU_APOPTOSIS_BY_CDKN1A_VIA_TP53		53	0.510284	1.54954	0.00609013	0.144428	1	4552	tags=49%, list=22%, signal=63%
GROSS_HYPOXIA_VIA_HIF1A_ONLY	GROSS_HYPOXIA_VIA_HIF1A_ONLY		8	-0.792844	-1.83745	0.00615385	0.053955	0.883	1773	tags=50%, list=9%, signal=55%
MYLLYKANGAS_AMPLIFICATION_HOT_SPOT_16	MYLLYKANGAS_AMPLIFICATION_HOT_SPOT_16		9	-0.740602	-1.7478	0.00626959	0.104025	0.993	2643	tags=56%, list=13%, signal=64%
HATADA_METHYLATED_IN_LUNG_CANCER_DN	HATADA_METHYLATED_IN_LUNG_CANCER_DN		36	0.566235	1.60446	0.00628931	0.102882	1	4233	tags=42%, list=21%, signal=52%
CERIBELLI_PROMOTERS_INACTIVE_AND_BOUND_BY_NFY	CERIBELLI_PROMOTERS_INACTIVE_AND_BOUND_BY_NFY		38	0.553696	1.59051	0.00636132	0.112691	1	3076	tags=32%, list=15%, signal=37%
PAL_PRMT5_TARGETS_DN	PAL_PRMT5_TARGETS_DN		29	0.587502	1.62513	0.0063857	0.0904911	1	4441	tags=52%, list=22%, signal=66%
MCBRYAN_PUBERTAL_TGFB1_TARGETS_DN	MCBRYAN_PUBERTAL_TGFB1_TARGETS_DN		62	-0.416147	-1.61233	0.00641026	0.174485	1	1663	tags=26%, list=8%, signal=28%
WU_HBX_TARGETS_2_DN	WU_HBX_TARGETS_2_DN		14	-0.680855	-1.8427	0.00649351	0.0522538	0.864	4434	tags=64%, list=22%, signal=82%
LEE_LIVER_CANCER_MYC_DN	LEE_LIVER_CANCER_MYC_DN		62	-0.412308	-1.61323	0.00671141	0.1746	1	1496	tags=23%, list=7%, signal=24%
RIGGINS_TAMOXIFEN_RESISTANCE_UP	RIGGINS_TAMOXIFEN_RESISTANCE_UP		66	-0.38263	-1.49445	0.00671141	0.241293	1	1992	tags=27%, list=10%, signal=30%
POTTI_ADRIAMYCIN_SENSITIVITY	POTTI_ADRIAMYCIN_SENSITIVITY		74	-0.334643	-1.34267	0.00671141	0.34804	1	2633	tags=26%, list=13%, signal=29%
BRUNO_HEMATOPOIESIS	BRUNO_HEMATOPOIESIS		65	-0.401256	-1.55909	0.00675676	0.209209	1	1425	tags=23%, list=7%, signal=25%
AUJLA_IL22_AND_IL17A_SIGNALING	AUJLA_IL22_AND_IL17A_SIGNALING		10	-0.702279	-1.72762	0.00694444	0.116395	0.996	1295	tags=50%, list=6%, signal=53%
DING_LUNG_CANCER_MUTATED_FREQUENTLY	DING_LUNG_CANCER_MUTATED_FREQUENTLY		12	-0.705865	-1.89672	0.00704225	0.0355121	0.664	2381	tags=50%, list=12%, signal=57%
SASAI_TARGETS_OF_CXCR6_AND_PTCH1_UP	SASAI_TARGETS_OF_CXCR6_AND_PTCH1_UP		13	0.721038	1.64402	0.00710227	0.0825018	1	1222	tags=38%, list=6%, signal=41%
RHEIN_ALL_GLUCOCORTICOID_THERAPY_UP	RHEIN_ALL_GLUCOCORTICOID_THERAPY_UP		75	-0.371058	-1.49104	0.0075188	0.243016	1	1520	tags=21%, list=7%, signal=23%
LANDIS_BREAST_CANCER_PROGRESSION_DN	LANDIS_BREAST_CANCER_PROGRESSION_DN		70	-0.349861	-1.40315	0.00757576	0.313889	1	3702	tags=41%, list=18%, signal=50%
SCHEIDEREIT_IKK_TARGETS	SCHEIDEREIT_IKK_TARGETS		17	-0.585461	-1.71057	0.00763359	0.125194	0.999	2621	tags=29%, list=13%, signal=34%
MCCLUNG_COCAIN_REWARD_4WK	MCCLUNG_COCAIN_REWARD_4WK		75	-0.343276	-1.37863	0.00775194	0.322266	1	2608	tags=27%, list=13%, signal=30%
LEE_NEURAL_CREST_STEM_CELL_DN	LEE_NEURAL_CREST_STEM_CELL_DN		118	0.435838	1.45143	0.00782123	0.266284	1	3009	tags=29%, list=15%, signal=34%
WEBER_METHYLATED_ICP_IN_FIBROBLAST	WEBER_METHYLATED_ICP_IN_FIBROBLAST		22	0.618084	1.61507	0.00797872	0.0967319	1	3223	tags=45%, list=16%, signal=54%
PUJANA_CHEK2_PCC_NETWORK	PUJANA_CHEK2_PCC_NETWORK		759	0.331913	1.22811	0.008	0.620383	1	8214	tags=47%, list=40%, signal=76%
MORI_PRE_BI_LYMPHOCYTE_UP	MORI_PRE_BI_LYMPHOCYTE_UP		78	0.478533	1.52011	0.00808314	0.181035	1	6901	tags=63%, list=34%, signal=94%
LY_AGING_OLD_DN	LY_AGING_OLD_DN		55	0.497671	1.51803	0.00810185	0.180195	1	5188	tags=56%, list=25%, signal=75%
SAFFORD_T_LYMPHOCYTE_ANERGY	SAFFORD_T_LYMPHOCYTE_ANERGY		87	-0.368454	-1.53122	0.00813008	0.224575	1	1946	tags=25%, list=9%, signal=28%
GENTLES_LEUKEMIC_STEM_CELL_DN	GENTLES_LEUKEMIC_STEM_CELL_DN		18	0.66045	1.6267	0.00821918	0.0916923	1	3687	tags=67%, list=18%, signal=81%
KORKOLA_YOLK_SAC_TUMOR_UP	KORKOLA_YOLK_SAC_TUMOR_UP		20	-0.569803	-1.72605	0.00826446	0.115653	0.997	3404	tags=40%, list=17%, signal=48%
FERREIRA_EWINGS_SARCOMA_UNSTABLE_VS_STABLE_UP	FERREIRA_EWINGS_SARCOMA_UNSTABLE_VS_STABLE_UP		165	0.404435	1.4034	0.00835073	0.344694	1	5534	tags=40%, list=27%, signal=54%
GENTILE_UV_RESPONSE_CLUSTER_D9	GENTILE_UV_RESPONSE_CLUSTER_D9		25	-0.489995	-1.5836	0.00840336	0.192294	1	4253	tags=60%, list=21%, signal=76%
CONCANNON_APOPTOSIS_BY_EPOXOMICIN_DN	CONCANNON_APOPTOSIS_BY_EPOXOMICIN_DN		167	0.405635	1.3985	0.00843882	0.352066	1	5527	tags=43%, list=27%, signal=59%
DACOSTA_UV_RESPONSE_VIA_ERCC3_TTD_DN	DACOSTA_UV_RESPONSE_VIA_ERCC3_TTD_DN		83	-0.383603	-1.58909	0.00847458	0.188116	1	4363	tags=45%, list=21%, signal=56%
HARRIS_HYPOXIA	HARRIS_HYPOXIA		81	-0.338498	-1.39555	0.00854701	0.311943	1	1564	tags=25%, list=8%, signal=27%
SIMBULAN_UV_RESPONSE_NORMAL_DN	SIMBULAN_UV_RESPONSE_NORMAL_DN		32	-0.489653	-1.67672	0.00877193	0.137158	0.999	2398	tags=50%, list=12%, signal=57%
SAMOLS_TARGETS_OF_KHSV_MIRNAS_UP	SAMOLS_TARGETS_OF_KHSV_MIRNAS_UP		8	0.803091	1.64261	0.00884956	0.0817449	1	2706	tags=63%, list=13%, signal=72%
NGUYEN_NOTCH1_TARGETS_DN	NGUYEN_NOTCH1_TARGETS_DN		86	-0.348627	-1.44953	0.00884956	0.276905	1	3107	tags=30%, list=15%, signal=35%
NUYTTEN_EZH2_TARGETS_DN	NUYTTEN_EZH2_TARGETS_DN		990	0.319387	1.17856	0.009	0.68995	1	6511	tags=39%, list=32%, signal=55%
RORIE_TARGETS_OF_EWSR1_FLI1_FUSION_DN	RORIE_TARGETS_OF_EWSR1_FLI1_FUSION_DN		30	0.567777	1.59158	0.00909091	0.113452	1	2009	tags=43%, list=10%, signal=48%
SCIAN_CELL_CYCLE_TARGETS_OF_TP53_AND_TP73_DN	SCIAN_CELL_CYCLE_TARGETS_OF_TP53_AND_TP73_DN		22	0.639353	1.67255	0.00928382	0.0683721	0.997	4552	tags=68%, list=22%, signal=88%
RANKIN_ANGIOGENIC_TARGETS_OF_VHL_HIF2A_DN	RANKIN_ANGIOGENIC_TARGETS_OF_VHL_HIF2A_DN		8	-0.819134	-1.93174	0.00928793	0.0265754	0.522	1651	tags=63%, list=8%, signal=68%
FINAK_BREAST_CANCER_SDPP_SIGNATURE	FINAK_BREAST_CANCER_SDPP_SIGNATURE		24	0.610236	1.60302	0.00932091	0.103435	1	6313	tags=71%, list=31%, signal=102%
LE_NEURONAL_DIFFERENTIATION_UP	LE_NEURONAL_DIFFERENTIATION_UP		18	0.653782	1.60076	0.00949797	0.104292	1	3181	tags=44%, list=16%, signal=53%
KLEIN_PRIMARY_EFFUSION_LYMPHOMA_DN	KLEIN_PRIMARY_EFFUSION_LYMPHOMA_DN		57	0.493158	1.51901	0.00950119	0.180722	1	6264	tags=49%, list=31%, signal=71%
PLASARI_NFIC_TARGETS_BASAL_DN	PLASARI_NFIC_TARGETS_BASAL_DN		18	0.658989	1.65171	0.00961539	0.0827117	1	2830	tags=44%, list=14%, signal=52%
MARTINELLI_IMMATURE_NEUTROPHIL_DN	MARTINELLI_IMMATURE_NEUTROPHIL_DN		12	-0.666801	-1.70769	0.0101695	0.122959	0.999	616	tags=42%, list=3%, signal=43%
MANALO_HYPOXIA_DN	MANALO_HYPOXIA_DN		283	0.364571	1.3019	0.0101729	0.5067	1	6853	tags=44%, list=33%, signal=65%
LI_WILMS_TUMOR_VS_FETAL_KIDNEY_2_UP	LI_WILMS_TUMOR_VS_FETAL_KIDNEY_2_UP		30	0.59112	1.61825	0.0102564	0.0958747	1	2275	tags=37%, list=11%, signal=41%
TURASHVILI_BREAST_DUCTAL_CARCINOMA_VS_DUCTAL_NORMAL_DN	TURASHVILI_BREAST_DUCTAL_CARCINOMA_VS_DUCTAL_NORMAL_DN		187	0.394367	1.38016	0.0103627	0.381542	1	2516	tags=25%, list=12%, signal=28%
PUJANA_XPRSS_INT_NETWORK	PUJANA_XPRSS_INT_NETWORK		161	0.398231	1.37871	0.0105708	0.381676	1	9077	tags=62%, list=44%, signal=111%
SIMBULAN_PARP1_TARGETS_DN	SIMBULAN_PARP1_TARGETS_DN		17	0.677968	1.64779	0.010596	0.0845593	1	4552	tags=65%, list=22%, signal=83%
KAAB_FAILED_HEART_ATRIUM_UP	KAAB_FAILED_HEART_ATRIUM_UP		38	-0.471747	-1.65846	0.0106383	0.149915	0.999	4098	tags=45%, list=20%, signal=56%
WIKMAN_ASBESTOS_LUNG_CANCER_UP	WIKMAN_ASBESTOS_LUNG_CANCER_UP		17	-0.644763	-1.84989	0.0108303	0.0504354	0.847	2640	tags=41%, list=13%, signal=47%
WANG_THOC1_TARGETS_DN	WANG_THOC1_TARGETS_DN		20	0.635017	1.59154	0.0109589	0.112424	1	3462	tags=60%, list=17%, signal=72%
GOLDRATH_ANTIGEN_RESPONSE	GOLDRATH_ANTIGEN_RESPONSE		344	0.366447	1.32315	0.0111562	0.459015	1	6320	tags=47%, list=31%, signal=67%
KORKOLA_SEMINOMA_UP	KORKOLA_SEMINOMA_UP		42	-0.459616	-1.64848	0.0111732	0.154225	1	3421	tags=38%, list=17%, signal=46%
AMIT_EGF_RESPONSE_60_MCF10A	AMIT_EGF_RESPONSE_60_MCF10A		39	-0.428509	-1.50279	0.0111732	0.238763	1	2599	tags=44%, list=13%, signal=50%
WEBER_METHYLATED_HCP_IN_FIBROBLAST_DN	WEBER_METHYLATED_HCP_IN_FIBROBLAST_DN		41	0.529594	1.5373	0.0112782	0.158434	1	2481	tags=32%, list=12%, signal=36%
INAMURA_LUNG_CANCER_SCC_UP	INAMURA_LUNG_CANCER_SCC_UP		14	0.672181	1.56761	0.0113475	0.130089	1	4784	tags=71%, list=23%, signal=93%
SMID_BREAST_CANCER_RELAPSE_IN_LIVER_UP	SMID_BREAST_CANCER_RELAPSE_IN_LIVER_UP		6	-0.792422	-1.70112	0.0113636	0.125668	0.999	181	tags=33%, list=1%, signal=34%
VART_KSHV_INFECTION_ANGIOGENIC_MARKERS_DN	VART_KSHV_INFECTION_ANGIOGENIC_MARKERS_DN		137	-0.318457	-1.4044	0.0113636	0.312728	1	1459	tags=21%, list=7%, signal=23%
TURASHVILI_BREAST_LOBULAR_CARCINOMA_VS_DUCTAL_NORMAL_DN	TURASHVILI_BREAST_LOBULAR_CARCINOMA_VS_DUCTAL_NORMAL_DN		90	0.459601	1.489	0.0113895	0.220907	1	3881	tags=39%, list=19%, signal=48%
LEE_LIVER_CANCER_CIPROFIBRATE_DN	LEE_LIVER_CANCER_CIPROFIBRATE_DN		65	0.481902	1.4963	0.0116144	0.212627	1	3296	tags=37%, list=16%, signal=44%
ROYLANCE_BREAST_CANCER_16Q_COPY_NUMBER_DN	ROYLANCE_BREAST_CANCER_16Q_COPY_NUMBER_DN		23	0.607163	1.58865	0.0117188	0.11407	1	3459	tags=48%, list=17%, signal=57%
CHARAFE_BREAST_CANCER_BASAL_VS_MESENCHYMAL_DN	CHARAFE_BREAST_CANCER_BASAL_VS_MESENCHYMAL_DN		48	-0.411851	-1.52834	0.0117647	0.224826	1	2182	tags=33%, list=11%, signal=37%
SWEET_KRAS_TARGETS_DN	SWEET_KRAS_TARGETS_DN		65	-0.41792	-1.64937	0.011976	0.155133	1	882	tags=18%, list=4%, signal=19%
PUJANA_BREAST_CANCER_WITH_BRCA1_MUTATED_UP	PUJANA_BREAST_CANCER_WITH_BRCA1_MUTATED_UP		53	0.494537	1.49379	0.0119904	0.214024	1	6577	tags=53%, list=32%, signal=78%
FUKUSHIMA_TNFSF11_TARGETS	FUKUSHIMA_TNFSF11_TARGETS		16	-0.607851	-1.75763	0.012	0.0987771	0.989	2459	tags=56%, list=12%, signal=64%
FEVR_CTNNB1_TARGETS_DN	FEVR_CTNNB1_TARGETS_DN		539	0.335283	1.22862	0.0120361	0.622287	1	4672	tags=29%, list=23%, signal=37%
LEE_LIVER_CANCER_DENA_DN	LEE_LIVER_CANCER_DENA_DN		74	0.465682	1.48689	0.0126292	0.218935	1	4171	tags=41%, list=20%, signal=51%
SHEPARD_CRUSH_AND_BURN_MUTANT_DN	SHEPARD_CRUSH_AND_BURN_MUTANT_DN		182	0.397166	1.38189	0.0126716	0.377607	1	5012	tags=35%, list=24%, signal=45%
BORLAK_LIVER_CANCER_EGF_UP	BORLAK_LIVER_CANCER_EGF_UP		57	-0.415354	-1.56377	0.0129032	0.205952	1	2688	tags=37%, list=13%, signal=42%
WEBER_METHYLATED_ICP_IN_SPERM_UP	WEBER_METHYLATED_ICP_IN_SPERM_UP		8	0.759017	1.57888	0.0131004	0.120654	1	3076	tags=38%, list=15%, signal=44%
FERRANDO_HOX11_NEIGHBORS	FERRANDO_HOX11_NEIGHBORS		23	0.625723	1.62608	0.013245	0.0914484	1	6901	tags=83%, list=34%, signal=124%
AFFAR_YY1_TARGETS_DN	AFFAR_YY1_TARGETS_DN		230	0.376596	1.32919	0.0133745	0.450897	1	4879	tags=37%, list=24%, signal=48%
LUCAS_HNF4A_TARGETS_UP	LUCAS_HNF4A_TARGETS_UP		58	-0.377692	-1.46109	0.0134228	0.265342	1	1819	tags=19%, list=9%, signal=21%
SPIRA_SMOKERS_LUNG_CANCER_UP	SPIRA_SMOKERS_LUNG_CANCER_UP		38	-0.42419	-1.50561	0.0134529	0.23681	1	1992	tags=26%, list=10%, signal=29%
ALCALAY_AML_BY_NPM1_LOCALIZATION_DN	ALCALAY_AML_BY_NPM1_LOCALIZATION_DN		183	0.398405	1.38219	0.0136268	0.378222	1	4969	tags=42%, list=24%, signal=55%
BREUHAHN_GROWTH_FACTOR_SIGNALING_IN_LIVER_CANCER	BREUHAHN_GROWTH_FACTOR_SIGNALING_IN_LIVER_CANCER		22	-0.507816	-1.62074	0.0136364	0.170821	1	3695	tags=59%, list=18%, signal=72%
XU_HGF_SIGNALING_NOT_VIA_AKT1_6HR	XU_HGF_SIGNALING_NOT_VIA_AKT1_6HR		26	-0.527232	-1.72211	0.0136986	0.117303	0.997	1202	tags=35%, list=6%, signal=37%
FONTAINE_PAPILLARY_THYROID_CARCINOMA_UP	FONTAINE_PAPILLARY_THYROID_CARCINOMA_UP		62	-0.40692	-1.64411	0.0136986	0.156982	1	2555	tags=31%, list=12%, signal=35%
TONKS_TARGETS_OF_RUNX1_RUNX1T1_FUSION_ERYTHROCYTE_UP	TONKS_TARGETS_OF_RUNX1_RUNX1T1_FUSION_ERYTHROCYTE_UP		156	-0.30509	-1.38439	0.0136986	0.319569	1	2310	tags=25%, list=11%, signal=28%
NING_CHRONIC_OBSTRUCTIVE_PULMONARY_DISEASE_UP	NING_CHRONIC_OBSTRUCTIVE_PULMONARY_DISEASE_UP		154	-0.301134	-1.35799	0.0136986	0.338701	1	3369	tags=24%, list=16%, signal=29%
CHIANG_LIVER_CANCER_SUBCLASS_CTNNB1_UP	CHIANG_LIVER_CANCER_SUBCLASS_CTNNB1_UP		171	0.407391	1.41824	0.0137276	0.322088	1	3361	tags=31%, list=16%, signal=37%
DORN_ADENOVIRUS_INFECTION_24HR_UP	DORN_ADENOVIRUS_INFECTION_24HR_UP		12	0.692854	1.5572	0.0137741	0.137611	1	999	tags=25%, list=5%, signal=26%
PASTURAL_RIZ1_TARGETS_UP	PASTURAL_RIZ1_TARGETS_UP		10	0.713365	1.56301	0.0138313	0.134143	1	5081	tags=70%, list=25%, signal=93%
LUI_THYROID_CANCER_CLUSTER_4	LUI_THYROID_CANCER_CLUSTER_4		12	0.695095	1.579	0.0139276	0.121584	1	4947	tags=67%, list=24%, signal=88%
DELASERNA_TARGETS_OF_MYOD_AND_SMARCA4	DELASERNA_TARGETS_OF_MYOD_AND_SMARCA4		11	0.716179	1.56601	0.0139665	0.13155	1	2819	tags=45%, list=14%, signal=53%
YU_MYC_TARGETS_UP	YU_MYC_TARGETS_UP		42	0.538537	1.57321	0.0145631	0.125773	1	6379	tags=67%, list=31%, signal=97%
PAL_PRMT5_TARGETS_UP	PAL_PRMT5_TARGETS_UP		198	0.384673	1.35221	0.0145833	0.406728	1	7577	tags=49%, list=37%, signal=77%
AMIT_EGF_RESPONSE_240_MCF10A	AMIT_EGF_RESPONSE_240_MCF10A		20	-0.571625	-1.72563	0.0147059	0.115046	0.997	1577	tags=40%, list=8%, signal=43%
COWLING_MYCN_TARGETS	COWLING_MYCN_TARGETS		43	0.536612	1.57344	0.014742	0.12653	1	5165	tags=49%, list=25%, signal=65%
NAKAYAMA_SOFT_TISSUE_TUMORS_PCA2_DN	NAKAYAMA_SOFT_TISSUE_TUMORS_PCA2_DN		80	-0.366589	-1.49477	0.0148148	0.241832	1	1819	tags=29%, list=9%, signal=31%
CAFFAREL_RESPONSE_TO_THC_24HR_5_UP	CAFFAREL_RESPONSE_TO_THC_24HR_5_UP		34	0.529765	1.50303	0.0150188	0.204478	1	3908	tags=32%, list=19%, signal=40%
LIN_MELANOMA_COPY_NUMBER_UP	LIN_MELANOMA_COPY_NUMBER_UP		68	-0.405038	-1.58208	0.0150376	0.193092	1	3252	tags=32%, list=16%, signal=38%
CHIANG_LIVER_CANCER_SUBCLASS_POLYSOMY7_UP	CHIANG_LIVER_CANCER_SUBCLASS_POLYSOMY7_UP		76	0.459944	1.48841	0.0150637	0.219578	1	3012	tags=30%, list=15%, signal=35%
MIKKELSEN_ES_LCP_WITH_H3K4ME3_AND_H3K27ME3	MIKKELSEN_ES_LCP_WITH_H3K4ME3_AND_H3K27ME3		6	0.805046	1.54975	0.0152905	0.145089	1	2152	tags=67%, list=10%, signal=74%
ZEMBUTSU_SENSITIVITY_TO_CISPLATIN	ZEMBUTSU_SENSITIVITY_TO_CISPLATIN		20	-0.568778	-1.67415	0.0153846	0.138344	0.999	1668	tags=30%, list=8%, signal=33%
VERHAAK_GLIOBLASTOMA_PRONEURAL	VERHAAK_GLIOBLASTOMA_PRONEURAL		208	0.390279	1.37538	0.0154639	0.383291	1	3529	tags=27%, list=17%, signal=32%
ABBUD_LIF_SIGNALING_1_UP	ABBUD_LIF_SIGNALING_1_UP		46	-0.404367	-1.48577	0.0154639	0.247592	1	1705	tags=22%, list=8%, signal=24%
WONG_MITOCHONDRIA_GENE_MODULE	WONG_MITOCHONDRIA_GENE_MODULE		215	0.38288	1.34689	0.0157233	0.412928	1	6798	tags=46%, list=33%, signal=68%
HE_PTEN_TARGETS_DN	HE_PTEN_TARGETS_DN		7	-0.737963	-1.70245	0.0158228	0.125207	0.999	1809	tags=43%, list=9%, signal=47%
LIANG_SILENCED_BY_METHYLATION_DN	LIANG_SILENCED_BY_METHYLATION_DN		11	0.708648	1.5653	0.0161765	0.131559	1	2777	tags=64%, list=14%, signal=74%
WANG_RESPONSE_TO_GSK3_INHIBITOR_SB216763_DN	WANG_RESPONSE_TO_GSK3_INHIBITOR_SB216763_DN		352	0.35137	1.26607	0.0161943	0.573528	1	6238	tags=45%, list=30%, signal=64%
KORKOLA_YOLK_SAC_TUMOR	KORKOLA_YOLK_SAC_TUMOR		59	0.488454	1.49501	0.0164319	0.212733	1	3141	tags=36%, list=15%, signal=42%
KAUFFMANN_DNA_REPAIR_GENES	KAUFFMANN_DNA_REPAIR_GENES		222	0.374743	1.32105	0.0166147	0.463548	1	5669	tags=33%, list=28%, signal=45%
JIANG_AGING_CEREBRAL_CORTEX_DN	JIANG_AGING_CEREBRAL_CORTEX_DN		52	-0.374967	-1.4499	0.0167598	0.277339	1	3806	tags=33%, list=19%, signal=40%
RICKMAN_HEAD_AND_NECK_CANCER_F	RICKMAN_HEAD_AND_NECK_CANCER_F		54	0.48418	1.47873	0.0169492	0.230762	1	3392	tags=37%, list=17%, signal=44%
LI_WILMS_TUMOR_ANAPLASTIC_UP	LI_WILMS_TUMOR_ANAPLASTIC_UP		19	0.613561	1.52766	0.0170828	0.171228	1	3251	tags=47%, list=16%, signal=56%
GAUSSMANN_MLL_AF4_FUSION_TARGETS_D_UP	GAUSSMANN_MLL_AF4_FUSION_TARGETS_D_UP		38	0.531313	1.52693	0.017094	0.171339	1	2125	tags=32%, list=10%, signal=35%
RODRIGUES_NTN1_AND_DCC_TARGETS	RODRIGUES_NTN1_AND_DCC_TARGETS		35	-0.477312	-1.68188	0.0173913	0.13413	0.999	2759	tags=37%, list=13%, signal=43%
VALK_AML_CLUSTER_13	VALK_AML_CLUSTER_13		30	-0.486101	-1.58582	0.0173913	0.190618	1	2643	tags=40%, list=13%, signal=46%
PYEON_CANCER_HEAD_AND_NECK_VS_CERVICAL_DN	PYEON_CANCER_HEAD_AND_NECK_VS_CERVICAL_DN		28	-0.475425	-1.51799	0.0183486	0.230769	1	994	tags=32%, list=5%, signal=34%
NELSON_RESPONSE_TO_ANDROGEN_UP	NELSON_RESPONSE_TO_ANDROGEN_UP		86	-0.328127	-1.34558	0.0183486	0.346582	1	1848	tags=22%, list=9%, signal=24%
SASSON_RESPONSE_TO_GONADOTROPHINS_UP	SASSON_RESPONSE_TO_GONADOTROPHINS_UP		89	-0.329152	-1.37011	0.0185185	0.326192	1	3082	tags=28%, list=15%, signal=33%
TURASHVILI_BREAST_DUCTAL_CARCINOMA_VS_LOBULAR_NORMAL_DN	TURASHVILI_BREAST_DUCTAL_CARCINOMA_VS_LOBULAR_NORMAL_DN		67	0.471939	1.48772	0.0187573	0.219823	1	2200	tags=24%, list=11%, signal=27%
SHETH_LIVER_CANCER_VS_TXNIP_LOSS_PAM5	SHETH_LIVER_CANCER_VS_TXNIP_LOSS_PAM5		90	0.448106	1.45515	0.0189521	0.258354	1	3251	tags=30%, list=16%, signal=35%
HUANG_DASATINIB_RESISTANCE_DN	HUANG_DASATINIB_RESISTANCE_DN		66	-0.403352	-1.57266	0.0192308	0.199851	1	3658	tags=35%, list=18%, signal=42%
MAHAJAN_RESPONSE_TO_IL1A_UP	MAHAJAN_RESPONSE_TO_IL1A_UP		81	-0.377756	-1.53114	0.0192308	0.22367	1	2463	tags=31%, list=12%, signal=35%
BERTUCCI_MEDULLARY_VS_DUCTAL_BREAST_CANCER_DN	BERTUCCI_MEDULLARY_VS_DUCTAL_BREAST_CANCER_DN		163	-0.291512	-1.28259	0.0192308	0.400892	1	2839	tags=25%, list=14%, signal=29%
MCBRYAN_TERMINAL_END_BUD_UP	MCBRYAN_TERMINAL_END_BUD_UP		12	0.712334	1.60907	0.0193103	0.102243	1	2516	tags=42%, list=12%, signal=47%
ROVERSI_GLIOMA_COPY_NUMBER_DN	ROVERSI_GLIOMA_COPY_NUMBER_DN		54	-0.381653	-1.42534	0.0193548	0.293243	1	1450	tags=17%, list=7%, signal=18%
CHEBOTAEV_GR_TARGETS_DN	CHEBOTAEV_GR_TARGETS_DN		117	0.411092	1.37377	0.0194384	0.385612	1	2890	tags=27%, list=14%, signal=32%
NAISHIRO_CTNNB1_TARGETS_WITH_LEF1_MOTIF	NAISHIRO_CTNNB1_TARGETS_WITH_LEF1_MOTIF		8	0.756731	1.55376	0.0194611	0.142179	1	2430	tags=50%, list=12%, signal=57%
TCGA_GLIOBLASTOMA_MUTATED	TCGA_GLIOBLASTOMA_MUTATED		8	-0.731387	-1.73615	0.0196078	0.110483	0.995	3695	tags=63%, list=18%, signal=76%
YANG_BREAST_CANCER_ESR1_UP	YANG_BREAST_CANCER_ESR1_UP		36	-0.446919	-1.54197	0.0196078	0.218646	1	3286	tags=42%, list=16%, signal=50%
TAKAO_RESPONSE_TO_UVB_RADIATION_DN	TAKAO_RESPONSE_TO_UVB_RADIATION_DN		97	-0.333774	-1.41339	0.019802	0.306245	1	3107	tags=27%, list=15%, signal=31%
RAMPON_ENRICHED_LEARNING_ENVIRONMENT_LATE_UP	RAMPON_ENRICHED_LEARNING_ENVIRONMENT_LATE_UP		22	0.583903	1.51547	0.0198151	0.182572	1	2196	tags=23%, list=11%, signal=25%
AMIT_EGF_RESPONSE_40_MCF10A	AMIT_EGF_RESPONSE_40_MCF10A		18	-0.54724	-1.64475	0.0198413	0.157277	1	3262	tags=50%, list=16%, signal=59%
MARTENS_TRETINOIN_RESPONSE_UP	MARTENS_TRETINOIN_RESPONSE_UP		817	0.324441	1.18826	0.02	0.673409	1	3496	tags=26%, list=17%, signal=30%
AMIT_EGF_RESPONSE_120_MCF10A	AMIT_EGF_RESPONSE_120_MCF10A		43	-0.395504	-1.42085	0.02	0.298519	1	1308	tags=21%, list=6%, signal=22%
CHIANG_LIVER_CANCER_SUBCLASS_PROLIFERATION_DN	CHIANG_LIVER_CANCER_SUBCLASS_PROLIFERATION_DN		178	0.387098	1.34927	0.0200634	0.410676	1	4127	tags=32%, list=20%, signal=40%
PEDERSEN_METASTASIS_BY_ERBB2_ISOFORM_5	PEDERSEN_METASTASIS_BY_ERBB2_ISOFORM_5		11	-0.726796	-1.81722	0.0200669	0.0645575	0.931	1991	tags=45%, list=10%, signal=50%
MORI_MATURE_B_LYMPHOCYTE_DN	MORI_MATURE_B_LYMPHOCYTE_DN		75	0.446277	1.41563	0.020202	0.325206	1	5176	tags=45%, list=25%, signal=60%
ZUCCHI_METASTASIS_DN	ZUCCHI_METASTASIS_DN		43	-0.426779	-1.54395	0.0205128	0.221861	1	2743	tags=30%, list=13%, signal=35%
COULOUARN_TEMPORAL_TGFB1_SIGNATURE_UP	COULOUARN_TEMPORAL_TGFB1_SIGNATURE_UP		107	-0.315085	-1.31477	0.0208333	0.374683	1	3672	tags=30%, list=18%, signal=36%
MAINA_VHL_TARGETS_DN	MAINA_VHL_TARGETS_DN		18	-0.579372	-1.67263	0.0211268	0.13907	0.999	1208	tags=39%, list=6%, signal=41%
FREDERICK_PRKCI_TARGETS	FREDERICK_PRKCI_TARGETS		10	0.726839	1.58271	0.0211864	0.118425	1	1952	tags=30%, list=10%, signal=33%
HUPER_BREAST_BASAL_VS_LUMINAL_UP	HUPER_BREAST_BASAL_VS_LUMINAL_UP		54	0.47112	1.44344	0.0213523	0.27837	1	2694	tags=37%, list=13%, signal=43%
FIGUEROA_AML_METHYLATION_CLUSTER_3_DN	FIGUEROA_AML_METHYLATION_CLUSTER_3_DN		38	-0.469146	-1.62027	0.0217391	0.169498	1	1520	tags=26%, list=7%, signal=28%
VANHARANTA_UTERINE_FIBROID_DN	VANHARANTA_UTERINE_FIBROID_DN		67	-0.345501	-1.35873	0.0218978	0.338284	1	3534	tags=39%, list=17%, signal=47%
LIN_SILENCED_BY_TUMOR_MICROENVIRONMENT	LIN_SILENCED_BY_TUMOR_MICROENVIRONMENT		107	0.41798	1.39691	0.0220022	0.346685	1	1417	tags=21%, list=7%, signal=23%
TIAN_TNF_SIGNALING_NOT_VIA_NFKB	TIAN_TNF_SIGNALING_NOT_VIA_NFKB		22	-0.53436	-1.62883	0.0220588	0.16465	1	2213	tags=45%, list=11%, signal=51%
VANDESLUIS_NORMAL_EMBRYOS_UP	VANDESLUIS_NORMAL_EMBRYOS_UP		5	0.820953	1.49293	0.022187	0.214634	1	1873	tags=80%, list=9%, signal=88%
BOYLAN_MULTIPLE_MYELOMA_D_DN	BOYLAN_MULTIPLE_MYELOMA_D_DN		76	-0.354266	-1.4126	0.0222222	0.305386	1	3394	tags=30%, list=17%, signal=36%
HECKER_IFNB1_TARGETS	HECKER_IFNB1_TARGETS		92	0.427248	1.40927	0.0222717	0.333398	1	5316	tags=42%, list=26%, signal=57%
ZHENG_GLIOBLASTOMA_PLASTICITY_UP	ZHENG_GLIOBLASTOMA_PLASTICITY_UP		247	0.374033	1.33448	0.0225641	0.439749	1	4787	tags=40%, list=23%, signal=52%
MAHADEVAN_IMATINIB_RESISTANCE_UP	MAHADEVAN_IMATINIB_RESISTANCE_UP		21	0.592203	1.52951	0.0227273	0.169012	1	2355	tags=29%, list=11%, signal=32%
WUNDER_INFLAMMATORY_RESPONSE_AND_CHOLESTEROL_UP	WUNDER_INFLAMMATORY_RESPONSE_AND_CHOLESTEROL_UP		56	0.473741	1.46248	0.0228916	0.248574	1	4756	tags=43%, list=23%, signal=56%
VERRECCHIA_RESPONSE_TO_TGFB1_C6	VERRECCHIA_RESPONSE_TO_TGFB1_C6		5	-0.82613	-1.69516	0.0233236	0.1275	0.999	3057	tags=80%, list=15%, signal=94%
DIRMEIER_LMP1_RESPONSE_EARLY	DIRMEIER_LMP1_RESPONSE_EARLY		66	-0.385062	-1.53783	0.023622	0.219596	1	2621	tags=32%, list=13%, signal=36%
LEE_NAIVE_T_LYMPHOCYTE	LEE_NAIVE_T_LYMPHOCYTE		19	-0.56266	-1.61059	0.0238095	0.175632	1	1923	tags=32%, list=9%, signal=35%
HERNANDEZ_ABERRANT_MITOSIS_BY_DOCETACEL_2NM_UP	HERNANDEZ_ABERRANT_MITOSIS_BY_DOCETACEL_2NM_UP		80	-0.346774	-1.41532	0.0238095	0.304106	1	2633	tags=28%, list=13%, signal=31%
STARK_PREFRONTAL_CORTEX_22Q11_DELETION_UP	STARK_PREFRONTAL_CORTEX_22Q11_DELETION_UP		189	-0.265123	-1.21966	0.0238095	0.451241	1	3977	tags=34%, list=19%, signal=42%
ACEVEDO_LIVER_CANCER_WITH_H3K9ME3_UP	ACEVEDO_LIVER_CANCER_WITH_H3K9ME3_UP		130	0.399295	1.35711	0.023913	0.405989	1	5859	tags=38%, list=29%, signal=52%
SHEPARD_BMYB_TARGETS	SHEPARD_BMYB_TARGETS		72	0.452744	1.42377	0.0240826	0.309748	1	3251	tags=31%, list=16%, signal=36%
WANG_ESOPHAGUS_CANCER_VS_NORMAL_UP	WANG_ESOPHAGUS_CANCER_VS_NORMAL_UP		119	-0.289863	-1.23047	0.0240964	0.44091	1	2490	tags=22%, list=12%, signal=25%
MATZUK_SPERMATOCYTE	MATZUK_SPERMATOCYTE		71	0.450992	1.42964	0.0244186	0.299239	1	5626	tags=41%, list=27%, signal=56%
KORKOLA_EMBRYONAL_CARCINOMA_UP	KORKOLA_EMBRYONAL_CARCINOMA_UP		40	-0.419299	-1.473	0.0245098	0.257124	1	2120	tags=30%, list=10%, signal=33%
MYLLYKANGAS_AMPLIFICATION_HOT_SPOT_1	MYLLYKANGAS_AMPLIFICATION_HOT_SPOT_1		6	0.790794	1.50224	0.0245399	0.20356	1	1405	tags=50%, list=7%, signal=54%
MEISSNER_BRAIN_HCP_WITH_H3K4ME2	MEISSNER_BRAIN_HCP_WITH_H3K4ME2		17	0.61633	1.51606	0.0247253	0.182722	1	2883	tags=53%, list=14%, signal=62%
MUELLER_METHYLATED_IN_GLIOBLASTOMA	MUELLER_METHYLATED_IN_GLIOBLASTOMA		40	0.516541	1.47577	0.0249377	0.233548	1	2147	tags=30%, list=10%, signal=33%
YAO_TEMPORAL_RESPONSE_TO_PROGESTERONE_CLUSTER_8	YAO_TEMPORAL_RESPONSE_TO_PROGESTERONE_CLUSTER_8		48	-0.388111	-1.43367	0.0251256	0.28449	1	2860	tags=35%, list=14%, signal=41%
LEE_LIVER_CANCER_SURVIVAL_UP	LEE_LIVER_CANCER_SURVIVAL_UP		179	0.383721	1.33345	0.02537	0.441923	1	2566	tags=23%, list=13%, signal=26%
BOSCO_TH1_CYTOTOXIC_MODULE	BOSCO_TH1_CYTOTOXIC_MODULE		112	0.406484	1.35314	0.0254707	0.407835	1	4125	tags=35%, list=20%, signal=43%
BENPORATH_ES_CORE_NINE_CORRELATED	BENPORATH_ES_CORE_NINE_CORRELATED		100	0.414329	1.37877	0.025641	0.382885	1	4356	tags=27%, list=21%, signal=34%
OXFORD_RALA_OR_RALB_TARGETS_UP	OXFORD_RALA_OR_RALB_TARGETS_UP		48	0.495284	1.47686	0.025894	0.23365	1	5188	tags=52%, list=25%, signal=70%
LIU_SOX4_TARGETS_UP	LIU_SOX4_TARGETS_UP		134	-0.286431	-1.27722	0.025974	0.407461	1	4628	tags=35%, list=23%, signal=45%
MIKKELSEN_ES_ICP_WITH_H3K27ME3	MIKKELSEN_ES_ICP_WITH_H3K27ME3		41	0.507553	1.50607	0.0259901	0.199246	1	2406	tags=27%, list=12%, signal=30%
MIKKELSEN_IPS_LCP_WITH_H3K4ME3	MIKKELSEN_IPS_LCP_WITH_H3K4ME3		167	0.38617	1.33787	0.0262605	0.432835	1	4115	tags=32%, list=20%, signal=39%
BOYAULT_LIVER_CANCER_SUBCLASS_G23_UP	BOYAULT_LIVER_CANCER_SUBCLASS_G23_UP		51	0.497432	1.48558	0.0262843	0.220475	1	4784	tags=49%, list=23%, signal=64%
YANG_BCL3_TARGETS_UP	YANG_BCL3_TARGETS_UP		360	0.344831	1.25231	0.0263425	0.589224	1	4881	tags=36%, list=24%, signal=46%
MOOTHA_VOXPHOS	MOOTHA_VOXPHOS		85	0.447964	1.45087	0.0266512	0.266394	1	8383	tags=62%, list=41%, signal=105%
MCBRYAN_PUBERTAL_BREAST_3_4WK_UP	MCBRYAN_PUBERTAL_BREAST_3_4WK_UP		214	-0.27965	-1.291	0.027027	0.395147	1	1550	tags=17%, list=8%, signal=18%
WANG_METASTASIS_OF_BREAST_CANCER	WANG_METASTASIS_OF_BREAST_CANCER		15	0.631714	1.51914	0.0271739	0.181633	1	1509	tags=40%, list=7%, signal=43%
SU_THYMUS	SU_THYMUS		20	0.585993	1.4991	0.0274725	0.207874	1	5033	tags=50%, list=25%, signal=66%
SCHAEFFER_PROSTATE_DEVELOPMENT_AND_CANCER_BOX4_DN	SCHAEFFER_PROSTATE_DEVELOPMENT_AND_CANCER_BOX4_DN		31	-0.445185	-1.48355	0.0276498	0.249656	1	4888	tags=48%, list=24%, signal=63%
PEREZ_TP53_AND_TP63_TARGETS	PEREZ_TP53_AND_TP63_TARGETS		199	-0.296142	-1.37467	0.0277778	0.325162	1	3433	tags=33%, list=17%, signal=39%
LEIN_LOCALIZED_TO_PROXIMAL_DENDRITES	LEIN_LOCALIZED_TO_PROXIMAL_DENDRITES		36	0.519722	1.45818	0.0280146	0.252421	1	4586	tags=44%, list=22%, signal=57%
HOEBEKE_LYMPHOID_STEM_CELL_UP	HOEBEKE_LYMPHOID_STEM_CELL_UP		92	-0.333209	-1.35587	0.0280374	0.340374	1	3151	tags=33%, list=15%, signal=38%
SIMBULAN_UV_RESPONSE_IMMORTALIZED_DN	SIMBULAN_UV_RESPONSE_IMMORTALIZED_DN		31	-0.468592	-1.53306	0.0283019	0.224881	1	2398	tags=39%, list=12%, signal=44%
SHEN_SMARCA2_TARGETS_DN	SHEN_SMARCA2_TARGETS_DN		336	0.342633	1.243	0.0283976	0.605196	1	3034	tags=24%, list=15%, signal=27%
BURTON_ADIPOGENESIS_9	BURTON_ADIPOGENESIS_9		91	-0.338954	-1.41169	0.0288462	0.30582	1	2019	tags=22%, list=10%, signal=24%
LIU_IL13_PRIMING_MODEL	LIU_IL13_PRIMING_MODEL		15	-0.601023	-1.69886	0.0288809	0.125653	0.999	3695	tags=53%, list=18%, signal=65%
MCBRYAN_PUBERTAL_BREAST_4_5WK_UP	MCBRYAN_PUBERTAL_BREAST_4_5WK_UP		269	0.354248	1.25841	0.0289855	0.58208	1	3850	tags=26%, list=19%, signal=32%
DUNNE_TARGETS_OF_AML1_MTG8_FUSION_DN	DUNNE_TARGETS_OF_AML1_MTG8_FUSION_DN		18	-0.549136	-1.62317	0.0290909	0.168833	1	2643	tags=44%, list=13%, signal=51%
TUOMISTO_TUMOR_SUPPRESSION_BY_COL13A1_DN	TUOMISTO_TUMOR_SUPPRESSION_BY_COL13A1_DN		17	0.629059	1.53561	0.0292072	0.1591	1	2018	tags=47%, list=10%, signal=52%
SCHLOSSER_SERUM_RESPONSE_UP	SCHLOSSER_SERUM_RESPONSE_UP		131	-0.271111	-1.19075	0.0294118	0.470916	1	3635	tags=30%, list=18%, signal=36%
NIELSEN_GIST_VS_SYNOVIAL_SARCOMA_DN	NIELSEN_GIST_VS_SYNOVIAL_SARCOMA_DN		20	0.610778	1.54734	0.0294906	0.145784	1	3388	tags=45%, list=17%, signal=54%
THEODOROU_MAMMARY_TUMORIGENESIS	THEODOROU_MAMMARY_TUMORIGENESIS		31	-0.466392	-1.57158	0.0295567	0.20017	1	2701	tags=45%, list=13%, signal=52%
LASTOWSKA_COAMPLIFIED_WITH_MYCN	LASTOWSKA_COAMPLIFIED_WITH_MYCN		40	-0.401707	-1.43627	0.0295567	0.283352	1	1662	tags=20%, list=8%, signal=22%
BURTON_ADIPOGENESIS_PEAK_AT_16HR	BURTON_ADIPOGENESIS_PEAK_AT_16HR		40	0.513282	1.48142	0.0295931	0.228656	1	6109	tags=55%, list=30%, signal=78%
GEORGANTAS_HSC_MARKERS	GEORGANTAS_HSC_MARKERS		68	-0.350488	-1.38274	0.0296296	0.321279	1	2029	tags=29%, list=10%, signal=33%
KIM_RESPONSE_TO_TSA_AND_DECITABINE_UP	KIM_RESPONSE_TO_TSA_AND_DECITABINE_UP		127	0.400358	1.34985	0.0300429	0.410116	1	3288	tags=29%, list=16%, signal=34%
CHUNG_BLISTER_CYTOTOXICITY_DN	CHUNG_BLISTER_CYTOTOXICITY_DN		43	-0.378959	-1.41017	0.0301508	0.30615	1	3934	tags=42%, list=19%, signal=52%
KANG_FLUOROURACIL_RESISTANCE_DN	KANG_FLUOROURACIL_RESISTANCE_DN		16	-0.570774	-1.60485	0.0301887	0.178589	1	1366	tags=38%, list=7%, signal=40%
KIM_GERMINAL_CENTER_T_HELPER_DN	KIM_GERMINAL_CENTER_T_HELPER_DN		24	-0.509587	-1.60318	0.030303	0.178312	1	2956	tags=50%, list=14%, signal=58%
LU_TUMOR_VASCULATURE_UP	LU_TUMOR_VASCULATURE_UP		29	-0.454369	-1.49411	0.030303	0.240926	1	1459	tags=28%, list=7%, signal=30%
RIGGINS_TAMOXIFEN_RESISTANCE_DN	RIGGINS_TAMOXIFEN_RESISTANCE_DN		219	-0.242907	-1.15169	0.030303	0.50789	1	3292	tags=28%, list=16%, signal=33%
HAMAI_APOPTOSIS_VIA_TRAIL_DN	HAMAI_APOPTOSIS_VIA_TRAIL_DN		181	0.380689	1.3396	0.0305263	0.428278	1	5076	tags=35%, list=25%, signal=47%
MOROSETTI_FACIOSCAPULOHUMERAL_MUSCULAR_DISTROPHY_DN	MOROSETTI_FACIOSCAPULOHUMERAL_MUSCULAR_DISTROPHY_DN		12	0.685525	1.53819	0.0308824	0.157942	1	3140	tags=50%, list=15%, signal=59%
CAFFAREL_RESPONSE_TO_THC_DN	CAFFAREL_RESPONSE_TO_THC_DN		30	0.531099	1.46594	0.0311688	0.243298	1	7071	tags=60%, list=34%, signal=91%
MATZUK_OVULATION	MATZUK_OVULATION		14	-0.582267	-1.56298	0.0322581	0.20596	1	1790	tags=43%, list=9%, signal=47%
STEIN_ESTROGEN_RESPONSE_NOT_VIA_ESRRA	STEIN_ESTROGEN_RESPONSE_NOT_VIA_ESRRA		18	-0.519598	-1.57325	0.0323887	0.202197	1	1662	tags=33%, list=8%, signal=36%
TURJANSKI_MAPK1_AND_MAPK2_TARGETS	TURJANSKI_MAPK1_AND_MAPK2_TARGETS		12	-0.609072	-1.59172	0.032491	0.186126	1	3295	tags=67%, list=16%, signal=79%
HUMMERICH_MALIGNANT_SKIN_TUMOR_DN	HUMMERICH_MALIGNANT_SKIN_TUMOR_DN		18	0.597158	1.49032	0.0326975	0.219157	1	2406	tags=39%, list=12%, signal=44%
YAO_TEMPORAL_RESPONSE_TO_PROGESTERONE_CLUSTER_5	YAO_TEMPORAL_RESPONSE_TO_PROGESTERONE_CLUSTER_5		28	-0.445989	-1.4619	0.0328638	0.265191	1	1848	tags=43%, list=9%, signal=47%
BERENJENO_TRANSFORMED_BY_RHOA_FOREVER_DN	BERENJENO_TRANSFORMED_BY_RHOA_FOREVER_DN		31	-0.437257	-1.4797	0.0330189	0.251084	1	3287	tags=55%, list=16%, signal=65%
COLINA_TARGETS_OF_4EBP1_AND_4EBP2	COLINA_TARGETS_OF_4EBP1_AND_4EBP2		354	0.340698	1.23078	0.0332661	0.620235	1	5751	tags=38%, list=28%, signal=52%
PENG_GLUTAMINE_DEPRIVATION_UP	PENG_GLUTAMINE_DEPRIVATION_UP		38	-0.421826	-1.49361	0.0333333	0.240587	1	4294	tags=47%, list=21%, signal=60%
BROWNE_HCMV_INFECTION_20HR_UP	BROWNE_HCMV_INFECTION_20HR_UP		235	-0.253283	-1.17463	0.0333333	0.486023	1	3342	tags=29%, list=16%, signal=34%
LUI_THYROID_CANCER_CLUSTER_2	LUI_THYROID_CANCER_CLUSTER_2		42	-0.432872	-1.54229	0.0334928	0.221284	1	2974	tags=40%, list=15%, signal=47%
BURTON_ADIPOGENESIS_PEAK_AT_24HR	BURTON_ADIPOGENESIS_PEAK_AT_24HR		42	0.490712	1.44145	0.0336239	0.282274	1	6081	tags=69%, list=30%, signal=98%
DORSEY_GAB2_TARGETS	DORSEY_GAB2_TARGETS		31	-0.465267	-1.5437	0.0336538	0.219991	1	2004	tags=32%, list=10%, signal=36%
BARRIER_CANCER_RELAPSE_NORMAL_SAMPLE_DN	BARRIER_CANCER_RELAPSE_NORMAL_SAMPLE_DN		30	-0.471668	-1.5459	0.0340426	0.220216	1	3840	tags=40%, list=19%, signal=49%
MIKKELSEN_ES_LCP_WITH_H3K4ME3	MIKKELSEN_ES_LCP_WITH_H3K4ME3		132	0.397343	1.34757	0.0344456	0.412045	1	3840	tags=31%, list=19%, signal=38%
ACEVEDO_LIVER_CANCER_WITH_H3K27ME3_UP	ACEVEDO_LIVER_CANCER_WITH_H3K27ME3_UP		276	0.350148	1.25547	0.0344478	0.586651	1	5545	tags=38%, list=27%, signal=51%
BUSA_SAM68_TARGETS_UP	BUSA_SAM68_TARGETS_UP		7	-0.750522	-1.64323	0.0347003	0.155942	1	1091	tags=43%, list=5%, signal=45%
TOMLINS_PROSTATE_CANCER_UP	TOMLINS_PROSTATE_CANCER_UP		40	-0.43091	-1.50705	0.035	0.238834	1	4470	tags=45%, list=22%, signal=57%
SCHLESINGER_H3K27ME3_IN_NORMAL_AND_METHYLATED_IN_CANCER	SCHLESINGER_H3K27ME3_IN_NORMAL_AND_METHYLATED_IN_CANCER		28	-0.438816	-1.44937	0.0352423	0.276216	1	625	tags=18%, list=3%, signal=18%
RHEIN_ALL_GLUCOCORTICOID_THERAPY_DN	RHEIN_ALL_GLUCOCORTICOID_THERAPY_DN		358	0.343697	1.24416	0.0353535	0.604703	1	7072	tags=45%, list=34%, signal=67%
CAVARD_LIVER_CANCER_MALIGNANT_VS_BENIGN	CAVARD_LIVER_CANCER_MALIGNANT_VS_BENIGN		31	-0.447307	-1.47486	0.0353982	0.256413	1	22	tags=10%, list=0%, signal=10%
NAKAMURA_CANCER_MICROENVIRONMENT_DN	NAKAMURA_CANCER_MICROENVIRONMENT_DN		46	0.473011	1.40753	0.0357143	0.336877	1	5499	tags=48%, list=27%, signal=65%
DAZARD_UV_RESPONSE_CLUSTER_G6	DAZARD_UV_RESPONSE_CLUSTER_G6		146	-0.27824	-1.24313	0.0357143	0.433251	1	4193	tags=38%, list=20%, signal=48%
MULLIGHAN_MLL_SIGNATURE_2_DN	MULLIGHAN_MLL_SIGNATURE_2_DN		274	-0.251709	-1.22074	0.0357143	0.451658	1	2856	tags=24%, list=14%, signal=28%
HOOI_ST7_TARGETS_UP	HOOI_ST7_TARGETS_UP		87	-0.319227	-1.3283	0.036036	0.366719	1	2698	tags=25%, list=13%, signal=29%
GERY_CEBP_TARGETS	GERY_CEBP_TARGETS		125	-0.294189	-1.27217	0.0361446	0.409098	1	1848	tags=25%, list=9%, signal=27%
MOREAUX_B_LYMPHOCYTE_MATURATION_BY_TACI_DN	MOREAUX_B_LYMPHOCYTE_MATURATION_BY_TACI_DN		73	0.435318	1.38282	0.0366552	0.37766	1	5655	tags=45%, list=28%, signal=62%
WANG_BARRETTS_ESOPHAGUS_AND_ESOPHAGUS_CANCER_UP	WANG_BARRETTS_ESOPHAGUS_AND_ESOPHAGUS_CANCER_UP		26	-0.455576	-1.50099	0.0366972	0.240449	1	1800	tags=27%, list=9%, signal=29%
RADAEVA_RESPONSE_TO_IFNA1_UP	RADAEVA_RESPONSE_TO_IFNA1_UP		52	0.460537	1.39845	0.0367734	0.350789	1	6552	tags=54%, list=32%, signal=79%
DACOSTA_ERCC3_ALLELE_XPCS_VS_TTD_UP	DACOSTA_ERCC3_ALLELE_XPCS_VS_TTD_UP		28	0.54292	1.46906	0.0369881	0.243672	1	2923	tags=46%, list=14%, signal=54%
NIELSEN_SYNOVIAL_SARCOMA_DN	NIELSEN_SYNOVIAL_SARCOMA_DN		20	0.576062	1.45933	0.0369881	0.253364	1	4431	tags=55%, list=22%, signal=70%
PIONTEK_PKD1_TARGETS_DN	PIONTEK_PKD1_TARGETS_DN		18	0.587882	1.47604	0.0370879	0.234212	1	2264	tags=33%, list=11%, signal=37%
SMID_BREAST_CANCER_ERBB2_UP	SMID_BREAST_CANCER_ERBB2_UP		137	-0.302274	-1.31013	0.0375	0.378598	1	1423	tags=19%, list=7%, signal=20%
KARAKAS_TGFB1_SIGNALING	KARAKAS_TGFB1_SIGNALING		18	0.600179	1.49627	0.0375335	0.211359	1	5275	tags=56%, list=26%, signal=75%
BURTON_ADIPOGENESIS_10	BURTON_ADIPOGENESIS_10		29	-0.45689	-1.5137	0.0375587	0.23365	1	3398	tags=38%, list=17%, signal=45%
DORN_ADENOVIRUS_INFECTION_48HR_DN	DORN_ADENOVIRUS_INFECTION_48HR_DN		38	-0.402622	-1.44677	0.0377359	0.275544	1	1874	tags=29%, list=9%, signal=32%
TIAN_TNF_SIGNALING_VIA_NFKB	TIAN_TNF_SIGNALING_VIA_NFKB		28	-0.472481	-1.54832	0.0379747	0.219382	1	2621	tags=29%, list=13%, signal=33%
SINGH_NFE2L2_TARGETS	SINGH_NFE2L2_TARGETS		15	0.628171	1.48732	0.0380818	0.219405	1	5499	tags=60%, list=27%, signal=82%
PEDERSEN_METASTASIS_BY_ERBB2_ISOFORM_3	PEDERSEN_METASTASIS_BY_ERBB2_ISOFORM_3		17	-0.515683	-1.53045	0.0381679	0.223611	1	4525	tags=71%, list=22%, signal=91%
NIKOLSKY_BREAST_CANCER_15Q26_AMPLICON	NIKOLSKY_BREAST_CANCER_15Q26_AMPLICON		20	-0.53171	-1.53229	0.0389105	0.224891	1	2000	tags=25%, list=10%, signal=28%
SHIN_B_CELL_LYMPHOMA_CLUSTER_7	SHIN_B_CELL_LYMPHOMA_CLUSTER_7		27	-0.483351	-1.54003	0.0391304	0.2189	1	3318	tags=41%, list=16%, signal=49%
VECCHI_GASTRIC_CANCER_EARLY_UP	VECCHI_GASTRIC_CANCER_EARLY_UP		413	0.332945	1.20506	0.0391566	0.652074	1	4626	tags=34%, list=23%, signal=43%
REN_BOUND_BY_E2F	REN_BOUND_BY_E2F		60	0.456722	1.39995	0.039239	0.350575	1	3821	tags=42%, list=19%, signal=51%
LEIN_NEURON_MARKERS	LEIN_NEURON_MARKERS		69	0.445377	1.39505	0.0395349	0.348102	1	4007	tags=32%, list=20%, signal=39%
POTTI_ETOPOSIDE_SENSITIVITY	POTTI_ETOPOSIDE_SENSITIVITY		43	-0.387571	-1.40091	0.039548	0.31564	1	3885	tags=40%, list=19%, signal=49%
BOWIE_RESPONSE_TO_TAMOXIFEN	BOWIE_RESPONSE_TO_TAMOXIFEN		18	0.597301	1.4686	0.0397805	0.240859	1	7558	tags=83%, list=37%, signal=132%
GROSS_ELK3_TARGETS_DN	GROSS_ELK3_TARGETS_DN		32	-0.408096	-1.39868	0.039823	0.313389	1	1868	tags=34%, list=9%, signal=38%
MIKKELSEN_MCV6_ICP_WITH_H3K4ME3_AND_H3K27ME3	MIKKELSEN_MCV6_ICP_WITH_H3K4ME3_AND_H3K27ME3		34	0.506227	1.42975	0.0399485	0.301708	1	5405	tags=41%, list=26%, signal=56%
NAKAMURA_TUMOR_ZONE_PERIPHERAL_VS_CENTRAL_UP	NAKAMURA_TUMOR_ZONE_PERIPHERAL_VS_CENTRAL_UP		280	0.349745	1.24348	0.0400822	0.605974	1	6155	tags=43%, list=30%, signal=61%
FARMER_BREAST_CANCER_CLUSTER_2	FARMER_BREAST_CANCER_CLUSTER_2		33	0.528474	1.46917	0.040201	0.244721	1	6131	tags=64%, list=30%, signal=91%
SATO_SILENCED_BY_METHYLATION_IN_PANCREATIC_CANCER_1	SATO_SILENCED_BY_METHYLATION_IN_PANCREATIC_CANCER_1		409	0.335772	1.21754	0.040201	0.639915	1	3165	tags=24%, list=15%, signal=28%
COLDREN_GEFITINIB_RESISTANCE_DN	COLDREN_GEFITINIB_RESISTANCE_DN		224	0.359412	1.26782	0.0403727	0.570838	1	5497	tags=37%, list=27%, signal=50%
KIM_GASTRIC_CANCER_CHEMOSENSITIVITY	KIM_GASTRIC_CANCER_CHEMOSENSITIVITY		100	-0.306022	-1.29497	0.0408163	0.39035	1	1339	tags=15%, list=7%, signal=16%
ZHANG_ADIPOGENESIS_BY_BMP7	ZHANG_ADIPOGENESIS_BY_BMP7		14	-0.546236	-1.49652	0.0410959	0.243063	1	5637	tags=57%, list=27%, signal=79%
KLEIN_PRIMARY_EFFUSION_LYMPHOMA_UP	KLEIN_PRIMARY_EFFUSION_LYMPHOMA_UP		51	-0.381619	-1.39909	0.0416667	0.316564	1	2721	tags=31%, list=13%, signal=36%
GREENBAUM_E2A_TARGETS_UP	GREENBAUM_E2A_TARGETS_UP		33	0.529381	1.46402	0.0419847	0.246383	1	4552	tags=55%, list=22%, signal=70%
LI_WILMS_TUMOR_VS_FETAL_KIDNEY_1_DN	LI_WILMS_TUMOR_VS_FETAL_KIDNEY_1_DN		162	0.380474	1.31931	0.0421496	0.466956	1	6625	tags=43%, list=32%, signal=62%
BEGUM_TARGETS_OF_PAX3_FOXO1_FUSION_DN	BEGUM_TARGETS_OF_PAX3_FOXO1_FUSION_DN		45	-0.362122	-1.3463	0.0421687	0.347996	1	2573	tags=42%, list=13%, signal=48%
LU_TUMOR_ENDOTHELIAL_MARKERS_UP	LU_TUMOR_ENDOTHELIAL_MARKERS_UP		22	-0.496318	-1.49822	0.0423077	0.241432	1	1459	tags=27%, list=7%, signal=29%
ZWANG_CLASS_2_TRANSIENTLY_INDUCED_BY_EGF	ZWANG_CLASS_2_TRANSIENTLY_INDUCED_BY_EGF		50	-0.348773	-1.32401	0.0424242	0.371511	1	2903	tags=32%, list=14%, signal=37%
SHARMA_PILOCYTIC_ASTROCYTOMA_LOCATION_UP	SHARMA_PILOCYTIC_ASTROCYTOMA_LOCATION_UP		25	0.54056	1.43693	0.0428769	0.291016	1	5538	tags=56%, list=27%, signal=77%
GALIE_TUMOR_ANGIOGENESIS	GALIE_TUMOR_ANGIOGENESIS		8	-0.703555	-1.66682	0.0432099	0.143045	0.999	1358	tags=38%, list=7%, signal=40%
MATZUK_MEIOTIC_AND_DNA_REPAIR	MATZUK_MEIOTIC_AND_DNA_REPAIR		39	0.491546	1.40688	0.0432633	0.33741	1	4851	tags=31%, list=24%, signal=40%
MARIADASON_REGULATED_BY_HISTONE_ACETYLATION_UP	MARIADASON_REGULATED_BY_HISTONE_ACETYLATION_UP		79	-0.322845	-1.35199	0.0434783	0.344945	1	3478	tags=33%, list=17%, signal=39%
AFFAR_YY1_TARGETS_UP	AFFAR_YY1_TARGETS_UP		213	0.359773	1.25632	0.0435685	0.586168	1	3850	tags=31%, list=19%, signal=38%
VANDESLUIS_COMMD1_TARGETS_GROUP_4_UP	VANDESLUIS_COMMD1_TARGETS_GROUP_4_UP		19	-0.48887	-1.44761	0.0442804	0.277948	1	1800	tags=32%, list=9%, signal=35%
LOPEZ_MESOTHELIOMA_SURVIVAL_UP	LOPEZ_MESOTHELIOMA_SURVIVAL_UP		11	-0.629823	-1.60042	0.0447284	0.180748	1	4682	tags=73%, list=23%, signal=94%
MYLLYKANGAS_AMPLIFICATION_HOT_SPOT_5	MYLLYKANGAS_AMPLIFICATION_HOT_SPOT_5		5	-0.767659	-1.5729	0.0448179	0.200616	1	1919	tags=60%, list=9%, signal=66%
CERVERA_SDHB_TARGETS_2	CERVERA_SDHB_TARGETS_2		111	0.397581	1.31439	0.0450055	0.477478	1	2995	tags=29%, list=15%, signal=34%
MATZUK_CENTRAL_FOR_FEMALE_FERTILITY	MATZUK_CENTRAL_FOR_FEMALE_FERTILITY		29	-0.466165	-1.50696	0.045045	0.237039	1	3638	tags=45%, list=18%, signal=54%
PEDERSEN_METASTASIS_BY_ERBB2_ISOFORM_4	PEDERSEN_METASTASIS_BY_ERBB2_ISOFORM_4		108	-0.312048	-1.33658	0.0454545	0.355148	1	1239	tags=19%, list=6%, signal=20%
YAMANAKA_GLIOBLASTOMA_SURVIVAL_UP	YAMANAKA_GLIOBLASTOMA_SURVIVAL_UP		11	0.658594	1.4728	0.0457797	0.238869	1	1094	tags=27%, list=5%, signal=29%
MCCABE_HOXC6_TARGETS_DN	MCCABE_HOXC6_TARGETS_DN		21	0.574664	1.48117	0.0465753	0.227944	1	5167	tags=57%, list=25%, signal=76%
BUSA_SAM68_TARGETS_DN	BUSA_SAM68_TARGETS_DN		6	0.75875	1.44592	0.0467572	0.274948	1	2615	tags=50%, list=13%, signal=57%
TENEDINI_MEGAKARYOCYTE_MARKERS	TENEDINI_MEGAKARYOCYTE_MARKERS		66	-0.338044	-1.34734	0.0469799	0.347174	1	2571	tags=32%, list=13%, signal=36%
ROSS_ACUTE_MYELOID_LEUKEMIA_CBF	ROSS_ACUTE_MYELOID_LEUKEMIA_CBF		81	-0.317439	-1.31337	0.0469799	0.37525	1	2643	tags=27%, list=13%, signal=31%
ZHANG_TLX_TARGETS_DN	ZHANG_TLX_TARGETS_DN		108	-0.30036	-1.26921	0.0470588	0.412275	1	2129	tags=22%, list=10%, signal=25%
TORCHIA_TARGETS_OF_EWSR1_FLI1_FUSION_UP	TORCHIA_TARGETS_OF_EWSR1_FLI1_FUSION_UP		266	-0.243289	-1.16636	0.0476191	0.492568	1	2591	tags=22%, list=13%, signal=25%
OKAMOTO_LIVER_CANCER_MULTICENTRIC_OCCURRENCE_DN	OKAMOTO_LIVER_CANCER_MULTICENTRIC_OCCURRENCE_DN		5	0.808059	1.46887	0.0478326	0.242789	1	2097	tags=40%, list=10%, signal=45%
MAGRANGEAS_MULTIPLE_MYELOMA_IGLL_VS_IGLK_DN	MAGRANGEAS_MULTIPLE_MYELOMA_IGLL_VS_IGLK_DN		23	-0.482862	-1.49627	0.0480349	0.242458	1	1987	tags=35%, list=10%, signal=38%
WANG_LSD1_TARGETS_DN	WANG_LSD1_TARGETS_DN		39	-0.401683	-1.38945	0.0480769	0.317258	1	586	tags=23%, list=3%, signal=24%
ZHAN_MULTIPLE_MYELOMA_CD1_VS_CD2_UP	ZHAN_MULTIPLE_MYELOMA_CD1_VS_CD2_UP		64	0.441382	1.36262	0.0489511	0.40097	1	5553	tags=52%, list=27%, signal=70%
SMID_BREAST_CANCER_RELAPSE_IN_BONE_UP	SMID_BREAST_CANCER_RELAPSE_IN_BONE_UP		95	-0.309519	-1.26936	0.0490196	0.41289	1	1111	tags=17%, list=5%, signal=18%
RICKMAN_HEAD_AND_NECK_CANCER_C	RICKMAN_HEAD_AND_NECK_CANCER_C		101	0.400414	1.31769	0.0493963	0.471203	1	1261	tags=23%, list=6%, signal=24%
LINDVALL_IMMORTALIZED_BY_TERT_UP	LINDVALL_IMMORTALIZED_BY_TERT_UP		76	-0.326579	-1.31307	0.05	0.374947	1	1643	tags=18%, list=8%, signal=20%
GARGALOVIC_RESPONSE_TO_OXIDIZED_PHOSPHOLIPIDS_BLUE_UP	GARGALOVIC_RESPONSE_TO_OXIDIZED_PHOSPHOLIPIDS_BLUE_UP		133	-0.277369	-1.239	0.05	0.436203	1	3722	tags=29%, list=18%, signal=35%
JIANG_HYPOXIA_NORMAL	JIANG_HYPOXIA_NORMAL		304	-0.24516	-1.20809	0.05	0.456503	1	4453	tags=35%, list=22%, signal=44%
BAUS_TFF2_TARGETS_DN	BAUS_TFF2_TARGETS_DN		11	0.650975	1.43122	0.0502152	0.299005	1	5874	tags=55%, list=29%, signal=76%
BOWIE_RESPONSE_TO_EXTRACELLULAR_MATRIX	BOWIE_RESPONSE_TO_EXTRACELLULAR_MATRIX		17	0.594143	1.45974	0.0506849	0.253703	1	7558	tags=82%, list=37%, signal=130%
IKEDA_MIR1_TARGETS_UP	IKEDA_MIR1_TARGETS_UP		52	-0.364506	-1.34335	0.0512821	0.347809	1	5931	tags=50%, list=29%, signal=70%
POMEROY_MEDULLOBLASTOMA_PROGNOSIS_UP	POMEROY_MEDULLOBLASTOMA_PROGNOSIS_UP		45	0.467296	1.38702	0.0514429	0.367701	1	2569	tags=22%, list=13%, signal=25%
RICKMAN_TUMOR_DIFFERENTIATED_WELL_VS_MODERATELY_UP	RICKMAN_TUMOR_DIFFERENTIATED_WELL_VS_MODERATELY_UP		103	0.398155	1.32445	0.0515118	0.457374	1	6170	tags=40%, list=30%, signal=57%
DORN_ADENOVIRUS_INFECTION_32HR_DN	DORN_ADENOVIRUS_INFECTION_32HR_DN		37	-0.388665	-1.36622	0.0515464	0.33002	1	2635	tags=32%, list=13%, signal=37%
SEITZ_NEOPLASTIC_TRANSFORMATION_BY_8P_DELETION_UP	SEITZ_NEOPLASTIC_TRANSFORMATION_BY_8P_DELETION_UP		73	0.434225	1.37846	0.0516274	0.379547	1	4861	tags=44%, list=24%, signal=57%
VANDESLUIS_COMMD1_TARGETS_GROUP_2_UP	VANDESLUIS_COMMD1_TARGETS_GROUP_2_UP		15	-0.568354	-1.59735	0.0517241	0.183403	1	1773	tags=40%, list=9%, signal=44%
[truncated: 2,754 more rows]

## Sheet: GSAAseq_LungCancer_CGP
NAME	GS<br> follow link to MSigDB	GS DETAILS	SIZE	AS	NAS	NOM p-val	FDR q-val	FWER p-val	RANK AT MAX	LEADING EDGE		Rank
[truncated: 3,402 more rows]
