# Supplementary material for: Inferring pathway dysregulation in cancers from multiple types of omic data
Source: Genome Med. 2015 Jun 26;7(1):61. doi: 10.1186/s13073-015-0189-4 (PMC4499940; doi:10.1186/s13073-015-0189-4)
Supplement: Additional file 4: — Excel document that contains the raw GSOA results for the HER2 analysis for RNA-Sequencing, microarray, somatic mutation, copy-number variation, and the rank-based and multi-omic analyses. [file 13073_2015_189_MOESM4_ESM.xlsx]

## Sheet: GSOA_HER2_Rank_Method
This document contains the raw GSOA results for the TCGA Breast Cancer HER2 analysis for RNA-Sequencing, microarray, somatic mutation, copy-number variation, and the rank-based and multi-omic analyses.
	p.value	FDR
REACTOME_PI3K_EVENTS_IN_ERBB2_SIGNALING	0.00192483	0.394998
REACTOME_SIGNALING_BY_PDGF	0.00202802	0.394998
REACTOME_SIGNALING_BY_ERBB2	0.00216648	0.394998
ST_INTEGRIN_SIGNALING_PATHWAY	0.00257623	0.394998
KEGG_BLADDER_CANCER	0.00302102	0.394998
KEGG_PANCREATIC_CANCER	0.00335092	0.394998
REACTOME_DOWNSTREAM_SIGNAL_TRANSDUCTION	0.00352026	0.394998
REACTOME_MITOTIC_G1_G1_S_PHASES	0.00381214	0.394998
REACTOME_CDT1_ASSOCIATION_WITH_THE_CDC6_ORC_ORIGIN_COMPLEX	0.00401835	0.394998
REACTOME_G1_S_TRANSITION	0.00410517	0.394998
PID_ERA_GENOMIC_PATHWAY	0.00414138	0.394998
REACTOME_M_G1_TRANSITION	0.00435966	0.394998
REACTOME_DOWNSTREAM_SIGNALING_EVENTS_OF_B_CELL_RECEPTOR_BCR	0.00452996	0.394998
PID_ERBB2ERBB3PATHWAY	0.00472565	0.394998
REACTOME_ORC1_REMOVAL_FROM_CHROMATIN	0.00509017	0.394998
PID_ERBB4_PATHWAY	0.0050915	0.394998
REACTOME_SIGNALING_BY_THE_B_CELL_RECEPTOR_BCR	0.00520778	0.394998
REACTOME_ASSEMBLY_OF_THE_PRE_REPLICATIVE_COMPLEX	0.00599027	0.394998
PID_E2F_PATHWAY	0.00654536	0.394998
BIOCARTA_TOB1_PATHWAY	0.00672057	0.394998
REACTOME_SYNTHESIS_OF_DNA	0.00675361	0.394998
REACTOME_S_PHASE	0.00701154	0.394998
PID_RXR_VDR_PATHWAY	0.00716578	0.394998
REACTOME_INTRINSIC_PATHWAY_FOR_APOPTOSIS	0.00739425	0.394998
REACTOME_CD28_DEPENDENT_PI3K_AKT_SIGNALING	0.00803508	0.394998
KEGG_ADHERENS_JUNCTION	0.00814166	0.394998
REACTOME_CDC6_ASSOCIATION_WITH_THE_ORC_ORIGIN_COMPLEX	0.00872894	0.394998
PID_TAP63PATHWAY	0.00876734	0.394998
REACTOME_CELL_CYCLE_CHECKPOINTS	0.00884788	0.394998
PID_HNF3APATHWAY	0.00932415	0.394998
REACTOME_MITOTIC_M_M_G1_PHASES	0.00951042	0.394998
KEGG_CELL_CYCLE	0.00992984	0.394998
KEGG_ENDOMETRIAL_CANCER	0.0103685	0.394998
KEGG_ERBB_SIGNALING_PATHWAY	0.0105625	0.394998
REACTOME_METABOLISM_OF_AMINO_ACIDS_AND_DERIVATIVES	0.0106539	0.394998
REACTOME_ASSOCIATION_OF_LICENSING_FACTORS_WITH_THE_PRE_REPLICATIVE_COMPLEX	0.0111925	0.394998
KEGG_ALANINE_ASPARTATE_AND_GLUTAMATE_METABOLISM	0.0112486	0.394998
REACTOME_SCFSKP2_MEDIATED_DEGRADATION_OF_P27_P21	0.0113712	0.394998
REACTOME_TIE2_SIGNALING	0.0121601	0.411572
REACTOME_COSTIMULATION_BY_THE_CD28_FAMILY	0.0131634	0.418607
REACTOME_APC_C_CDH1_MEDIATED_DEGRADATION_OF_CDC20_AND_OTHER_APC_C_CDH1_TARGETED_PROTEINS_IN_LATE_MITOSIS_EARLY_G1	0.0131873	0.418607
REACTOME_APC_C_CDC20_MEDIATED_DEGRADATION_OF_MITOTIC_PROTEINS	0.0135365	0.418607
BIOCARTA_RANMS_PATHWAY	0.0137576	0.418607
KEGG_ARGININE_AND_PROLINE_METABOLISM	0.0139536	0.418607
REACTOME_DNA_REPLICATION	0.0144	0.422401
PID_A6B1_A6B4_INTEGRIN_PATHWAY	0.0150942	0.429055
BIOCARTA_PGC1A_PATHWAY	0.015277	0.429055
REACTOME_REGULATION_OF_HYPOXIA_INDUCIBLE_FACTOR_HIF_BY_OXYGEN	0.0181735	0.46627
BIOCARTA_TEL_PATHWAY	0.0182133	0.46627
PID_RET_PATHWAY	0.0182213	0.46627
REACTOME_ACTIVATION_OF_THE_PRE_REPLICATIVE_COMPLEX	0.0182834	0.46627
BIOCARTA_NEUROTRANSMITTERS_PATHWAY	0.0184989	0.46627
REACTOME_REGULATION_OF_MITOTIC_CELL_CYCLE	0.01894	0.46627
PID_ERBB_NETWORK_PATHWAY	0.0192848	0.46627
REACTOME_MITOCHONDRIAL_PROTEIN_IMPORT	0.0194337	0.46627
REACTOME_CD28_CO_STIMULATION	0.0197811	0.46627
PID_HES_HEYPATHWAY	0.020344	0.471124
PID_RB_1PATHWAY	0.0225865	0.505536
BIOCARTA_RAS_PATHWAY	0.0231592	0.505536
KEGG_CALCIUM_SIGNALING_PATHWAY	0.0236559	0.505536
REACTOME_SEMAPHORIN_INTERACTIONS	0.0245999	0.505536
BIOCARTA_RNA_PATHWAY	0.0247393	0.505536
BIOCARTA_P53HYPOXIA_PATHWAY	0.0251209	0.505536
REACTOME_PI3K_EVENTS_IN_ERBB4_SIGNALING	0.0253016	0.505536
REACTOME_GRB2_EVENTS_IN_ERBB2_SIGNALING	0.0254826	0.505536
KEGG_ALZHEIMERS_DISEASE	0.0256427	0.505536
BIOCARTA_IL7_PATHWAY	0.0256598	0.505536
BIOCARTA_HDAC_PATHWAY	0.0266	0.516352
REACTOME_REGULATORY_RNA_PATHWAYS	0.0273213	0.522668
SIG_CHEMOTAXIS	0.0280542	0.52297
PID_HIF1_TFPATHWAY	0.0281295	0.52297
REACTOME_PYRIMIDINE_METABOLISM	0.0315616	0.578629
PID_ALK1PATHWAY	0.0333429	0.602913
REACTOME_GAB1_SIGNALOSOME	0.0339301	0.60524
BIOCARTA_P53_PATHWAY	0.0348778	0.605899
REACTOME_PIP3_ACTIVATES_AKT_SIGNALING	0.0348851	0.605899
BIOCARTA_CHEMICAL_PATHWAY	0.035734	0.609468
REACTOME_SIGNALING_BY_FGFR_IN_DISEASE	0.036014	0.609468
KEGG_SELENOAMINO_ACID_METABOLISM	0.0369597	0.617554
BIOCARTA_P35ALZHEIMERS_PATHWAY	0.0382699	0.631454
PID_PS1PATHWAY	0.0399623	0.641901
REACTOME_CROSS_PRESENTATION_OF_SOLUBLE_EXOGENOUS_ANTIGENS_ENDOSOMES	0.0401771	0.641901
REACTOME_CELL_CYCLE	0.0407048	0.641901
REACTOME_G1_S_SPECIFIC_TRANSCRIPTION	0.0415223	0.641901
KEGG_ADIPOCYTOKINE_SIGNALING_PATHWAY	0.0415772	0.641901
PID_IGF1_PATHWAY	0.0419256	0.641901
REACTOME_VIF_MEDIATED_DEGRADATION_OF_APOBEC3G	0.0431869	0.641901
REACTOME_CYTOSOLIC_TRNA_AMINOACYLATION	0.0433857	0.641901
REACTOME_DARPP_32_EVENTS	0.0441155	0.641901
PID_FOXOPATHWAY	0.044403	0.641901
SA_PTEN_PATHWAY	0.0446842	0.641901
KEGG_PATHWAYS_IN_CANCER	0.0447386	0.641901
PID_ECADHERIN_STABILIZATION_PATHWAY	0.0459212	0.6445
REACTOME_ADENYLATE_CYCLASE_ACTIVATING_PATHWAY	0.0460956	0.6445
PID_P73PATHWAY	0.0463845	0.6445
BIOCARTA_ATRBRCA_PATHWAY	0.0471806	0.648733
KEGG_TAURINE_AND_HYPOTAURINE_METABOLISM	0.0483016	0.6573
BIOCARTA_G2_PATHWAY	0.0489469	0.659285
KEGG_P53_SIGNALING_PATHWAY	0.0497098	0.660138
REACTOME_P53_INDEPENDENT_G1_S_DNA_DAMAGE_CHECKPOINT	0.0503235	0.660138
PID_FGF_PATHWAY	0.050734	0.660138
REACTOME_REGULATION_OF_MRNA_STABILITY_BY_PROTEINS_THAT_BIND_AU_RICH_ELEMENTS	0.0510106	0.660138
REACTOME_CELL_CYCLE_MITOTIC	0.0536452	0.679544
BIOCARTA_HIF_PATHWAY	0.0536772	0.679544
BIOCARTA_CARM_ER_PATHWAY	0.0540546	0.679544
REACTOME_SULFUR_AMINO_ACID_METABOLISM	0.0551685	0.687004
KEGG_RENAL_CELL_CARCINOMA	0.0557373	0.6876
BIOCARTA_WNT_PATHWAY	0.056841	0.691938
REACTOME_YAP1_AND_WWTR1_TAZ_STIMULATED_GENE_EXPRESSION	0.0571373	0.691938
BIOCARTA_BARRESTIN_PATHWAY	0.0587007	0.704408
REACTOME_SIGNALING_BY_ERBB4	0.0594491	0.704754
BIOCARTA_BAD_PATHWAY	0.060201	0.704754
PID_ATF2_PATHWAY	0.0607251	0.704754
REACTOME_CIRCADIAN_REPRESSION_OF_EXPRESSION_BY_REV_ERBA	0.061135	0.704754
REACTOME_SIGNALLING_TO_RAS	0.0628123	0.704754
REACTOME_ANTIGEN_PROCESSING_CROSS_PRESENTATION	0.063346	0.704754
REACTOME_CYCLIN_E_ASSOCIATED_EVENTS_DURING_G1_S_TRANSITION_	0.06452	0.704754
KEGG_HUNTINGTONS_DISEASE	0.0645969	0.704754
KEGG_JAK_STAT_SIGNALING_PATHWAY	0.064689	0.704754
REACTOME_PI3K_CASCADE	0.0650163	0.704754
PID_INTEGRIN5_PATHWAY	0.0654253	0.704754
REACTOME_GROWTH_HORMONE_RECEPTOR_SIGNALING	0.0654478	0.704754
REACTOME_NGF_SIGNALLING_VIA_TRKA_FROM_THE_PLASMA_MEMBRANE	0.0659139	0.704754
PID_ANGIOPOIETINRECEPTOR_PATHWAY	0.0662042	0.704754
PID_DELTANP63PATHWAY	0.0681082	0.719222
PID_HNF3BPATHWAY	0.068709	0.719809
KEGG_PROSTATE_CANCER	0.0714675	0.722703
REACTOME_PI3K_AKT_ACTIVATION	0.0715836	0.722703
KEGG_TYROSINE_METABOLISM	0.071599	0.722703
BIOCARTA_ACTINY_PATHWAY	0.0716589	0.722703
BIOCARTA_CERAMIDE_PATHWAY	0.0717228	0.722703
REACTOME_GAP_JUNCTION_DEGRADATION	0.0753788	0.74884
KEGG_PYRIMIDINE_METABOLISM	0.0757948	0.74884
REACTOME_DESTABILIZATION_OF_MRNA_BY_AUF1_HNRNP_D0	0.0761908	0.74884
BIOCARTA_IL2_PATHWAY	0.0775943	0.74884
REACTOME_ADHERENS_JUNCTIONS_INTERACTIONS	0.0778811	0.74884
BIOCARTA_HER2_PATHWAY	0.0787672	0.74884
KEGG_PEROXISOME	0.07891	0.74884
REACTOME_CDK_MEDIATED_PHOSPHORYLATION_AND_REMOVAL_OF_CDC6	0.0791559	0.74884
REACTOME_IL_6_SIGNALING	0.0797418	0.74884
REACTOME_DOWNREGULATION_OF_ERBB2_ERBB3_SIGNALING	0.0799898	0.74884
BIOCARTA_LONGEVITY_PATHWAY	0.0829759	0.765243
KEGG_PRIMARY_BILE_ACID_BIOSYNTHESIS	0.0833928	0.765243
REACTOME_SCF_BETA_TRCP_MEDIATED_DEGRADATION_OF_EMI1	0.0834811	0.765243
REACTOME_NEPHRIN_INTERACTIONS	0.0862867	0.785507
PID_SMAD2_3NUCLEARPATHWAY	0.087791	0.785562
KEGG_CYSTEINE_AND_METHIONINE_METABOLISM	0.0881789	0.785562
REACTOME_NUCLEAR_RECEPTOR_TRANSCRIPTION_PATHWAY	0.0911787	0.785562
REACTOME_CYTOCHROME_P450_ARRANGED_BY_SUBSTRATE_TYPE	0.0912908	0.785562
PID_MTOR_4PATHWAY	0.0928409	0.785562
REACTOME_DOWNSTREAM_SIGNALING_OF_ACTIVATED_FGFR	0.0931821	0.785562
REACTOME_SIGNALING_BY_EGFR_IN_CANCER	0.0934843	0.785562
KEGG_NITROGEN_METABOLISM	0.09366	0.785562
BIOCARTA_CREB_PATHWAY	0.0945383	0.785562
REACTOME_CELL_CELL_COMMUNICATION	0.097006	0.785562
PID_WNT_SIGNALING_PATHWAY	0.0970152	0.785562
KEGG_FOCAL_ADHESION	0.0982393	0.785562
REACTOME_NUCLEAR_EVENTS_KINASE_AND_TRANSCRIPTION_FACTOR_ACTIVATION	0.0982516	0.785562
PID_SYNDECAN_3_PATHWAY	0.0989246	0.785562
PID_HIVNEFPATHWAY	0.0993423	0.785562
REACTOME_SMOOTH_MUSCLE_CONTRACTION	0.100296	0.785562
PID_LPA4_PATHWAY	0.100309	0.785562
BIOCARTA_IL2RB_PATHWAY	0.101113	0.785562
PID_VEGFR1_2_PATHWAY	0.101359	0.785562
REACTOME_G0_AND_EARLY_G1	0.101403	0.785562
BIOCARTA_STRESS_PATHWAY	0.101561	0.785562
REACTOME_ACTIVATION_OF_CHAPERONE_GENES_BY_XBP1S	0.103313	0.785562
BIOCARTA_P38MAPK_PATHWAY	0.103495	0.785562
BIOCARTA_PTEN_PATHWAY	0.104309	0.785562
BIOCARTA_GLEEVEC_PATHWAY	0.105685	0.785562
PID_ECADHERIN_KERATINOCYTE_PATHWAY	0.106042	0.785562
REACTOME_REGULATION_OF_RHEB_GTPASE_ACTIVITY_BY_AMPK	0.106164	0.785562
KEGG_ENDOCYTOSIS	0.106502	0.785562
REACTOME_SIGNALING_BY_SCF_KIT	0.107206	0.785562
BIOCARTA_DEATH_PATHWAY	0.109137	0.785562
REACTOME_ACETYLCHOLINE_NEUROTRANSMITTER_RELEASE_CYCLE	0.109272	0.785562
PID_REG_GR_PATHWAY	0.109836	0.785562
PID_INSULIN_GLUCOSE_PATHWAY	0.110126	0.785562
REACTOME_ACTIVATION_OF_NF_KAPPAB_IN_B_CELLS	0.110742	0.785562
BIOCARTA_PPARA_PATHWAY	0.11084	0.785562
KEGG_GLYOXYLATE_AND_DICARBOXYLATE_METABOLISM	0.113799	0.785562
REACTOME_SIGNALING_BY_WNT	0.113889	0.785562
REACTOME_AUTODEGRADATION_OF_THE_E3_UBIQUITIN_LIGASE_COP1	0.114123	0.785562
REACTOME_APOPTOSIS	0.114345	0.785562
REACTOME_IRAK1_RECRUITS_IKK_COMPLEX	0.114436	0.785562
REACTOME_RORA_ACTIVATES_CIRCADIAN_EXPRESSION	0.115111	0.785562
REACTOME_RAS_ACTIVATION_UOPN_CA2_INFUX_THROUGH_NMDA_RECEPTOR	0.115651	0.785562
BIOCARTA_RACCYCD_PATHWAY	0.116418	0.785562
REACTOME_INHIBITION_OF_THE_PROTEOLYTIC_ACTIVITY_OF_APC_C_REQUIRED_FOR_THE_ONSET_OF_ANAPHASE_BY_MITOTIC_SPINDLE_CHECKPOINT_COMPONENTS	0.116831	0.785562
REACTOME_NETRIN1_SIGNALING	0.116955	0.785562
PID_PI3KCIAKTPATHWAY	0.117049	0.785562
REACTOME_ASPARAGINE_N_LINKED_GLYCOSYLATION	0.117149	0.785562
REACTOME_MAP_KINASE_ACTIVATION_IN_TLR_CASCADE	0.117158	0.785562
BIOCARTA_HCMV_PATHWAY	0.117216	0.785562
PID_FOXM1PATHWAY	0.118266	0.785562
BIOCARTA_KREB_PATHWAY	0.118515	0.785562
REACTOME_AUTODEGRADATION_OF_CDH1_BY_CDH1_APC_C	0.118818	0.785562
PID_NFAT_3PATHWAY	0.118826	0.785562
PID_HIF2PATHWAY	0.118934	0.785562
REACTOME_ACTIVATED_AMPK_STIMULATES_FATTY_ACID_OXIDATION_IN_MUSCLE	0.119025	0.785562
BIOCARTA_IL10_PATHWAY	0.119698	0.786076
PID_HEDGEHOG_GLIPATHWAY	0.121092	0.786829
REACTOME_ERK_MAPK_TARGETS	0.121799	0.786829
KEGG_HYPERTROPHIC_CARDIOMYOPATHY_HCM	0.123705	0.786829
KEGG_MTOR_SIGNALING_PATHWAY	0.124286	0.786829
BIOCARTA_FEEDER_PATHWAY	0.124361	0.786829
REACTOME_AMINO_ACID_SYNTHESIS_AND_INTERCONVERSION_TRANSAMINATION	0.124499	0.786829
PID_NETRIN_PATHWAY	0.124563	0.786829
REACTOME_APC_CDC20_MEDIATED_DEGRADATION_OF_NEK2A	0.124581	0.786829
REACTOME_ACTIVATION_OF_ATR_IN_RESPONSE_TO_REPLICATION_STRESS	0.128245	0.80261
PID_MYC_ACTIVPATHWAY	0.129981	0.80261
REACTOME_TRAF6_MEDIATED_IRF7_ACTIVATION_IN_TLR7_8_OR_9_SIGNALING	0.130396	0.80261
PID_BMPPATHWAY	0.130678	0.80261
PID_ATM_PATHWAY	0.130953	0.80261
REACTOME_MICRORNA_MIRNA_BIOGENESIS	0.131714	0.80261
KEGG_THYROID_CANCER	0.132163	0.80261
KEGG_CHEMOKINE_SIGNALING_PATHWAY	0.132478	0.80261
PID_ALPHASYNUCLEIN_PATHWAY	0.13322	0.80261
KEGG_HEDGEHOG_SIGNALING_PATHWAY	0.133336	0.80261
BIOCARTA_EPONFKB_PATHWAY	0.133768	0.80261
REACTOME_INCRETIN_SYNTHESIS_SECRETION_AND_INACTIVATION	0.135074	0.806029
BIOCARTA_TFF_PATHWAY	0.136919	0.806029
PID_P53REGULATIONPATHWAY	0.13721	0.806029
PID_AMB2_NEUTROPHILS_PATHWAY	0.137731	0.806029
KEGG_GLYCOSAMINOGLYCAN_BIOSYNTHESIS_CHONDROITIN_SULFATE	0.138132	0.806029
REACTOME_PROCESSING_OF_CAPPED_INTRONLESS_PRE_MRNA	0.138636	0.806029
REACTOME_REGULATION_OF_ORNITHINE_DECARBOXYLASE_ODC	0.139049	0.806029
ST_INTERFERON_GAMMA_PATHWAY	0.139223	0.806029
PID_CERAMIDE_PATHWAY	0.140354	0.80903
REACTOME_ER_PHAGOSOME_PATHWAY	0.141449	0.811793
BIOCARTA_DNAFRAGMENT_PATHWAY	0.142947	0.814427
PID_AR_TF_PATHWAY	0.145942	0.814427
REACTOME_BIOSYNTHESIS_OF_THE_N_GLYCAN_PRECURSOR_DOLICHOL_LIPID_LINKED_OLIGOSACCHARIDE_LLO_AND_TRANSFER_TO_A_NASCENT_PROTEIN	0.14613	0.814427
ST_WNT_BETA_CATENIN_PATHWAY	0.147585	0.814427
PID_REELINPATHWAY	0.148096	0.814427
KEGG_N_GLYCAN_BIOSYNTHESIS	0.148471	0.814427
REACTOME_CITRIC_ACID_CYCLE_TCA_CYCLE	0.148813	0.814427
KEGG_GLYCEROLIPID_METABOLISM	0.149001	0.814427
REACTOME_SEMA4D_INDUCED_CELL_MIGRATION_AND_GROWTH_CONE_COLLAPSE	0.14951	0.814427
KEGG_BASAL_CELL_CARCINOMA	0.149819	0.814427
REACTOME_AMINE_DERIVED_HORMONES	0.150291	0.814427
REACTOME_BASE_FREE_SUGAR_PHOSPHATE_REMOVAL_VIA_THE_SINGLE_NUCLEOTIDE_REPLACEMENT_PATHWAY	0.150585	0.814427
REACTOME_NEGATIVE_REGULATION_OF_THE_PI3K_AKT_NETWORK	0.151112	0.814427
BIOCARTA_CK1_PATHWAY	0.151126	0.814427
PID_MYC_REPRESSPATHWAY	0.151163	0.814427
REACTOME_APC_C_CDC20_MEDIATED_DEGRADATION_OF_CYCLIN_B	0.153106	0.821542
KEGG_PROGESTERONE_MEDIATED_OOCYTE_MATURATION	0.155568	0.828076
REACTOME_PRE_NOTCH_EXPRESSION_AND_PROCESSING	0.156791	0.828076
PID_TRKRPATHWAY	0.156935	0.828076
BIOCARTA_G1_PATHWAY	0.157288	0.828076
REACTOME_MUSCLE_CONTRACTION	0.15746	0.828076
BIOCARTA_EIF4_PATHWAY	0.159323	0.834523
REACTOME_DEADENYLATION_DEPENDENT_MRNA_DECAY	0.15995	0.834523
BIOCARTA_FREE_PATHWAY	0.160815	0.835161
PID_EPHBFWDPATHWAY	0.16198	0.835161
REACTOME_FATTY_ACYL_COA_BIOSYNTHESIS	0.162194	0.835161
PID_FAK_PATHWAY	0.162603	0.835161
REACTOME_REGULATED_PROTEOLYSIS_OF_P75NTR	0.166051	0.846456
BIOCARTA_EGFR_SMRTE_PATHWAY	0.166438	0.846456
PID_IL27PATHWAY	0.166726	0.846456
REACTOME_HOST_INTERACTIONS_OF_HIV_FACTORS	0.168868	0.84984
KEGG_GLUTATHIONE_METABOLISM	0.169005	0.84984
REACTOME_RAF_MAP_KINASE_CASCADE	0.169324	0.84984
REACTOME_BMAL1_CLOCK_NPAS2_ACTIVATES_CIRCADIAN_EXPRESSION	0.170741	0.850179
REACTOME_MYOGENESIS	0.171598	0.850179
KEGG_OOCYTE_MEIOSIS	0.172349	0.850179
REACTOME_GENERIC_TRANSCRIPTION_PATHWAY	0.17243	0.850179
BIOCARTA_IGF1R_PATHWAY	0.172612	0.850179
REACTOME_E2F_MEDIATED_REGULATION_OF_DNA_REPLICATION	0.174629	0.853036
PID_IL8CXCR2_PATHWAY	0.175414	0.853036
REACTOME_SIGNALLING_TO_ERKS	0.17679	0.853036
REACTOME_GLUTATHIONE_CONJUGATION	0.178808	0.853036
KEGG_RNA_DEGRADATION	0.178837	0.853036
REACTOME_OXYGEN_DEPENDENT_PROLINE_HYDROXYLATION_OF_HYPOXIA_INDUCIBLE_FACTOR_ALPHA	0.180211	0.853036
BIOCARTA_KERATINOCYTE_PATHWAY	0.180383	0.853036
KEGG_GLYCEROPHOSPHOLIPID_METABOLISM	0.18055	0.853036
BIOCARTA_NFAT_PATHWAY	0.180557	0.853036
REACTOME_LIPID_DIGESTION_MOBILIZATION_AND_TRANSPORT	0.181154	0.853036
REACTOME_FORMATION_OF_ATP_BY_CHEMIOSMOTIC_COUPLING	0.182396	0.853036
REACTOME_INTEGRATION_OF_PROVIRUS	0.182759	0.853036
REACTOME_CTLA4_INHIBITORY_SIGNALING	0.182785	0.853036
BIOCARTA_PITX2_PATHWAY	0.182926	0.853036
KEGG_ACUTE_MYELOID_LEUKEMIA	0.182926	0.853036
REACTOME_NUCLEAR_SIGNALING_BY_ERBB4	0.183626	0.853036
BIOCARTA_CXCR4_PATHWAY	0.184183	0.853036
REACTOME_RESPONSE_TO_ELEVATED_PLATELET_CYTOSOLIC_CA2_	0.18508	0.853036
REACTOME_REGULATION_OF_APOPTOSIS	0.186092	0.853036
KEGG_OXIDATIVE_PHOSPHORYLATION	0.186825	0.853036
REACTOME_METABOLISM_OF_NON_CODING_RNA	0.187656	0.853036
REACTOME_UNFOLDED_PROTEIN_RESPONSE	0.188141	0.853036
REACTOME_PROCESSING_OF_CAPPED_INTRON_CONTAINING_PRE_MRNA	0.188258	0.853036
ST_PAC1_RECEPTOR_PATHWAY	0.188702	0.853036
KEGG_MAPK_SIGNALING_PATHWAY	0.190049	0.855021
REACTOME_ARMS_MEDIATED_ACTIVATION	0.190437	0.855021
REACTOME_TRANSCRIPTIONAL_REGULATION_OF_WHITE_ADIPOCYTE_DIFFERENTIATION	0.191152	0.855324
BIOCARTA_PYK2_PATHWAY	0.195256	0.867586
REACTOME_GABA_B_RECEPTOR_ACTIVATION	0.196218	0.867586
PID_INTEGRIN_A9B1_PATHWAY	0.197364	0.867586
BIOCARTA_EDG1_PATHWAY	0.198368	0.867586
KEGG_ONE_CARBON_POOL_BY_FOLATE	0.198513	0.867586
ST_B_CELL_ANTIGEN_RECEPTOR	0.198573	0.867586
PID_P38ALPHABETADOWNSTREAMPATHWAY	0.198927	0.867586
PID_IL2_STAT5PATHWAY	0.199151	0.867586
PID_ERB_GENOMIC_PATHWAY	0.200167	0.868287
REACTOME_METABOLISM_OF_VITAMINS_AND_COFACTORS	0.200627	0.868287
BIOCARTA_CALCINEURIN_PATHWAY	0.201389	0.868517
KEGG_NON_SMALL_CELL_LUNG_CANCER	0.203298	0.868517
BIOCARTA_MCALPAIN_PATHWAY	0.203424	0.868517
BIOCARTA_LEPTIN_PATHWAY	0.204169	0.868517
BIOCARTA_CHREBP2_PATHWAY	0.204668	0.868517
BIOCARTA_AKT_PATHWAY	0.205205	0.868517
PID_ECADHERIN_NASCENTAJ_PATHWAY	0.205929	0.868517
PID_IL2_1PATHWAY	0.205944	0.868517
KEGG_ARRHYTHMOGENIC_RIGHT_VENTRICULAR_CARDIOMYOPATHY_ARVC	0.207658	0.869915
PID_CIRCADIANPATHWAY	0.207941	0.869915
REACTOME_P53_DEPENDENT_G1_DNA_DAMAGE_RESPONSE	0.208895	0.869915
REACTOME_G_BETA_GAMMA_SIGNALLING_THROUGH_PI3KGAMMA	0.208911	0.869915
REACTOME_SIGNALING_BY_FGFR	0.211166	0.874584
BIOCARTA_VDR_PATHWAY	0.211358	0.874584
PID_EPHA_FWDPATHWAY	0.214703	0.883615
REACTOME_INTERACTION_BETWEEN_L1_AND_ANKYRINS	0.214879	0.883615
BIOCARTA_PTDINS_PATHWAY	0.217083	0.889904
PID_HDAC_CLASSIII_PATHWAY	0.220129	0.899457
REACTOME_DIABETES_PATHWAYS	0.220776	0.899457
BIOCARTA_HIVNEF_PATHWAY	0.222084	0.902001
REACTOME_SYNTHESIS_AND_INTERCONVERSION_OF_NUCLEOTIDE_DI_AND_TRIPHOSPHATES	0.223499	0.902477
REACTOME_APOPTOSIS_INDUCED_DNA_FRAGMENTATION	0.223568	0.902477
PID_SMAD2_3PATHWAY	0.226856	0.908615
BIOCARTA_ERK5_PATHWAY	0.227118	0.908615
BIOCARTA_NFKB_PATHWAY	0.227154	0.908615
PID_ARF_3PATHWAY	0.228509	0.908932
PID_LYSOPHOSPHOLIPID_PATHWAY	0.22861	0.908932
KEGG_PURINE_METABOLISM	0.23089	0.910454
REACTOME_SEMA4D_IN_SEMAPHORIN_SIGNALING	0.230922	0.910454
REACTOME_CELL_SURFACE_INTERACTIONS_AT_THE_VASCULAR_WALL	0.231084	0.910454
REACTOME_PROSTANOID_LIGAND_RECEPTORS	0.233363	0.910454
REACTOME_NEGATIVE_REGULATION_OF_FGFR_SIGNALING	0.234122	0.910454
BIOCARTA_ETS_PATHWAY	0.234144	0.910454
KEGG_REGULATION_OF_ACTIN_CYTOSKELETON	0.234512	0.910454
PID_AR_PATHWAY	0.234772	0.910454
REACTOME_SIGNALING_BY_NOTCH4	0.235201	0.910454
REACTOME_STRIATED_MUSCLE_CONTRACTION	0.237038	0.914883
REACTOME_SYNTHESIS_SECRETION_AND_INACTIVATION_OF_GIP	0.23855	0.917965
PID_EPOPATHWAY	0.239227	0.917965
BIOCARTA_NTHI_PATHWAY	0.240166	0.918897
REACTOME_INTEGRATION_OF_ENERGY_METABOLISM	0.240954	0.919245
PID_TELOMERASEPATHWAY	0.242384	0.922036
SA_PROGRAMMED_CELL_DEATH	0.244585	0.927736
REACTOME_SYNTHESIS_OF_BILE_ACIDS_AND_BILE_SALTS_VIA_24_HYDROXYCHOLESTEROL	0.246345	0.931736
BIOCARTA_CTCF_PATHWAY	0.249715	0.939564
REACTOME_SIGNALING_BY_NOTCH2	0.249839	0.939564
REACTOME_ERKS_ARE_INACTIVATED	0.252124	0.943186
KEGG_TYPE_II_DIABETES_MELLITUS	0.253239	0.943186
REACTOME_ASSOCIATION_OF_TRIC_CCT_WITH_TARGET_PROTEINS_DURING_BIOSYNTHESIS	0.253641	0.943186
ST_JNK_MAPK_PATHWAY	0.253816	0.943186
REACTOME_DESTABILIZATION_OF_MRNA_BY_TRISTETRAPROLIN_TTP	0.254375	0.943186
KEGG_PROTEASOME	0.256816	0.945351
REACTOME_METABOLISM_OF_NUCLEOTIDES	0.256924	0.945351
REACTOME_CONVERSION_FROM_APC_C_CDC20_TO_APC_C_CDH1_IN_LATE_ANAPHASE	0.257272	0.945351
BIOCARTA_SPRY_PATHWAY	0.258257	0.945351
REACTOME_REGULATION_OF_THE_FANCONI_ANEMIA_PATHWAY	0.258539	0.945351
REACTOME_MRNA_PROCESSING	0.260483	0.945818
KEGG_ABC_TRANSPORTERS	0.260505	0.945818
ST_G_ALPHA_S_PATHWAY	0.262026	0.945818
PID_S1P_S1P1_PATHWAY	0.26303	0.945818
REACTOME_RECRUITMENT_OF_NUMA_TO_MITOTIC_CENTROSOMES	0.263046	0.945818
REACTOME_DOWNREGULATION_OF_SMAD2_3_SMAD4_TRANSCRIPTIONAL_ACTIVITY	0.263167	0.945818
REACTOME_ANTIVIRAL_MECHANISM_BY_IFN_STIMULATED_GENES	0.264364	0.945818
REACTOME_ENDOSOMAL_SORTING_COMPLEX_REQUIRED_FOR_TRANSPORT_ESCRT	0.264494	0.945818
REACTOME_G2_M_DNA_DAMAGE_CHECKPOINT	0.265594	0.945818
REACTOME_PKA_MEDIATED_PHOSPHORYLATION_OF_CREB	0.265843	0.945818
REACTOME_MITOTIC_G2_G2_M_PHASES	0.266549	0.945818
REACTOME_PURINE_CATABOLISM	0.268883	0.947668
REACTOME_SIGNALING_BY_NOTCH3	0.268944	0.947668
PID_CXCR3PATHWAY	0.269224	0.947668
BIOCARTA_RAC1_PATHWAY	0.272318	0.949509
ST_IL_13_PATHWAY	0.272696	0.949509
ST_INTERLEUKIN_13_PATHWAY	0.272696	0.949509
KEGG_DILATED_CARDIOMYOPATHY	0.274955	0.949509
BIOCARTA_CARM1_PATHWAY	0.275104	0.949509
REACTOME_INSULIN_RECEPTOR_RECYCLING	0.275191	0.949509
PID_INSULIN_PATHWAY	0.275967	0.949509
REACTOME_PROLONGED_ERK_ACTIVATION_EVENTS	0.277994	0.949509
KEGG_VASOPRESSIN_REGULATED_WATER_REABSORPTION	0.278033	0.949509
PID_P38ALPHABETAPATHWAY	0.278501	0.949509
REACTOME_XENOBIOTICS	0.278653	0.949509
ST_G_ALPHA_I_PATHWAY	0.279961	0.949509
REACTOME_FRS2_MEDIATED_CASCADE	0.280065	0.949509
KEGG_EPITHELIAL_CELL_SIGNALING_IN_HELICOBACTER_PYLORI_INFECTION	0.280152	0.949509
REACTOME_DAG_AND_IP3_SIGNALING	0.280537	0.949509
PID_PRLSIGNALINGEVENTSPATHWAY	0.283086	0.955686
REACTOME_SPHINGOLIPID_DE_NOVO_BIOSYNTHESIS	0.283906	0.95601
PID_WNT_NONCANONICAL_PATHWAY	0.287953	0.967171
PID_ATR_PATHWAY	0.290108	0.969908
PID_SYNDECAN_1_PATHWAY	0.290778	0.969908
BIOCARTA_MCM_PATHWAY	0.290972	0.969908
PID_VEGF_VEGFR_PATHWAY	0.29324	0.970035
REACTOME_G2_M_CHECKPOINTS	0.293668	0.970035
REACTOME_FANCONI_ANEMIA_PATHWAY	0.295448	0.970035
REACTOME_NOREPINEPHRINE_NEUROTRANSMITTER_RELEASE_CYCLE	0.296405	0.970035
REACTOME_HIV_INFECTION	0.296984	0.970035
BIOCARTA_SKP2E2F_PATHWAY	0.29757	0.970035
BIOCARTA_MAPK_PATHWAY	0.298234	0.970035
REACTOME_ACTIVATION_OF_CHAPERONE_GENES_BY_ATF6_ALPHA	0.298381	0.970035
REACTOME_DIGESTION_OF_DIETARY_CARBOHYDRATE	0.299754	0.970035
BIOCARTA_MITOCHONDRIA_PATHWAY	0.30001	0.970035
REACTOME_TRAF6_MEDIATED_NFKB_ACTIVATION	0.300229	0.970035
KEGG_BETA_ALANINE_METABOLISM	0.301209	0.970035
REACTOME_PROLACTIN_RECEPTOR_SIGNALING	0.301456	0.970035
BIOCARTA_BIOPEPTIDES_PATHWAY	0.301972	0.970035
REACTOME_SIGNALING_BY_NOTCH	0.302689	0.970035
KEGG_PATHOGENIC_ESCHERICHIA_COLI_INFECTION	0.304722	0.970035
REACTOME_CTNNB1_PHOSPHORYLATION_CASCADE	0.305275	0.970035
REACTOME_PI_METABOLISM	0.305619	0.970035
KEGG_PHENYLALANINE_METABOLISM	0.305908	0.970035
KEGG_MISMATCH_REPAIR	0.306478	0.970035
REACTOME_METABOLISM_OF_POLYAMINES	0.30678	0.970035
REACTOME_SIGNALING_BY_INSULIN_RECEPTOR	0.307178	0.970035
KEGG_DORSO_VENTRAL_AXIS_FORMATION	0.309308	0.97443
PID_LIS1PATHWAY	0.311216	0.975413
REACTOME_PI_3K_CASCADE	0.312724	0.975413
REACTOME_PLATELET_AGGREGATION_PLUG_FORMATION	0.312738	0.975413
REACTOME_GLUCOSE_TRANSPORT	0.31364	0.975413
PID_PLK1_PATHWAY	0.316394	0.975413
REACTOME_ACTIVATED_NOTCH1_TRANSMITS_SIGNAL_TO_THE_NUCLEUS	0.318203	0.975413
REACTOME_SIGNALING_BY_NOTCH1	0.318841	0.975413
REACTOME_CLASS_I_MHC_MEDIATED_ANTIGEN_PROCESSING_PRESENTATION	0.319232	0.975413
REACTOME_SHC_MEDIATED_SIGNALLING	0.319924	0.975413
ST_GA12_PATHWAY	0.320303	0.975413
PID_LKB1_PATHWAY	0.323125	0.975413
PID_IL2_PI3KPATHWAY	0.323569	0.975413
KEGG_PHOSPHATIDYLINOSITOL_SIGNALING_SYSTEM	0.323978	0.975413
KEGG_CHRONIC_MYELOID_LEUKEMIA	0.32438	0.975413
REACTOME_CHYLOMICRON_MEDIATED_LIPID_TRANSPORT	0.324481	0.975413
PID_KITPATHWAY	0.324897	0.975413
KEGG_INOSITOL_PHOSPHATE_METABOLISM	0.325631	0.975413
REACTOME_ABACAVIR_TRANSPORT_AND_METABOLISM	0.325923	0.975413
PID_FRA_PATHWAY	0.326268	0.975413
KEGG_NOD_LIKE_RECEPTOR_SIGNALING_PATHWAY	0.327111	0.975413
KEGG_PYRUVATE_METABOLISM	0.327407	0.975413
BIOCARTA_ECM_PATHWAY	0.327807	0.975413
REACTOME_CHOLESTEROL_BIOSYNTHESIS	0.328008	0.975413
REACTOME_RNA_POL_III_TRANSCRIPTION_INITIATION_FROM_TYPE_3_PROMOTER	0.328056	0.975413
ST_TUMOR_NECROSIS_FACTOR_PATHWAY	0.328094	0.975413
WNT_SIGNALING	0.332821	0.983428
REACTOME_HEMOSTASIS	0.332964	0.983428
BIOCARTA_TGFB_PATHWAY	0.333025	0.983428
BIOCARTA_GSK3_PATHWAY	0.335721	0.989177
REACTOME_BASIGIN_INTERACTIONS	0.338293	0.991015
KEGG_VIBRIO_CHOLERAE_INFECTION	0.338504	0.991015
REACTOME_TETRAHYDROBIOPTERIN_BH4_SYNTHESIS_RECYCLING_SALVAGE_AND_REGULATION	0.338597	0.991015
REACTOME_DOUBLE_STRAND_BREAK_REPAIR	0.33938	0.991111
BIOCARTA_TNFR2_PATHWAY	0.340561	0.992365
REACTOME_VEGF_LIGAND_RECEPTOR_INTERACTIONS	0.343073	0.996884
REACTOME_BILE_ACID_AND_BILE_SALT_METABOLISM	0.343788	0.996884
PID_MYC_PATHWAY	0.34479	0.996884
PID_AVB3_INTEGRIN_PATHWAY	0.345827	0.996884
REACTOME_METABOLISM_OF_PROTEINS	0.345888	0.996884
KEGG_MELANOMA	0.347486	0.997635
REACTOME_RIG_I_MDA5_MEDIATED_INDUCTION_OF_IFN_ALPHA_BETA_PATHWAYS	0.348177	0.997635
SA_B_CELL_RECEPTOR_COMPLEXES	0.350797	0.997635
PID_CXCR4_PATHWAY	0.351469	0.997635
SA_G2_AND_M_PHASES	0.352115	0.997635
REACTOME_NOTCH1_INTRACELLULAR_DOMAIN_REGULATES_TRANSCRIPTION	0.352179	0.997635
BIOCARTA_MAL_PATHWAY	0.352283	0.997635
REACTOME_SYNTHESIS_OF_BILE_ACIDS_AND_BILE_SALTS	0.353194	0.997635
KEGG_GLYCINE_SERINE_AND_THREONINE_METABOLISM	0.3533	0.997635
REACTOME_NCAM_SIGNALING_FOR_NEURITE_OUT_GROWTH	0.354929	0.997635
REACTOME_IRAK2_MEDIATED_ACTIVATION_OF_TAK1_COMPLEX_UPON_TLR7_8_OR_9_STIMULATION	0.355048	0.997635
REACTOME_MAPK_TARGETS_NUCLEAR_EVENTS_MEDIATED_BY_MAP_KINASES	0.355562	0.997635
BIOCARTA_GLYCOLYSIS_PATHWAY	0.356966	0.997635
REACTOME_VITAMIN_B5_PANTOTHENATE_METABOLISM	0.358101	0.997635
REACTOME_FORMATION_OF_TUBULIN_FOLDING_INTERMEDIATES_BY_CCT_TRIC	0.358609	0.997635
SIG_INSULIN_RECEPTOR_PATHWAY_IN_CARDIAC_MYOCYTES	0.359874	0.997635
KEGG_CIRCADIAN_RHYTHM_MAMMAL	0.36079	0.997635
KEGG_BIOSYNTHESIS_OF_UNSATURATED_FATTY_ACIDS	0.361651	0.997635
PID_P38_MK2PATHWAY	0.361871	0.997635
BIOCARTA_EPHA4_PATHWAY	0.362241	0.997635
REACTOME_INFLUENZA_LIFE_CYCLE	0.362333	0.997635
KEGG_GLYCOSPHINGOLIPID_BIOSYNTHESIS_GANGLIO_SERIES	0.364471	0.997635
REACTOME_REGULATION_OF_WATER_BALANCE_BY_RENAL_AQUAPORINS	0.365964	0.997635
REACTOME_MRNA_SPLICING_MINOR_PATHWAY	0.366148	0.997635
KEGG_RNA_POLYMERASE	0.367664	0.997635
REACTOME_NONSENSE_MEDIATED_DECAY_ENHANCED_BY_THE_EXON_JUNCTION_COMPLEX	0.368451	0.997635
KEGG_DNA_REPLICATION	0.370131	0.997635
KEGG_COLORECTAL_CANCER	0.371072	0.997635
REACTOME_NFKB_ACTIVATION_THROUGH_FADD_RIP1_PATHWAY_MEDIATED_BY_CASPASE_8_AND10	0.371539	0.997635
KEGG_LYSINE_DEGRADATION	0.371631	0.997635
KEGG_OTHER_GLYCAN_DEGRADATION	0.372243	0.997635
REACTOME_SHC1_EVENTS_IN_ERBB4_SIGNALING	0.373089	0.997635
SIG_IL4RECEPTOR_IN_B_LYPHOCYTES	0.373447	0.997635
KEGG_LYSOSOME	0.375016	0.997635
KEGG_FATTY_ACID_METABOLISM	0.375915	0.997635
REACTOME_CREB_PHOSPHORYLATION_THROUGH_THE_ACTIVATION_OF_CAMKII	0.376674	0.997635
BIOCARTA_ERK_PATHWAY	0.377388	0.997635
REACTOME_TRANSPORT_OF_GLUCOSE_AND_OTHER_SUGARS_BILE_SALTS_AND_ORGANIC_ACIDS_METAL_IONS_AND_AMINE_COMPOUNDS	0.378445	0.997635
REACTOME_RNA_POL_III_TRANSCRIPTION	0.379975	0.997635
REACTOME_MRNA_SPLICING	0.380214	0.997635
KEGG_PENTOSE_PHOSPHATE_PATHWAY	0.380594	0.997635
REACTOME_IRON_UPTAKE_AND_TRANSPORT	0.381892	0.997635
KEGG_MATURITY_ONSET_DIABETES_OF_THE_YOUNG	0.382204	0.997635
REACTOME_ZINC_TRANSPORTERS	0.384307	0.997635
REACTOME_AXON_GUIDANCE	0.385252	0.997635
PID_CASPASE_PATHWAY	0.385822	0.997635
REACTOME_ACTIVATION_OF_BH3_ONLY_PROTEINS	0.387437	0.997635
REACTOME_SHC_RELATED_EVENTS	0.387607	0.997635
BIOCARTA_RELA_PATHWAY	0.389303	0.997635
REACTOME_SYNTHESIS_OF_SUBSTRATES_IN_N_GLYCAN_BIOSYTHESIS	0.389753	0.997635
REACTOME_SIGNALLING_BY_NGF	0.389959	0.997635
KEGG_NICOTINATE_AND_NICOTINAMIDE_METABOLISM	0.390966	0.997635
BIOCARTA_HSP27_PATHWAY	0.39251	0.997635
REACTOME_REMOVAL_OF_THE_FLAP_INTERMEDIATE_FROM_THE_C_STRAND	0.394687	0.997635
REACTOME_SIGNALING_BY_ROBO_RECEPTOR	0.396158	0.997635
PID_RETINOIC_ACID_PATHWAY	0.396909	0.997635
PID_FANCONI_PATHWAY	0.397117	0.997635
PID_RAS_PATHWAY	0.398404	0.997635
REACTOME_GLUCONEOGENESIS	0.399591	0.997635
PID_BETACATENIN_DEG_PATHWAY	0.400402	0.997635
REACTOME_REVERSIBLE_HYDRATION_OF_CARBON_DIOXIDE	0.4006	0.997635
REACTOME_NEF_MEDIATED_DOWNREGULATION_OF_MHC_CLASS_I_COMPLEX_CELL_SURFACE_EXPRESSION	0.400707	0.997635
REACTOME_GABA_RECEPTOR_ACTIVATION	0.401861	0.997635
REACTOME_LIPOPROTEIN_METABOLISM	0.402264	0.997635
KEGG_GLYCOSYLPHOSPHATIDYLINOSITOL_GPI_ANCHOR_BIOSYNTHESIS	0.402761	0.997635
PID_P53DOWNSTREAMPATHWAY	0.403474	0.997635
PID_NEPHRIN_NEPH1_PATHWAY	0.406249	0.997635
REACTOME_APOBEC3G_MEDIATED_RESISTANCE_TO_HIV1_INFECTION	0.406831	0.997635
PID_S1P_S1P2_PATHWAY	0.409027	0.997635
REACTOME_N_GLYCAN_ANTENNAE_ELONGATION_IN_THE_MEDIAL_TRANS_GOLGI	0.409478	0.997635
REACTOME_REGULATION_OF_SIGNALING_BY_CBL	0.409566	0.997635
REACTOME_PURINE_RIBONUCLEOSIDE_MONOPHOSPHATE_BIOSYNTHESIS	0.409633	0.997635
REACTOME_NEUROTRANSMITTER_RELEASE_CYCLE	0.409979	0.997635
REACTOME_DEVELOPMENTAL_BIOLOGY	0.410915	0.997635
REACTOME_SIGNAL_TRANSDUCTION_BY_L1	0.41156	0.997635
REACTOME_PHOSPHORYLATION_OF_THE_APC_C	0.411641	0.997635
PID_ALK2PATHWAY	0.412071	0.997635
KEGG_AMINO_SUGAR_AND_NUCLEOTIDE_SUGAR_METABOLISM	0.4127	0.997635
KEGG_GLYCOSAMINOGLYCAN_DEGRADATION	0.413877	0.997635
BIOCARTA_SODD_PATHWAY	0.414239	0.997635
REACTOME_GLYCEROPHOSPHOLIPID_BIOSYNTHESIS	0.415688	0.997635
REACTOME_PRE_NOTCH_TRANSCRIPTION_AND_TRANSLATION	0.416838	0.997635
REACTOME_EXTENSION_OF_TELOMERES	0.416867	0.997635
ST_MYOCYTE_AD_PATHWAY	0.417295	0.997635
REACTOME_EXTRINSIC_PATHWAY_FOR_APOPTOSIS	0.41843	0.997635
BIOCARTA_INFLAM_PATHWAY	0.420082	0.997635
REACTOME_PPARA_ACTIVATES_GENE_EXPRESSION	0.422939	0.997635
REACTOME_MITOTIC_PROMETAPHASE	0.423956	0.997635
PID_IL12_STAT4PATHWAY	0.424543	0.997635
REACTOME_INSULIN_SYNTHESIS_AND_PROCESSING	0.424659	0.997635
BIOCARTA_MEF2D_PATHWAY	0.425761	0.997635
PID_AJDISS_2PATHWAY	0.425958	0.997635
PID_P75NTRPATHWAY	0.427658	0.997635
BIOCARTA_TPO_PATHWAY	0.428362	0.997635
REACTOME_SMAD2_SMAD3_SMAD4_HETEROTRIMER_REGULATES_TRANSCRIPTION	0.428813	0.997635
REACTOME_SYNTHESIS_OF_PIPS_AT_THE_LATE_ENDOSOME_MEMBRANE	0.428951	0.997635
PID_TXA2PATHWAY	0.429617	0.997635
REACTOME_PURINE_METABOLISM	0.429636	0.997635
PID_TOLL_ENDOGENOUS_PATHWAY	0.429804	0.997635
REACTOME_SOS_MEDIATED_SIGNALLING	0.431528	0.997635
REACTOME_REGULATION_OF_COMPLEMENT_CASCADE	0.43231	0.997635
PID_BARD1PATHWAY	0.432944	0.997635
REACTOME_P38MAPK_EVENTS	0.433389	0.997635
PID_IL3_PATHWAY	0.434762	0.997635
REACTOME_PREFOLDIN_MEDIATED_TRANSFER_OF_SUBSTRATE_TO_CCT_TRIC	0.435846	0.997635
BIOCARTA_NUCLEARRS_PATHWAY	0.435989	0.997635
REACTOME_OPIOID_SIGNALLING	0.436273	0.997635
REACTOME_ANTIGEN_PROCESSING_UBIQUITINATION_PROTEASOME_DEGRADATION	0.437359	0.997635
REACTOME_SLC_MEDIATED_TRANSMEMBRANE_TRANSPORT	0.437668	0.997635
REACTOME_INHIBITION_OF_VOLTAGE_GATED_CA2_CHANNELS_VIA_GBETA_GAMMA_SUBUNITS	0.438309	0.997635
REACTOME_TRANSPORT_TO_THE_GOLGI_AND_SUBSEQUENT_MODIFICATION	0.438394	0.997635
REACTOME_ACTIVATION_OF_CHAPERONES_BY_ATF6_ALPHA	0.438752	0.997635
BIOCARTA_SARS_PATHWAY	0.442808	0.997635
REACTOME_ABORTIVE_ELONGATION_OF_HIV1_TRANSCRIPT_IN_THE_ABSENCE_OF_TAT	0.442822	0.997635
BIOCARTA_RB_PATHWAY	0.44367	0.997635
BIOCARTA_ARAP_PATHWAY	0.443705	0.997635
REACTOME_TRANSCRIPTIONAL_ACTIVITY_OF_SMAD2_SMAD3_SMAD4_HETEROTRIMER	0.445492	0.997635
REACTOME_PLC_BETA_MEDIATED_EVENTS	0.447419	0.997635
PID_PI3KPLCTRKPATHWAY	0.448799	0.997635
REACTOME_AQUAPORIN_MEDIATED_TRANSPORT	0.449832	0.997635
REACTOME_REGULATION_OF_INSULIN_SECRETION	0.45082	0.997635
KEGG_B_CELL_RECEPTOR_SIGNALING_PATHWAY	0.45225	0.997635
REACTOME_HORMONE_LIGAND_BINDING_RECEPTORS	0.452743	0.997635
PID_HDAC_CLASSI_PATHWAY	0.452847	0.997635
REACTOME_ROLE_OF_DCC_IN_REGULATING_APOPTOSIS	0.453195	0.997635
BIOCARTA_AT1R_PATHWAY	0.454049	0.997635
PID_AURORA_B_PATHWAY	0.454303	0.997635
REACTOME_GENERATION_OF_SECOND_MESSENGER_MOLECULES	0.45439	0.997635
PID_UPA_UPAR_PATHWAY	0.455273	0.997635
BIOCARTA_INTEGRIN_PATHWAY	0.455373	0.997635
REACTOME_TRAFFICKING_OF_GLUR2_CONTAINING_AMPA_RECEPTORS	0.455734	0.997635
BIOCARTA_ATM_PATHWAY	0.455986	0.997635
REACTOME_SYNTHESIS_SECRETION_AND_INACTIVATION_OF_GLP1	0.457149	0.997635
BIOCARTA_IGF1MTOR_PATHWAY	0.457863	0.997635
REACTOME_TRANSMEMBRANE_TRANSPORT_OF_SMALL_MOLECULES	0.458335	0.997635
REACTOME_HYALURONAN_UPTAKE_AND_DEGRADATION	0.458469	0.997635
REACTOME_METABOLISM_OF_CARBOHYDRATES	0.460963	0.997635
KEGG_FOLATE_BIOSYNTHESIS	0.461211	0.997635
ST_GA13_PATHWAY	0.46175	0.997635
REACTOME_FGFR4_LIGAND_BINDING_AND_ACTIVATION	0.461999	0.997635
BIOCARTA_BARRESTIN_SRC_PATHWAY	0.463017	0.997635
PID_INTEGRIN3_PATHWAY	0.463949	0.997635
REACTOME_REGULATION_OF_INSULIN_SECRETION_BY_ACETYLCHOLINE	0.463953	0.997635
REACTOME_PROCESSING_OF_INTRONLESS_PRE_MRNAS	0.464531	0.997635
PID_PTP1BPATHWAY	0.465269	0.997635
KEGG_ECM_RECEPTOR_INTERACTION	0.467258	0.997635
REACTOME_TERMINATION_OF_O_GLYCAN_BIOSYNTHESIS	0.467961	0.997635
PID_RHOA_REG_PATHWAY	0.468669	0.997635
BIOCARTA_CDK5_PATHWAY	0.469152	0.997635
PID_IL4_2PATHWAY	0.470322	0.997635
REACTOME_FGFR_LIGAND_BINDING_AND_ACTIVATION	0.470967	0.997635
BIOCARTA_RARRXR_PATHWAY	0.471229	0.997635
REACTOME_TRANSPORT_OF_MATURE_TRANSCRIPT_TO_CYTOPLASM	0.471582	0.997635
PID_RHODOPSIN_PATHWAY	0.472141	0.997635
BIOCARTA_UCALPAIN_PATHWAY	0.473535	0.997635
KEGG_STEROID_BIOSYNTHESIS	0.47383	0.997635
REACTOME_CA_DEPENDENT_EVENTS	0.476172	0.997635
REACTOME_MRNA_3_END_PROCESSING	0.476191	0.997635
REACTOME_ACTIVATION_OF_KAINATE_RECEPTORS_UPON_GLUTAMATE_BINDING	0.476676	0.997635
REACTOME_E2F_ENABLED_INHIBITION_OF_PRE_REPLICATION_COMPLEX_FORMATION	0.47674	0.997635
PID_PDGFRBPATHWAY	0.476767	0.997635
BIOCARTA_BARR_MAPK_PATHWAY	0.47851	0.997635
REACTOME_TRANSFERRIN_ENDOCYTOSIS_AND_RECYCLING	0.478704	0.997635
REACTOME_SHC1_EVENTS_IN_EGFR_SIGNALING	0.479588	0.997635
BIOCARTA_NO1_PATHWAY	0.480035	0.997635
REACTOME_FATTY_ACID_TRIACYLGLYCEROL_AND_KETONE_BODY_METABOLISM	0.48153	0.997635
BIOCARTA_CACAM_PATHWAY	0.482527	0.997635
PID_HEDGEHOG_2PATHWAY	0.482837	0.997635
REACTOME_ADVANCED_GLYCOSYLATION_ENDPRODUCT_RECEPTOR_SIGNALING	0.483432	0.997635
PID_FASPATHWAY	0.484055	0.997635
BIOCARTA_ARF_PATHWAY	0.484802	0.997635
REACTOME_MEMBRANE_BINDING_AND_TARGETTING_OF_GAG_PROTEINS	0.487221	0.997635
REACTOME_FORMATION_OF_INCISION_COMPLEX_IN_GG_NER	0.489837	0.997635
REACTOME_PYRUVATE_METABOLISM	0.490592	0.997635
REACTOME_METAL_ION_SLC_TRANSPORTERS	0.492792	0.997635
PID_ER_NONGENOMIC_PATHWAY	0.49291	0.997635
REACTOME_SIGNALLING_TO_P38_VIA_RIT_AND_RIN	0.493476	0.997635
PID_LYMPHANGIOGENESIS_PATHWAY	0.494169	0.997635
REACTOME_RNA_POL_III_TRANSCRIPTION_INITIATION_FROM_TYPE_2_PROMOTER	0.494659	0.997635
KEGG_VIRAL_MYOCARDITIS	0.494771	0.997635
KEGG_PPAR_SIGNALING_PATHWAY	0.495553	0.997635
KEGG_NOTCH_SIGNALING_PATHWAY	0.497134	0.997635
REACTOME_DESTABILIZATION_OF_MRNA_BY_BRF1	0.497776	0.997635
REACTOME_PEROXISOMAL_LIPID_METABOLISM	0.499816	0.997635
PID_TCPTP_PATHWAY	0.503108	0.997635
BIOCARTA_ETC_PATHWAY	0.504553	0.997635
REACTOME_INSULIN_RECEPTOR_SIGNALLING_CASCADE	0.506509	0.997635
REACTOME_CELL_CELL_JUNCTION_ORGANIZATION	0.506542	0.997635
BIOCARTA_NOS1_PATHWAY	0.5066	0.997635
REACTOME_ABCA_TRANSPORTERS_IN_LIPID_HOMEOSTASIS	0.509932	0.997635
REACTOME_ENDOSOMAL_VACUOLAR_PATHWAY	0.510698	0.997635
REACTOME_CHONDROITIN_SULFATE_BIOSYNTHESIS	0.512062	0.997635
REACTOME_NCAM1_INTERACTIONS	0.51283	0.997635
REACTOME_HS_GAG_DEGRADATION	0.51331	0.997635
BIOCARTA_SPPA_PATHWAY	0.514436	0.997635
BIOCARTA_PS1_PATHWAY	0.515537	0.997635
REACTOME_CIRCADIAN_CLOCK	0.515944	0.997635
PID_TNFPATHWAY	0.515984	0.997635
PID_IFNGPATHWAY	0.516278	0.997635
PID_TGFBRPATHWAY	0.516641	0.997635
SA_G1_AND_S_PHASES	0.516821	0.997635
KEGG_TERPENOID_BACKBONE_BIOSYNTHESIS	0.517099	0.997635
PID_HDAC_CLASSII_PATHWAY	0.517401	0.997635
REACTOME_VIRAL_MESSENGER_RNA_SYNTHESIS	0.521123	0.997635
KEGG_SPHINGOLIPID_METABOLISM	0.523435	0.997635
BIOCARTA_TOLL_PATHWAY	0.525031	0.997635
ST_WNT_CA2_CYCLIC_GMP_PATHWAY	0.52523	0.997635
REACTOME_INHIBITION_OF_INSULIN_SECRETION_BY_ADRENALINE_NORADRENALINE	0.52611	0.997635
BIOCARTA_ERYTH_PATHWAY	0.526654	0.997635
SIG_BCR_SIGNALING_PATHWAY	0.527434	0.997635
BIOCARTA_GRANULOCYTES_PATHWAY	0.527661	0.997635
BIOCARTA_MTOR_PATHWAY	0.528473	0.997635
REACTOME_ACTIVATION_OF_THE_AP1_FAMILY_OF_TRANSCRIPTION_FACTORS	0.530654	0.997635
PID_ERBB1_INTERNALIZATION_PATHWAY	0.532626	0.997635
REACTOME_SHC_MEDIATED_CASCADE	0.53264	0.997635
KEGG_CYTOKINE_CYTOKINE_RECEPTOR_INTERACTION	0.532888	0.997635
ST_TYPE_I_INTERFERON_PATHWAY	0.533934	0.997635
REACTOME_RNA_POL_I_TRANSCRIPTION_INITIATION	0.533969	0.997635
REACTOME_TRANSLATION	0.53432	0.997635
BIOCARTA_EIF_PATHWAY	0.537275	0.997635
REACTOME_APOPTOTIC_CLEAVAGE_OF_CELLULAR_PROTEINS	0.537899	0.997635
REACTOME_ORGANIC_CATION_ANION_ZWITTERION_TRANSPORT	0.537935	0.997635
REACTOME_ENERGY_DEPENDENT_REGULATION_OF_MTOR_BY_LKB1_AMPK	0.538778	0.997635
KEGG_VALINE_LEUCINE_AND_ISOLEUCINE_DEGRADATION	0.541196	0.997635
REACTOME_RETROGRADE_NEUROTROPHIN_SIGNALLING	0.541821	0.997635
PID_CD40_PATHWAY	0.544779	0.997635
KEGG_TGF_BETA_SIGNALING_PATHWAY	0.54489	0.997635
BIOCARTA_ALK_PATHWAY	0.545002	0.997635
REACTOME_METABOLISM_OF_RNA	0.545394	0.997635
REACTOME_HYALURONAN_METABOLISM	0.545815	0.997635
REACTOME_RNA_POL_III_CHAIN_ELONGATION	0.546992	0.997635
REACTOME_HIV_LIFE_CYCLE	0.547284	0.997635
PID_RAC1_PATHWAY	0.547884	0.997635
REACTOME_IKK_COMPLEX_RECRUITMENT_MEDIATED_BY_RIP1	0.549518	0.997635
REACTOME_SIGNALING_BY_FGFR_MUTANTS	0.551077	0.997635
SIG_REGULATION_OF_THE_ACTIN_CYTOSKELETON_BY_RHO_GTPASES	0.551344	0.997635
BIOCARTA_IL6_PATHWAY	0.551487	0.997635
REACTOME_PECAM1_INTERACTIONS	0.552242	0.997635
REACTOME_HDL_MEDIATED_LIPID_TRANSPORT	0.553194	0.997635
SIG_PIP3_SIGNALING_IN_CARDIAC_MYOCTES	0.553694	0.997635
BIOCARTA_SHH_PATHWAY	0.553942	0.997635
PID_WNT_CANONICAL_PATHWAY	0.555226	0.997635
KEGG_GLYCOSPHINGOLIPID_BIOSYNTHESIS_GLOBO_SERIES	0.556672	0.997635
KEGG_REGULATION_OF_AUTOPHAGY	0.556776	0.997635
KEGG_PROTEIN_EXPORT	0.557586	0.997635
REACTOME_SIGNALING_BY_BMP	0.559291	0.997635
REACTOME_ABC_FAMILY_PROTEINS_MEDIATED_TRANSPORT	0.559857	0.997635
REACTOME_IMMUNE_SYSTEM	0.560686	0.997635
REACTOME_PLATELET_SENSITIZATION_BY_LDL	0.561928	0.997635
REACTOME_SYNTHESIS_OF_PC	0.561944	0.997635
REACTOME_ACTIVATION_OF_RAC	0.562124	0.997635
KEGG_ALPHA_LINOLENIC_ACID_METABOLISM	0.562891	0.997635
PID_MAPKTRKPATHWAY	0.563838	0.997635
KEGG_VEGF_SIGNALING_PATHWAY	0.563921	0.997635
PID_BETACATENIN_NUC_PATHWAY	0.567419	0.997635
REACTOME_EARLY_PHASE_OF_HIV_LIFE_CYCLE	0.568076	0.997635
REACTOME_PROTEIN_FOLDING	0.568108	0.997635
ST_ADRENERGIC	0.568178	0.997635
KEGG_VASCULAR_SMOOTH_MUSCLE_CONTRACTION	0.569536	0.997635
REACTOME_SYNTHESIS_OF_PIPS_AT_THE_GOLGI_MEMBRANE	0.569764	0.997635
REACTOME_CYCLIN_A_B1_ASSOCIATED_EVENTS_DURING_G2_M_TRANSITION	0.570845	0.997635
REACTOME_METABOLISM_OF_STEROID_HORMONES_AND_VITAMINS_A_AND_D	0.571128	0.997635
KEGG_APOPTOSIS	0.573285	0.997635
PID_CONE_PATHWAY	0.574319	0.997635
BIOCARTA_CCR3_PATHWAY	0.575177	0.997635
KEGG_STARCH_AND_SUCROSE_METABOLISM	0.577521	0.997635
REACTOME_NOD1_2_SIGNALING_PATHWAY	0.578315	0.997635
REACTOME_POST_TRANSLATIONAL_PROTEIN_MODIFICATION	0.580433	0.997635
KEGG_FC_GAMMA_R_MEDIATED_PHAGOCYTOSIS	0.580516	0.997635
BIOCARTA_MTA3_PATHWAY	0.580647	0.997635
BIOCARTA_SALMONELLA_PATHWAY	0.581474	0.997635
KEGG_SMALL_CELL_LUNG_CANCER	0.582439	0.997635
REACTOME_GLUCAGON_SIGNALING_IN_METABOLIC_REGULATION	0.584598	0.997635
BIOCARTA_PDGF_PATHWAY	0.585278	0.997635
REACTOME_AKT_PHOSPHORYLATES_TARGETS_IN_THE_CYTOSOL	0.585762	0.997635
PID_TRAIL_PATHWAY	0.58614	0.997635
ST_DIFFERENTIATION_PATHWAY_IN_PC12_CELLS	0.586403	0.997635
PID_AR_NONGENOMIC_PATHWAY	0.588215	0.997635
REACTOME_NFKB_AND_MAP_KINASES_ACTIVATION_MEDIATED_BY_TLR4_SIGNALING_REPERTOIRE	0.590216	0.997635
BIOCARTA_SRCRPTP_PATHWAY	0.592945	0.997635
PID_INTEGRIN1_PATHWAY	0.593014	0.997635
REACTOME_APOPTOTIC_EXECUTION_PHASE	0.593348	0.997635
REACTOME_ADENYLATE_CYCLASE_INHIBITORY_PATHWAY	0.594398	0.997635
KEGG_PROPANOATE_METABOLISM	0.596618	0.997635
BIOCARTA_BCR_PATHWAY	0.597103	0.997635
REACTOME_ENOS_ACTIVATION_AND_REGULATION	0.597196	0.997635
REACTOME_SPHINGOLIPID_METABOLISM	0.597992	0.997635
REACTOME_NFKB_IS_ACTIVATED_AND_SIGNALS_SURVIVAL	0.599082	0.997635
PID_THROMBIN_PAR1_PATHWAY	0.599248	0.997635
REACTOME_INTEGRIN_ALPHAIIB_BETA3_SIGNALING	0.600304	0.997635
KEGG_O_GLYCAN_BIOSYNTHESIS	0.600829	0.997635
REACTOME_GLYCOGEN_BREAKDOWN_GLYCOGENOLYSIS	0.600851	0.997635
REACTOME_MTORC1_MEDIATED_SIGNALLING	0.603641	0.997635
KEGG_NON_HOMOLOGOUS_END_JOINING	0.60365	0.997635
REACTOME_TCA_CYCLE_AND_RESPIRATORY_ELECTRON_TRANSPORT	0.604176	0.997635
REACTOME_NEUROTRANSMITTER_RECEPTOR_BINDING_AND_DOWNSTREAM_TRANSMISSION_IN_THE_POSTSYNAPTIC_CELL	0.604223	0.997635
KEGG_LIMONENE_AND_PINENE_DEGRADATION	0.604983	0.997635
REACTOME_FORMATION_OF_TRANSCRIPTION_COUPLED_NER_TC_NER_REPAIR_COMPLEX	0.608929	0.997635
REACTOME_REGULATION_OF_GLUCOKINASE_BY_GLUCOKINASE_REGULATORY_PROTEIN	0.609937	0.997635
BIOCARTA_NDKDYNAMIN_PATHWAY	0.610523	0.997635
KEGG_GLYCOSAMINOGLYCAN_BIOSYNTHESIS_HEPARAN_SULFATE	0.610964	0.997635
KEGG_UBIQUITIN_MEDIATED_PROTEOLYSIS	0.618441	0.997635
REACTOME_CHONDROITIN_SULFATE_DERMATAN_SULFATE_METABOLISM	0.619557	0.997635
REACTOME_SIGNAL_ATTENUATION	0.619806	0.997635
REACTOME_TRANSCRIPTION_COUPLED_NER_TC_NER	0.620014	0.997635
REACTOME_BOTULINUM_NEUROTOXICITY	0.621279	0.997635
PID_TCR_PATHWAY	0.621753	0.997635
REACTOME_BASE_EXCISION_REPAIR	0.622348	0.997635
REACTOME_CELL_EXTRACELLULAR_MATRIX_INTERACTIONS	0.624442	0.997635
REACTOME_TRAFFICKING_OF_AMPA_RECEPTORS	0.625855	0.997635
SA_FAS_SIGNALING	0.627299	0.997635
REACTOME_LAGGING_STRAND_SYNTHESIS	0.627708	0.997635
REACTOME_DNA_STRAND_ELONGATION	0.628474	0.997635
REACTOME_ENDOGENOUS_STEROLS	0.628535	0.997635
REACTOME_TRAF6_MEDIATED_INDUCTION_OF_NFKB_AND_MAP_KINASES_UPON_TLR7_8_OR_9_ACTIVATION	0.629191	0.997635
REACTOME_G_PROTEIN_ACTIVATION	0.629957	0.997635
REACTOME_SIGNALING_BY_FGFR1_FUSION_MUTANTS	0.630424	0.997635
KEGG_ARACHIDONIC_ACID_METABOLISM	0.630791	0.997635
BIOCARTA_EPO_PATHWAY	0.631052	0.997635
PID_IL8CXCR1_PATHWAY	0.632311	0.997635
REACTOME_TRANSMISSION_ACROSS_CHEMICAL_SYNAPSES	0.632677	0.997635
PID_ENDOTHELINPATHWAY	0.633757	0.997635
REACTOME_SRP_DEPENDENT_COTRANSLATIONAL_PROTEIN_TARGETING_TO_MEMBRANE	0.633975	0.997635
REACTOME_IL_3_5_AND_GM_CSF_SIGNALING	0.635296	0.997635
REACTOME_REGULATION_OF_AMPK_ACTIVITY_VIA_LKB1	0.635334	0.997635
REACTOME_NEGATIVE_REGULATORS_OF_RIG_I_MDA5_SIGNALING	0.635452	0.997635
REACTOME_POST_CHAPERONIN_TUBULIN_FOLDING_PATHWAY	0.636647	0.997635
PID_NFKAPPABATYPICALPATHWAY	0.636983	0.997635
REACTOME_PKB_MEDIATED_EVENTS	0.638469	0.997635
KEGG_CITRATE_CYCLE_TCA_CYCLE	0.639156	0.997635
BIOCARTA_FMLP_PATHWAY	0.639519	0.997635
PID_SYNDECAN_2_PATHWAY	0.639678	0.997635
BIOCARTA_RHO_PATHWAY	0.639691	0.997635
REACTOME_REGULATION_OF_GENE_EXPRESSION_IN_BETA_CELLS	0.63973	0.997635
REACTOME_DSCAM_INTERACTIONS	0.641098	0.997635
PID_NFAT_TFPATHWAY	0.642907	0.997635
BIOCARTA_P27_PATHWAY	0.644426	0.997635
BIOCARTA_AMI_PATHWAY	0.644827	0.997635
SA_TRKA_RECEPTOR	0.64652	0.997635
PID_GLYPICAN_1PATHWAY	0.647072	0.997635
REACTOME_KERATAN_SULFATE_DEGRADATION	0.649779	0.997635
REACTOME_CELL_JUNCTION_ORGANIZATION	0.64985	0.997635
PID_S1P_S1P3_PATHWAY	0.652881	0.997635
KEGG_SNARE_INTERACTIONS_IN_VESICULAR_TRANSPORT	0.653135	0.997635
BIOCARTA_CDMAC_PATHWAY	0.653255	0.997635
REACTOME_TRANSPORT_OF_VITAMINS_NUCLEOSIDES_AND_RELATED_MOLECULES	0.653614	0.997635
REACTOME_EICOSANOID_LIGAND_BINDING_RECEPTORS	0.65462	0.997635
REACTOME_CGMP_EFFECTS	0.654681	0.997635
KEGG_HOMOLOGOUS_RECOMBINATION	0.655352	0.997635
BIOCARTA_GCR_PATHWAY	0.656895	0.997635
KEGG_NEUROTROPHIN_SIGNALING_PATHWAY	0.658908	0.997635
PID_DNAPK_PATHWAY	0.659786	0.997635
REACTOME_FACILITATIVE_NA_INDEPENDENT_GLUCOSE_TRANSPORTERS	0.66043	0.997635
REACTOME_INTEGRIN_CELL_SURFACE_INTERACTIONS	0.660661	0.997635
REACTOME_REGULATION_OF_INSULIN_LIKE_GROWTH_FACTOR_IGF_ACTIVITY_BY_INSULIN_LIKE_GROWTH_FACTOR_BINDING_PROTEINS_IGFBPS	0.661339	0.997635
REACTOME_SEMA3A_PAK_DEPENDENT_AXON_REPULSION	0.661892	0.997635
BIOCARTA_IL17_PATHWAY	0.663455	0.997635
REACTOME_SIGNALING_BY_NODAL	0.666244	0.997635
REACTOME_GAMMA_CARBOXYLATION_TRANSPORT_AND_AMINO_TERMINAL_CLEAVAGE_OF_PROTEINS	0.66644	0.997635
REACTOME_POST_TRANSLATIONAL_MODIFICATION_SYNTHESIS_OF_GPI_ANCHORED_PROTEINS	0.669085	0.997635
PID_AURORA_A_PATHWAY	0.670001	0.997635
PID_CDC42_REG_PATHWAY	0.673162	0.997635
REACTOME_RNA_POL_III_TRANSCRIPTION_TERMINATION	0.673329	0.997635
REACTOME_ACTIVATION_OF_GENES_BY_ATF4	0.676419	0.997635
BIOCARTA_GABA_PATHWAY	0.676843	0.997635
ST_INTERLEUKIN_4_PATHWAY	0.677118	0.997635
REACTOME_RESPIRATORY_ELECTRON_TRANSPORT_ATP_SYNTHESIS_BY_CHEMIOSMOTIC_COUPLING_AND_HEAT_PRODUCTION_BY_UNCOUPLING_PROTEINS_	0.679051	0.997635
PID_TCRJNKPATHWAY	0.679359	0.997635
KEGG_T_CELL_RECEPTOR_SIGNALING_PATHWAY	0.679915	0.997635
REACTOME_DOWNREGULATION_OF_TGF_BETA_RECEPTOR_SIGNALING	0.682718	0.997635
PID_NFKAPPABCANONICALPATHWAY	0.682977	0.997635
REACTOME_JNK_C_JUN_KINASES_PHOSPHORYLATION_AND_ACTIVATION_MEDIATED_BY_ACTIVATED_HUMAN_TAK1	0.683815	0.997635
KEGG_HEMATOPOIETIC_CELL_LINEAGE	0.684025	0.997635
REACTOME_TRANSPORT_OF_RIBONUCLEOPROTEINS_INTO_THE_HOST_NUCLEUS	0.684119	0.997635
REACTOME_GLUCOSE_METABOLISM	0.684968	0.997635
BIOCARTA_ARENRF2_PATHWAY	0.686406	0.997635
BIOCARTA_MPR_PATHWAY	0.688209	0.997635
PID_FCER1PATHWAY	0.688318	0.997635
ST_PHOSPHOINOSITIDE_3_KINASE_PATHWAY	0.688886	0.997635
BIOCARTA_TALL1_PATHWAY	0.691826	0.997635
KEGG_WNT_SIGNALING_PATHWAY	0.692936	0.997635
BIOCARTA_STATHMIN_PATHWAY	0.693114	0.997635
PID_ERBB1_DOWNSTREAM_PATHWAY	0.693675	0.997635
KEGG_PANTOTHENATE_AND_COA_BIOSYNTHESIS	0.69409	0.997635
BIOCARTA_STEM_PATHWAY	0.694219	0.997635
REACTOME_MEIOSIS	0.694306	0.997635
KEGG_NEUROACTIVE_LIGAND_RECEPTOR_INTERACTION	0.695306	0.997635
KEGG_GLYCOLYSIS_GLUCONEOGENESIS	0.695961	0.997635
REACTOME_LOSS_OF_NLP_FROM_MITOTIC_CENTROSOMES	0.696744	0.997635
REACTOME_O_LINKED_GLYCOSYLATION_OF_MUCINS	0.696859	0.997635
BIOCARTA_IL22BP_PATHWAY	0.699338	0.997635
REACTOME_MHC_CLASS_II_ANTIGEN_PRESENTATION	0.699935	0.997635
BIOCARTA_SET_PATHWAY	0.701066	0.997635
REACTOME_MRNA_DECAY_BY_5_TO_3_EXORIBONUCLEASE	0.702111	0.997635
BIOCARTA_VITCB_PATHWAY	0.702152	0.997635
REACTOME_ADAPTIVE_IMMUNE_SYSTEM	0.706832	0.997635
REACTOME_GABA_SYNTHESIS_RELEASE_REUPTAKE_AND_DEGRADATION	0.707622	0.997635
REACTOME_SYNTHESIS_SECRETION_AND_DEACYLATION_OF_GHRELIN	0.707821	0.997635
PID_RHOA_PATHWAY	0.708459	0.997635
REACTOME_REGULATION_OF_KIT_SIGNALING	0.708551	0.997635
REACTOME_RESOLUTION_OF_AP_SITES_VIA_THE_SINGLE_NUCLEOTIDE_REPLACEMENT_PATHWAY	0.708883	0.997635
REACTOME_NUCLEOTIDE_BINDING_DOMAIN_LEUCINE_RICH_REPEAT_CONTAINING_RECEPTOR_NLR_SIGNALING_PATHWAYS	0.710921	0.997635
BIOCARTA_FIBRINOLYSIS_PATHWAY	0.711007	0.997635
BIOCARTA_PARKIN_PATHWAY	0.71119	0.997635
REACTOME_LATE_PHASE_OF_HIV_LIFE_CYCLE	0.712117	0.997635
REACTOME_OTHER_SEMAPHORIN_INTERACTIONS	0.712369	0.997635
BIOCARTA_GATA3_PATHWAY	0.712493	0.997635
REACTOME_EFFECTS_OF_PIP2_HYDROLYSIS	0.713123	0.997635
PID_CDC42_PATHWAY	0.713522	0.997635
REACTOME_CS_DS_DEGRADATION	0.713642	0.997635
BIOCARTA_IL4_PATHWAY	0.713955	0.997635
REACTOME_PYRUVATE_METABOLISM_AND_CITRIC_ACID_TCA_CYCLE	0.719015	0.997635
BIOCARTA_TRKA_PATHWAY	0.719816	0.997635
REACTOME_PEPTIDE_CHAIN_ELONGATION	0.721283	0.997635
REACTOME_PRE_NOTCH_PROCESSING_IN_GOLGI	0.721291	0.997635
BIOCARTA_IL12_PATHWAY	0.722033	0.997635
BIOCARTA_INTRINSIC_PATHWAY	0.722222	0.997635
REACTOME_TRIGLYCERIDE_BIOSYNTHESIS	0.722935	0.997635
BIOCARTA_AKAP13_PATHWAY	0.72424	0.997635
BIOCARTA_NGF_PATHWAY	0.725533	0.997635
PID_ARF6_PATHWAY	0.72582	0.997635
REACTOME_PROCESSIVE_SYNTHESIS_ON_THE_LAGGING_STRAND	0.726656	0.997635
REACTOME_RECRUITMENT_OF_MITOTIC_CENTROSOME_PROTEINS_AND_COMPLEXES	0.727461	0.997635
REACTOME_AMINE_LIGAND_BINDING_RECEPTORS	0.727777	0.997635
REACTOME_FACTORS_INVOLVED_IN_MEGAKARYOCYTE_DEVELOPMENT_AND_PLATELET_PRODUCTION	0.727823	0.997635
BIOCARTA_CSK_PATHWAY	0.728011	0.997635
REACTOME_PHASE1_FUNCTIONALIZATION_OF_COMPOUNDS	0.728785	0.997635
KEGG_RENIN_ANGIOTENSIN_SYSTEM	0.729398	0.997635
BIOCARTA_IL3_PATHWAY	0.730139	0.997635
PID_NCADHERINPATHWAY	0.730574	0.997635
REACTOME_RNA_POL_I_RNA_POL_III_AND_MITOCHONDRIAL_TRANSCRIPTION	0.730934	0.997635
REACTOME_IL1_SIGNALING	0.731031	0.997635
REACTOME_EGFR_DOWNREGULATION	0.731982	0.997635
BIOCARTA_TNFR1_PATHWAY	0.732024	0.997635
REACTOME_DESTABILIZATION_OF_MRNA_BY_KSRP	0.732944	0.997635
REACTOME_THE_ROLE_OF_NEF_IN_HIV1_REPLICATION_AND_DISEASE_PATHOGENESIS	0.73489	0.997635
REACTOME_SEMA3A_PLEXIN_REPULSION_SIGNALING_BY_INHIBITING_INTEGRIN_ADHESION	0.73494	0.997635
REACTOME_SYNTHESIS_OF_BILE_ACIDS_AND_BILE_SALTS_VIA_7ALPHA_HYDROXYCHOLESTEROL	0.736365	0.997635
KEGG_PROXIMAL_TUBULE_BICARBONATE_RECLAMATION	0.736391	0.997635
KEGG_LEISHMANIA_INFECTION	0.736517	0.997635
PID_CD8TCRPATHWAY	0.736573	0.997635
BIOCARTA_IL1R_PATHWAY	0.737032	0.997635
REACTOME_STEROID_HORMONES	0.737602	0.997635
REACTOME_TRYPTOPHAN_CATABOLISM	0.738999	0.997635
REACTOME_TGF_BETA_RECEPTOR_SIGNALING_ACTIVATES_SMADS	0.739448	0.997635
REACTOME_DEADENYLATION_OF_MRNA	0.739573	0.997635
KEGG_RIBOSOME	0.742246	0.997635
REACTOME_IONOTROPIC_ACTIVITY_OF_KAINATE_RECEPTORS	0.743159	0.997635
PID_THROMBIN_PAR4_PATHWAY	0.743655	0.997635
REACTOME_DCC_MEDIATED_ATTRACTIVE_SIGNALING	0.745911	0.997635
REACTOME_ACTIVATION_OF_NMDA_RECEPTOR_UPON_GLUTAMATE_BINDING_AND_POSTSYNAPTIC_EVENTS	0.746937	0.997635
BIOCARTA_ACH_PATHWAY	0.747003	0.997635
REACTOME_TGF_BETA_RECEPTOR_SIGNALING_IN_EMT_EPITHELIAL_TO_MESENCHYMAL_TRANSITION	0.747376	0.997635
SIG_CD40PATHWAYMAP	0.74803	0.997635
REACTOME_GPVI_MEDIATED_ACTIVATION_CASCADE	0.748235	0.997635
PID_IL12_2PATHWAY	0.74858	0.997635
REACTOME_DEGRADATION_OF_THE_EXTRACELLULAR_MATRIX	0.748622	0.997635
REACTOME_CALNEXIN_CALRETICULIN_CYCLE	0.749521	0.997635
PID_HIF1APATHWAY	0.749727	0.997635
PID_ARF6DOWNSTREAMPATHWAY	0.750335	0.997635
BIOCARTA_VIP_PATHWAY	0.750393	0.997635
PID_NECTIN_PATHWAY	0.751282	0.997635
REACTOME_ION_TRANSPORT_BY_P_TYPE_ATPASES	0.751371	0.997635
KEGG_GNRH_SIGNALING_PATHWAY	0.753268	0.997635
REACTOME_GLYCOLYSIS	0.753584	0.997635
REACTOME_ROLE_OF_SECOND_MESSENGERS_IN_NETRIN1_SIGNALING	0.753924	0.997635
REACTOME_SLBP_DEPENDENT_PROCESSING_OF_REPLICATION_DEPENDENT_HISTONE_PRE_MRNAS	0.754585	0.997635
REACTOME_COLLAGEN_FORMATION	0.755889	0.997635
KEGG_PARKINSONS_DISEASE	0.756087	0.997635
REACTOME_MRNA_CAPPING	0.756932	0.997635
KEGG_PRION_DISEASES	0.758193	0.997635
PID_INTEGRIN_CS_PATHWAY	0.758943	0.997635
REACTOME_SYNTHESIS_OF_PIPS_AT_THE_PLASMA_MEMBRANE	0.76001	0.997635
REACTOME_RNA_POL_II_TRANSCRIPTION_PRE_INITIATION_AND_PROMOTER_OPENING	0.760773	0.997635
REACTOME_TRANSCRIPTION	0.760902	0.997635
REACTOME_MEMBRANE_TRAFFICKING	0.762561	0.997635
REACTOME_INHIBITION_OF_REPLICATION_INITIATION_OF_DAMAGED_DNA_BY_RB1_E2F1	0.762789	0.997635
KEGG_STEROID_HORMONE_BIOSYNTHESIS	0.762844	0.997635
REACTOME_GLUCAGON_TYPE_LIGAND_RECEPTORS	0.764104	0.997635
KEGG_LONG_TERM_POTENTIATION	0.76415	0.997635
REACTOME_CHEMOKINE_RECEPTORS_BIND_CHEMOKINES	0.764194	0.997635
REACTOME_COPI_MEDIATED_TRANSPORT	0.764594	0.997635
REACTOME_DOPAMINE_NEUROTRANSMITTER_RELEASE_CYCLE	0.765021	0.997635
REACTOME_ACTIVATION_OF_THE_MRNA_UPON_BINDING_OF_THE_CAP_BINDING_COMPLEX_AND_EIFS_AND_SUBSEQUENT_BINDING_TO_43S	0.765646	0.997635
BIOCARTA_TCRA_PATHWAY	0.768197	0.997635
REACTOME_NRAGE_SIGNALS_DEATH_THROUGH_JNK	0.769354	0.997635
PID_MET_PATHWAY	0.770386	0.997635
REACTOME_NOTCH_HLH_TRANSCRIPTION_PATHWAY	0.772501	0.997635
REACTOME_NITRIC_OXIDE_STIMULATES_GUANYLATE_CYCLASE	0.772681	0.997635
KEGG_GLYCOSAMINOGLYCAN_BIOSYNTHESIS_KERATAN_SULFATE	0.774024	0.997635
REACTOME_TRAFFICKING_AND_PROCESSING_OF_ENDOSOMAL_TLR	0.774192	0.997635
REACTOME_ACTIVATED_TAK1_MEDIATES_P38_MAPK_ACTIVATION	0.774368	0.997635
REACTOME_RECYCLING_PATHWAY_OF_L1	0.777034	0.997635
REACTOME_MITOCHONDRIAL_FATTY_ACID_BETA_OXIDATION	0.777146	0.997635
BIOCARTA_CD40_PATHWAY	0.778739	0.997635
KEGG_MELANOGENESIS	0.780029	0.997635
REACTOME_TOLL_RECEPTOR_CASCADES	0.780247	0.997635
BIOCARTA_AKAP95_PATHWAY	0.781321	0.997635
REACTOME_NRIF_SIGNALS_CELL_DEATH_FROM_THE_NUCLEUS	0.785096	0.997635
REACTOME_SIGNALING_BY_TGF_BETA_RECEPTOR_COMPLEX	0.786645	0.997635
PID_VEGFR1_PATHWAY	0.787192	0.997635
REACTOME_RECEPTOR_LIGAND_BINDING_INITIATES_THE_SECOND_PROTEOLYTIC_CLEAVAGE_OF_NOTCH_RECEPTOR	0.788005	0.997635
REACTOME_PERK_REGULATED_GENE_EXPRESSION	0.788024	0.997635
REACTOME_GLYCOSPHINGOLIPID_METABOLISM	0.788819	0.997635
REACTOME_RESOLUTION_OF_AP_SITES_VIA_THE_MULTIPLE_NUCLEOTIDE_PATCH_REPLACEMENT_PATHWAY	0.791051	0.997635
ST_T_CELL_SIGNAL_TRANSDUCTION	0.791137	0.997635
REACTOME_RECYCLING_OF_BILE_ACIDS_AND_SALTS	0.791562	0.997635
REACTOME_SYNTHESIS_OF_PE	0.793255	0.997635
PID_ANTHRAXPATHWAY	0.793319	0.997635
ST_GRANULE_CELL_SURVIVAL_PATHWAY	0.794418	0.997635
REACTOME_SIGNALING_BY_HIPPO	0.795706	0.997635
REACTOME_CASPASE_MEDIATED_CLEAVAGE_OF_CYTOSKELETAL_PROTEINS	0.796013	0.997635
REACTOME_METABOLISM_OF_LIPIDS_AND_LIPOPROTEINS	0.79627	0.997635
REACTOME_LATENT_INFECTION_OF_HOMO_SAPIENS_WITH_MYCOBACTERIUM_TUBERCULOSIS	0.79811	0.997635
REACTOME_TRNA_AMINOACYLATION	0.798505	0.997635
REACTOME_PHOSPHOLIPASE_C_MEDIATED_CASCADE	0.798669	0.997635
REACTOME_CRMPS_IN_SEMA3A_SIGNALING	0.799258	0.997635
REACTOME_NUCLEOTIDE_LIKE_PURINERGIC_RECEPTORS	0.79986	0.997635
KEGG_DRUG_METABOLISM_CYTOCHROME_P450	0.801241	0.997635
REACTOME_ADP_SIGNALLING_THROUGH_P2RY1	0.801306	0.997635
REACTOME_MYD88_MAL_CASCADE_INITIATED_ON_PLASMA_MEMBRANE	0.802837	0.997635
REACTOME_POST_NMDA_RECEPTOR_ACTIVATION_EVENTS	0.802985	0.997635
REACTOME_ETHANOL_OXIDATION	0.803093	0.997635
REACTOME_REGULATION_OF_BETA_CELL_DEVELOPMENT	0.803849	0.997635
REACTOME_INWARDLY_RECTIFYING_K_CHANNELS	0.804352	0.997635
REACTOME_NEF_MEDIATES_DOWN_MODULATION_OF_CELL_SURFACE_RECEPTORS_BY_RECRUITING_THEM_TO_CLATHRIN_ADAPTERS	0.805815	0.997635
ST_ERK1_ERK2_MAPK_PATHWAY	0.806188	0.997635
REACTOME_REGULATION_OF_PYRUVATE_DEHYDROGENASE_PDH_COMPLEX	0.806484	0.997635
REACTOME_CLASS_C_3_METABOTROPIC_GLUTAMATE_PHEROMONE_RECEPTORS	0.806574	0.997635
BIOCARTA_MONOCYTE_PATHWAY	0.807404	0.997635
PID_EPHA2_FWDPATHWAY	0.807966	0.997635
REACTOME_PTM_GAMMA_CARBOXYLATION_HYPUSINE_FORMATION_AND_ARYLSULFATASE_ACTIVATION	0.808976	0.997635
KEGG_AMYOTROPHIC_LATERAL_SCLEROSIS_ALS	0.81165	0.997635
PID_RAC1_REG_PATHWAY	0.811891	0.997635
REACTOME_G_ALPHA_S_SIGNALLING_EVENTS	0.811937	0.997635
REACTOME_UNWINDING_OF_DNA	0.813544	0.997635
REACTOME_NEURONAL_SYSTEM	0.813928	0.997635
PID_IL5_PATHWAY	0.814417	0.997635
REACTOME_RAP1_SIGNALLING	0.81578	0.997635
BIOCARTA_CELLCYCLE_PATHWAY	0.815781	0.997635
REACTOME_A_TETRASACCHARIDE_LINKER_SEQUENCE_IS_REQUIRED_FOR_GAG_SYNTHESIS	0.815896	0.997635
REACTOME_TRAF3_DEPENDENT_IRF_ACTIVATION_PATHWAY	0.816336	0.997635
BIOCARTA_BCELLSURVIVAL_PATHWAY	0.817167	0.997635
PID_IL6_7PATHWAY	0.817381	0.997635
KEGG_AMINOACYL_TRNA_BIOSYNTHESIS	0.817743	0.997635
BIOCARTA_CARDIACEGF_PATHWAY	0.818164	0.997635
KEGG_GLIOMA	0.8184	0.997635
ST_FAS_SIGNALING_PATHWAY	0.818527	0.997635
REACTOME_METABOLISM_OF_PORPHYRINS	0.818728	0.997635
REACTOME_PLATELET_HOMEOSTASIS	0.82011	0.997635
REACTOME_METABOLISM_OF_MRNA	0.82039	0.997635
BIOCARTA_AGR_PATHWAY	0.820733	0.997635
PID_NOTCH_PATHWAY	0.820753	0.997635
BIOCARTA_LECTIN_PATHWAY	0.821329	0.997635
REACTOME_THROMBOXANE_SIGNALLING_THROUGH_TP_RECEPTOR	0.821847	0.997635
REACTOME_LYSOSOME_VESICLE_BIOGENESIS	0.821909	0.997635
REACTOME_HOMOLOGOUS_RECOMBINATION_REPAIR_OF_REPLICATION_INDEPENDENT_DOUBLE_STRAND_BREAKS	0.822562	0.997635
REACTOME_COMPLEMENT_CASCADE	0.823274	0.997635
BIOCARTA_AKAPCENTROSOME_PATHWAY	0.823808	0.997635
BIOCARTA_EGF_PATHWAY	0.82483	0.997635
REACTOME_CD28_DEPENDENT_VAV1_PATHWAY	0.826046	0.997635
ST_GAQ_PATHWAY	0.826102	0.997635
REACTOME_3_UTR_MEDIATED_TRANSLATIONAL_REGULATION	0.827042	0.997635
REACTOME_MEIOTIC_RECOMBINATION	0.827062	0.997635
KEGG_NUCLEOTIDE_EXCISION_REPAIR	0.827485	0.997635
PID_ILK_PATHWAY	0.827508	0.997635
REACTOME_PLATELET_ACTIVATION_SIGNALING_AND_AGGREGATION	0.827624	0.997635
KEGG_GAP_JUNCTION	0.827779	0.997635
KEGG_SPLICEOSOME	0.827927	0.997635
BIOCARTA_MET_PATHWAY	0.828535	0.997635
PID_EPHRINBREVPATHWAY	0.828745	0.997635
BIOCARTA_PROTEASOME_PATHWAY	0.828877	0.997635
REACTOME_SYNTHESIS_OF_VERY_LONG_CHAIN_FATTY_ACYL_COAS	0.828951	0.997635
REACTOME_ACYL_CHAIN_REMODELLING_OF_PS	0.830166	0.997635
PID_SYNDECAN_4_PATHWAY	0.830989	0.997635
REACTOME_IL_2_SIGNALING	0.831028	0.997635
REACTOME_G_ALPHA_Z_SIGNALLING_EVENTS	0.831377	0.997635
REACTOME_NUCLEOTIDE_EXCISION_REPAIR	0.832328	0.997635
REACTOME_DNA_REPAIR	0.832333	0.997635
KEGG_HISTIDINE_METABOLISM	0.83781	0.997635
REACTOME_ACTIVATED_TLR4_SIGNALLING	0.837859	0.997635
REACTOME_SYNTHESIS_OF_PIPS_AT_THE_EARLY_ENDOSOME_MEMBRANE	0.838568	0.997635
PID_AP1_PATHWAY	0.840504	0.997635
SA_REG_CASCADE_OF_CYCLIN_EXPR	0.840637	0.997635
REACTOME_GLUTAMATE_NEUROTRANSMITTER_RELEASE_CYCLE	0.840828	0.997635
ST_STAT3_PATHWAY	0.840887	0.997635
REACTOME_INFLAMMASOMES	0.840934	0.997635
ST_P38_MAPK_PATHWAY	0.841049	0.997635
REACTOME_PHOSPHOLIPID_METABOLISM	0.841545	0.997635
REACTOME_PLATELET_ADHESION_TO_EXPOSED_COLLAGEN	0.841677	0.997635
SA_CASPASE_CASCADE	0.841753	0.997635
BIOCARTA_FAS_PATHWAY	0.842104	0.997635
REACTOME_SIGNALING_BY_ILS	0.843687	0.997635
REACTOME_INFLUENZA_VIRAL_RNA_TRANSCRIPTION_AND_REPLICATION	0.844058	0.997635
PID_INTEGRIN2_PATHWAY	0.844288	0.997635
REACTOME_SIGNAL_REGULATORY_PROTEIN_SIRP_FAMILY_INTERACTIONS	0.844999	0.997635
REACTOME_P75NTR_RECRUITS_SIGNALLING_COMPLEXES	0.845571	0.997635
KEGG_FC_EPSILON_RI_SIGNALING_PATHWAY	0.846057	0.997635
KEGG_RETINOL_METABOLISM	0.846308	0.997635
REACTOME_EXTRACELLULAR_MATRIX_ORGANIZATION	0.847943	0.997635
PID_PI3KCIPATHWAY	0.848323	0.997635
REACTOME_TRAF6_MEDIATED_IRF7_ACTIVATION	0.849498	0.997635
REACTOME_NEP_NS2_INTERACTS_WITH_THE_CELLULAR_EXPORT_MACHINERY	0.849773	0.997635
REACTOME_REGULATION_OF_INSULIN_SECRETION_BY_GLUCAGON_LIKE_PEPTIDE1	0.849923	0.997635
BIOCARTA_NO2IL12_PATHWAY	0.85	0.997635
REACTOME_TRIF_MEDIATED_TLR3_SIGNALING	0.850976	0.997635
BIOCARTA_CCR5_PATHWAY	0.851084	0.997635
BIOCARTA_TCAPOPTOSIS_PATHWAY	0.851228	0.997635
REACTOME_TRANSPORT_OF_MATURE_MRNA_DERIVED_FROM_AN_INTRONLESS_TRANSCRIPT	0.852972	0.997635
BIOCARTA_MYOSIN_PATHWAY	0.853564	0.997635
KEGG_GALACTOSE_METABOLISM	0.853912	0.997635
BIOCARTA_41BB_PATHWAY	0.854504	0.997635
PID_RANBP2PATHWAY	0.855156	0.997635
REACTOME_CELL_DEATH_SIGNALLING_VIA_NRAGE_NRIF_AND_NADE	0.85571	0.997635
REACTOME_CLEAVAGE_OF_GROWING_TRANSCRIPT_IN_THE_TERMINATION_REGION_	0.856666	0.997635
BIOCARTA_FCER1_PATHWAY	0.857659	0.997635
KEGG_ANTIGEN_PROCESSING_AND_PRESENTATION	0.858159	0.997635
BIOCARTA_PTC1_PATHWAY	0.858495	0.997635
PID_CMYB_PATHWAY	0.859155	0.997635
REACTOME_CREB_PHOSPHORYLATION_THROUGH_THE_ACTIVATION_OF_RAS	0.859579	0.997635
REACTOME_POL_SWITCHING	0.859841	0.997635
REACTOME_RNA_POL_II_PRE_TRANSCRIPTION_EVENTS	0.860278	0.997635
REACTOME_REPAIR_SYNTHESIS_FOR_GAP_FILLING_BY_DNA_POL_IN_TC_NER	0.860284	0.997635
REACTOME_RNA_POL_II_TRANSCRIPTION	0.860532	0.997635
BIOCARTA_AHSP_PATHWAY	0.86101	0.997635
REACTOME_PHASE_II_CONJUGATION	0.862235	0.997635
REACTOME_ACYL_CHAIN_REMODELLING_OF_PE	0.862247	0.997635
BIOCARTA_CASPASE_PATHWAY	0.862317	0.997635
PID_BCR_5PATHWAY	0.862902	0.997635
REACTOME_GOLGI_ASSOCIATED_VESICLE_BIOGENESIS	0.863898	0.997635
REACTOME_SYNTHESIS_OF_GLYCOSYLPHOSPHATIDYLINOSITOL_GPI	0.864244	0.997635
BIOCARTA_COMP_PATHWAY	0.864251	0.997635
KEGG_BASAL_TRANSCRIPTION_FACTORS	0.864709	0.997635
PID_S1P_META_PATHWAY	0.866894	0.997635
REACTOME_N_GLYCAN_TRIMMING_IN_THE_ER_AND_CALNEXIN_CALRETICULIN_CYCLE	0.867256	0.997635
REACTOME_G_ALPHA1213_SIGNALLING_EVENTS	0.867459	0.997635
BIOCARTA_ACE2_PATHWAY	0.867723	0.997635
KEGG_BUTANOATE_METABOLISM	0.868561	0.997635
REACTOME_CLASS_B_2_SECRETIN_FAMILY_RECEPTORS	0.869769	0.997635
KEGG_FRUCTOSE_AND_MANNOSE_METABOLISM	0.87074	0.997635
REACTOME_FORMATION_OF_THE_TERNARY_COMPLEX_AND_SUBSEQUENTLY_THE_43S_COMPLEX	0.871099	0.997635
KEGG_RIBOFLAVIN_METABOLISM	0.871503	0.997635
REACTOME_HEPARAN_SULFATE_HEPARIN_HS_GAG_METABOLISM	0.871926	0.997635
REACTOME_G_PROTEIN_BETA_GAMMA_SIGNALLING	0.872259	0.997635
BIOCARTA_IL5_PATHWAY	0.873163	0.997635
REACTOME_TRANSPORT_OF_ORGANIC_ANIONS	0.873366	0.997635
REACTOME_TELOMERE_MAINTENANCE	0.87365	0.997635
PID_P38GAMMADELTAPATHWAY	0.875021	0.997635
REACTOME_TRANSPORT_OF_INORGANIC_CATIONS_ANIONS_AND_AMINO_ACIDS_OLIGOPEPTIDES	0.876085	0.997635
KEGG_SULFUR_METABOLISM	0.877621	0.997635
REACTOME_BRANCHED_CHAIN_AMINO_ACID_CATABOLISM	0.877653	0.997635
REACTOME_REGULATION_OF_IFNG_SIGNALING	0.877784	0.997635
REACTOME_SIGNALING_BY_RHO_GTPASES	0.877973	0.997635
REACTOME_ANTIGEN_ACTIVATES_B_CELL_RECEPTOR_LEADING_TO_GENERATION_OF_SECOND_MESSENGERS	0.878309	0.997635
PID_P38_MKK3_6PATHWAY	0.878413	0.997635
REACTOME_RNA_POL_I_TRANSCRIPTION_TERMINATION	0.878739	0.997635
REACTOME_BIOLOGICAL_OXIDATIONS	0.879724	0.997635
PID_S1P_S1P4_PATHWAY	0.880523	0.997635
BIOCARTA_PLATELETAPP_PATHWAY	0.881393	0.997635
REACTOME_HIGHLY_CALCIUM_PERMEABLE_POSTSYNAPTIC_NICOTINIC_ACETYLCHOLINE_RECEPTORS	0.882228	0.997635
REACTOME_SIGNALING_BY_FGFR3_MUTANTS	0.883303	0.997635
BIOCARTA_BLYMPHOCYTE_PATHWAY	0.883332	0.997635
BIOCARTA_NKT_PATHWAY	0.883639	0.997635
KEGG_LONG_TERM_DEPRESSION	0.884638	0.997635
REACTOME_TANDEM_PORE_DOMAIN_POTASSIUM_CHANNELS	0.884654	0.997635
REACTOME_TIGHT_JUNCTION_INTERACTIONS	0.884718	0.997635
REACTOME_P75NTR_SIGNALS_VIA_NFKB	0.885896	0.997635
REACTOME_INTERFERON_ALPHA_BETA_SIGNALING	0.887719	0.997635
KEGG_TIGHT_JUNCTION	0.889563	0.997635
PID_AVB3_OPN_PATHWAY	0.891177	0.997635
REACTOME_ACTIVATED_POINT_MUTANTS_OF_FGFR2	0.891207	0.997635
REACTOME_PYRIMIDINE_CATABOLISM	0.892562	0.997635
KEGG_VALINE_LEUCINE_AND_ISOLEUCINE_BIOSYNTHESIS	0.893401	0.997635
BIOCARTA_CBL_PATHWAY	0.894118	0.997635
PID_CD8TCRDOWNSTREAMPATHWAY	0.896453	0.997635
REACTOME_CREATION_OF_C4_AND_C2_ACTIVATORS	0.896816	0.997635
REACTOME_HORMONE_SENSITIVE_LIPASE_HSL_MEDIATED_TRIACYLGLYCEROL_HYDROLYSIS	0.898156	0.997635
REACTOME_ANDROGEN_BIOSYNTHESIS	0.898427	0.997635
REACTOME_AMINO_ACID_AND_OLIGOPEPTIDE_SLC_TRANSPORTERS	0.898839	0.997635
PID_TCRCALCIUMPATHWAY	0.900192	0.997635
BIOCARTA_DC_PATHWAY	0.901517	0.997635
REACTOME_VOLTAGE_GATED_POTASSIUM_CHANNELS	0.901703	0.997635
REACTOME_FORMATION_OF_THE_HIV1_EARLY_ELONGATION_COMPLEX	0.902832	0.997635
PID_IL23PATHWAY	0.904014	0.997635
REACTOME_RESPIRATORY_ELECTRON_TRANSPORT	0.904343	0.997635
BIOCARTA_CTL_PATHWAY	0.904397	0.997635
REACTOME_PROSTACYCLIN_SIGNALLING_THROUGH_PROSTACYCLIN_RECEPTOR	0.90473	0.997635
KEGG_RIG_I_LIKE_RECEPTOR_SIGNALING_PATHWAY	0.905587	0.997635
REACTOME_INITIAL_TRIGGERING_OF_COMPLEMENT	0.906473	0.997635
PID_INTEGRIN4_PATHWAY	0.907641	0.997635
KEGG_CYTOSOLIC_DNA_SENSING_PATHWAY	0.909965	0.997635
BIOCARTA_INSULIN_PATHWAY	0.91079	0.997635
KEGG_GLYCOSPHINGOLIPID_BIOSYNTHESIS_LACTO_AND_NEOLACTO_SERIES	0.910855	0.997635
REACTOME_THROMBIN_SIGNALLING_THROUGH_PROTEINASE_ACTIVATED_RECEPTORS_PARS	0.910899	0.997635
REACTOME_GAP_JUNCTION_TRAFFICKING	0.911551	0.997635
REACTOME_ADP_SIGNALLING_THROUGH_P2RY12	0.911716	0.997635
KEGG_INTESTINAL_IMMUNE_NETWORK_FOR_IGA_PRODUCTION	0.912283	0.997635
KEGG_COMPLEMENT_AND_COAGULATION_CASCADES	0.912715	0.997635
BIOCARTA_TCYTOTOXIC_PATHWAY	0.912743	0.997635
REACTOME_BILE_SALT_AND_ORGANIC_ANION_SLC_TRANSPORTERS	0.91297	0.997635
REACTOME_AMINE_COMPOUND_SLC_TRANSPORTERS	0.913405	0.997635
REACTOME_SIGNALING_BY_CONSTITUTIVELY_ACTIVE_EGFR	0.914289	0.997635
REACTOME_FORMATION_OF_FIBRIN_CLOT_CLOTTING_CASCADE	0.91452	0.997635
REACTOME_SPRY_REGULATION_OF_FGF_SIGNALING	0.915745	0.997635
REACTOME_TAK1_ACTIVATES_NFKB_BY_PHOSPHORYLATION_AND_ACTIVATION_OF_IKKS_COMPLEX	0.917056	0.997635
KEGG_CARDIAC_MUSCLE_CONTRACTION	0.918347	0.997635
BIOCARTA_TCR_PATHWAY	0.919475	0.997635
REACTOME_INTERACTIONS_OF_VPR_WITH_HOST_CELLULAR_PROTEINS	0.919743	0.997635
REACTOME_MRNA_DECAY_BY_3_TO_5_EXORIBONUCLEASE	0.920537	0.997635
BIOCARTA_PLCE_PATHWAY	0.921035	0.997635
REACTOME_L1CAM_INTERACTIONS	0.921275	0.997635
REACTOME_GAP_JUNCTION_ASSEMBLY	0.921383	0.997635
SIG_PIP3_SIGNALING_IN_B_LYMPHOCYTES	0.92276	0.997635
REACTOME_PACKAGING_OF_TELOMERE_ENDS	0.922846	0.997635
BIOCARTA_CFTR_PATHWAY	0.923682	0.997635
REACTOME_SYNTHESIS_OF_PA	0.923826	0.997635
BIOCARTA_CLASSIC_PATHWAY	0.926946	0.997635
PID_ARF6_TRAFFICKINGPATHWAY	0.927007	0.997635
KEGG_ALDOSTERONE_REGULATED_SODIUM_REABSORPTION	0.927612	0.997635
ST_JAK_STAT_PATHWAY	0.927813	0.997635
PID_TCRRASPATHWAY	0.928039	0.997635
REACTOME_P75_NTR_RECEPTOR_MEDIATED_SIGNALLING	0.932073	0.997635
KEGG_INSULIN_SIGNALING_PATHWAY	0.93293	0.997635
BIOCARTA_PAR1_PATHWAY	0.933316	0.997635
REACTOME_IL_RECEPTOR_SHC_SIGNALING	0.933969	0.997635
PID_PDGFRAPATHWAY	0.934516	0.997635
KEGG_LEUKOCYTE_TRANSENDOTHELIAL_MIGRATION	0.934996	0.997635
BIOCARTA_GH_PATHWAY	0.935194	0.997635
KEGG_TRYPTOPHAN_METABOLISM	0.936105	0.997635
REACTOME_KINESINS	0.936308	0.997635
KEGG_METABOLISM_OF_XENOBIOTICS_BY_CYTOCHROME_P450	0.936555	0.997635
KEGG_SYSTEMIC_LUPUS_ERYTHEMATOSUS	0.937698	0.997635
REACTOME_REGULATION_OF_IFNA_SIGNALING	0.937763	0.997635
REACTOME_DEPOSITION_OF_NEW_CENPA_CONTAINING_NUCLEOSOMES_AT_THE_CENTROMERE	0.938697	0.997635
REACTOME_GRB2_SOS_PROVIDES_LINKAGE_TO_MAPK_SIGNALING_FOR_INTERGRINS_	0.939202	0.997635
REACTOME_SIGNALING_BY_FGFR1_MUTANTS	0.939824	0.997635
PID_IL1PATHWAY	0.940007	0.997635
KEGG_AXON_GUIDANCE	0.94002	0.997635
REACTOME_ELEVATION_OF_CYTOSOLIC_CA2_LEVELS	0.940501	0.997635
KEGG_TOLL_LIKE_RECEPTOR_SIGNALING_PATHWAY	0.940755	0.997635
BIOCARTA_TID_PATHWAY	0.941849	0.997635
KEGG_LINOLEIC_ACID_METABOLISM	0.942819	0.997635
REACTOME_ALPHA_LINOLENIC_ACID_ALA_METABOLISM	0.942881	0.997635
KEGG_DRUG_METABOLISM_OTHER_ENZYMES	0.943011	0.997635
REACTOME_ANTIGEN_PRESENTATION_FOLDING_ASSEMBLY_AND_PEPTIDE_LOADING_OF_CLASS_I_MHC	0.943861	0.997635
REACTOME_SIGNALING_BY_GPCR	0.944354	0.997635
REACTOME_SIGNALING_BY_ACTIVATED_POINT_MUTANTS_OF_FGFR1	0.944374	0.997635
REACTOME_RIP_MEDIATED_NFKB_ACTIVATION_VIA_DAI	0.944608	0.997635
REACTOME_LIGAND_GATED_ION_CHANNEL_TRANSPORT	0.944768	0.997635
REACTOME_THE_ACTIVATION_OF_ARYLSULFATASES	0.945595	0.997635
REACTOME_GLOBAL_GENOMIC_NER_GG_NER	0.94582	0.997635
BIOCARTA_LAIR_PATHWAY	0.946955	0.997635
REACTOME_FORMATION_OF_RNA_POL_II_ELONGATION_COMPLEX_	0.947733	0.997635
KEGG_CELL_ADHESION_MOLECULES_CAMS	0.94811	0.997635
REACTOME_INNATE_IMMUNE_SYSTEM	0.949009	0.997635
REACTOME_CLASS_A1_RHODOPSIN_LIKE_RECEPTORS	0.949292	0.997635
REACTOME_APOPTOTIC_CLEAVAGE_OF_CELL_ADHESION_PROTEINS	0.94958	0.997635
KEGG_GRAFT_VERSUS_HOST_DISEASE	0.949799	0.997635
BIOCARTA_GPCR_PATHWAY	0.950898	0.997635
REACTOME_G1_PHASE	0.951746	0.997635
REACTOME_PLATELET_CALCIUM_HOMEOSTASIS	0.952295	0.997635
REACTOME_IL_7_SIGNALING	0.953632	0.997635
PID_INTEGRIN_A4B1_PATHWAY	0.953986	0.997635
REACTOME_INTRINSIC_PATHWAY	0.954914	0.997635
BIOCARTA_RAB_PATHWAY	0.956095	0.997635
REACTOME_UNBLOCKING_OF_NMDA_RECEPTOR_GLUTAMATE_BINDING_AND_ACTIVATION	0.956594	0.997635
BIOCARTA_CDC42RAC_PATHWAY	0.956728	0.997635
REACTOME_TCR_SIGNALING	0.956972	0.997635
REACTOME_P130CAS_LINKAGE_TO_MAPK_SIGNALING_FOR_INTEGRINS	0.956994	0.997635
REACTOME_HS_GAG_BIOSYNTHESIS	0.958322	0.997635
REACTOME_CHROMOSOME_MAINTENANCE	0.958491	0.997635
REACTOME_DOWNSTREAM_TCR_SIGNALING	0.959408	0.997635
BIOCARTA_THELPER_PATHWAY	0.960039	0.997635
REACTOME_MEIOTIC_SYNAPSIS	0.960597	0.997635
REACTOME_GASTRIN_CREB_SIGNALLING_PATHWAY_VIA_PKC_AND_MAPK	0.960928	0.997635
BIOCARTA_CELL2CELL_PATHWAY	0.962056	0.997635
BIOCARTA_RANKL_PATHWAY	0.962812	0.997635
PID_GMCSF_PATHWAY	0.96315	0.997635
BIOCARTA_AGPCR_PATHWAY	0.963202	0.997635
PID_SHP2_PATHWAY	0.963376	0.997635
BIOCARTA_EXTRINSIC_PATHWAY	0.964402	0.997635
REACTOME_ION_CHANNEL_TRANSPORT	0.965048	0.997635
REACTOME_ELONGATION_ARREST_AND_RECOVERY	0.965358	0.997635
REACTOME_CYTOSOLIC_SULFONATION_OF_SMALL_MOLECULES	0.965497	0.997635
REACTOME_POTASSIUM_CHANNELS	0.965836	0.997635
REACTOME_RNA_POL_I_TRANSCRIPTION	0.965923	0.997635
BIOCARTA_D4GDI_PATHWAY	0.966947	0.997635
REACTOME_OPSINS	0.967184	0.997635
BIOCARTA_IGF1_PATHWAY	0.967229	0.997635
REACTOME_TRANS_GOLGI_NETWORK_VESICLE_BUDDING	0.967255	0.997635
REACTOME_G_BETA_GAMMA_SIGNALLING_THROUGH_PLC_BETA	0.967873	0.997635
REACTOME_G_ALPHA_Q_SIGNALLING_EVENTS	0.968306	0.997635
KEGG_ETHER_LIPID_METABOLISM	0.968371	0.997635
BIOCARTA_LYM_PATHWAY	0.96959	0.997635
REACTOME_FGFR1_LIGAND_BINDING_AND_ACTIVATION	0.971276	0.997635
REACTOME_KERATAN_SULFATE_BIOSYNTHESIS	0.97148	0.997635
REACTOME_PD1_SIGNALING	0.971712	0.997635
KEGG_AUTOIMMUNE_THYROID_DISEASE	0.971815	0.997635
REACTOME_ACTIVATION_OF_IRF3_IRF7_MEDIATED_BY_TBK1_IKK_EPSILON	0.971975	0.997635
REACTOME_N_GLYCAN_ANTENNAE_ELONGATION	0.972429	0.997635
REACTOME_MITOCHONDRIAL_TRNA_AMINOACYLATION	0.972497	0.997635
REACTOME_SEROTONIN_RECEPTORS	0.972728	0.997635
KEGG_PRIMARY_IMMUNODEFICIENCY	0.972803	0.997635
BIOCARTA_VEGF_PATHWAY	0.973012	0.997635
REACTOME_BINDING_AND_ENTRY_OF_HIV_VIRION	0.974332	0.997635
KEGG_ALLOGRAFT_REJECTION	0.974364	0.997635
REACTOME_SIGNAL_AMPLIFICATION	0.974685	0.997635
REACTOME_GLYCOSAMINOGLYCAN_METABOLISM	0.974746	0.997635
REACTOME_TRANSLOCATION_OF_ZAP_70_TO_IMMUNOLOGICAL_SYNAPSE	0.97586	0.997635
BIOCARTA_PML_PATHWAY	0.9759	0.997635
REACTOME_INTERFERON_GAMMA_SIGNALING	0.976353	0.997635
REACTOME_PROTEOLYTIC_CLEAVAGE_OF_SNARE_COMPLEX_PROTEINS	0.976533	0.997635
REACTOME_THE_NLRP3_INFLAMMASOME	0.976899	0.997635
BIOCARTA_DREAM_PATHWAY	0.977753	0.997635
REACTOME_CYTOKINE_SIGNALING_IN_IMMUNE_SYSTEM	0.977962	0.997635
REACTOME_GABA_A_RECEPTOR_ACTIVATION	0.978293	0.997635
BIOCARTA_EIF2_PATHWAY	0.978362	0.997635
REACTOME_P2Y_RECEPTORS	0.978536	0.997635
KEGG_PORPHYRIN_AND_CHLOROPHYLL_METABOLISM	0.979331	0.997635
REACTOME_IMMUNOREGULATORY_INTERACTIONS_BETWEEN_A_LYMPHOID_AND_A_NON_LYMPHOID_CELL	0.980699	0.997635
KEGG_TASTE_TRANSDUCTION	0.980919	0.997635
KEGG_ASCORBATE_AND_ALDARATE_METABOLISM	0.981463	0.997635
KEGG_NATURAL_KILLER_CELL_MEDIATED_CYTOTOXICITY	0.981743	0.997635
KEGG_ASTHMA	0.98197	0.997635
REACTOME_COMMON_PATHWAY	0.98232	0.997635
REACTOME_PURINE_SALVAGE	0.982447	0.997635
REACTOME_G_ALPHA_I_SIGNALLING_EVENTS	0.983068	0.997635
BIOCARTA_ASBCELL_PATHWAY	0.983633	0.997635
REACTOME_ACYL_CHAIN_REMODELLING_OF_PG	0.983891	0.997635
REACTOME_FGFR2C_LIGAND_BINDING_AND_ACTIVATION	0.983982	0.997635
SA_MMP_CYTOKINE_CONNECTION	0.984392	0.997635
KEGG_OLFACTORY_TRANSDUCTION	0.984816	0.997635
REACTOME_ACYL_CHAIN_REMODELLING_OF_PC	0.985647	0.997635
BIOCARTA_TH1TH2_PATHWAY	0.985837	0.997635
BIOCARTA_CYTOKINE_PATHWAY	0.986534	0.997635
PID_ERBB1_RECEPTOR_PROXIMAL_PATHWAY	0.986693	0.997635
REACTOME_NA_CL_DEPENDENT_NEUROTRANSMITTER_TRANSPORTERS	0.987021	0.997635
REACTOME_ACYL_CHAIN_REMODELLING_OF_PI	0.9896	0.997635
REACTOME_KERATAN_SULFATE_KERATIN_METABOLISM	0.990411	0.997635
REACTOME_PEPTIDE_HORMONE_BIOSYNTHESIS	0.99064	0.997635
REACTOME_GPCR_LIGAND_BINDING	0.990657	0.997635
REACTOME_TRAF6_MEDIATED_INDUCTION_OF_TAK1_COMPLEX	0.990747	0.997635
REACTOME_ACETYLCHOLINE_BINDING_AND_DOWNSTREAM_EVENTS	0.990818	0.997635
REACTOME_AMINO_ACID_TRANSPORT_ACROSS_THE_PLASMA_MEMBRANE	0.992673	0.997635
REACTOME_INTERFERON_SIGNALING	0.993411	0.997635
REACTOME_PASSIVE_TRANSPORT_BY_AQUAPORINS	0.993512	0.997635
REACTOME_GLYCOPROTEIN_HORMONES	0.993716	0.997635
REACTOME_AMYLOIDS	0.99385	0.997635
KEGG_BASE_EXCISION_REPAIR	0.994178	0.997635
REACTOME_PRESYNAPTIC_NICOTINIC_ACETYLCHOLINE_RECEPTORS	0.994394	0.997635
REACTOME_PHOSPHORYLATION_OF_CD3_AND_TCR_ZETA_CHAINS	0.994547	0.997635
REACTOME_PEPTIDE_LIGAND_BINDING_RECEPTORS	0.994716	0.997635
BIOCARTA_NKCELLS_PATHWAY	0.995155	0.997635
REACTOME_GLUCURONIDATION	0.995386	0.997635
REACTOME_GPCR_DOWNSTREAM_SIGNALING	0.995908	0.997635
REACTOME_DEFENSINS	0.995981	0.997635
REACTOME_OLFACTORY_SIGNALING_PATHWAY	0.996294	0.997635
REACTOME_RNA_POL_I_PROMOTER_OPENING	0.996568	0.997635
KEGG_PENTOSE_AND_GLUCURONATE_INTERCONVERSIONS	0.996984	0.997635
REACTOME_BETA_DEFENSINS	0.997018	0.997635
KEGG_TYPE_I_DIABETES_MELLITUS	0.997629	0.997635
BIOCARTA_CTLA4_PATHWAY	0.997635	0.997635

## Sheet: GSOA_HER2_Multiomic_SVM
# dataFilePaths=/data/GSOA_Manuscript/Data/PANCAN12.IlluminaHiSeq_RNASeqV2.geneExp.tumor_whitelist_nodup,/data/GSOA_Manuscript/Data/PANCAN12.Genome_Wide_SNP_6.cna_nocnv.tumor_whitelist,/data/GSOA_Manuscript/Data/PANCAN12_mutations_cleaned classFilePath=/data/GSOA_Manuscript/Data/TCGA_Breast_Her2Status.txt gmtFilePaths=/data/GSOA_Manuscript/Data/c2.cp.v4.0.symbols.gmt numCores=32 numRandomIteratio…
Gene Set	AUC	p-value	Rank	FDR
REACTOME_NUCLEAR_RECEPTOR_TRANSCRIPTION_PATHWAY	0.949668	0.001	1	0.33
KEGG_PATHWAYS_IN_CANCER	0.972425	0.001	1	0.33
KEGG_BLADDER_CANCER	0.952948	0.001	1	0.33
REACTOME_PI3K_EVENTS_IN_ERBB2_SIGNALING	0.947425	0.002	4	0.33
REACTOME_SIGNALING_BY_FGFR	0.954942	0.002	4	0.33
REACTOME_PI_3K_CASCADE	0.947155	0.002	4	0.33
REACTOME_SIGNALING_BY_ERBB2	0.956894	0.002	4	0.33
REACTOME_DOWNSTREAM_SIGNALING_OF_ACTIVATED_FGFR	0.956229	0.002	4	0.33
KEGG_PANCREATIC_CANCER	0.954776	0.003	9	0.44
PID_MYC_REPRESSPATHWAY	0.949875	0.004	10	0.528
PID_EPHBFWDPATHWAY	0.935714	0.006	11	0.66
PID_FAK_PATHWAY	0.944664	0.007	12	0.66
REACTOME_SIGNALING_BY_SCF_KIT	0.94539	0.007	12	0.66
REACTOME_DOWNREGULATION_OF_ERBB2_ERBB3_SIGNALING	0.919269	0.007	12	0.66
PID_ERBB2ERBB3PATHWAY	0.930731	0.008	15	0.66
REACTOME_DOWNSTREAM_SIGNAL_TRANSDUCTION	0.949751	0.008	15	0.66
KEGG_PROSTATE_CANCER	0.94863	0.011	17	0.776471
PID_ERBB4_PATHWAY	0.92691	0.012	18	0.776471
BIOCARTA_IL2RB_PATHWAY	0.924502	0.013	19	0.776471
BIOCARTA_TEL_PATHWAY	0.901329	0.013	19	0.776471
REACTOME_FRS2_MEDIATED_CASCADE	0.924585	0.013	19	0.776471
BIOCARTA_CK1_PATHWAY	0.899336	0.014	22	0.776471
BIOCARTA_NEUROTRANSMITTERS_PATHWAY	0.858389	0.015	23	0.776471
PID_ERBB_NETWORK_PATHWAY	0.898962	0.016	24	0.776471
PID_IL2_1PATHWAY	0.930648	0.016	24	0.776471
PID_RET_PATHWAY	0.921553	0.016	24	0.776471
REACTOME_NEGATIVE_REGULATION_OF_FGFR_SIGNALING	0.919394	0.018	27	0.776471
PID_TAP63PATHWAY	0.929319	0.018	27	0.776471
PID_RXR_VDR_PATHWAY	0.917276	0.018	27	0.776471
REACTOME_SIGNALING_BY_PDGF	0.951744	0.019	30	0.776471
PID_LPA4_PATHWAY	0.894269	0.019	30	0.776471
REACTOME_AMINE_DERIVED_HORMONES	0.893355	0.02	32	0.776471
BIOCARTA_HSP27_PATHWAY	0.893418	0.02	32	0.776471
REACTOME_DOWNSTREAM_SIGNALING_EVENTS_OF_B_CELL_RECEPTOR_BCR	0.943397	0.02	32	0.776471
REACTOME_TIE2_SIGNALING	0.891154	0.021	35	0.792
ST_INTEGRIN_SIGNALING_PATHWAY	0.942982	0.022	36	0.806667
REACTOME_G1_S_SPECIFIC_TRANSCRIPTION	0.888787	0.023	37	0.81
PID_FOXOPATHWAY	0.917774	0.025	38	0.81
REACTOME_PYRUVATE_METABOLISM	0.886171	0.026	39	0.81
KEGG_NON_SMALL_CELL_LUNG_CANCER	0.926329	0.026	39	0.81
BIOCARTA_DEATH_PATHWAY	0.911836	0.026	39	0.81
REACTOME_METABOLISM_OF_AMINO_ACIDS_AND_DERIVATIVES	0.954194	0.026	39	0.81
BIOCARTA_MITOCHONDRIA_PATHWAY	0.883223	0.027	43	0.81
PID_HIF1APATHWAY	0.883721	0.027	43	0.81
PID_A6B1_A6B4_INTEGRIN_PATHWAY	0.916196	0.028	45	0.821333
REACTOME_CD28_CO_STIMULATION	0.911836	0.029	46	0.822609
REACTOME_APOPTOSIS	0.94946	0.03	47	0.822609
REACTOME_ROLE_OF_DCC_IN_REGULATING_APOPTOSIS	0.838372	0.03	47	0.822609
KEGG_ADHERENS_JUNCTION	0.932475	0.031	49	0.822609
BIOCARTA_P35ALZHEIMERS_PATHWAY	0.835963	0.032	50	0.822609
BIOCARTA_HIF_PATHWAY	0.880565	0.033	51	0.822609
BIOCARTA_MTA3_PATHWAY	0.880357	0.033	51	0.822609
BIOCARTA_CARM_ER_PATHWAY	0.907226	0.035	53	0.822609
PID_RETINOIC_ACID_PATHWAY	0.907766	0.035	53	0.822609
KEGG_ENDOMETRIAL_CANCER	0.922218	0.036	55	0.822609
KEGG_THYROID_CANCER	0.904194	0.036	55	0.822609
PID_HES_HEYPATHWAY	0.912728	0.037	57	0.822609
REACTOME_GLUTATHIONE_CONJUGATION	0.902949	0.038	58	0.822609
REACTOME_SIGNALING_BY_THE_B_CELL_RECEPTOR_BCR	0.947508	0.039	59	0.822609
PID_FGF_PATHWAY	0.921346	0.04	60	0.822609
REACTOME_SIGNALING_BY_FGFR_IN_DISEASE	0.946968	0.041	61	0.822609
KEGG_ERBB_SIGNALING_PATHWAY	0.937957	0.041	61	0.822609
PID_ANGIOPOIETINRECEPTOR_PATHWAY	0.92093	0.042	63	0.822609
REACTOME_AUTODEGRADATION_OF_THE_E3_UBIQUITIN_LIGASE_COP1	0.909967	0.042	63	0.822609
REACTOME_SHC_MEDIATED_CASCADE	0.902159	0.042	63	0.822609
KEGG_TYROSINE_METABOLISM	0.910486	0.042	63	0.822609
KEGG_AMINO_SUGAR_AND_NUCLEOTIDE_SUGAR_METABOLISM	0.909967	0.042	63	0.822609
BIOCARTA_KERATINOCYTE_PATHWAY	0.909489	0.043	68	0.822609
REACTOME_DARPP_32_EVENTS	0.901869	0.043	68	0.822609
REACTOME_P53_DEPENDENT_G1_DNA_DAMAGE_RESPONSE	0.920017	0.044	70	0.825
REACTOME_ACTIVATION_OF_CHAPERONE_GENES_BY_ATF6_ALPHA	0.828488	0.045	71	0.825
REACTOME_NEGATIVE_REGULATION_OF_THE_PI3K_AKT_NETWORK	0.828571	0.045	71	0.825
REACTOME_SCF_BETA_TRCP_MEDIATED_DEGRADATION_OF_EMI1	0.908223	0.049	73	0.870222
PID_P38ALPHABETAPATHWAY	0.895349	0.05	74	0.870222
REACTOME_GRB2_EVENTS_IN_ERBB2_SIGNALING	0.895266	0.051	75	0.870222
KEGG_TAURINE_AND_HYPOTAURINE_METABOLISM	0.825042	0.052	76	0.870222
REACTOME_SEMA4D_INDUCED_CELL_MIGRATION_AND_GROWTH_CONE_COLLAPSE	0.894643	0.053	77	0.870222
BIOCARTA_G1_PATHWAY	0.894435	0.053	77	0.870222
REACTOME_CD28_DEPENDENT_PI3K_AKT_SIGNALING	0.894913	0.053	77	0.870222
BIOCARTA_NTHI_PATHWAY	0.894518	0.053	77	0.870222
REACTOME_SIGNALING_BY_ERBB4	0.935673	0.055	81	0.870222
REACTOME_PI3K_CASCADE	0.927118	0.056	82	0.870222
REACTOME_SOS_MEDIATED_SIGNALLING	0.871138	0.057	83	0.870222
BIOCARTA_CHEMICAL_PATHWAY	0.893106	0.057	83	0.870222
REACTOME_AMINO_ACID_SYNTHESIS_AND_INTERCONVERSION_TRANSAMINATION	0.869684	0.059	85	0.870222
REACTOME_RAF_MAP_KINASE_CASCADE	0.819767	0.059	85	0.870222
REACTOME_ACTIVATION_OF_BH3_ONLY_PROTEINS	0.87039	0.059	85	0.870222
REACTOME_DESTABILIZATION_OF_MRNA_BY_AUF1_HNRNP_D0	0.905731	0.06	88	0.870222
REACTOME_PHOSPHOLIPASE_C_MEDIATED_CASCADE	0.915864	0.06	88	0.870222
KEGG_GLUTATHIONE_METABOLISM	0.905565	0.06	88	0.870222
BIOCARTA_PTEN_PATHWAY	0.869518	0.06	88	0.870222
PID_WNT_CANONICAL_PATHWAY	0.868646	0.062	92	0.870222
SIG_IL4RECEPTOR_IN_B_LYPHOCYTES	0.890324	0.063	93	0.870222
BIOCARTA_PML_PATHWAY	0.86686	0.065	94	0.870222
SA_FAS_SIGNALING	0.815988	0.065	94	0.870222
PID_HIVNEFPATHWAY	0.895432	0.065	94	0.870222
REACTOME_P53_INDEPENDENT_G1_S_DNA_DAMAGE_CHECKPOINT	0.9049	0.066	97	0.870222
REACTOME_ACTIVATION_OF_NF_KAPPAB_IN_B_CELLS	0.914203	0.066	97	0.870222
REACTOME_G1_S_TRANSITION	0.933306	0.067	99	0.870222
REACTOME_ORC1_REMOVAL_FROM_CHROMATIN	0.91358	0.067	99	0.870222
BIOCARTA_HIVNEF_PATHWAY	0.913164	0.067	99	0.870222
REACTOME_MUSCLE_CONTRACTION	0.903364	0.071	102	0.870222
PID_LKB1_PATHWAY	0.903032	0.072	103	0.870222
PID_INTEGRIN5_PATHWAY	0.863995	0.074	104	0.870222
REACTOME_GLUCONEOGENESIS	0.887334	0.074	104	0.870222
KEGG_P53_SIGNALING_PATHWAY	0.922716	0.075	106	0.870222
KEGG_PURINE_METABOLISM	0.942193	0.076	107	0.870222
REACTOME_SEMA4D_IN_SEMAPHORIN_SIGNALING	0.886005	0.077	108	0.870222
PID_ATM_PATHWAY	0.892442	0.077	108	0.870222
REACTOME_SYNTHESIS_OF_DNA	0.921927	0.077	108	0.870222
REACTOME_SIGNALLING_TO_ERKS	0.892483	0.077	108	0.870222
PID_IFNGPATHWAY	0.902201	0.078	112	0.870222
REACTOME_SIGNALING_BY_FGFR_MUTANTS	0.902201	0.078	112	0.870222
REACTOME_G2_M_DNA_DAMAGE_CHECKPOINT	0.809925	0.079	114	0.870222
REACTOME_ACTIVATED_AMPK_STIMULATES_FATTY_ACID_OXIDATION_IN_MUSCLE	0.861836	0.079	114	0.870222
REACTOME_PRE_NOTCH_EXPRESSION_AND_PROCESSING	0.902139	0.079	114	0.870222
REACTOME_FGFR_LIGAND_BINDING_AND_ACTIVATION	0.88561	0.08	117	0.870222
REACTOME_INSULIN_RECEPTOR_SIGNALLING_CASCADE	0.931105	0.08	117	0.870222
REACTOME_M_G1_TRANSITION	0.921096	0.083	119	0.870222
PID_HIF2PATHWAY	0.890988	0.084	120	0.870222
PID_FASPATHWAY	0.890656	0.084	120	0.870222
REACTOME_DCC_MEDIATED_ATTRACTIVE_SIGNALING	0.860424	0.084	120	0.870222
REACTOME_ASSEMBLY_OF_THE_PRE_REPLICATIVE_COMPLEX	0.909759	0.085	123	0.870222
REACTOME_SIGNALING_BY_WNT	0.909635	0.086	124	0.870222
REACTOME_REGULATION_OF_APOPTOSIS	0.909676	0.086	124	0.870222
REACTOME_INTRINSIC_PATHWAY_FOR_APOPTOSIS	0.883721	0.086	124	0.870222
PID_P38ALPHABETADOWNSTREAMPATHWAY	0.889826	0.086	124	0.870222
KEGG_RNA_DEGRADATION	0.909551	0.086	124	0.870222
BIOCARTA_TALL1_PATHWAY	0.859593	0.087	129	0.870222
KEGG_ARACHIDONIC_ACID_METABOLISM	0.909136	0.087	129	0.870222
REACTOME_SYNTHESIS_OF_BILE_ACIDS_AND_BILE_SALTS_VIA_24_HYDROXYCHOLESTEROL	0.806603	0.088	131	0.870222
REACTOME_REGULATION_OF_PYRUVATE_DEHYDROGENASE_PDH_COMPLEX	0.858721	0.088	131	0.870222
PID_REELINPATHWAY	0.889057	0.088	131	0.870222
PID_ALK1PATHWAY	0.882558	0.089	134	0.870222
REACTOME_FATTY_ACYL_COA_BIOSYNTHESIS	0.858098	0.089	134	0.870222
REACTOME_CDT1_ASSOCIATION_WITH_THE_CDC6_ORC_ORIGIN_COMPLEX	0.900374	0.092	136	0.892941
REACTOME_CHONDROITIN_SULFATE_BIOSYNTHESIS	0.857226	0.093	137	0.896058
REACTOME_SYNTHESIS_OF_SUBSTRATES_IN_N_GLYCAN_BIOSYTHESIS	0.856146	0.096	138	0.898592
REACTOME_PEROXISOMAL_LIPID_METABOLISM	0.880066	0.096	138	0.898592
PID_ATF2_PATHWAY	0.907143	0.097	140	0.898592
REACTOME_AKT_PHOSPHORYLATES_TARGETS_IN_THE_CYTOSOL	0.855399	0.099	141	0.898592
REACTOME_GABA_B_RECEPTOR_ACTIVATION	0.887625	0.1	142	0.898592
PID_PI3KCIAKTPATHWAY	0.8875	0.101	143	0.898592
REACTOME_SIGNALING_BY_FGFR1_FUSION_MUTANTS	0.853758	0.102	144	0.898592
KEGG_INOSITOL_PHOSPHATE_METABOLISM	0.906271	0.102	144	0.898592
REACTOME_FGFR4_LIGAND_BINDING_AND_ACTIVATION	0.854485	0.102	144	0.898592
REACTOME_REGULATION_OF_RHEB_GTPASE_ACTIVITY_BY_AMPK	0.852865	0.105	147	0.898592
REACTOME_ENERGY_DEPENDENT_REGULATION_OF_MTOR_BY_LKB1_AMPK	0.852575	0.106	148	0.898592
REACTOME_ACTIVATION_OF_THE_AP1_FAMILY_OF_TRANSCRIPTION_FACTORS	0.795889	0.108	149	0.898592
BIOCARTA_RANMS_PATHWAY	0.795847	0.108	149	0.898592
REACTOME_CD28_DEPENDENT_VAV1_PATHWAY	0.796117	0.108	149	0.898592
KEGG_PROTEASOME	0.886337	0.108	149	0.898592
KEGG_PEROXISOME	0.918023	0.11	153	0.898592
REACTOME_PI3K_AKT_ACTIVATION	0.886047	0.11	153	0.898592
BIOCARTA_IL10_PATHWAY	0.850789	0.11	153	0.898592
REACTOME_CHYLOMICRON_MEDIATED_LIPID_TRANSPORT	0.849211	0.11	153	0.898592
REACTOME_PIP3_ACTIVATES_AKT_SIGNALING	0.877076	0.111	157	0.898592
BIOCARTA_CTCF_PATHWAY	0.877076	0.111	157	0.898592
REACTOME_REGULATION_OF_AMPK_ACTIVITY_VIA_LKB1	0.848588	0.112	159	0.898592
REACTOME_DAG_AND_IP3_SIGNALING	0.885424	0.113	160	0.898592
KEGG_SPHINGOLIPID_METABOLISM	0.884884	0.113	160	0.898592
KEGG_ADIPOCYTOKINE_SIGNALING_PATHWAY	0.917068	0.116	162	0.898592
REACTOME_PI3K_EVENTS_IN_ERBB4_SIGNALING	0.883908	0.116	162	0.898592
KEGG_APOPTOSIS	0.925748	0.118	164	0.898592
REACTOME_PRE_NOTCH_PROCESSING_IN_GOLGI	0.846761	0.118	164	0.898592
REACTOME_ENOS_ACTIVATION_AND_REGULATION	0.846636	0.118	164	0.898592
REACTOME_CELL_SURFACE_INTERACTIONS_AT_THE_VASCULAR_WALL	0.925623	0.121	167	0.898592
REACTOME_SIGNALLING_TO_RAS	0.875083	0.121	167	0.898592
REACTOME_APC_C_CDH1_MEDIATED_DEGRADATION_OF_CDC20_AND_OTHER_APC_C_CDH1_TARGETED_PROTEINS_IN_LATE_MITOSIS_EARLY_G1	0.903322	0.121	167	0.898592
REACTOME_E2F_MEDIATED_REGULATION_OF_DNA_REPLICATION	0.874792	0.121	167	0.898592
REACTOME_MEMBRANE_BINDING_AND_TARGETTING_OF_GAG_PROTEINS	0.793065	0.122	171	0.898592
ST_WNT_BETA_CATENIN_PATHWAY	0.882849	0.122	171	0.898592
REACTOME_S_PHASE	0.924315	0.125	173	0.898592
KEGG_CHRONIC_MYELOID_LEUKEMIA	0.916113	0.126	174	0.898592
REACTOME_REGULATION_OF_SIGNALING_BY_CBL	0.844311	0.128	175	0.898592
REACTOME_REGULATION_OF_MRNA_STABILITY_BY_PROTEINS_THAT_BIND_AU_RICH_ELEMENTS	0.915739	0.128	175	0.898592
BIOCARTA_TOB1_PATHWAY	0.844435	0.128	175	0.898592
REACTOME_VIF_MEDIATED_DEGRADATION_OF_APOBEC3G	0.896885	0.128	175	0.898592
BIOCARTA_PS1_PATHWAY	0.844684	0.128	175	0.898592
REACTOME_METABOLISM_OF_POLYAMINES	0.844684	0.128	175	0.898592
PID_WNT_SIGNALING_PATHWAY	0.871761	0.13	181	0.898592
BIOCARTA_P53HYPOXIA_PATHWAY	0.871927	0.13	181	0.898592
REACTOME_CELL_CYCLE_CHECKPOINTS	0.930772	0.131	183	0.898592
REACTOME_CROSS_PRESENTATION_OF_SOLUBLE_EXOGENOUS_ANTIGENS_ENDOSOMES	0.896138	0.131	183	0.898592
REACTOME_PROSTANOID_LIGAND_RECEPTORS	0.78941	0.131	183	0.898592
REACTOME_CITRIC_ACID_CYCLE_TCA_CYCLE	0.84348	0.132	186	0.898592
KEGG_GLYCOSAMINOGLYCAN_BIOSYNTHESIS_CHONDROITIN_SULFATE	0.870681	0.133	187	0.898592
REACTOME_BIOSYNTHESIS_OF_THE_N_GLYCAN_PRECURSOR_DOLICHOL_LIPID_LINKED_OLIGOSACCHARIDE_LLO_AND_TRANSFER_TO_A_NASCENT_PROTEIN	0.870847	0.133	187	0.898592
KEGG_PHOSPHATIDYLINOSITOL_SIGNALING_SYSTEM	0.915241	0.133	187	0.898592
BIOCARTA_TGFB_PATHWAY	0.870328	0.134	190	0.898592
BIOCARTA_CERAMIDE_PATHWAY	0.870183	0.136	191	0.898592
BIOCARTA_BAD_PATHWAY	0.870058	0.137	192	0.898592
REACTOME_MITOTIC_G1_G1_S_PHASES	0.937915	0.138	193	0.898592
REACTOME_SYNTHESIS_OF_PIPS_AT_THE_GOLGI_MEMBRANE	0.841985	0.138	193	0.898592
REACTOME_PYRUVATE_METABOLISM_AND_CITRIC_ACID_TCA_CYCLE	0.880191	0.138	193	0.898592
REACTOME_DESTABILIZATION_OF_MRNA_BY_BRF1	0.841238	0.139	196	0.898592
BIOCARTA_ERK5_PATHWAY	0.841279	0.139	196	0.898592
REACTOME_APC_C_CDC20_MEDIATED_DEGRADATION_OF_MITOTIC_PROTEINS	0.914618	0.14	198	0.898592
PID_PS1PATHWAY	0.893106	0.14	198	0.898592
PID_AR_PATHWAY	0.913995	0.141	200	0.898592
REACTOME_NCAM_SIGNALING_FOR_NEURITE_OUT_GROWTH	0.913704	0.142	201	0.898592
REACTOME_GABA_RECEPTOR_ACTIVATION	0.901163	0.142	201	0.898592
REACTOME_CTLA4_INHIBITORY_SIGNALING	0.868522	0.142	201	0.898592
REACTOME_CDK_MEDIATED_PHOSPHORYLATION_AND_REMOVAL_OF_CDC6	0.89294	0.142	201	0.898592
REACTOME_ACTIVATION_OF_ATR_IN_RESPONSE_TO_REPLICATION_STRESS	0.868688	0.142	201	0.898592
KEGG_ARGININE_AND_PROLINE_METABOLISM	0.901246	0.142	201	0.898592
BIOCARTA_WNT_PATHWAY	0.86794	0.143	207	0.898592
REACTOME_SIGNALLING_TO_P38_VIA_RIT_AND_RIN	0.840822	0.143	207	0.898592
KEGG_O_GLYCAN_BIOSYNTHESIS	0.867982	0.143	207	0.898592
REACTOME_G2_M_CHECKPOINTS	0.879651	0.144	210	0.898592
BIOCARTA_P53_PATHWAY	0.840532	0.145	211	0.898592
REACTOME_OPIOID_SIGNALLING	0.913289	0.145	211	0.898592
BIOCARTA_IL7_PATHWAY	0.840573	0.145	211	0.898592
BIOCARTA_KREB_PATHWAY	0.785216	0.146	214	0.900561
PID_BARD1PATHWAY	0.867317	0.149	215	0.910556
REACTOME_SYNTHESIS_AND_INTERCONVERSION_OF_NUCLEOTIDE_DI_AND_TRIPHOSPHATES	0.839909	0.149	215	0.910556
PID_HDAC_CLASSII_PATHWAY	0.878821	0.152	217	0.924608
BIOCARTA_LONGEVITY_PATHWAY	0.839161	0.153	218	0.926422
REACTOME_ARMS_MEDIATED_ACTIVATION	0.837957	0.158	219	0.948
REACTOME_SCFSKP2_MEDIATED_DEGRADATION_OF_P27_P21	0.891819	0.158	219	0.948
PID_ERA_GENOMIC_PATHWAY	0.911752	0.16	221	0.955656
REACTOME_NGF_SIGNALLING_VIA_TRKA_FROM_THE_PLASMA_MEMBRANE	0.935486	0.162	222	0.956267
PID_AJDISS_2PATHWAY	0.891528	0.162	222	0.956267
BIOCARTA_BCELLSURVIVAL_PATHWAY	0.837209	0.163	224	0.956267
REACTOME_CDC6_ASSOCIATION_WITH_THE_ORC_ORIGIN_COMPLEX	0.781561	0.163	224	0.956267
REACTOME_ZINC_TRANSPORTERS	0.836794	0.165	226	0.963717
REACTOME_TETRAHYDROBIOPTERIN_BH4_SYNTHESIS_RECYCLING_SALVAGE_AND_REGULATION	0.836254	0.166	227	0.964174
BIOCARTA_IL22BP_PATHWAY	0.83613	0.167	228	0.964174
SIG_PIP3_SIGNALING_IN_B_LYMPHOCYTES	0.875581	0.168	229	0.964174
BIOCARTA_MEF2D_PATHWAY	0.836047	0.168	229	0.964174
PID_MAPKTRKPATHWAY	0.874875	0.171	231	0.964615
KEGG_ABC_TRANSPORTERS	0.890386	0.171	231	0.964615
PID_TRAIL_PATHWAY	0.863704	0.171	231	0.964615
REACTOME_REGULATION_OF_MITOTIC_CELL_CYCLE	0.909551	0.171	231	0.964615
SIG_CHEMOTAXIS	0.890199	0.173	235	0.971745
PID_CD8TCRPATHWAY	0.897841	0.176	236	0.983096
PID_P75NTRPATHWAY	0.909178	0.178	237	0.983096
REACTOME_CASPASE_MEDIATED_CLEAVAGE_OF_CYTOSKELETAL_PROTEINS	0.834489	0.178	237	0.983096
BIOCARTA_ATM_PATHWAY	0.862542	0.178	237	0.983096
REACTOME_RECRUITMENT_OF_NUMA_TO_MITOTIC_CENTROSOMES	0.778115	0.179	240	0.9845
BIOCARTA_EPONFKB_PATHWAY	0.833887	0.18	241	0.985892
PID_VEGFR1_PATHWAY	0.861628	0.182	242	0.988642
REACTOME_REGULATION_OF_HYPOXIA_INDUCIBLE_FACTOR_HIF_BY_OXYGEN	0.861669	0.182	242	0.988642
REACTOME_ADENYLATE_CYCLASE_INHIBITORY_PATHWAY	0.833264	0.183	244	0.99
PID_VEGFR1_2_PATHWAY	0.908762	0.186	245	1
BIOCARTA_CREB_PATHWAY	0.860963	0.188	246	1
REACTOME_SEMAPHORIN_INTERACTIONS	0.907641	0.194	247	1
BIOCARTA_FREE_PATHWAY	0.774917	0.194	247	1
REACTOME_ASSOCIATION_OF_LICENSING_FACTORS_WITH_THE_PRE_REPLICATIVE_COMPLEX	0.774751	0.194	247	1
REACTOME_SULFUR_AMINO_ACID_METABOLISM	0.858804	0.195	250	1
PID_CERAMIDE_PATHWAY	0.887583	0.196	251	1
PID_FOXM1PATHWAY	0.887666	0.196	251	1
REACTOME_GAB1_SIGNALOSOME	0.872093	0.198	253	1
REACTOME_ACTIVATION_OF_CHAPERONES_BY_ATF6_ALPHA	0.831271	0.198	253	1
PID_SMAD2_3NUCLEARPATHWAY	0.916694	0.199	255	1
REACTOME_TRIGLYCERIDE_BIOSYNTHESIS	0.871927	0.2	256	1
BIOCARTA_NO1_PATHWAY	0.871927	0.2	256	1
REACTOME_RAS_ACTIVATION_UOPN_CA2_INFUX_THROUGH_NMDA_RECEPTOR	0.830565	0.201	258	1
BIOCARTA_RAS_PATHWAY	0.857579	0.202	259	1
BIOCARTA_TNFR2_PATHWAY	0.829942	0.203	260	1
REACTOME_FACILITATIVE_NA_INDEPENDENT_GLUCOSE_TRANSPORTERS	0.830191	0.203	260	1
PID_SMAD2_3PATHWAY	0.830233	0.203	260	1
KEGG_COLORECTAL_CANCER	0.906645	0.205	263	1
REACTOME_COSTIMULATION_BY_THE_CD28_FAMILY	0.894684	0.209	264	1
REACTOME_HIV_INFECTION	0.939203	0.21	265	1
KEGG_ALANINE_ASPARTATE_AND_GLUTAMATE_METABOLISM	0.870473	0.21	265	1
REACTOME_PKB_MEDIATED_EVENTS	0.856769	0.211	267	1
BIOCARTA_SARS_PATHWAY	0.77201	0.212	268	1
REACTOME_NUCLEAR_SIGNALING_BY_ERBB4	0.870224	0.213	269	1
BIOCARTA_EIF4_PATHWAY	0.856686	0.213	269	1
BIOCARTA_DNAFRAGMENT_PATHWAY	0.771844	0.214	271	1
REACTOME_CYCLIN_E_ASSOCIATED_EVENTS_DURING_G1_S_TRANSITION_	0.893355	0.218	272	1
BIOCARTA_TOLL_PATHWAY	0.869269	0.219	273	1
BIOCARTA_PGC1A_PATHWAY	0.856188	0.219	273	1
REACTOME_TRYPTOPHAN_CATABOLISM	0.827492	0.22	275	1
BIOCARTA_GSK3_PATHWAY	0.855523	0.222	276	1
ST_GA13_PATHWAY	0.868688	0.222	276	1
KEGG_MTOR_SIGNALING_PATHWAY	0.89267	0.223	278	1
REACTOME_ASPARAGINE_N_LINKED_GLYCOSYLATION	0.914286	0.223	278	1
REACTOME_SYNTHESIS_OF_BILE_ACIDS_AND_BILE_SALTS	0.826703	0.223	278	1
PID_NETRIN_PATHWAY	0.867857	0.224	281	1
PID_BETACATENIN_DEG_PATHWAY	0.826453	0.225	282	1
PID_MYC_ACTIVPATHWAY	0.904153	0.228	283	1
REACTOME_BILE_ACID_AND_BILE_SALT_METABOLISM	0.853924	0.232	284	1
BIOCARTA_IL4_PATHWAY	0.824813	0.235	285	1
KEGG_SNARE_INTERACTIONS_IN_VESICULAR_TRANSPORT	0.866611	0.236	286	1
REACTOME_SPHINGOLIPID_DE_NOVO_BIOSYNTHESIS	0.853322	0.239	287	1
PID_PTP1BPATHWAY	0.891279	0.24	288	1
BIOCARTA_IGF1R_PATHWAY	0.853073	0.242	289	1
REACTOME_CIRCADIAN_CLOCK	0.89103	0.245	290	1
PID_P53REGULATIONPATHWAY	0.890864	0.245	290	1
BIOCARTA_P38MAPK_PATHWAY	0.866113	0.245	290	1
REACTOME_REGULATION_OF_ORNITHINE_DECARBOXYLASE_ODC	0.883077	0.245	290	1
PID_AURORA_A_PATHWAY	0.865739	0.246	294	1
BIOCARTA_LEPTIN_PATHWAY	0.82309	0.247	295	1
KEGG_PYRUVATE_METABOLISM	0.865615	0.249	296	1
KEGG_PRIMARY_BILE_ACID_BIOSYNTHESIS	0.822508	0.249	296	1
REACTOME_GLUTAMATE_NEUROTRANSMITTER_RELEASE_CYCLE	0.822384	0.251	298	1
KEGG_TYPE_II_DIABETES_MELLITUS	0.881894	0.252	299	1
PID_CASPASE_PATHWAY	0.890199	0.252	299	1
KEGG_SELENOAMINO_ACID_METABOLISM	0.851287	0.253	301	1
PID_HIF1_TFPATHWAY	0.90164	0.255	302	1
PID_TELOMERASEPATHWAY	0.901682	0.255	302	1
REACTOME_NRIF_SIGNALS_CELL_DEATH_FROM_THE_NUCLEUS	0.821802	0.256	304	1
REACTOME_P38MAPK_EVENTS	0.821096	0.258	305	1
PID_DELTANP63PATHWAY	0.881395	0.258	305	1
REACTOME_PKA_MEDIATED_PHOSPHORYLATION_OF_CREB	0.821117	0.258	305	1
REACTOME_SIGNALING_BY_NOTCH4	0.821595	0.258	305	1
REACTOME_SIGNALING_BY_INSULIN_RECEPTOR	0.921678	0.258	305	1
PID_E2F_PATHWAY	0.901329	0.258	305	1
KEGG_GLYCOSPHINGOLIPID_BIOSYNTHESIS_GANGLIO_SERIES	0.820909	0.258	305	1
BIOCARTA_GLYCOLYSIS_PATHWAY	0.820785	0.259	312	1
BIOCARTA_HDAC_PATHWAY	0.850415	0.259	312	1
REACTOME_AUTODEGRADATION_OF_CDH1_BY_CDH1_APC_C	0.889493	0.259	312	1
SA_PTEN_PATHWAY	0.82064	0.259	312	1
REACTOME_SIGNALING_BY_NODAL	0.820203	0.262	316	1
SA_CASPASE_CASCADE	0.820141	0.264	317	1
BIOCARTA_PITX2_PATHWAY	0.819892	0.265	318	1
REACTOME_ACYL_CHAIN_REMODELLING_OF_PS	0.819934	0.265	318	1
BIOCARTA_CDK5_PATHWAY	0.819934	0.265	318	1
KEGG_PYRIMIDINE_METABOLISM	0.910631	0.271	321	1
REACTOME_REGULATION_OF_INSULIN_LIKE_GROWTH_FACTOR_IGF_ACTIVITY_BY_INSULIN_LIKE_GROWTH_FACTOR_BINDING_PROTEINS_IGFBPS	0.819311	0.271	321	1
BIOCARTA_ALK_PATHWAY	0.863559	0.272	323	1
REACTOME_SIGNALING_BY_NOTCH3	0.818439	0.272	323	1
KEGG_PANTOTHENATE_AND_COA_BIOSYNTHESIS	0.818729	0.272	323	1
ST_P38_MAPK_PATHWAY	0.863476	0.273	326	1
KEGG_SMALL_CELL_LUNG_CANCER	0.910507	0.274	327	1
PID_IL2_PI3KPATHWAY	0.863206	0.275	328	1
REACTOME_STRIATED_MUSCLE_CONTRACTION	0.848547	0.276	329	1
PID_P38_MK2PATHWAY	0.81794	0.276	329	1
BIOCARTA_HCMV_PATHWAY	0.817816	0.277	331	1
PID_CIRCADIANPATHWAY	0.817691	0.278	332	1
BIOCARTA_MPR_PATHWAY	0.862708	0.281	333	1
KEGG_GLYCEROLIPID_METABOLISM	0.879485	0.281	333	1
PID_TCR_PATHWAY	0.899419	0.282	335	1
REACTOME_ADENYLATE_CYCLASE_ACTIVATING_PATHWAY	0.816611	0.282	335	1
PID_MTOR_4PATHWAY	0.899419	0.282	335	1
KEGG_NON_HOMOLOGOUS_END_JOINING	0.816404	0.283	338	1
REACTOME_PERK_REGULATED_GENE_EXPRESSION	0.847757	0.284	339	1
BIOCARTA_ARF_PATHWAY	0.816071	0.285	340	1
SA_G1_AND_S_PHASES	0.815615	0.288	341	1
REACTOME_SIGNALING_BY_ROBO_RECEPTOR	0.847135	0.288	341	1
KEGG_SULFUR_METABOLISM	0.81549	0.289	343	1
KEGG_CYSTEINE_AND_METHIONINE_METABOLISM	0.862209	0.289	343	1
REACTOME_PHOSPHORYLATION_OF_THE_APC_C	0.81495	0.291	345	1
BIOCARTA_MAL_PATHWAY	0.814535	0.292	346	1
BIOCARTA_ACH_PATHWAY	0.81441	0.292	346	1
KEGG_LINOLEIC_ACID_METABOLISM	0.846138	0.294	348	1
BIOCARTA_CACAM_PATHWAY	0.814286	0.294	348	1
REACTOME_APOPTOTIC_CLEAVAGE_OF_CELLULAR_PROTEINS	0.861462	0.295	350	1
REACTOME_PROLONGED_ERK_ACTIVATION_EVENTS	0.81387	0.295	350	1
PID_SYNDECAN_3_PATHWAY	0.813704	0.296	352	1
REACTOME_DOWNREGULATION_OF_SMAD2_3_SMAD4_TRANSCRIPTIONAL_ACTIVITY	0.813414	0.3	353	1
KEGG_HOMOLOGOUS_RECOMBINATION	0.8451	0.301	354	1
BIOCARTA_RACCYCD_PATHWAY	0.845017	0.302	355	1
REACTOME_DEVELOPMENTAL_BIOLOGY	0.955772	0.303	356	1
PID_INSULIN_GLUCOSE_PATHWAY	0.844809	0.304	357	1
KEGG_PENTOSE_PHOSPHATE_PATHWAY	0.844518	0.308	358	1
REACTOME_MYOGENESIS	0.844145	0.309	359	1
REACTOME_BASE_FREE_SUGAR_PHOSPHATE_REMOVAL_VIA_THE_SINGLE_NUCLEOTIDE_REPLACEMENT_PATHWAY	0.753032	0.31	360	1
REACTOME_LIPOPROTEIN_METABOLISM	0.844124	0.31	360	1
REACTOME_SIGNALING_BY_NOTCH2	0.81196	0.31	360	1
BIOCARTA_CDC42RAC_PATHWAY	0.811711	0.31	360	1
REACTOME_CIRCADIAN_REPRESSION_OF_EXPRESSION_BY_REV_ERBA	0.843355	0.313	364	1
ST_GAQ_PATHWAY	0.84348	0.313	364	1
REACTOME_TRANSMISSION_ACROSS_CHEMICAL_SYNAPSES	0.935237	0.313	364	1
KEGG_PROPANOATE_METABOLISM	0.859801	0.313	364	1
REACTOME_SIGNALING_BY_EGFR_IN_CANCER	0.917483	0.316	368	1
REACTOME_GLUCOSE_METABOLISM	0.897052	0.317	369	1
REACTOME_METABOLISM_OF_VITAMINS_AND_COFACTORS	0.87608	0.321	370	1
SIG_BCR_SIGNALING_PATHWAY	0.876038	0.321	370	1
REACTOME_NOREPINEPHRINE_NEUROTRANSMITTER_RELEASE_CYCLE	0.80951	0.323	372	1
REACTOME_ANTIGEN_PROCESSING_CROSS_PRESENTATION	0.896429	0.325	373	1
ST_MYOCYTE_AD_PATHWAY	0.841694	0.325	373	1
REACTOME_INHIBITION_OF_THE_PROTEOLYTIC_ACTIVITY_OF_APC_C_REQUIRED_FOR_THE_ONSET_OF_ANAPHASE_BY_MITOTIC_SPINDLE_CHECKPOINT_COMPONENTS	0.808846	0.327	375	1
BIOCARTA_RNA_PATHWAY	0.808596	0.328	376	1
PID_DNAPK_PATHWAY	0.808264	0.328	376	1
REACTOME_ACETYLCHOLINE_NEUROTRANSMITTER_RELEASE_CYCLE	0.808347	0.328	376	1
BIOCARTA_VIP_PATHWAY	0.84157	0.328	376	1
KEGG_ARRHYTHMOGENIC_RIGHT_VENTRICULAR_CARDIOMYOPATHY_ARVC	0.906084	0.328	376	1
BIOCARTA_GCR_PATHWAY	0.808285	0.328	376	1
REACTOME_HEMOSTASIS	0.955233	0.33	382	1
BIOCARTA_CHREBP2_PATHWAY	0.875166	0.33	382	1
REACTOME_HOST_INTERACTIONS_OF_HIV_FACTORS	0.916653	0.331	384	1
KEGG_N_GLYCAN_BIOSYNTHESIS	0.875125	0.331	384	1
REACTOME_DNA_STRAND_ELONGATION	0.839992	0.342	386	1
REACTOME_PRE_NOTCH_TRANSCRIPTION_AND_TRANSLATION	0.857517	0.342	386	1
REACTOME_REGULATED_PROTEOLYSIS_OF_P75NTR	0.80598	0.344	388	1
REACTOME_EXTRINSIC_PATHWAY_FOR_APOPTOSIS	0.805939	0.344	388	1
PID_HNF3BPATHWAY	0.873256	0.345	390	1
REACTOME_METAL_ION_SLC_TRANSPORTERS	0.83912	0.346	391	1
BIOCARTA_MCM_PATHWAY	0.804983	0.352	392	1
BIOCARTA_IGF1MTOR_PATHWAY	0.838164	0.355	393	1
KEGG_TERPENOID_BACKBONE_BIOSYNTHESIS	0.803821	0.359	394	1
ST_TUMOR_NECROSIS_FACTOR_PATHWAY	0.837832	0.359	394	1
REACTOME_APC_C_CDC20_MEDIATED_DEGRADATION_OF_CYCLIN_B	0.80299	0.361	396	1
ST_INTERFERON_GAMMA_PATHWAY	0.745723	0.361	396	1
REACTOME_ACTIVATION_OF_THE_PRE_REPLICATIVE_COMPLEX	0.837625	0.362	398	1
REACTOME_EFFECTS_OF_PIP2_HYDROLYSIS	0.837583	0.363	399	1
KEGG_CIRCADIAN_RHYTHM_MAMMAL	0.802658	0.363	399	1
REACTOME_ACTIVATED_NOTCH1_TRANSMITS_SIGNAL_TO_THE_NUCLEUS	0.837417	0.364	401	1
WNT_SIGNALING	0.904651	0.364	401	1
PID_NCADHERINPATHWAY	0.855606	0.365	403	1
REACTOME_GLYCOSPHINGOLIPID_METABOLISM	0.855565	0.365	403	1
KEGG_GLYCOSAMINOGLYCAN_DEGRADATION	0.802201	0.365	403	1
KEGG_GALACTOSE_METABOLISM	0.837126	0.366	406	1
BIOCARTA_FEEDER_PATHWAY	0.745017	0.367	407	1
REACTOME_METABOLISM_OF_NUCLEOTIDES	0.894145	0.368	408	1
REACTOME_NEPHRIN_INTERACTIONS	0.837002	0.369	409	1
REACTOME_NEUROTRANSMITTER_RECEPTOR_BINDING_AND_DOWNSTREAM_TRANSMISSION_IN_THE_POSTSYNAPTIC_CELL	0.923962	0.37	410	1
REACTOME_SYNTHESIS_OF_VERY_LONG_CHAIN_FATTY_ACYL_COAS	0.801952	0.371	411	1
BIOCARTA_VDR_PATHWAY	0.80191	0.371	411	1
REACTOME_NETRIN1_SIGNALING	0.854817	0.375	413	1
PID_EPHA_FWDPATHWAY	0.854693	0.378	414	1
BIOCARTA_TFF_PATHWAY	0.835756	0.379	415	1
PID_REG_GR_PATHWAY	0.903841	0.379	415	1
REACTOME_MITOTIC_M_M_G1_PHASES	0.923588	0.379	415	1
BIOCARTA_SPRY_PATHWAY	0.80108	0.381	418	1
BIOCARTA_BARRESTIN_SRC_PATHWAY	0.80108	0.381	418	1
REACTOME_CREB_PHOSPHORYLATION_THROUGH_THE_ACTIVATION_OF_CAMKII	0.800997	0.382	420	1
KEGG_GLYCOSPHINGOLIPID_BIOSYNTHESIS_LACTO_AND_NEOLACTO_SERIES	0.835548	0.382	420	1
BIOCARTA_MAPK_PATHWAY	0.903696	0.382	420	1
PID_NFAT_3PATHWAY	0.880004	0.384	423	1
REACTOME_DOPAMINE_NEUROTRANSMITTER_RELEASE_CYCLE	0.800789	0.385	424	1
REACTOME_ACTIVATION_OF_KAINATE_RECEPTORS_UPON_GLUTAMATE_BINDING	0.835382	0.385	424	1
BIOCARTA_SALMONELLA_PATHWAY	0.80054	0.386	426	1
REACTOME_POST_NMDA_RECEPTOR_ACTIVATION_EVENTS	0.854236	0.387	427	1
KEGG_GLYCOSYLPHOSPHATIDYLINOSITOL_GPI_ANCHOR_BIOSYNTHESIS	0.835216	0.387	427	1
PID_ATR_PATHWAY	0.869269	0.388	429	1
REACTOME_N_GLYCAN_ANTENNAE_ELONGATION_IN_THE_MEDIAL_TRANS_GOLGI	0.799958	0.391	430	1
REACTOME_CHONDROITIN_SULFATE_DERMATAN_SULFATE_METABOLISM	0.868605	0.395	431	1
REACTOME_AMINE_LIGAND_BINDING_RECEPTORS	0.853987	0.395	431	1
BIOCARTA_GLEEVEC_PATHWAY	0.834842	0.396	433	1
PID_KITPATHWAY	0.878696	0.396	433	1
PID_RANBP2PATHWAY	0.799169	0.397	435	1
REACTOME_APC_CDC20_MEDIATED_DEGRADATION_OF_NEK2A	0.798962	0.398	436	1
KEGG_DNA_REPLICATION	0.853779	0.398	436	1
PID_IGF1_PATHWAY	0.834593	0.399	438	1
REACTOME_NOD1_2_SIGNALING_PATHWAY	0.834593	0.399	438	1
BIOCARTA_EDG1_PATHWAY	0.834593	0.399	438	1
REACTOME_REGULATION_OF_INSULIN_SECRETION_BY_ACETYLCHOLINE	0.73995	0.4	441	1
REACTOME_SMOOTH_MUSCLE_CONTRACTION	0.834136	0.4	441	1
REACTOME_SIGNALING_BY_FGFR1_MUTANTS	0.834219	0.4	441	1
REACTOME_STEROID_HORMONES	0.834012	0.402	444	1
KEGG_TGF_BETA_SIGNALING_PATHWAY	0.902159	0.405	445	1
REACTOME_ERK_MAPK_TARGETS	0.833347	0.405	445	1
PID_S1P_S1P3_PATHWAY	0.833223	0.405	445	1
PID_IL8CXCR1_PATHWAY	0.833056	0.406	448	1
PID_HEDGEHOG_GLIPATHWAY	0.867566	0.406	448	1
BIOCARTA_CBL_PATHWAY	0.798256	0.406	448	1
ST_JNK_MAPK_PATHWAY	0.867649	0.406	448	1
REACTOME_NUCLEAR_EVENTS_KINASE_AND_TRANSCRIPTION_FACTOR_ACTIVATION	0.83289	0.407	452	1
REACTOME_RIG_I_MDA5_MEDIATED_INDUCTION_OF_IFN_ALPHA_BETA_PATHWAYS	0.891113	0.407	452	1
REACTOME_INTEGRATION_OF_PROVIRUS	0.738455	0.408	454	1
SIG_CD40PATHWAYMAP	0.853032	0.411	455	1
REACTOME_G_ALPHA_Z_SIGNALLING_EVENTS	0.866944	0.412	456	1
KEGG_NOTCH_SIGNALING_PATHWAY	0.866819	0.412	456	1
BIOCARTA_PPARA_PATHWAY	0.877533	0.414	458	1
REACTOME_CTNNB1_PHOSPHORYLATION_CASCADE	0.797674	0.415	459	1
KEGG_DILATED_CARDIOMYOPATHY	0.901225	0.415	459	1
REACTOME_GABA_SYNTHESIS_RELEASE_REUPTAKE_AND_DEGRADATION	0.797841	0.415	459	1
REACTOME_ANTIGEN_PROCESSING_UBIQUITINATION_PROTEASOME_DEGRADATION	0.930523	0.416	462	1
KEGG_ENDOCYTOSIS	0.930606	0.416	462	1
REACTOME_RORA_ACTIVATES_CIRCADIAN_EXPRESSION	0.831686	0.417	464	1
PID_IL27PATHWAY	0.831769	0.417	464	1
PID_AR_NONGENOMIC_PATHWAY	0.852367	0.418	466	1
REACTOME_HYALURONAN_UPTAKE_AND_DEGRADATION	0.736503	0.418	466	1
REACTOME_ABC_FAMILY_PROTEINS_MEDIATED_TRANSPORT	0.852159	0.419	468	1
KEGG_CALCIUM_SIGNALING_PATHWAY	0.930399	0.419	468	1
BIOCARTA_ETS_PATHWAY	0.797218	0.421	470	1
REACTOME_SYNTHESIS_OF_BILE_ACIDS_AND_BILE_SALTS_VIA_7ALPHA_HYDROXYCHOLESTEROL	0.797093	0.421	470	1
KEGG_FC_EPSILON_RI_SIGNALING_PATHWAY	0.890137	0.422	472	1
SIG_INSULIN_RECEPTOR_PATHWAY_IN_CARDIAC_MYOCYTES	0.877222	0.422	472	1
PID_HNF3APATHWAY	0.865947	0.422	472	1
REACTOME_GROWTH_HORMONE_RECEPTOR_SIGNALING	0.831312	0.423	475	1
KEGG_PHENYLALANINE_METABOLISM	0.79647	0.429	476	1
BIOCARTA_ACTINY_PATHWAY	0.831022	0.43	477	1
PID_AP1_PATHWAY	0.889659	0.43	477	1
KEGG_INSULIN_SIGNALING_PATHWAY	0.921512	0.43	477	1
REACTOME_CONVERSION_FROM_APC_C_CDC20_TO_APC_C_CDH1_IN_LATE_ANAPHASE	0.796221	0.431	480	1
REACTOME_ABCA_TRANSPORTERS_IN_LIPID_HOMEOSTASIS	0.796262	0.431	480	1
REACTOME_GPVI_MEDIATED_ACTIVATION_CASCADE	0.850997	0.432	482	1
PID_SYNDECAN_2_PATHWAY	0.850664	0.434	483	1
REACTOME_MAPK_TARGETS_NUCLEAR_EVENTS_MEDIATED_BY_MAP_KINASES	0.850581	0.435	484	1
REACTOME_TRANSPORT_OF_VITAMINS_NUCLEOSIDES_AND_RELATED_MOLECULES	0.850415	0.437	485	1
REACTOME_POST_CHAPERONIN_TUBULIN_FOLDING_PATHWAY	0.79564	0.437	485	1
REACTOME_MRNA_SPLICING_MINOR_PATHWAY	0.850291	0.438	487	1
REACTOME_ENDOSOMAL_SORTING_COMPLEX_REQUIRED_FOR_TRANSPORT_ESCRT	0.830191	0.44	488	1
REACTOME_NRAGE_SIGNALS_DEATH_THROUGH_JNK	0.86414	0.443	489	1
PID_FANCONI_PATHWAY	0.864037	0.444	490	1
REACTOME_YAP1_AND_WWTR1_TAZ_STIMULATED_GENE_EXPRESSION	0.829547	0.445	491	1
BIOCARTA_STRESS_PATHWAY	0.82961	0.445	491	1
BIOCARTA_GRANULOCYTES_PATHWAY	0.794767	0.446	493	1
REACTOME_G0_AND_EARLY_G1	0.829402	0.447	494	1
REACTOME_PPARA_ACTIVATES_GENE_EXPRESSION	0.909468	0.447	494	1
KEGG_LIMONENE_AND_PINENE_DEGRADATION	0.732101	0.447	494	1
REACTOME_SIGNALING_BY_NOTCH	0.909468	0.447	494	1
REACTOME_G_BETA_GAMMA_SIGNALLING_THROUGH_PI3KGAMMA	0.829444	0.447	494	1
REACTOME_ER_PHAGOSOME_PATHWAY	0.87554	0.448	499	1
REACTOME_LAGGING_STRAND_SYNTHESIS	0.794269	0.448	499	1
REACTOME_THE_ACTIVATION_OF_ARYLSULFATASES	0.731229	0.449	501	1
REACTOME_TRANSPORT_OF_RIBONUCLEOPROTEINS_INTO_THE_HOST_NUCLEUS	0.829319	0.45	502	1
KEGG_VEGF_SIGNALING_PATHWAY	0.88858	0.452	503	1
REACTOME_TRANSCRIPTIONAL_REGULATION_OF_WHITE_ADIPOCYTE_DIFFERENTIATION	0.888538	0.452	503	1
BIOCARTA_AKAPCENTROSOME_PATHWAY	0.793854	0.453	505	1
REACTOME_ADVANCED_GLYCOSYLATION_ENDPRODUCT_RECEPTOR_SIGNALING	0.793771	0.454	506	1
REACTOME_FORMATION_OF_ATP_BY_CHEMIOSMOTIC_COUPLING	0.793397	0.456	507	1
KEGG_GLYCOLYSIS_GLUCONEOGENESIS	0.874875	0.456	507	1
KEGG_NICOTINATE_AND_NICOTINAMIDE_METABOLISM	0.828405	0.457	509	1
BIOCARTA_ECM_PATHWAY	0.827969	0.46	510	1
PID_LYMPHANGIOGENESIS_PATHWAY	0.828073	0.46	510	1
PID_INTEGRIN3_PATHWAY	0.862749	0.461	512	1
SA_TRKA_RECEPTOR	0.79265	0.463	513	1
REACTOME_APOPTOTIC_EXECUTION_PHASE	0.862417	0.465	514	1
REACTOME_CHOLESTEROL_BIOSYNTHESIS	0.792608	0.465	514	1
REACTOME_NEUROTRANSMITTER_RELEASE_CYCLE	0.848339	0.466	516	1
KEGG_RENAL_CELL_CARCINOMA	0.887708	0.466	516	1
BIOCARTA_RB_PATHWAY	0.792234	0.471	518	1
ST_G_ALPHA_S_PATHWAY	0.792193	0.471	518	1
PID_FRA_PATHWAY	0.847591	0.477	520	1
REACTOME_NFKB_AND_MAP_KINASES_ACTIVATION_MEDIATED_BY_TLR4_SIGNALING_REPERTOIRE	0.886296	0.477	520	1
BIOCARTA_AGR_PATHWAY	0.847425	0.477	520	1
REACTOME_BMAL1_CLOCK_NPAS2_ACTIVATES_CIRCADIAN_EXPRESSION	0.847342	0.477	520	1
REACTOME_INTERACTIONS_OF_VPR_WITH_HOST_CELLULAR_PROTEINS	0.847176	0.479	524	1
REACTOME_CYTOSOLIC_SULFONATION_OF_SMALL_MOLECULES	0.79157	0.479	524	1
REACTOME_REGULATION_OF_WATER_BALANCE_BY_RENAL_AQUAPORINS	0.86142	0.48	526	1
REACTOME_CA_DEPENDENT_EVENTS	0.846927	0.48	526	1
BIOCARTA_EGFR_SMRTE_PATHWAY	0.791445	0.481	528	1
REACTOME_ACYL_CHAIN_REMODELLING_OF_PE	0.825789	0.481	528	1
REACTOME_PROLACTIN_RECEPTOR_SIGNALING	0.791445	0.481	528	1
REACTOME_PLC_BETA_MEDIATED_EVENTS	0.861296	0.481	528	1
REACTOME_ACTIVATED_TLR4_SIGNALLING	0.896968	0.482	532	1
BIOCARTA_BIOPEPTIDES_PATHWAY	0.861171	0.482	532	1
PID_ENDOTHELINPATHWAY	0.885839	0.483	534	1
REACTOME_GENERATION_OF_SECOND_MESSENGER_MOLECULES	0.82554	0.484	535	1
KEGG_ALPHA_LINOLENIC_ACID_METABOLISM	0.790905	0.485	536	1
KEGG_FRUCTOSE_AND_MANNOSE_METABOLISM	0.846159	0.489	537	1
REACTOME_IL_7_SIGNALING	0.790241	0.491	538	1
REACTOME_VITAMIN_B5_PANTOTHENATE_METABOLISM	0.790262	0.491	538	1
KEGG_HYPERTROPHIC_CARDIOMYOPATHY_HCM	0.89647	0.491	538	1
PID_BMPPATHWAY	0.860008	0.492	541	1
PID_IL4_2PATHWAY	0.884842	0.493	542	1
REACTOME_RNA_POL_III_TRANSCRIPTION_INITIATION_FROM_TYPE_3_PROMOTER	0.824585	0.493	542	1
SIG_REGULATION_OF_THE_ACTIN_CYTOSKELETON_BY_RHO_GTPASES	0.845889	0.493	542	1
REACTOME_IL1_SIGNALING	0.859593	0.495	545	1
PID_RAC1_PATHWAY	0.871844	0.495	545	1
PID_TNFPATHWAY	0.859635	0.495	545	1
PID_NEPHRIN_NEPH1_PATHWAY	0.845556	0.496	548	1
REACTOME_METABOLISM_OF_PORPHYRINS	0.789743	0.496	548	1
KEGG_CHEMOKINE_SIGNALING_PATHWAY	0.927409	0.496	548	1
REACTOME_KERATAN_SULFATE_BIOSYNTHESIS	0.824419	0.497	551	1
BIOCARTA_G2_PATHWAY	0.824377	0.498	552	1
REACTOME_SHC_RELATED_EVENTS	0.789327	0.498	552	1
REACTOME_NOTCH1_INTRACELLULAR_DOMAIN_REGULATES_TRANSCRIPTION	0.859344	0.499	554	1
REACTOME_APOBEC3G_MEDIATED_RESISTANCE_TO_HIV1_INFECTION	0.721636	0.501	555	1
PID_CXCR3PATHWAY	0.859095	0.501	555	1
REACTOME_RESPONSE_TO_ELEVATED_PLATELET_CYTOSOLIC_CA2_	0.884385	0.502	557	1
REACTOME_PHOSPHOLIPID_METABOLISM	0.927118	0.502	557	1
REACTOME_NUCLEOTIDE_BINDING_DOMAIN_LEUCINE_RICH_REPEAT_CONTAINING_RECEPTOR_NLR_SIGNALING_PATHWAYS	0.859053	0.503	559	1
REACTOME_GLUCAGON_SIGNALING_IN_METABOLIC_REGULATION	0.845058	0.504	560	1
BIOCARTA_STEM_PATHWAY	0.78858	0.506	561	1
REACTOME_TCA_CYCLE_AND_RESPIRATORY_ELECTRON_TRANSPORT	0.905855	0.507	562	1
REACTOME_TRAFFICKING_OF_GLUR2_CONTAINING_AMPA_RECEPTORS	0.788372	0.509	563	1
REACTOME_SIGNALING_BY_ILS	0.905606	0.51	564	1
PID_EPOPATHWAY	0.844352	0.51	564	1
BIOCARTA_CALCINEURIN_PATHWAY	0.788081	0.511	566	1
REACTOME_CELL_DEATH_SIGNALLING_VIA_NRAGE_NRIF_AND_NADE	0.883783	0.511	566	1
BIOCARTA_HER2_PATHWAY	0.822944	0.512	568	1
PID_ALPHASYNUCLEIN_PATHWAY	0.843978	0.513	569	1
REACTOME_ANDROGEN_BIOSYNTHESIS	0.719228	0.513	569	1
ST_GRANULE_CELL_SURVIVAL_PATHWAY	0.822384	0.516	571	1
REACTOME_SPHINGOLIPID_METABOLISM	0.883389	0.516	571	1
REACTOME_G_ALPHA_S_SIGNALLING_EVENTS	0.905191	0.519	573	1
BIOCARTA_SODD_PATHWAY	0.717234	0.519	573	1
KEGG_NEUROTROPHIN_SIGNALING_PATHWAY	0.916777	0.522	575	1
BIOCARTA_GATA3_PATHWAY	0.786794	0.523	576	1
KEGG_GLYCOSAMINOGLYCAN_BIOSYNTHESIS_HEPARAN_SULFATE	0.821885	0.524	577	1
REACTOME_MRNA_DECAY_BY_5_TO_3_EXORIBONUCLEASE	0.786586	0.524	577	1
KEGG_MELANOMA	0.882641	0.526	579	1
REACTOME_TGF_BETA_RECEPTOR_SIGNALING_IN_EMT_EPITHELIAL_TO_MESENCHYMAL_TRANSITION	0.785963	0.526	579	1
REACTOME_IONOTROPIC_ACTIVITY_OF_KAINATE_RECEPTORS	0.785714	0.527	581	1
REACTOME_CREB_PHOSPHORYLATION_THROUGH_THE_ACTIVATION_OF_RAS	0.821553	0.529	582	1
REACTOME_FORMATION_OF_INCISION_COMPLEX_IN_GG_NER	0.784884	0.531	583	1
PID_BCR_5PATHWAY	0.882184	0.531	583	1
ST_B_CELL_ANTIGEN_RECEPTOR	0.857184	0.531	583	1
PID_ER_NONGENOMIC_PATHWAY	0.857184	0.531	583	1
REACTOME_POL_SWITCHING	0.784593	0.532	587	1
REACTOME_HS_GAG_DEGRADATION	0.784385	0.533	588	1
REACTOME_RIP_MEDIATED_NFKB_ACTIVATION_VIA_DAI	0.784385	0.533	588	1
REACTOME_CRMPS_IN_SEMA3A_SIGNALING	0.784302	0.533	588	1
REACTOME_OTHER_SEMAPHORIN_INTERACTIONS	0.784095	0.534	591	1
REACTOME_RESPIRATORY_ELECTRON_TRANSPORT_ATP_SYNTHESIS_BY_CHEMIOSMOTIC_COUPLING_AND_HEAT_PRODUCTION_BY_UNCOUPLING_PROTEINS_	0.881645	0.535	592	1
REACTOME_PHASE_II_CONJUGATION	0.881686	0.535	592	1
KEGG_VALINE_LEUCINE_AND_ISOLEUCINE_DEGRADATION	0.856686	0.536	594	1
REACTOME_THROMBIN_SIGNALLING_THROUGH_PROTEINASE_ACTIVATED_RECEPTORS_PARS	0.82093	0.536	594	1
BIOCARTA_PTDINS_PATHWAY	0.820432	0.538	596	1
REACTOME_EARLY_PHASE_OF_HIV_LIFE_CYCLE	0.783679	0.538	596	1
PID_INTEGRIN_A9B1_PATHWAY	0.820307	0.538	596	1
REACTOME_MITOCHONDRIAL_PROTEIN_IMPORT	0.85652	0.539	599	1
SA_G2_AND_M_PHASES	0.713248	0.54	600	1
PID_RB_1PATHWAY	0.880855	0.54	600	1
BIOCARTA_NDKDYNAMIN_PATHWAY	0.7826	0.543	602	1
KEGG_MELANOGENESIS	0.9038	0.544	603	1
KEGG_BIOSYNTHESIS_OF_UNSATURATED_FATTY_ACIDS	0.818978	0.544	603	1
BIOCARTA_NOS1_PATHWAY	0.819228	0.544	603	1
KEGG_VASCULAR_SMOOTH_MUSCLE_CONTRACTION	0.903738	0.544	603	1
REACTOME_SEMA3A_PAK_DEPENDENT_AXON_REPULSION	0.782226	0.547	607	1
KEGG_FATTY_ACID_METABOLISM	0.855959	0.548	608	1
ST_PAC1_RECEPTOR_PATHWAY	0.712168	0.548	608	1
BIOCARTA_CD40_PATHWAY	0.782101	0.548	608	1
ST_INTERLEUKIN_4_PATHWAY	0.818397	0.55	611	1
REACTOME_LIPID_DIGESTION_MOBILIZATION_AND_TRANSPORT	0.85515	0.552	612	1
KEGG_GAP_JUNCTION	0.892566	0.555	613	1
REACTOME_ADHERENS_JUNCTIONS_INTERACTIONS	0.817483	0.558	614	1
PID_ECADHERIN_STABILIZATION_PATHWAY	0.854194	0.559	615	1
REACTOME_RAP1_SIGNALLING	0.780523	0.56	616	1
KEGG_BASAL_CELL_CARCINOMA	0.867483	0.561	617	1
REACTOME_HOMOLOGOUS_RECOMBINATION_REPAIR_OF_REPLICATION_INDEPENDENT_DOUBLE_STRAND_BREAKS	0.780316	0.563	618	1
PID_FCER1PATHWAY	0.879049	0.563	618	1
REACTOME_INTEGRIN_ALPHAIIB_BETA3_SIGNALING	0.816694	0.564	620	1
PID_AR_TF_PATHWAY	0.86686	0.564	620	1
PID_GLYPICAN_1PATHWAY	0.816487	0.566	622	1
ST_FAS_SIGNALING_PATHWAY	0.878571	0.566	622	1
REACTOME_EXTENSION_OF_TELOMERES	0.815656	0.568	624	1
PID_IL3_PATHWAY	0.815532	0.569	625	1
KEGG_TRYPTOPHAN_METABOLISM	0.837915	0.571	626	1
REACTOME_PURINE_METABOLISM	0.837915	0.571	626	1
REACTOME_PYRIMIDINE_METABOLISM	0.815199	0.574	628	1
KEGG_AXON_GUIDANCE	0.914369	0.574	628	1
REACTOME_TOLL_RECEPTOR_CASCADES	0.901993	0.575	630	1
KEGG_WNT_SIGNALING_PATHWAY	0.914244	0.576	631	1
REACTOME_TRAF6_MEDIATED_NFKB_ACTIVATION	0.779568	0.578	632	1
ST_ADRENERGIC	0.836877	0.58	633	1
REACTOME_DOUBLE_STRAND_BREAK_REPAIR	0.814452	0.581	634	1
REACTOME_CYTOSOLIC_TRNA_AMINOACYLATION	0.813912	0.585	635	1
KEGG_AMYOTROPHIC_LATERAL_SCLEROSIS_ALS	0.851952	0.585	635	1
REACTOME_MAP_KINASE_ACTIVATION_IN_TLR_CASCADE	0.864659	0.585	635	1
BIOCARTA_ARENRF2_PATHWAY	0.778862	0.586	638	1
PID_PI3KPLCTRKPATHWAY	0.836254	0.589	639	1
BIOCARTA_CELLCYCLE_PATHWAY	0.812998	0.594	640	1
BIOCARTA_PROTEASOME_PATHWAY	0.812998	0.594	640	1
ST_IL_13_PATHWAY	0.703862	0.595	642	1
ST_INTERLEUKIN_13_PATHWAY	0.703862	0.595	642	1
BIOCARTA_UCALPAIN_PATHWAY	0.77799	0.595	642	1
REACTOME_SPRY_REGULATION_OF_FGF_SIGNALING	0.77745	0.596	645	1
REACTOME_BIOLOGICAL_OXIDATIONS	0.913414	0.596	645	1
PID_TXA2PATHWAY	0.863953	0.597	647	1
KEGG_BUTANOATE_METABOLISM	0.835756	0.598	648	1
REACTOME_SIGNAL_ATTENUATION	0.777076	0.599	649	1
REACTOME_DESTABILIZATION_OF_MRNA_BY_KSRP	0.77691	0.601	650	1
REACTOME_PURINE_RIBONUCLEOSIDE_MONOPHOSPHATE_BIOSYNTHESIS	0.776703	0.602	651	1
KEGG_GLYCOSAMINOGLYCAN_BIOSYNTHESIS_KERATAN_SULFATE	0.776578	0.602	651	1
ST_DIFFERENTIATION_PATHWAY_IN_PC12_CELLS	0.850021	0.603	653	1
KEGG_VASOPRESSIN_REGULATED_WATER_REABSORPTION	0.850145	0.603	653	1
REACTOME_AXON_GUIDANCE	0.950208	0.603	653	1
REACTOME_REMOVAL_OF_THE_FLAP_INTERMEDIATE_FROM_THE_C_STRAND	0.701869	0.606	656	1
PID_P73PATHWAY	0.87637	0.606	656	1
REACTOME_TRAF6_MEDIATED_INDUCTION_OF_NFKB_AND_MAP_KINASES_UPON_TLR7_8_OR_9_ACTIVATION	0.876412	0.606	656	1
KEGG_VIBRIO_CHOLERAE_INFECTION	0.863123	0.606	656	1
REACTOME_SYNTHESIS_OF_PC	0.775415	0.608	660	1
REACTOME_REGULATORY_RNA_PATHWAYS	0.811628	0.608	660	1
PID_TCPTP_PATHWAY	0.849543	0.61	662	1
REACTOME_TERMINATION_OF_O_GLYCAN_BIOSYNTHESIS	0.81113	0.611	663	1
REACTOME_REGULATION_OF_GENE_EXPRESSION_IN_BETA_CELLS	0.774896	0.611	663	1
REACTOME_SIGNALING_BY_FGFR3_MUTANTS	0.700498	0.612	665	1
BIOCARTA_MET_PATHWAY	0.834136	0.613	666	1
KEGG_LYSINE_DEGRADATION	0.849107	0.613	666	1
BIOCARTA_NFAT_PATHWAY	0.862417	0.615	668	1
KEGG_PPAR_SIGNALING_PATHWAY	0.875831	0.618	669	1
REACTOME_IRON_UPTAKE_AND_TRANSPORT	0.833451	0.619	670	1
PID_P38GAMMADELTAPATHWAY	0.774045	0.621	671	1
BIOCARTA_TNFR1_PATHWAY	0.832807	0.625	672	1
REACTOME_TGF_BETA_RECEPTOR_SIGNALING_ACTIVATES_SMADS	0.80951	0.626	673	1
BIOCARTA_AKT_PATHWAY	0.809344	0.627	674	1
PID_HEDGEHOG_2PATHWAY	0.809302	0.627	674	1
REACTOME_VEGF_LIGAND_RECEPTOR_INTERACTIONS	0.697508	0.628	676	1
PID_S1P_S1P4_PATHWAY	0.772882	0.633	677	1
REACTOME_FACTORS_INVOLVED_IN_MEGAKARYOCYTE_DEVELOPMENT_AND_PLATELET_PRODUCTION	0.911296	0.633	677	1
KEGG_GLYOXYLATE_AND_DICARBOXYLATE_METABOLISM	0.772757	0.633	677	1
PID_P38_MKK3_6PATHWAY	0.808679	0.633	677	1
KEGG_GLIOMA	0.874668	0.637	681	1
BIOCARTA_BARR_MAPK_PATHWAY	0.772218	0.637	681	1
SIG_PIP3_SIGNALING_IN_CARDIAC_MYOCTES	0.874502	0.639	683	1
KEGG_NITROGEN_METABOLISM	0.808056	0.639	683	1
REACTOME_DNA_REPLICATION	0.920723	0.64	685	1
PID_IL8CXCR2_PATHWAY	0.831811	0.64	685	1
BIOCARTA_ATRBRCA_PATHWAY	0.807724	0.641	687	1
PID_CDC42_PATHWAY	0.87446	0.641	687	1
REACTOME_TRANSCRIPTIONAL_ACTIVITY_OF_SMAD2_SMAD3_SMAD4_HETEROTRIMER	0.831686	0.642	689	1
KEGG_OTHER_GLYCAN_DEGRADATION	0.771221	0.642	689	1
REACTOME_AQUAPORIN_MEDIATED_TRANSPORT	0.846719	0.644	691	1
BIOCARTA_INTEGRIN_PATHWAY	0.831312	0.644	691	1
REACTOME_ACTIVATION_OF_GENES_BY_ATF4	0.80706	0.646	693	1
REACTOME_MEIOTIC_RECOMBINATION	0.873962	0.649	694	1
REACTOME_IL_3_5_AND_GM_CSF_SIGNALING	0.846304	0.649	694	1
BIOCARTA_BARRESTIN_PATHWAY	0.77064	0.649	694	1
KEGG_GLYCEROPHOSPHOLIPID_METABOLISM	0.87392	0.65	697	1
REACTOME_HDL_MEDIATED_LIPID_TRANSPORT	0.770515	0.65	697	1
SA_B_CELL_RECEPTOR_COMPLEXES	0.80598	0.652	699	1
REACTOME_PECAM1_INTERACTIONS	0.77039	0.652	699	1
REACTOME_KERATAN_SULFATE_KERATIN_METABOLISM	0.830731	0.653	701	1
KEGG_B_CELL_RECEPTOR_SIGNALING_PATHWAY	0.873547	0.653	701	1
REACTOME_FATTY_ACID_TRIACYLGLYCEROL_AND_KETONE_BODY_METABOLISM	0.919975	0.656	703	1
BIOCARTA_ERK_PATHWAY	0.804693	0.656	703	1
REACTOME_NEP_NS2_INTERACTS_WITH_THE_CELLULAR_EXPORT_MACHINERY	0.8049	0.656	703	1
BIOCARTA_INFLAM_PATHWAY	0.804776	0.656	703	1
REACTOME_ACTIVATION_OF_NMDA_RECEPTOR_UPON_GLUTAMATE_BINDING_AND_POSTSYNAPTIC_EVENTS	0.830066	0.657	707	1
BIOCARTA_RELA_PATHWAY	0.769934	0.657	707	1
REACTOME_SIGNALING_BY_NOTCH1	0.872882	0.657	707	1
SA_PROGRAMMED_CELL_DEATH	0.769788	0.658	710	1
REACTOME_ALPHA_LINOLENIC_ACID_ALA_METABOLISM	0.769767	0.659	711	1
PID_BETACATENIN_NUC_PATHWAY	0.872716	0.659	711	1
BIOCARTA_CXCR4_PATHWAY	0.804277	0.66	713	1
KEGG_ALZHEIMERS_DISEASE	0.909904	0.661	714	1
BIOCARTA_IL1R_PATHWAY	0.829651	0.661	714	1
BIOCARTA_PTC1_PATHWAY	0.769477	0.662	716	1
KEGG_HEDGEHOG_SIGNALING_PATHWAY	0.858264	0.663	717	1
PID_PLK1_PATHWAY	0.844477	0.663	717	1
REACTOME_LOSS_OF_NLP_FROM_MITOTIC_CENTROSOMES	0.858181	0.664	719	1
PID_ECADHERIN_NASCENTAJ_PATHWAY	0.829132	0.665	720	1
BIOCARTA_MTOR_PATHWAY	0.80353	0.665	720	1
REACTOME_INCRETIN_SYNTHESIS_SECRETION_AND_INACTIVATION	0.768978	0.667	722	1
REACTOME_TRANSFERRIN_ENDOCYTOSIS_AND_RECYCLING	0.802243	0.668	723	1
REACTOME_GLUCOSE_TRANSPORT	0.828551	0.669	724	1
KEGG_PARKINSONS_DISEASE	0.885341	0.669	724	1
REACTOME_IL_6_SIGNALING	0.76848	0.67	726	1
KEGG_LYSOSOME	0.897052	0.67	726	1
PID_TGFBRPATHWAY	0.857558	0.67	726	1
REACTOME_HIV_LIFE_CYCLE	0.896844	0.672	729	1
REACTOME_CS_DS_DEGRADATION	0.768065	0.676	730	1
BIOCARTA_RHO_PATHWAY	0.827201	0.679	731	1
PID_RAS_PATHWAY	0.827076	0.679	731	1
REACTOME_TRANSPORT_TO_THE_GOLGI_AND_SUBSEQUENT_MODIFICATION	0.827076	0.679	731	1
PID_IL2_STAT5PATHWAY	0.826703	0.681	734	1
KEGG_PROTEIN_EXPORT	0.800831	0.682	735	1
BIOCARTA_IL2_PATHWAY	0.800872	0.682	735	1
REACTOME_POST_TRANSLATIONAL_MODIFICATION_SYNTHESIS_OF_GPI_ANCHORED_PROTEINS	0.800706	0.682	735	1
REACTOME_OXYGEN_DEPENDENT_PROLINE_HYDROXYLATION_OF_HYPOXIA_INDUCIBLE_FACTOR_ALPHA	0.766902	0.682	735	1
PID_AVB3_INTEGRIN_PATHWAY	0.884552	0.683	739	1
REACTOME_HORMONE_LIGAND_BINDING_RECEPTORS	0.688289	0.683	739	1
REACTOME_ABACAVIR_TRANSPORT_AND_METABOLISM	0.687168	0.686	741	1
PID_P53DOWNSTREAMPATHWAY	0.908762	0.687	742	1
REACTOME_UNWINDING_OF_DNA	0.766404	0.691	743	1
PID_ARF_3PATHWAY	0.766238	0.691	743	1
REACTOME_PLATELET_HOMEOSTASIS	0.869892	0.692	745	1
BIOCARTA_IL3_PATHWAY	0.765822	0.692	745	1
BIOCARTA_NUCLEARRS_PATHWAY	0.765656	0.693	747	1
REACTOME_REGULATION_OF_INSULIN_SECRETION_BY_GLUCAGON_LIKE_PEPTIDE1	0.825457	0.694	748	1
PID_CD40_PATHWAY	0.825415	0.694	748	1
KEGG_GLYCOSPHINGOLIPID_BIOSYNTHESIS_GLOBO_SERIES	0.765324	0.695	750	1
REACTOME_BOTULINUM_NEUROTOXICITY	0.764992	0.695	750	1
PID_LIS1PATHWAY	0.799315	0.695	750	1
REACTOME_SYNTHESIS_OF_GLYCOSYLPHOSPHATIDYLINOSITOL_GPI	0.765075	0.695	750	1
BIOCARTA_SHH_PATHWAY	0.764992	0.695	750	1
REACTOME_INHIBITION_OF_VOLTAGE_GATED_CA2_CHANNELS_VIA_GBETA_GAMMA_SUBUNITS	0.799252	0.695	750	1
REACTOME_EICOSANOID_LIGAND_BINDING_RECEPTORS	0.764909	0.695	750	1
REACTOME_MRNA_SPLICING	0.88343	0.696	757	1
BIOCARTA_NFKB_PATHWAY	0.799003	0.697	758	1
BIOCARTA_CARM1_PATHWAY	0.764701	0.698	759	1
REACTOME_GLYCOLYSIS	0.798505	0.698	759	1
REACTOME_PTM_GAMMA_CARBOXYLATION_HYPUSINE_FORMATION_AND_ARYLSULFATASE_ACTIVATION	0.798463	0.698	759	1
REACTOME_REGULATION_OF_GLUCOKINASE_BY_GLUCOKINASE_REGULATORY_PROTEIN	0.798754	0.698	759	1
REACTOME_G1_PHASE	0.825042	0.698	759	1
REACTOME_SLBP_DEPENDENT_PROCESSING_OF_REPLICATION_DEPENDENT_HISTONE_PRE_MRNAS	0.683472	0.701	764	1
REACTOME_BRANCHED_CHAIN_AMINO_ACID_CATABOLISM	0.763912	0.704	765	1
PID_RAC1_REG_PATHWAY	0.839992	0.706	766	1
BIOCARTA_AT1R_PATHWAY	0.824294	0.706	766	1
REACTOME_REPAIR_SYNTHESIS_FOR_GAP_FILLING_BY_DNA_POL_IN_TC_NER	0.763787	0.707	768	1
REACTOME_COPI_MEDIATED_TRANSPORT	0.76358	0.707	768	1
PID_CDC42_REG_PATHWAY	0.824211	0.707	768	1
REACTOME_RECYCLING_OF_BILE_ACIDS_AND_SALTS	0.763206	0.708	771	1
REACTOME_KERATAN_SULFATE_DEGRADATION	0.763414	0.708	771	1
REACTOME_RNA_POL_II_PRE_TRANSCRIPTION_EVENTS	0.853738	0.708	771	1
REACTOME_O_LINKED_GLYCOSYLATION_OF_MUCINS	0.853696	0.709	774	1
PID_S1P_S1P2_PATHWAY	0.797716	0.709	774	1
PID_THROMBIN_PAR4_PATHWAY	0.762126	0.711	776	1
KEGG_GLYCINE_SERINE_AND_THREONINE_METABOLISM	0.82338	0.711	776	1
PID_VEGF_VEGFR_PATHWAY	0.681811	0.714	778	1
REACTOME_RESPIRATORY_ELECTRON_TRANSPORT	0.852741	0.714	778	1
BIOCARTA_NGF_PATHWAY	0.761628	0.714	778	1
KEGG_PROXIMAL_TUBULE_BICARBONATE_RECLAMATION	0.797052	0.714	778	1
KEGG_UBIQUITIN_MEDIATED_PROTEOLYSIS	0.908015	0.714	778	1
REACTOME_INTEGRATION_OF_ENERGY_METABOLISM	0.894767	0.716	783	1
PID_SYNDECAN_4_PATHWAY	0.822633	0.716	783	1
BIOCARTA_EPO_PATHWAY	0.796429	0.719	785	1
REACTOME_CYTOCHROME_P450_ARRANGED_BY_SUBSTRATE_TYPE	0.852076	0.721	786	1
BIOCARTA_RAC1_PATHWAY	0.796096	0.721	786	1
KEGG_HISTIDINE_METABOLISM	0.795764	0.723	788	1
KEGG_EPITHELIAL_CELL_SIGNALING_IN_HELICOBACTER_PYLORI_INFECTION	0.866944	0.723	788	1
BIOCARTA_P27_PATHWAY	0.759967	0.724	790	1
BIOCARTA_IL5_PATHWAY	0.678447	0.726	791	1
REACTOME_INWARDLY_RECTIFYING_K_CHANNELS	0.795141	0.727	792	1
KEGG_RNA_POLYMERASE	0.794975	0.727	792	1
REACTOME_THROMBOXANE_SIGNALLING_THROUGH_TP_RECEPTOR	0.759468	0.728	794	1
KEGG_NOD_LIKE_RECEPTOR_SIGNALING_PATHWAY	0.851495	0.728	794	1
REACTOME_METABOLISM_OF_STEROID_HORMONES_AND_VITAMINS_A_AND_D	0.821595	0.729	796	1
BIOCARTA_FMLP_PATHWAY	0.821719	0.729	796	1
BIOCARTA_EIF_PATHWAY	0.759261	0.731	798	1
REACTOME_GLYCEROPHOSPHOLIPID_BIOSYNTHESIS	0.881063	0.731	798	1
BIOCARTA_ERYTH_PATHWAY	0.759178	0.732	800	1
KEGG_T_CELL_RECEPTOR_SIGNALING_PATHWAY	0.893355	0.733	801	1
ST_WNT_CA2_CYCLIC_GMP_PATHWAY	0.793854	0.734	802	1
REACTOME_SHC1_EVENTS_IN_EGFR_SIGNALING	0.758929	0.734	802	1
REACTOME_NOTCH_HLH_TRANSCRIPTION_PATHWAY	0.758783	0.735	804	1
REACTOME_INFLUENZA_VIRAL_RNA_TRANSCRIPTION_AND_REPLICATION	0.88044	0.74	805	1
REACTOME_LATE_PHASE_OF_HIV_LIFE_CYCLE	0.880523	0.74	805	1
REACTOME_MICRORNA_MIRNA_BIOGENESIS	0.793272	0.74	805	1
KEGG_PROGESTERONE_MEDIATED_OOCYTE_MATURATION	0.880482	0.74	805	1
REACTOME_INFLAMMASOMES	0.757766	0.741	809	1
KEGG_FOLATE_BIOSYNTHESIS	0.757267	0.742	810	1
REACTOME_ETHANOL_OXIDATION	0.673422	0.742	810	1
REACTOME_ERKS_ARE_INACTIVATED	0.757392	0.742	810	1
PID_AMB2_NEUTROPHILS_PATHWAY	0.835714	0.743	813	1
REACTOME_CYCLIN_A_B1_ASSOCIATED_EVENTS_DURING_G2_M_TRANSITION	0.756645	0.743	813	1
SA_REG_CASCADE_OF_CYCLIN_EXPR	0.755814	0.746	815	1
REACTOME_INTERACTION_BETWEEN_L1_AND_ANKYRINS	0.792733	0.748	816	1
REACTOME_METABOLISM_OF_MRNA	0.91603	0.748	816	1
PID_INTEGRIN4_PATHWAY	0.755565	0.748	816	1
REACTOME_TRIF_MEDIATED_TLR3_SIGNALING	0.864348	0.748	816	1
KEGG_ACUTE_MYELOID_LEUKEMIA	0.864265	0.748	816	1
BIOCARTA_41BB_PATHWAY	0.755648	0.748	816	1
REACTOME_INSULIN_RECEPTOR_RECYCLING	0.7924	0.75	822	1
REACTOME_NFKB_ACTIVATION_THROUGH_FADD_RIP1_PATHWAY_MEDIATED_BY_CASPASE_8_AND10	0.755482	0.75	822	1
PID_ECADHERIN_KERATINOCYTE_PATHWAY	0.792359	0.75	822	1
PID_RHODOPSIN_PATHWAY	0.792234	0.75	822	1
REACTOME_G_PROTEIN_BETA_GAMMA_SIGNALLING	0.792276	0.75	822	1
REACTOME_RNA_POL_II_TRANSCRIPTION_PRE_INITIATION_AND_PROMOTER_OPENING	0.819145	0.751	827	1
PID_ERBB1_INTERNALIZATION_PATHWAY	0.83451	0.751	827	1
REACTOME_PI_METABOLISM	0.849086	0.752	829	1
PID_GMCSF_PATHWAY	0.818812	0.752	829	1
PID_ANTHRAXPATHWAY	0.754942	0.753	831	1
REACTOME_PROTEOLYTIC_CLEAVAGE_OF_SNARE_COMPLEX_PROTEINS	0.754568	0.755	832	1
BIOCARTA_AHSP_PATHWAY	0.754402	0.755	832	1
BIOCARTA_SKP2E2F_PATHWAY	0.754527	0.755	832	1
REACTOME_HYALURONAN_METABOLISM	0.754319	0.755	832	1
BIOCARTA_D4GDI_PATHWAY	0.753945	0.755	832	1
BIOCARTA_PYK2_PATHWAY	0.791487	0.756	837	1
REACTOME_DSCAM_INTERACTIONS	0.753738	0.756	837	1
KEGG_RIG_I_LIKE_RECEPTOR_SIGNALING_PATHWAY	0.863787	0.756	837	1
REACTOME_SIGNALING_BY_BMP	0.790635	0.758	840	1
REACTOME_ION_TRANSPORT_BY_P_TYPE_ATPASES	0.817525	0.758	840	1
KEGG_CITRATE_CYCLE_TCA_CYCLE	0.817483	0.758	840	1
KEGG_OOCYTE_MEIOSIS	0.891404	0.758	840	1
PID_ERB_GENOMIC_PATHWAY	0.753405	0.759	844	1
REACTOME_PLATELET_AGGREGATION_PLUG_FORMATION	0.817276	0.759	844	1
BIOCARTA_TPO_PATHWAY	0.790448	0.76	846	1
REACTOME_INSULIN_SYNTHESIS_AND_PROCESSING	0.752949	0.761	847	1
PID_IL12_STAT4PATHWAY	0.816528	0.763	848	1
PID_TRKRPATHWAY	0.863123	0.764	849	1
REACTOME_TAK1_ACTIVATES_NFKB_BY_PHOSPHORYLATION_AND_ACTIVATION_OF_IKKS_COMPLEX	0.789909	0.766	850	1
REACTOME_RNA_POL_III_TRANSCRIPTION	0.81603	0.766	850	1
PID_ILK_PATHWAY	0.83314	0.768	852	1
REACTOME_SHC_MEDIATED_SIGNALLING	0.752201	0.768	852	1
REACTOME_PURINE_CATABOLISM	0.667525	0.768	852	1
BIOCARTA_PLCE_PATHWAY	0.752118	0.768	852	1
REACTOME_JNK_C_JUN_KINASES_PHOSPHORYLATION_AND_ACTIVATION_MEDIATED_BY_ACTIVATED_HUMAN_TAK1	0.751952	0.769	856	1
KEGG_JAK_STAT_SIGNALING_PATHWAY	0.904153	0.77	857	1
PID_NOTCH_PATHWAY	0.862666	0.77	857	1
PID_AVB3_OPN_PATHWAY	0.814826	0.771	859	1
KEGG_FC_GAMMA_R_MEDIATED_PHAGOCYTOSIS	0.877824	0.771	859	1
KEGG_BASAL_TRANSCRIPTION_FACTORS	0.814826	0.771	859	1
REACTOME_ROLE_OF_SECOND_MESSENGERS_IN_NETRIN1_SIGNALING	0.665033	0.776	862	1
PID_ARF6DOWNSTREAMPATHWAY	0.750332	0.778	863	1
PID_S1P_S1P1_PATHWAY	0.788684	0.778	863	1
REACTOME_SIGNALING_BY_HIPPO	0.750457	0.778	863	1
PID_WNT_NONCANONICAL_PATHWAY	0.813372	0.778	863	1
BIOCARTA_IL17_PATHWAY	0.750332	0.778	863	1
PID_ARF6_TRAFFICKINGPATHWAY	0.846491	0.778	863	1
BIOCARTA_CCR5_PATHWAY	0.750249	0.779	869	1
REACTOME_DIABETES_PATHWAYS	0.903613	0.779	869	1
REACTOME_REGULATION_OF_KIT_SIGNALING	0.749875	0.781	871	1
PID_LYSOPHOSPHOLIPID_PATHWAY	0.861794	0.782	872	1
PID_TCRCALCIUMPATHWAY	0.787645	0.782	872	1
PID_ARF6_PATHWAY	0.812209	0.784	874	1
REACTOME_TRANSPORT_OF_GLUCOSE_AND_OTHER_SUGARS_BILE_SALTS_AND_ORGANIC_ACIDS_METAL_IONS_AND_AMINE_COMPOUNDS	0.87691	0.785	875	1
REACTOME_TRAFFICKING_OF_AMPA_RECEPTORS	0.787209	0.787	876	1
REACTOME_P75NTR_RECRUITS_SIGNALLING_COMPLEXES	0.748879	0.787	876	1
BIOCARTA_RARRXR_PATHWAY	0.748754	0.788	878	1
REACTOME_LATENT_INFECTION_OF_HOMO_SAPIENS_WITH_MYCOBACTERIUM_TUBERCULOSIS	0.811379	0.79	879	1
BIOCARTA_FAS_PATHWAY	0.81142	0.79	879	1
REACTOME_P75_NTR_RECEPTOR_MEDIATED_SIGNALLING	0.876246	0.79	879	1
REACTOME_REGULATION_OF_INSULIN_SECRETION	0.876537	0.79	879	1
BIOCARTA_BCR_PATHWAY	0.811296	0.79	879	1
REACTOME_NONSENSE_MEDIATED_DECAY_ENHANCED_BY_THE_EXON_JUNCTION_COMPLEX	0.876412	0.79	879	1
KEGG_ASCORBATE_AND_ALDARATE_METABOLISM	0.747218	0.791	885	1
KEGG_RENIN_ANGIOTENSIN_SYSTEM	0.748007	0.791	885	1
REACTOME_IKK_COMPLEX_RECRUITMENT_MEDIATED_BY_RIP1	0.747176	0.791	885	1
KEGG_NUCLEOTIDE_EXCISION_REPAIR	0.830897	0.791	885	1
REACTOME_IMMUNE_SYSTEM	0.946512	0.792	889	1
KEGG_LONG_TERM_POTENTIATION	0.860091	0.792	889	1
REACTOME_ANTIVIRAL_MECHANISM_BY_IFN_STIMULATED_GENES	0.859842	0.793	891	1
PID_AURORA_B_PATHWAY	0.810486	0.796	892	1
PID_RHOA_REG_PATHWAY	0.8299	0.797	893	1
KEGG_PATHOGENIC_ESCHERICHIA_COLI_INFECTION	0.844435	0.797	893	1
REACTOME_MYD88_MAL_CASCADE_INITIATED_ON_PLASMA_MEMBRANE	0.875457	0.798	895	1
KEGG_HEMATOPOIETIC_CELL_LINEAGE	0.875374	0.798	895	1
REACTOME_PHASE1_FUNCTIONALIZATION_OF_COMPOUNDS	0.859178	0.799	897	1
REACTOME_SMAD2_SMAD3_SMAD4_HETEROTRIMER_REGULATES_TRANSCRIPTION	0.785465	0.799	897	1
REACTOME_ACTIVATION_OF_RAC	0.745224	0.8	899	1
REACTOME_UNFOLDED_PROTEIN_RESPONSE	0.858721	0.8	899	1
PID_RHOA_PATHWAY	0.829651	0.801	901	1
REACTOME_NEGATIVE_REGULATORS_OF_RIG_I_MDA5_SIGNALING	0.784136	0.804	902	1
REACTOME_METABOLISM_OF_NON_CODING_RNA	0.828841	0.804	902	1
PID_THROMBIN_PAR1_PATHWAY	0.828904	0.804	902	1
ST_GA12_PATHWAY	0.784012	0.805	905	1
REACTOME_APOPTOTIC_CLEAVAGE_OF_CELL_ADHESION_PROTEINS	0.744809	0.805	905	1
REACTOME_PROCESSING_OF_INTRONLESS_PRE_MRNAS	0.744477	0.807	907	1
KEGG_ONE_CARBON_POOL_BY_FOLATE	0.744186	0.808	908	1
REACTOME_SEMA3A_PLEXIN_REPULSION_SIGNALING_BY_INHIBITING_INTEGRIN_ADHESION	0.743023	0.809	909	1
REACTOME_SYNTHESIS_OF_PE	0.743978	0.809	909	1
REACTOME_PLATELET_CALCIUM_HOMEOSTASIS	0.743023	0.809	909	1
BIOCARTA_LAIR_PATHWAY	0.743978	0.809	909	1
REACTOME_GAP_JUNCTION_ASSEMBLY	0.743605	0.809	909	1
REACTOME_DEADENYLATION_OF_MRNA	0.74294	0.809	909	1
PID_ALK2PATHWAY	0.743771	0.809	909	1
BIOCARTA_PARKIN_PATHWAY	0.742649	0.81	916	1
REACTOME_DESTABILIZATION_OF_MRNA_BY_TRISTETRAPROLIN_TTP	0.742857	0.81	916	1
REACTOME_ADP_SIGNALLING_THROUGH_P2RY12	0.742234	0.811	918	1
REACTOME_GAP_JUNCTION_TRAFFICKING	0.783098	0.812	919	1
REACTOME_POST_TRANSLATIONAL_PROTEIN_MODIFICATION	0.912998	0.813	920	1
REACTOME_APOPTOSIS_INDUCED_DNA_FRAGMENTATION	0.742027	0.814	921	1
REACTOME_ANTIGEN_ACTIVATES_B_CELL_RECEPTOR_LEADING_TO_GENERATION_OF_SECOND_MESSENGERS	0.806561	0.82	922	1
REACTOME_PROCESSIVE_SYNTHESIS_ON_THE_LAGGING_STRAND	0.741528	0.82	922	1
BIOCARTA_IL6_PATHWAY	0.782143	0.821	924	1
REACTOME_FORMATION_OF_TUBULIN_FOLDING_INTERMEDIATES_BY_CCT_TRIC	0.741404	0.821	924	1
KEGG_VIRAL_MYOCARDITIS	0.856561	0.821	924	1
REACTOME_PEPTIDE_CHAIN_ELONGATION	0.856561	0.821	924	1
REACTOME_XENOBIOTICS	0.741238	0.823	928	1
KEGG_LEUKOCYTE_TRANSENDOTHELIAL_MIGRATION	0.886047	0.823	928	1
PID_SYNDECAN_1_PATHWAY	0.84076	0.827	930	1
KEGG_OXIDATIVE_PHOSPHORYLATION	0.885548	0.827	930	1
REACTOME_RECRUITMENT_OF_MITOTIC_CENTROSOME_PROTEINS_AND_COMPLEXES	0.855731	0.828	932	1
PID_PRLSIGNALINGEVENTSPATHWAY	0.780606	0.828	932	1
BIOCARTA_GH_PATHWAY	0.805149	0.829	934	1
BIOCARTA_CASPASE_PATHWAY	0.780191	0.829	934	1
PID_MYC_PATHWAY	0.780066	0.83	936	1
REACTOME_MRNA_3_END_PROCESSING	0.78015	0.83	936	1
REACTOME_HEPARAN_SULFATE_HEPARIN_HS_GAG_METABOLISM	0.825062	0.831	938	1
REACTOME_ACTIVATION_OF_IRF3_IRF7_MEDIATED_BY_TBK1_IKK_EPSILON	0.740158	0.831	938	1
REACTOME_SYNTHESIS_SECRETION_AND_INACTIVATION_OF_GIP	0.740033	0.833	940	1
ST_T_CELL_SIGNAL_TRANSDUCTION	0.824211	0.833	940	1
REACTOME_SIGNALING_BY_TGF_BETA_RECEPTOR_COMPLEX	0.854298	0.835	942	1
REACTOME_E2F_ENABLED_INHIBITION_OF_PRE_REPLICATION_COMPLEX_FORMATION	0.648858	0.835	942	1
REACTOME_NCAM1_INTERACTIONS	0.823796	0.836	944	1
REACTOME_MRNA_DECAY_BY_3_TO_5_EXORIBONUCLEASE	0.648671	0.836	944	1
BIOCARTA_VEGF_PATHWAY	0.804111	0.837	946	1
REACTOME_GLUCAGON_TYPE_LIGAND_RECEPTORS	0.778779	0.837	946	1
PID_EPHRINBREVPATHWAY	0.803779	0.839	948	1
BIOCARTA_STATHMIN_PATHWAY	0.739327	0.84	949	1
PID_NFAT_TFPATHWAY	0.823256	0.84	949	1
ST_G_ALPHA_I_PATHWAY	0.823339	0.84	949	1
REACTOME_METABOLISM_OF_LIPIDS_AND_LIPOPROTEINS	0.944934	0.84	949	1
REACTOME_PLATELET_ADHESION_TO_EXPOSED_COLLAGEN	0.738538	0.841	953	1
REACTOME_IRAK1_RECRUITS_IKK_COMPLEX	0.738414	0.841	953	1
PID_EPHA2_FWDPATHWAY	0.738331	0.841	953	1
REACTOME_TRANSPORT_OF_MATURE_MRNA_DERIVED_FROM_AN_INTRONLESS_TRANSCRIPT	0.803447	0.841	953	1
BIOCARTA_AKAP95_PATHWAY	0.738164	0.842	957	1
REACTOME_MRNA_PROCESSING	0.89946	0.842	957	1
KEGG_PORPHYRIN_AND_CHLOROPHYLL_METABOLISM	0.803364	0.843	959	1
REACTOME_TRAFFICKING_AND_PROCESSING_OF_ENDOSOMAL_TLR	0.73804	0.844	960	1
KEGG_CARDIAC_MUSCLE_CONTRACTION	0.853364	0.844	960	1
KEGG_RIBOSOME	0.853405	0.844	960	1
REACTOME_ENDOGENOUS_STEROLS	0.737292	0.845	963	1
REACTOME_RESOLUTION_OF_AP_SITES_VIA_THE_SINGLE_NUCLEOTIDE_REPLACEMENT_PATHWAY	0.736379	0.845	963	1
REACTOME_ION_CHANNEL_TRANSPORT	0.837583	0.845	963	1
REACTOME_TRANSMEMBRANE_TRANSPORT_OF_SMALL_MOLECULES	0.944726	0.845	963	1
REACTOME_TRAF6_MEDIATED_IRF7_ACTIVATION_IN_TLR7_8_OR_9_SIGNALING	0.736296	0.845	963	1
REACTOME_KINESINS	0.777201	0.845	963	1
REACTOME_TRANSPORT_OF_INORGANIC_CATIONS_ANIONS_AND_AMINO_ACIDS_OLIGOPEPTIDES	0.871096	0.846	969	1
REACTOME_GLYCOGEN_BREAKDOWN_GLYCOGENOLYSIS	0.735673	0.847	970	1
REACTOME_MEIOSIS	0.88343	0.847	970	1
ST_PHOSPHOINOSITIDE_3_KINASE_PATHWAY	0.802658	0.847	970	1
REACTOME_CELL_CELL_COMMUNICATION	0.88343	0.847	970	1
PID_HDAC_CLASSI_PATHWAY	0.85218	0.848	974	1
REACTOME_GLYCOSAMINOGLYCAN_METABOLISM	0.883181	0.849	975	1
REACTOME_PROCESSING_OF_CAPPED_INTRONLESS_PRE_MRNA	0.775748	0.851	976	1
REACTOME_UNBLOCKING_OF_NMDA_RECEPTOR_GLUTAMATE_BINDING_AND_ACTIVATION	0.73505	0.851	976	1
REACTOME_FANCONI_ANEMIA_PATHWAY	0.776163	0.851	976	1
REACTOME_DEADENYLATION_DEPENDENT_MRNA_DECAY	0.821678	0.852	979	1
KEGG_PRION_DISEASES	0.80162	0.853	980	1
BIOCARTA_CFTR_PATHWAY	0.734635	0.853	980	1
KEGG_TOLL_LIKE_RECEPTOR_SIGNALING_PATHWAY	0.882932	0.853	980	1
REACTOME_TRNA_AMINOACYLATION	0.821574	0.853	980	1
PID_INSULIN_PATHWAY	0.821512	0.853	980	1
PID_TOLL_ENDOGENOUS_PATHWAY	0.774917	0.854	985	1
BIOCARTA_FCER1_PATHWAY	0.821179	0.854	985	1
KEGG_STEROID_BIOSYNTHESIS	0.734427	0.855	987	1
REACTOME_REGULATION_OF_BETA_CELL_DEVELOPMENT	0.773962	0.855	987	1
BIOCARTA_INSULIN_PATHWAY	0.773588	0.857	989	1
BIOCARTA_LECTIN_PATHWAY	0.73314	0.858	990	1
REACTOME_ASSOCIATION_OF_TRIC_CCT_WITH_TARGET_PROTEINS_DURING_BIOSYNTHESIS	0.772965	0.859	991	1
REACTOME_A_TETRASACCHARIDE_LINKER_SEQUENCE_IS_REQUIRED_FOR_GAG_SYNTHESIS	0.772633	0.859	991	1
REACTOME_RETROGRADE_NEUROTROPHIN_SIGNALLING	0.731977	0.861	993	1
REACTOME_CLASS_B_2_SECRETIN_FAMILY_RECEPTORS	0.869103	0.863	994	1
REACTOME_PREFOLDIN_MEDIATED_TRANSFER_OF_SUBSTRATE_TO_CCT_TRIC	0.770889	0.864	995	1
REACTOME_AMINO_ACID_TRANSPORT_ACROSS_THE_PLASMA_MEMBRANE	0.771346	0.864	995	1
REACTOME_BASIGIN_INTERACTIONS	0.771429	0.864	995	1
PID_CMYB_PATHWAY	0.86848	0.864	995	1
REACTOME_DOWNREGULATION_OF_TGF_BETA_RECEPTOR_SIGNALING	0.771553	0.864	995	1
BIOCARTA_EGF_PATHWAY	0.799086	0.865	1000	1
REACTOME_RECYCLING_PATHWAY_OF_L1	0.770723	0.865	1000	1
BIOCARTA_COMP_PATHWAY	0.730648	0.865	1000	1
REACTOME_CHEMOKINE_RECEPTORS_BIND_CHEMOKINES	0.819061	0.866	1003	1
REACTOME_ENDOSOMAL_VACUOLAR_PATHWAY	0.635382	0.867	1004	1
REACTOME_INHIBITION_OF_INSULIN_SECRETION_BY_ADRENALINE_NORADRENALINE	0.769228	0.87	1005	1
BIOCARTA_PDGF_PATHWAY	0.797841	0.87	1005	1
REACTOME_PLATELET_ACTIVATION_SIGNALING_AND_AGGREGATION	0.909344	0.872	1007	1
REACTOME_G_ALPHA1213_SIGNALLING_EVENTS	0.849294	0.872	1007	1
REACTOME_IL_2_SIGNALING	0.818023	0.873	1009	1
REACTOME_GLOBAL_GENOMIC_NER_GG_NER	0.797135	0.874	1010	1
REACTOME_CLEAVAGE_OF_GROWING_TRANSCRIPT_IN_THE_TERMINATION_REGION_	0.797259	0.874	1010	1
REACTOME_BINDING_AND_ENTRY_OF_HIV_VIRION	0.484552	0.874	1010	1
PID_IL6_7PATHWAY	0.817691	0.876	1013	1
REACTOME_SYNTHESIS_OF_PIPS_AT_THE_PLASMA_MEMBRANE	0.796968	0.877	1014	1
REACTOME_PROSTACYCLIN_SIGNALLING_THROUGH_PROSTACYCLIN_RECEPTOR	0.72799	0.878	1015	1
BIOCARTA_AKAP13_PATHWAY	0.728281	0.878	1015	1
REACTOME_L1CAM_INTERACTIONS	0.86686	0.879	1017	1
REACTOME_NEF_MEDIATED_DOWNREGULATION_OF_MHC_CLASS_I_COMPLEX_CELL_SURFACE_EXPRESSION	0.632184	0.879	1017	1
REACTOME_MITOTIC_G2_G2_M_PHASES	0.848588	0.88	1019	1
PID_IL5_PATHWAY	0.727741	0.881	1020	1
REACTOME_DEGRADATION_OF_THE_EXTRACELLULAR_MATRIX	0.765407	0.884	1021	1
REACTOME_SIGNALING_BY_ACTIVATED_POINT_MUTANTS_OF_FGFR1	0.629693	0.884	1021	1
REACTOME_CELL_CELL_JUNCTION_ORGANIZATION	0.830897	0.885	1023	1
KEGG_REGULATION_OF_AUTOPHAGY	0.794934	0.886	1024	1
BIOCARTA_GPCR_PATHWAY	0.794145	0.888	1025	1
REACTOME_ADAPTIVE_IMMUNE_SYSTEM	0.943189	0.888	1025	1
REACTOME_THE_ROLE_OF_NEF_IN_HIV1_REPLICATION_AND_DISEASE_PATHOGENESIS	0.763704	0.889	1027	1
REACTOME_P75NTR_SIGNALS_VIA_NFKB	0.726827	0.89	1028	1
REACTOME_ANTIGEN_PRESENTATION_FOLDING_ASSEMBLY_AND_PEPTIDE_LOADING_OF_CLASS_I_MHC	0.763663	0.89	1028	1
REACTOME_SIGNAL_AMPLIFICATION	0.763642	0.89	1028	1
KEGG_STEROID_HORMONE_BIOSYNTHESIS	0.829651	0.89	1028	1
REACTOME_TELOMERE_MAINTENANCE	0.84647	0.891	1032	1
REACTOME_PYRIMIDINE_CATABOLISM	0.726537	0.892	1033	1
KEGG_BASE_EXCISION_REPAIR	0.793439	0.892	1033	1
KEGG_HUNTINGTONS_DISEASE	0.90706	0.892	1033	1
REACTOME_TANDEM_PORE_DOMAIN_POTASSIUM_CHANNELS	0.726453	0.893	1036	1
PID_PI3KCIPATHWAY	0.815282	0.893	1036	1
REACTOME_PROCESSING_OF_CAPPED_INTRON_CONTAINING_PRE_MRNA	0.895515	0.893	1036	1
KEGG_MAPK_SIGNALING_PATHWAY	0.942774	0.894	1039	1
BIOCARTA_CELL2CELL_PATHWAY	0.726204	0.894	1039	1
REACTOME_NUCLEOTIDE_EXCISION_REPAIR	0.814452	0.895	1041	1
REACTOME_RNA_POL_I_RNA_POL_III_AND_MITOCHONDRIAL_TRANSCRIPTION	0.878156	0.896	1042	1
PID_HDAC_CLASSIII_PATHWAY	0.761296	0.897	1043	1
BIOCARTA_IGF1_PATHWAY	0.761171	0.899	1044	1
REACTOME_NITRIC_OXIDE_STIMULATES_GUANYLATE_CYCLASE	0.760756	0.899	1044	1
REACTOME_MEMBRANE_TRAFFICKING	0.893771	0.9	1046	1
REACTOME_TCR_SIGNALING	0.826537	0.9	1046	1
REACTOME_RNA_POL_I_PROMOTER_OPENING	0.813331	0.901	1048	1
REACTOME_REGULATION_OF_THE_FANCONI_ANEMIA_PATHWAY	0.620556	0.901	1048	1
BIOCARTA_TID_PATHWAY	0.724958	0.902	1050	1
PID_NECTIN_PATHWAY	0.791653	0.902	1050	1
REACTOME_RNA_POL_I_TRANSCRIPTION_INITIATION	0.760382	0.902	1050	1
KEGG_BETA_ALANINE_METABOLISM	0.759925	0.903	1053	1
PID_INTEGRIN_CS_PATHWAY	0.759759	0.904	1054	1
PID_ERBB1_DOWNSTREAM_PATHWAY	0.87691	0.904	1054	1
REACTOME_CALNEXIN_CALRETICULIN_CYCLE	0.72363	0.904	1054	1
REACTOME_PACKAGING_OF_TELOMERE_ENDS	0.791404	0.908	1057	1
REACTOME_RNA_POL_I_TRANSCRIPTION_TERMINATION	0.722384	0.909	1058	1
REACTOME_SIGNALING_BY_CONSTITUTIVELY_ACTIVE_EGFR	0.722467	0.909	1058	1
REACTOME_FORMATION_OF_THE_HIV1_EARLY_ELONGATION_COMPLEX	0.758389	0.91	1060	1
BIOCARTA_MCALPAIN_PATHWAY	0.757683	0.911	1061	1
PID_INTEGRIN_A4B1_PATHWAY	0.79049	0.913	1062	1
REACTOME_COMPLEMENT_CASCADE	0.756977	0.915	1063	1
ST_JAK_STAT_PATHWAY	0.614286	0.916	1064	1
REACTOME_N_GLYCAN_TRIMMING_IN_THE_ER_AND_CALNEXIN_CALRETICULIN_CYCLE	0.719934	0.917	1065	1
REACTOME_OPSINS	0.612915	0.919	1066	1
KEGG_ECM_RECEPTOR_INTERACTION	0.860299	0.919	1066	1
PID_NFKAPPABATYPICALPATHWAY	0.719145	0.921	1068	1
REACTOME_REVERSIBLE_HYDRATION_OF_CARBON_DIOXIDE	0.718978	0.921	1068	1
BIOCARTA_CLASSIC_PATHWAY	0.718729	0.921	1068	1
BIOCARTA_ARAP_PATHWAY	0.71794	0.923	1071	1
KEGG_VALINE_LEUCINE_AND_ISOLEUCINE_BIOSYNTHESIS	0.717151	0.924	1072	1
BIOCARTA_CDMAC_PATHWAY	0.716819	0.925	1073	1
REACTOME_RESOLUTION_OF_AP_SITES_VIA_THE_MULTIPLE_NUCLEOTIDE_PATCH_REPLACEMENT_PATHWAY	0.716736	0.925	1073	1
REACTOME_PLATELET_SENSITIZATION_BY_LDL	0.716736	0.925	1073	1
PID_PDGFRAPATHWAY	0.75436	0.926	1076	1
REACTOME_SYNTHESIS_OF_PA	0.753904	0.927	1077	1
REACTOME_G_PROTEIN_ACTIVATION	0.753571	0.927	1077	1
KEGG_TIGHT_JUNCTION	0.890532	0.929	1079	1
REACTOME_TRAF3_DEPENDENT_IRF_ACTIVATION_PATHWAY	0.713912	0.93	1080	1
BIOCARTA_SRCRPTP_PATHWAY	0.713621	0.93	1080	1
REACTOME_CELL_EXTRACELLULAR_MATRIX_INTERACTIONS	0.712874	0.931	1082	1
KEGG_ETHER_LIPID_METABOLISM	0.783596	0.932	1083	1
REACTOME_MITOCHONDRIAL_FATTY_ACID_BETA_OXIDATION	0.7125	0.933	1084	1
REACTOME_SIGNAL_REGULATORY_PROTEIN_SIRP_FAMILY_INTERACTIONS	0.711711	0.933	1084	1
KEGG_CELL_CYCLE	0.889535	0.933	1084	1
REACTOME_BASE_EXCISION_REPAIR	0.711794	0.933	1084	1
REACTOME_GAP_JUNCTION_DEGRADATION	0.710631	0.934	1088	1
REACTOME_RNA_POL_II_TRANSCRIPTION	0.857973	0.934	1088	1
REACTOME_SHC1_EVENTS_IN_ERBB4_SIGNALING	0.751038	0.934	1088	1
KEGG_LONG_TERM_DEPRESSION	0.836628	0.935	1091	1
BIOCARTA_ACE2_PATHWAY	0.709842	0.935	1091	1
PID_TCRRASPATHWAY	0.709925	0.935	1091	1
REACTOME_MTORC1_MEDIATED_SIGNALLING	0.70951	0.935	1091	1
KEGG_MATURITY_ONSET_DIABETES_OF_THE_YOUNG	0.750374	0.936	1095	1
BIOCARTA_CCR3_PATHWAY	0.750332	0.936	1095	1
REACTOME_BILE_SALT_AND_ORGANIC_ANION_SLC_TRANSPORTERS	0.708098	0.937	1097	1
BIOCARTA_PAR1_PATHWAY	0.781645	0.937	1097	1
REACTOME_ACTIVATED_TAK1_MEDIATES_P38_MAPK_ACTIVATION	0.708056	0.937	1097	1
REACTOME_DNA_REPAIR	0.870889	0.939	1100	1
REACTOME_CLASS_C_3_METABOTROPIC_GLUTAMATE_PHEROMONE_RECEPTORS	0.706645	0.942	1101	1
REACTOME_INHIBITION_OF_REPLICATION_INITIATION_OF_DAMAGED_DNA_BY_RB1_E2F1	0.706894	0.942	1101	1
PID_CXCR4_PATHWAY	0.870245	0.943	1103	1
REACTOME_CREATION_OF_C4_AND_C2_ACTIVATORS	0.599419	0.943	1103	1
REACTOME_SRP_DEPENDENT_COTRANSLATIONAL_PROTEIN_TARGETING_TO_MEMBRANE	0.855855	0.943	1103	1
PID_CONE_PATHWAY	0.74809	0.943	1103	1
PID_UPA_UPAR_PATHWAY	0.803654	0.945	1107	1
REACTOME_AMINE_COMPOUND_SLC_TRANSPORTERS	0.746802	0.945	1107	1
REACTOME_DIGESTION_OF_DIETARY_CARBOHYDRATE	0.598837	0.946	1109	1
REACTOME_TIGHT_JUNCTION_INTERACTIONS	0.746636	0.946	1109	1
REACTOME_GRB2_SOS_PROVIDES_LINKAGE_TO_MAPK_SIGNALING_FOR_INTERGRINS_	0.704236	0.946	1109	1
KEGG_ALDOSTERONE_REGULATED_SODIUM_REABSORPTION	0.803322	0.946	1109	1
REACTOME_GASTRIN_CREB_SIGNALLING_PATHWAY_VIA_PKC_AND_MAPK	0.899086	0.947	1113	1
REACTOME_FORMATION_OF_RNA_POL_II_ELONGATION_COMPLEX_	0.802533	0.948	1114	1
REACTOME_MITOTIC_PROMETAPHASE	0.854277	0.949	1115	1
REACTOME_N_GLYCAN_ANTENNAE_ELONGATION	0.703281	0.949	1115	1
REACTOME_ELONGATION_ARREST_AND_RECOVERY	0.777533	0.949	1115	1
PID_TCRJNKPATHWAY	0.70162	0.95	1118	1
KEGG_GNRH_SIGNALING_PATHWAY	0.867442	0.953	1119	1
PID_MET_PATHWAY	0.852658	0.953	1119	1
BIOCARTA_DREAM_PATHWAY	0.700997	0.953	1119	1
REACTOME_PURINE_SALVAGE	0.700748	0.953	1119	1
REACTOME_NEURONAL_SYSTEM	0.939659	0.954	1123	1
BIOCARTA_EIF2_PATHWAY	0.699709	0.955	1124	1
REACTOME_MHC_CLASS_II_ANTIGEN_PRESENTATION	0.851287	0.955	1124	1
REACTOME_TRANSPORT_OF_MATURE_TRANSCRIPT_TO_CYTOPLASM	0.798401	0.956	1126	1
REACTOME_ACYL_CHAIN_REMODELLING_OF_PG	0.69838	0.956	1126	1
REACTOME_NA_CL_DEPENDENT_NEUROTRANSMITTER_TRANSPORTERS	0.69863	0.956	1126	1
BIOCARTA_GABA_PATHWAY	0.699502	0.956	1126	1
REACTOME_SIGNALLING_BY_NGF	0.939306	0.957	1130	1
KEGG_DRUG_METABOLISM_OTHER_ENZYMES	0.798297	0.957	1130	1
BIOCARTA_MYOSIN_PATHWAY	0.772259	0.958	1132	1
KEGG_SPLICEOSOME	0.862874	0.959	1133	1
REACTOME_SIGNALING_BY_RHO_GTPASES	0.86331	0.959	1133	1
REACTOME_CELL_JUNCTION_ORGANIZATION	0.831146	0.959	1133	1
BIOCARTA_TRKA_PATHWAY	0.697757	0.959	1133	1
REACTOME_ELEVATION_OF_CYTOSOLIC_CA2_LEVELS	0.58044	0.961	1137	1
ST_STAT3_PATHWAY	0.69647	0.961	1137	1
REACTOME_IL_RECEPTOR_SHC_SIGNALING	0.739452	0.961	1137	1
KEGG_INTESTINAL_IMMUNE_NETWORK_FOR_IGA_PRODUCTION	0.770972	0.962	1140	1
PID_IL23PATHWAY	0.771138	0.962	1140	1
REACTOME_VIRAL_MESSENGER_RNA_SYNTHESIS	0.696013	0.962	1140	1
REACTOME_ABORTIVE_ELONGATION_OF_HIV1_TRANSCRIPT_IN_THE_ABSENCE_OF_TAT	0.738912	0.962	1140	1
REACTOME_3_UTR_MEDIATED_TRANSLATIONAL_REGULATION	0.849086	0.963	1144	1
SA_MMP_CYTOKINE_CONNECTION	0.694228	0.966	1145	1
REACTOME_FORMATION_OF_TRANSCRIPTION_COUPLED_NER_TC_NER_REPAIR_COMPLEX	0.737292	0.966	1145	1
PID_IL1PATHWAY	0.767857	0.967	1147	1
REACTOME_INTEGRIN_CELL_SURFACE_INTERACTIONS	0.845826	0.967	1147	1
REACTOME_POTASSIUM_CHANNELS	0.846885	0.967	1147	1
REACTOME_MITOCHONDRIAL_TRNA_AMINOACYLATION	0.736586	0.967	1147	1
REACTOME_GOLGI_ASSOCIATED_VESICLE_BIOGENESIS	0.808098	0.967	1147	1
REACTOME_CELL_CYCLE	0.93858	0.967	1147	1
KEGG_STARCH_AND_SUCROSE_METABOLISM	0.793688	0.968	1153	1
REACTOME_SYNTHESIS_SECRETION_AND_INACTIVATION_OF_GLP1	0.69211	0.968	1153	1
KEGG_MISMATCH_REPAIR	0.735631	0.969	1155	1
KEGG_AMINOACYL_TRNA_BIOSYNTHESIS	0.793065	0.969	1155	1
PID_ERBB1_RECEPTOR_PROXIMAL_PATHWAY	0.764992	0.97	1157	1
REACTOME_TRAF6_MEDIATED_IRF7_ACTIVATION	0.735299	0.97	1157	1
REACTOME_G_ALPHA_Q_SIGNALLING_EVENTS	0.895473	0.97	1157	1
KEGG_RIBOFLAVIN_METABOLISM	0.689784	0.97	1157	1
BIOCARTA_EPHA4_PATHWAY	0.688123	0.971	1161	1
REACTOME_RNA_POL_III_CHAIN_ELONGATION	0.687708	0.971	1161	1
REACTOME_RECEPTOR_LIGAND_BINDING_INITIATES_THE_SECOND_PROTEOLYTIC_CLEAVAGE_OF_NOTCH_RECEPTOR	0.688746	0.971	1161	1
REACTOME_RNA_POL_III_TRANSCRIPTION_TERMINATION	0.688995	0.971	1161	1
REACTOME_LYSOSOME_VESICLE_BIOGENESIS	0.734012	0.972	1165	1
BIOCARTA_FIBRINOLYSIS_PATHWAY	0.6875	0.972	1165	1
KEGG_FOCAL_ADHESION	0.937874	0.973	1167	1
KEGG_DORSO_VENTRAL_AXIS_FORMATION	0.73015	0.975	1168	1
REACTOME_ACTIVATION_OF_CHAPERONE_GENES_BY_XBP1S	0.788953	0.975	1168	1
KEGG_COMPLEMENT_AND_COAGULATION_CASCADES	0.826412	0.975	1168	1
REACTOME_RNA_POL_III_TRANSCRIPTION_INITIATION_FROM_TYPE_2_PROMOTER	0.732517	0.975	1168	1
REACTOME_MEIOTIC_SYNAPSIS	0.826038	0.976	1172	1
REACTOME_DOWNSTREAM_TCR_SIGNALING	0.760382	0.976	1172	1
PID_S1P_META_PATHWAY	0.728447	0.976	1172	1
REACTOME_PROTEIN_FOLDING	0.802076	0.977	1175	1
BIOCARTA_LYM_PATHWAY	0.684884	0.977	1175	1
REACTOME_INFLUENZA_LIFE_CYCLE	0.880772	0.978	1177	1
REACTOME_CHROMOSOME_MAINTENANCE	0.85544	0.978	1177	1
REACTOME_TRANSCRIPTION_COUPLED_NER_TC_NER	0.787043	0.979	1179	1
BIOCARTA_SET_PATHWAY	0.679236	0.98	1180	1
REACTOME_RNA_POL_I_TRANSCRIPTION	0.824792	0.98	1180	1
REACTOME_P130CAS_LINKAGE_TO_MAPK_SIGNALING_FOR_INTEGRINS	0.681022	0.98	1180	1
REACTOME_THE_NLRP3_INFLAMMASOME	0.681437	0.98	1180	1
REACTOME_COMMON_PATHWAY	0.679194	0.98	1180	1
REACTOME_G_BETA_GAMMA_SIGNALLING_THROUGH_PLC_BETA	0.679444	0.98	1180	1
BIOCARTA_CTL_PATHWAY	0.679111	0.98	1180	1
BIOCARTA_CARDIACEGF_PATHWAY	0.678322	0.98	1180	1
REACTOME_HS_GAG_BIOSYNTHESIS	0.726287	0.981	1188	1
REACTOME_MRNA_CAPPING	0.725581	0.981	1188	1
REACTOME_SEROTONIN_RECEPTORS	0.676121	0.983	1190	1
REACTOME_NUCLEOTIDE_LIKE_PURINERGIC_RECEPTORS	0.675955	0.983	1190	1
REACTOME_AMINO_ACID_AND_OLIGOPEPTIDE_SLC_TRANSPORTERS	0.785341	0.983	1190	1
KEGG_PENTOSE_AND_GLUCURONATE_INTERCONVERSIONS	0.722799	0.983	1190	1
BIOCARTA_SPPA_PATHWAY	0.722508	0.984	1194	1
REACTOME_ADP_SIGNALLING_THROUGH_P2RY1	0.718937	0.985	1195	1
REACTOME_SIGNALING_BY_GPCR	0.93613	0.985	1195	1
REACTOME_EGFR_DOWNREGULATION	0.719186	0.985	1195	1
BIOCARTA_RANKL_PATHWAY	0.674875	0.985	1195	1
PID_SHP2_PATHWAY	0.819892	0.986	1199	1
REACTOME_FORMATION_OF_FIBRIN_CLOT_CLOTTING_CASCADE	0.749336	0.986	1199	1
REACTOME_TRANSCRIPTION	0.890407	0.986	1199	1
REACTOME_AMYLOIDS	0.818688	0.987	1202	1
REACTOME_REGULATION_OF_IFNG_SIGNALING	0.673214	0.987	1202	1
KEGG_DRUG_METABOLISM_CYTOCHROME_P450	0.811545	0.988	1204	1
REACTOME_INTERFERON_ALPHA_BETA_SIGNALING	0.793272	0.988	1204	1
REACTOME_HIGHLY_CALCIUM_PERMEABLE_POSTSYNAPTIC_NICOTINIC_ACETYLCHOLINE_RECEPTORS	0.671055	0.988	1204	1
REACTOME_IRAK2_MEDIATED_ACTIVATION_OF_TAK1_COMPLEX_UPON_TLR7_8_OR_9_STIMULATION	0.527284	0.988	1204	1
BIOCARTA_ETC_PATHWAY	0.671179	0.988	1204	1
BIOCARTA_TCR_PATHWAY	0.778904	0.989	1209	1
REACTOME_ACYL_CHAIN_REMODELLING_OF_PC	0.71005	0.99	1210	1
BIOCARTA_PLATELETAPP_PATHWAY	0.668439	0.99	1210	1
REACTOME_METABOLISM_OF_CARBOHYDRATES	0.934302	0.991	1212	1
REACTOME_TRANS_GOLGI_NETWORK_VESICLE_BUDDING	0.80598	0.992	1213	1
REACTOME_SYNTHESIS_OF_PIPS_AT_THE_LATE_ENDOSOME_MEMBRANE	0.663123	0.992	1213	1
REACTOME_ACYL_CHAIN_REMODELLING_OF_PI	0.664826	0.992	1213	1
REACTOME_SYNTHESIS_SECRETION_AND_DEACYLATION_OF_GHRELIN	0.667027	0.992	1213	1
REACTOME_NFKB_IS_ACTIVATED_AND_SIGNALS_SURVIVAL	0.667608	0.992	1213	1
ST_ERK1_ERK2_MAPK_PATHWAY	0.735714	0.992	1213	1
REACTOME_P2Y_RECEPTORS	0.663164	0.992	1213	1
BIOCARTA_CYTOKINE_PATHWAY	0.665407	0.992	1213	1
BIOCARTA_AGPCR_PATHWAY	0.663455	0.992	1213	1
BIOCARTA_TH1TH2_PATHWAY	0.664743	0.992	1213	1
KEGG_SYSTEMIC_LUPUS_ERYTHEMATOSUS	0.846096	0.993	1223	1
REACTOME_VOLTAGE_GATED_POTASSIUM_CHANNELS	0.764493	0.994	1224	1
REACTOME_FORMATION_OF_THE_TERNARY_COMPLEX_AND_SUBSEQUENTLY_THE_43S_COMPLEX	0.764784	0.994	1224	1
REACTOME_COLLAGEN_FORMATION	0.79863	0.994	1224	1
REACTOME_FGFR2C_LIGAND_BINDING_AND_ACTIVATION	0.658929	0.994	1224	1
PID_IL12_2PATHWAY	0.800997	0.994	1224	1
REACTOME_PEPTIDE_HORMONE_BIOSYNTHESIS	0.656312	0.995	1229	1
REACTOME_SYNTHESIS_OF_PIPS_AT_THE_EARLY_ENDOSOME_MEMBRANE	0.655316	0.995	1229	1
KEGG_PRIMARY_IMMUNODEFICIENCY	0.724419	0.995	1229	1
REACTOME_TRAF6_MEDIATED_INDUCTION_OF_TAK1_COMPLEX	0.654236	0.995	1229	1
REACTOME_GLUCURONIDATION	0.654983	0.995	1229	1
REACTOME_PEPTIDE_LIGAND_BINDING_RECEPTORS	0.884552	0.996	1234	1
BIOCARTA_NKCELLS_PATHWAY	0.695764	0.996	1234	1
REACTOME_DEPOSITION_OF_NEW_CENPA_CONTAINING_NUCLEOSOMES_AT_THE_CENTROMERE	0.782517	0.996	1234	1
REACTOME_SIGNAL_TRANSDUCTION_BY_L1	0.719767	0.996	1234	1
KEGG_METABOLISM_OF_XENOBIOTICS_BY_CYTOCHROME_P450	0.791819	0.997	1238	1
BIOCARTA_TCAPOPTOSIS_PATHWAY	0.460714	0.997	1238	1
BIOCARTA_CTLA4_PATHWAY	0.651204	0.997	1238	1
PID_CD8TCRDOWNSTREAMPATHWAY	0.789203	0.997	1238	1
PID_NFKAPPABCANONICALPATHWAY	0.692733	0.997	1238	1
REACTOME_NEF_MEDIATES_DOWN_MODULATION_OF_CELL_SURFACE_RECEPTORS_BY_RECRUITING_THEM_TO_CLATHRIN_ADAPTERS	0.694269	0.997	1238	1
REACTOME_GLYCOPROTEIN_HORMONES	0.647591	0.998	1244	1
KEGG_LEISHMANIA_INFECTION	0.788829	0.998	1244	1
REACTOME_ORGANIC_CATION_ANION_ZWITTERION_TRANSPORT	0.646802	0.998	1244	1
BIOCARTA_AMI_PATHWAY	0.687375	0.998	1244	1
PID_INTEGRIN1_PATHWAY	0.785839	0.998	1244	1
BIOCARTA_EXTRINSIC_PATHWAY	0.644311	0.998	1244	1
REACTOME_EXTRACELLULAR_MATRIX_ORGANIZATION	0.822259	0.998	1244	1
BIOCARTA_INTRINSIC_PATHWAY	0.673962	0.999	1251	1
BIOCARTA_RAB_PATHWAY	0.629859	0.999	1251	1
BIOCARTA_ASBCELL_PATHWAY	0.640905	0.999	1251	1
PID_INTEGRIN2_PATHWAY	0.686171	0.999	1251	1
KEGG_ANTIGEN_PROCESSING_AND_PRESENTATION	0.779423	0.999	1251	1
REACTOME_ACETYLCHOLINE_BINDING_AND_DOWNSTREAM_EVENTS	0.641736	0.999	1251	1
REACTOME_INTERFERON_SIGNALING	0.860797	0.999	1251	1
BIOCARTA_THELPER_PATHWAY	0.619228	0.999	1251	1
BIOCARTA_MONOCYTE_PATHWAY	0.631188	0.999	1251	1
BIOCARTA_VITCB_PATHWAY	0.638746	0.999	1251	1
BIOCARTA_NKT_PATHWAY	0.66088	0.999	1251	1
REACTOME_G_ALPHA_I_SIGNALLING_EVENTS	0.880108	0.999	1251	1
PID_PDGFRBPATHWAY	0.863787	0.999	1251	1
REACTOME_INITIAL_TRIGGERING_OF_COMPLEMENT	0.634884	0.999	1251	1
BIOCARTA_BLYMPHOCYTE_PATHWAY	0.617733	0.999	1251	1
REACTOME_TRANSLATION	0.862126	0.999	1251	1
REACTOME_HORMONE_SENSITIVE_LIPASE_HSL_MEDIATED_TRIACYLGLYCEROL_HYDROLYSIS	0.61902	0.999	1251	1
REACTOME_FGFR1_LIGAND_BINDING_AND_ACTIVATION	0.633015	0.999	1251	1
REACTOME_CGMP_EFFECTS	0.674336	0.999	1251	1
REACTOME_PASSIVE_TRANSPORT_BY_AQUAPORINS	0.623173	0.999	1251	1
BIOCARTA_TCYTOTOXIC_PATHWAY	0.622924	0.999	1251	1
REACTOME_INTERFERON_GAMMA_SIGNALING	0.766736	0.999	1251	1
ST_TYPE_I_INTERFERON_PATHWAY	0.636628	0.999	1251	1
REACTOME_PHOSPHORYLATION_OF_CD3_AND_TCR_ZETA_CHAINS	0.432434	1	1274	1
KEGG_CELL_ADHESION_MOLECULES_CAMS	0.835424	1	1274	1
REACTOME_METABOLISM_OF_PROTEINS	0.919477	1	1274	1
KEGG_RETINOL_METABOLISM	0.762542	1	1274	1
REACTOME_ACTIVATION_OF_THE_MRNA_UPON_BINDING_OF_THE_CAP_BINDING_COMPLEX_AND_EIFS_AND_SUBSEQUENT_BINDING_TO_43S	0.758223	1	1274	1
KEGG_TYPE_I_DIABETES_MELLITUS	0.694809	1	1274	1
REACTOME_CLASS_A1_RHODOPSIN_LIKE_RECEPTORS	0.903488	1	1274	1
REACTOME_IMMUNOREGULATORY_INTERACTIONS_BETWEEN_A_LYMPHOID_AND_A_NON_LYMPHOID_CELL	0.709053	1	1274	1
REACTOME_CLASS_I_MHC_MEDIATED_ANTIGEN_PROCESSING_PRESENTATION	0.928821	1	1274	1
KEGG_GRAFT_VERSUS_HOST_DISEASE	0.641902	1	1274	1
KEGG_NATURAL_KILLER_CELL_MEDIATED_CYTOTOXICITY	0.842816	1	1274	1
REACTOME_GPCR_DOWNSTREAM_SIGNALING	0.912915	1	1274	1
REACTOME_METABOLISM_OF_RNA	0.922363	1	1274	1
REACTOME_BETA_DEFENSINS	0.595307	1	1274	1
BIOCARTA_IL12_PATHWAY	0.634344	1	1274	1
REACTOME_INNATE_IMMUNE_SYSTEM	0.910963	1	1274	1
KEGG_ALLOGRAFT_REJECTION	0.683223	1	1274	1
REACTOME_CYTOKINE_SIGNALING_IN_IMMUNE_SYSTEM	0.907766	1	1274	1
REACTOME_OLFACTORY_SIGNALING_PATHWAY	0.758181	1	1274	1
REACTOME_INTRINSIC_PATHWAY	0.60652	1	1274	1
KEGG_NEUROACTIVE_LIGAND_RECEPTOR_INTERACTION	0.913995	1	1274	1
REACTOME_REGULATION_OF_COMPLEMENT_CASCADE	0.614203	1	1274	1
REACTOME_GENERIC_TRANSCRIPTION_PATHWAY	0.928281	1	1274	1
REACTOME_PRESYNAPTIC_NICOTINIC_ACETYLCHOLINE_RECEPTORS	0.572508	1	1274	1
BIOCARTA_NO2IL12_PATHWAY	0.559385	1	1274	1
REACTOME_REGULATION_OF_IFNA_SIGNALING	0.627575	1	1274	1
REACTOME_GPCR_LIGAND_BINDING	0.921013	1	1274	1
BIOCARTA_CSK_PATHWAY	0.659385	1	1274	1
REACTOME_LIGAND_GATED_ION_CHANNEL_TRANSPORT	0.63858	1	1274	1
REACTOME_CELL_CYCLE_MITOTIC	0.927284	1	1274	1
REACTOME_DEFENSINS	0.634427	1	1274	1
REACTOME_TRANSLOCATION_OF_ZAP_70_TO_IMMUNOLOGICAL_SYNAPSE	0.445806	1	1274	1
KEGG_TASTE_TRANSDUCTION	0.694061	1	1274	1
REACTOME_TRANSPORT_OF_ORGANIC_ANIONS	0.586545	1	1274	1
REACTOME_SLC_MEDIATED_TRANSMEMBRANE_TRANSPORT	0.919851	1	1274	1
REACTOME_ACTIVATED_POINT_MUTANTS_OF_FGFR2	0.599709	1	1274	1
REACTOME_PD1_SIGNALING	0.463663	1	1274	1
REACTOME_GAMMA_CARBOXYLATION_TRANSPORT_AND_AMINO_TERMINAL_CLEAVAGE_OF_PROTEINS	0.612542	1	1274	1
KEGG_OLFACTORY_TRANSDUCTION	0.854693	1	1274	1
REACTOME_GABA_A_RECEPTOR_ACTIVATION	0.60353	1	1274	1
KEGG_CYTOSOLIC_DNA_SENSING_PATHWAY	0.763497	1	1274	1
BIOCARTA_DC_PATHWAY	0.631146	1	1274	1
KEGG_CYTOKINE_CYTOKINE_RECEPTOR_INTERACTION	0.902533	1	1274	1
BIOCARTA_TCRA_PATHWAY	0.493937	1	1274	1
KEGG_REGULATION_OF_ACTIN_CYTOSKELETON	0.925872	1	1274	1
KEGG_ASTHMA	0.646429	1	1274	1
KEGG_AUTOIMMUNE_THYROID_DISEASE	0.674169	1	1274	1

## Sheet: GSOA_HER2_Microarry
# dataFilePaths=/data/GSOA_Manuscript/Data/TCGA_Breast_AgilentExpression.txt classFilePath=/data/GSOA_Manuscript/Data/TCGA_Breast_Her2Status.txt gmtFilePaths=/data/GSOA_Manuscript/Data/c2.cp.v4.0.symbols.gmt numCores=32 numRandomIterations=1000 rowsToExclude= numFolds=5 classificationAlgorithm=svmrbf permuteSeed= date=Fri Jan 2 15:24:58 MST 2015 version=1.0
Gene Set	AUC	p-value	Rank	FDR
REACTOME_PHOSPHOLIPASE_C_MEDIATED_CASCADE	0.964246	0.001	1	0.22
KEGG_PROSTATE_CANCER	0.976625	0.001	1	0.22
REACTOME_PI3K_CASCADE	0.970117	0.001	1	0.22
REACTOME_INSULIN_RECEPTOR_SIGNALLING_CASCADE	0.973521	0.001	1	0.22
KEGG_PANCREATIC_CANCER	0.971838	0.001	1	0.22
KEGG_TYROSINE_METABOLISM	0.964451	0.001	1	0.22
REACTOME_FGFR_LIGAND_BINDING_AND_ACTIVATION	0.942292	0.002	7	0.264
REACTOME_NEGATIVE_REGULATION_OF_FGFR_SIGNALING	0.958243	0.002	7	0.264
KEGG_PATHWAYS_IN_CANCER	0.976438	0.002	7	0.264
REACTOME_SIGNALING_BY_INSULIN_RECEPTOR	0.974231	0.002	7	0.264
REACTOME_SHC_MEDIATED_CASCADE	0.937056	0.003	11	0.36
REACTOME_FGFR4_LIGAND_BINDING_AND_ACTIVATION	0.867941	0.004	12	0.406154
KEGG_REGULATION_OF_ACTIN_CYTOSKELETON	0.973166	0.004	12	0.406154
REACTOME_PI_3K_CASCADE	0.953961	0.006	14	0.565714
REACTOME_NUCLEAR_RECEPTOR_TRANSCRIPTION_PATHWAY	0.950221	0.007	15	0.5775
KEGG_BLADDER_CANCER	0.950613	0.007	15	0.5775
BIOCARTA_NEUROTRANSMITTERS_PATHWAY	0.793141	0.008	17	0.586667
KEGG_NITROGEN_METABOLISM	0.916972	0.008	17	0.586667
PID_ECADHERIN_STABILIZATION_PATHWAY	0.948762	0.01	19	0.66
REACTOME_DOWNSTREAM_SIGNALING_OF_ACTIVATED_FGFR	0.965181	0.01	19	0.66
REACTOME_FRS2_MEDIATED_CASCADE	0.945134	0.013	21	0.748
REACTOME_AMINE_DERIVED_HORMONES	0.90938	0.014	22	0.748
REACTOME_SIGNALING_BY_FGFR_MUTANTS	0.942703	0.014	22	0.748
ST_INTERFERON_GAMMA_PATHWAY	0.833944	0.014	22	0.748
PID_MYC_REPRESSPATHWAY	0.956915	0.015	25	0.748
PID_HES_HEYPATHWAY	0.94203	0.015	25	0.748
REACTOME_ASSOCIATION_OF_LICENSING_FACTORS_WITH_THE_PRE_REPLICATIVE_COMPLEX	0.830316	0.016	27	0.748
REACTOME_SEMA4D_INDUCED_CELL_MIGRATION_AND_GROWTH_CONE_COLLAPSE	0.906014	0.016	27	0.748
REACTOME_SIGNALING_BY_FGFR	0.965293	0.017	29	0.748
BIOCARTA_IGF1MTOR_PATHWAY	0.904032	0.017	29	0.748
BIOCARTA_LONGEVITY_PATHWAY	0.900741	0.02	31	0.851613
PID_RET_PATHWAY	0.938589	0.023	32	0.916667
PID_ERBB4_PATHWAY	0.938627	0.023	32	0.916667
PID_ANGIOPOIETINRECEPTOR_PATHWAY	0.937542	0.025	34	0.916667
REACTOME_SIGNALING_BY_FGFR_IN_DISEASE	0.963311	0.025	34	0.916667
REACTOME_NUCLEAR_SIGNALING_BY_ERBB4	0.937093	0.025	34	0.916667
BIOCARTA_P35ALZHEIMERS_PATHWAY	0.813337	0.027	37	0.957
BIOCARTA_TEL_PATHWAY	0.897449	0.028	38	0.957
REACTOME_TIE2_SIGNALING	0.895617	0.029	39	0.957
REACTOME_REGULATION_OF_HYPOXIA_INDUCIBLE_FACTOR_HIF_BY_OXYGEN	0.895579	0.029	39	0.957
REACTOME_STRIATED_MUSCLE_CONTRACTION	0.895205	0.031	41	0.966429
BIOCARTA_LEPTIN_PATHWAY	0.808363	0.031	41	0.966429
KEGG_ADHERENS_JUNCTION	0.950969	0.033	43	0.966429
KEGG_OOCYTE_MEIOSIS	0.961777	0.033	43	0.966429
PID_ERBB_NETWORK_PATHWAY	0.892999	0.034	45	0.966429
REACTOME_NOREPINEPHRINE_NEUROTRANSMITTER_RELEASE_CYCLE	0.803912	0.035	46	0.966429
REACTOME_APOPTOSIS	0.964657	0.036	47	0.966429
REACTOME_PEROXISOMAL_LIPID_METABOLISM	0.892176	0.037	48	0.966429
BIOCARTA_BAD_PATHWAY	0.891503	0.038	49	0.966429
BIOCARTA_CTCF_PATHWAY	0.891129	0.038	49	0.966429
BIOCARTA_MTA3_PATHWAY	0.890867	0.038	49	0.966429
REACTOME_GRB2_EVENTS_IN_ERBB2_SIGNALING	0.890418	0.039	52	0.966429
SA_FAS_SIGNALING	0.798826	0.04	53	0.966429
REACTOME_ROLE_OF_DCC_IN_REGULATING_APOPTOSIS	0.799237	0.04	53	0.966429
BIOCARTA_HER2_PATHWAY	0.889072	0.041	55	0.966429
REACTOME_DOWNREGULATION_OF_ERBB2_ERBB3_SIGNALING	0.888773	0.041	55	0.966429
PID_EPHBFWDPATHWAY	0.932156	0.042	57	0.968
KEGG_NON_SMALL_CELL_LUNG_CANCER	0.948201	0.044	58	0.968
PID_TAP63PATHWAY	0.948014	0.044	58	0.968
REACTOME_CDC6_ASSOCIATION_WITH_THE_ORC_ORIGIN_COMPLEX	0.696612	0.044	58	0.968
PID_ERA_GENOMIC_PATHWAY	0.947266	0.045	61	0.97377
REACTOME_SIGNALING_BY_PDGF	0.960244	0.046	62	0.979355
PID_IGF1_PATHWAY	0.93081	0.049	63	1
KEGG_MELANOMA	0.94678	0.049	63	1
BIOCARTA_HDAC_PATHWAY	0.930473	0.054	65	1
KEGG_FOCAL_ADHESION	0.965704	0.056	66	1
KEGG_CHRONIC_MYELOID_LEUKEMIA	0.945658	0.056	66	1
KEGG_ENDOCYTOSIS	0.965742	0.056	66	1
REACTOME_FGFR2C_LIGAND_BINDING_AND_ACTIVATION	0.786297	0.059	69	1
PID_ERBB2ERBB3PATHWAY	0.929464	0.06	70	1
KEGG_PHENYLALANINE_METABOLISM	0.883125	0.062	71	1
KEGG_GLUTATHIONE_METABOLISM	0.928828	0.064	72	1
REACTOME_REGULATION_OF_RHEB_GTPASE_ACTIVITY_BY_AMPK	0.782482	0.065	73	1
REACTOME_ACTIVATION_OF_CHAPERONE_GENES_BY_ATF6_ALPHA	0.782594	0.065	73	1
REACTOME_YAP1_AND_WWTR1_TAZ_STIMULATED_GENE_EXPRESSION	0.882302	0.066	75	1
PID_RXR_VDR_PATHWAY	0.928155	0.067	76	1
PID_LYSOPHOSPHOLIPID_PATHWAY	0.943563	0.069	77	1
REACTOME_ADENYLATE_CYCLASE_ACTIVATING_PATHWAY	0.779452	0.069	77	1
REACTOME_DOWNSTREAM_SIGNAL_TRANSDUCTION	0.952988	0.072	79	1
REACTOME_MUSCLE_CONTRACTION	0.926696	0.073	80	1
PID_LKB1_PATHWAY	0.925387	0.078	81	1
REACTOME_ABCA_TRANSPORTERS_IN_LIPID_HOMEOSTASIS	0.8786	0.081	82	1
PID_FGF_PATHWAY	0.942516	0.083	83	1
PID_ATR_PATHWAY	0.924863	0.083	83	1
KEGG_GLIOMA	0.941581	0.085	85	1
PID_FAK_PATHWAY	0.941731	0.085	85	1
REACTOME_TRANSMEMBRANE_TRANSPORT_OF_SMALL_MOLECULES	0.969706	0.085	85	1
REACTOME_REGULATION_OF_AMPK_ACTIVITY_VIA_LKB1	0.770364	0.085	85	1
REACTOME_ACTIVATED_AMPK_STIMULATES_FATTY_ACID_OXIDATION_IN_MUSCLE	0.877216	0.086	89	1
REACTOME_NEGATIVE_REGULATION_OF_THE_PI3K_AKT_NETWORK	0.768569	0.087	90	1
BIOCARTA_NTHI_PATHWAY	0.87587	0.088	91	1
REACTOME_ENDOSOMAL_SORTING_COMPLEX_REQUIRED_FOR_TRANSPORT_ESCRT	0.875196	0.091	92	1
REACTOME_METABOLISM_OF_AMINO_ACIDS_AND_DERIVATIVES	0.962862	0.091	92	1
BIOCARTA_DNAFRAGMENT_PATHWAY	0.767036	0.092	94	1
PID_P38ALPHABETADOWNSTREAMPATHWAY	0.923367	0.092	94	1
PID_ATF2_PATHWAY	0.939636	0.095	96	1
KEGG_ALANINE_ASPARTATE_AND_GLUTAMATE_METABOLISM	0.922694	0.096	97	1
PID_HNF3BPATHWAY	0.922545	0.098	98	1
REACTOME_ACTIVATION_OF_BH3_ONLY_PROTEINS	0.873925	0.099	99	1
REACTOME_G0_AND_EARLY_G1	0.872691	0.103	100	1
PID_AVB3_INTEGRIN_PATHWAY	0.938215	0.106	101	1
BIOCARTA_IGF1R_PATHWAY	0.87198	0.107	102	1
BIOCARTA_PGC1A_PATHWAY	0.87213	0.107	102	1
PID_HNF3APATHWAY	0.921535	0.107	102	1
BIOCARTA_PTC1_PATHWAY	0.758621	0.108	105	1
KEGG_VASOPRESSIN_REGULATED_WATER_REABSORPTION	0.920974	0.113	106	1
REACTOME_METAL_ION_SLC_TRANSPORTERS	0.87026	0.113	106	1
REACTOME_CELL_SURFACE_INTERACTIONS_AT_THE_VASCULAR_WALL	0.949211	0.114	108	1
BIOCARTA_GLYCOLYSIS_PATHWAY	0.756451	0.116	109	1
PID_DELTANP63PATHWAY	0.920824	0.116	109	1
KEGG_ARGININE_AND_PROLINE_METABOLISM	0.937392	0.116	109	1
REACTOME_BASE_FREE_SUGAR_PHOSPHATE_REMOVAL_VIA_THE_SINGLE_NUCLEOTIDE_REPLACEMENT_PATHWAY	0.755928	0.117	112	1
BIOCARTA_WNT_PATHWAY	0.86809	0.118	113	1
REACTOME_MYOGENESIS	0.867978	0.118	113	1
KEGG_MELANOGENESIS	0.9485	0.12	115	1
KEGG_MAPK_SIGNALING_PATHWAY	0.966751	0.121	116	1
REACTOME_TRYPTOPHAN_CATABOLISM	0.751664	0.126	117	1
PID_FANCONI_PATHWAY	0.919515	0.127	118	1
REACTOME_SIGNALING_BY_SCF_KIT	0.935896	0.128	119	1
REACTOME_GROWTH_HORMONE_RECEPTOR_SIGNALING	0.866071	0.129	120	1
KEGG_BIOSYNTHESIS_OF_UNSATURATED_FATTY_ACIDS	0.866108	0.129	120	1
REACTOME_SIGNALING_BY_ERBB2	0.947715	0.131	122	1
KEGG_SELENOAMINO_ACID_METABOLISM	0.865398	0.131	122	1
REACTOME_TGF_BETA_RECEPTOR_SIGNALING_IN_EMT_EPITHELIAL_TO_MESENCHYMAL_TRANSITION	0.864388	0.134	124	1
KEGG_ENDOMETRIAL_CANCER	0.935074	0.136	125	1
KEGG_HISTIDINE_METABOLISM	0.918281	0.136	125	1
REACTOME_SPHINGOLIPID_DE_NOVO_BIOSYNTHESIS	0.86364	0.138	127	1
REACTOME_SYNTHESIS_OF_BILE_ACIDS_AND_BILE_SALTS_VIA_24_HYDROXYCHOLESTEROL	0.74669	0.138	127	1
REACTOME_IL_6_SIGNALING	0.746354	0.138	127	1
REACTOME_THE_ACTIVATION_OF_ARYLSULFATASES	0.746241	0.139	130	1
PID_HDAC_CLASSII_PATHWAY	0.917458	0.14	131	1
REACTOME_E2F_MEDIATED_REGULATION_OF_DNA_REPLICATION	0.862967	0.142	132	1
BIOCARTA_KREB_PATHWAY	0.745867	0.143	133	1
PID_HEDGEHOG_2PATHWAY	0.861396	0.148	134	1
BIOCARTA_TOB1_PATHWAY	0.862181	0.148	134	1
BIOCARTA_HSP27_PATHWAY	0.862368	0.148	134	1
BIOCARTA_SKP2E2F_PATHWAY	0.744072	0.151	137	1
PID_AJDISS_2PATHWAY	0.916224	0.151	137	1
KEGG_RENAL_CELL_CARCINOMA	0.933316	0.151	137	1
REACTOME_PIP3_ACTIVATES_AKT_SIGNALING	0.859788	0.154	140	1
KEGG_NICOTINATE_AND_NICOTINAMIDE_METABOLISM	0.859601	0.154	140	1
REACTOME_GLUTATHIONE_CONJUGATION	0.859114	0.156	142	1
BIOCARTA_HIF_PATHWAY	0.858778	0.158	143	1
REACTOME_REVERSIBLE_HYDRATION_OF_CARBON_DIOXIDE	0.858254	0.159	144	1
REACTOME_PI3K_EVENTS_IN_ERBB2_SIGNALING	0.915177	0.161	145	1
BIOCARTA_MITOCHONDRIA_PATHWAY	0.857656	0.162	146	1
REACTOME_SULFUR_AMINO_ACID_METABOLISM	0.857132	0.164	147	1
REACTOME_DOPAMINE_NEUROTRANSMITTER_RELEASE_CYCLE	0.740968	0.166	148	1
REACTOME_GABA_RECEPTOR_ACTIVATION	0.91413	0.167	149	1
REACTOME_REGULATION_OF_MITOTIC_CELL_CYCLE	0.932082	0.169	150	1
PID_LPA4_PATHWAY	0.854888	0.176	151	1
PID_ER_NONGENOMIC_PATHWAY	0.913008	0.177	152	1
KEGG_P53_SIGNALING_PATHWAY	0.931483	0.179	153	1
BIOCARTA_RAS_PATHWAY	0.854552	0.179	153	1
REACTOME_NGF_SIGNALLING_VIA_TRKA_FROM_THE_PLASMA_MEMBRANE	0.954896	0.18	155	1
REACTOME_PRE_NOTCH_EXPRESSION_AND_PROCESSING	0.912858	0.18	155	1
ST_INTEGRIN_SIGNALING_PATHWAY	0.944835	0.181	157	1
PID_A6B1_A6B4_INTEGRIN_PATHWAY	0.911998	0.186	158	1
KEGG_COLORECTAL_CANCER	0.93096	0.189	159	1
REACTOME_SIGNALING_BY_NOTCH	0.944012	0.193	160	1
PID_WNT_CANONICAL_PATHWAY	0.853074	0.195	161	1
REACTOME_PPARA_ACTIVATES_GENE_EXPRESSION	0.94304	0.195	161	1
REACTOME_BIOLOGICAL_OXIDATIONS	0.950482	0.195	161	1
ST_GAQ_PATHWAY	0.853018	0.195	161	1
KEGG_AXON_GUIDANCE	0.954222	0.202	165	1
KEGG_NEUROTROPHIN_SIGNALING_PATHWAY	0.949884	0.203	166	1
BIOCARTA_ALK_PATHWAY	0.910278	0.206	167	1
REACTOME_MEMBRANE_BINDING_AND_TARGETTING_OF_GAG_PROTEINS	0.73173	0.207	168	1
KEGG_AMINO_SUGAR_AND_NUCLEOTIDE_SUGAR_METABOLISM	0.910053	0.207	168	1
PID_P53DOWNSTREAMPATHWAY	0.953661	0.212	170	1
REACTOME_ACYL_CHAIN_REMODELLING_OF_PE	0.850568	0.213	171	1
REACTOME_ABC_FAMILY_PROTEINS_MEDIATED_TRANSPORT	0.909118	0.215	172	1
KEGG_MTOR_SIGNALING_PATHWAY	0.909081	0.215	172	1
REACTOME_P2Y_RECEPTORS	0.729935	0.215	172	1
BIOCARTA_ETS_PATHWAY	0.849054	0.217	175	1
REACTOME_FATTY_ACYL_COA_BIOSYNTHESIS	0.848698	0.219	176	1
KEGG_PEROXISOME	0.928977	0.221	177	1
REACTOME_METABOLISM_OF_POLYAMINES	0.848081	0.221	177	1
PID_INSULIN_GLUCOSE_PATHWAY	0.847857	0.222	179	1
REACTOME_P53_INDEPENDENT_G1_S_DNA_DAMAGE_CHECKPOINT	0.90837	0.224	180	1
REACTOME_ACYL_CHAIN_REMODELLING_OF_PS	0.847446	0.226	181	1
REACTOME_CELL_CYCLE_CHECKPOINTS	0.948538	0.228	182	1
REACTOME_GABA_B_RECEPTOR_ACTIVATION	0.906837	0.232	183	1
REACTOME_PTM_GAMMA_CARBOXYLATION_HYPUSINE_FORMATION_AND_ARYLSULFATASE_ACTIVATION	0.846211	0.232	183	1
BIOCARTA_CARM_ER_PATHWAY	0.906762	0.235	185	1
ST_ADRENERGIC	0.90665	0.235	185	1
KEGG_BETA_ALANINE_METABOLISM	0.845389	0.238	187	1
REACTOME_E2F_ENABLED_INHIBITION_OF_PRE_REPLICATION_COMPLEX_FORMATION	0.619867	0.238	187	1
REACTOME_ENOS_ACTIVATION_AND_REGULATION	0.84494	0.24	189	1
REACTOME_SIGNALING_BY_THE_B_CELL_RECEPTOR_BCR	0.947285	0.242	190	1
REACTOME_CDT1_ASSOCIATION_WITH_THE_CDC6_ORC_ORIGIN_COMPLEX	0.905453	0.242	190	1
KEGG_ABC_TRANSPORTERS	0.905266	0.245	192	1
BIOCARTA_FREE_PATHWAY	0.723315	0.245	192	1
REACTOME_FATTY_ACID_TRIACYLGLYCEROL_AND_KETONE_BODY_METABOLISM	0.957289	0.249	194	1
REACTOME_CD28_DEPENDENT_PI3K_AKT_SIGNALING	0.843444	0.252	195	1
KEGG_GALACTOSE_METABOLISM	0.842845	0.253	196	1
PID_PS1PATHWAY	0.904368	0.255	197	1
BIOCARTA_CHEMICAL_PATHWAY	0.842471	0.255	197	1
PID_NCADHERINPATHWAY	0.904069	0.256	199	1
REACTOME_ACTIVATION_OF_ATR_IN_RESPONSE_TO_REPLICATION_STRESS	0.903994	0.256	199	1
KEGG_PROGESTERONE_MEDIATED_OOCYTE_MATURATION	0.9393	0.26	201	1
REACTOME_ADP_SIGNALLING_THROUGH_P2RY1	0.841611	0.262	202	1
REACTOME_IONOTROPIC_ACTIVITY_OF_KAINATE_RECEPTORS	0.720248	0.263	203	1
REACTOME_SEMA4D_IN_SEMAPHORIN_SIGNALING	0.903022	0.264	204	1
BIOCARTA_RANMS_PATHWAY	0.719257	0.265	205	1
REACTOME_GLUCOSE_METABOLISM	0.926172	0.269	206	1
PID_TELOMERASEPATHWAY	0.926098	0.269	206	1
SIG_CHEMOTAXIS	0.902685	0.269	206	1
REACTOME_G_ALPHA1213_SIGNALLING_EVENTS	0.926172	0.269	206	1
PID_VEGF_VEGFR_PATHWAY	0.71778	0.272	210	1
REACTOME_APC_C_CDH1_MEDIATED_DEGRADATION_OF_CDC20_AND_OTHER_APC_C_CDH1_TARGETED_PROTEINS_IN_LATE_MITOSIS_EARLY_G1	0.925948	0.272	210	1
REACTOME_PHASE_II_CONJUGATION	0.925873	0.272	210	1
KEGG_HOMOLOGOUS_RECOMBINATION	0.840265	0.275	213	1
KEGG_TAURINE_AND_HYPOTAURINE_METABOLISM	0.717069	0.276	214	1
REACTOME_ACETYLCHOLINE_NEUROTRANSMITTER_RELEASE_CYCLE	0.717182	0.276	214	1
REACTOME_VEGF_LIGAND_RECEPTOR_INTERACTIONS	0.716134	0.278	216	1
REACTOME_PROSTANOID_LIGAND_RECEPTORS	0.716247	0.278	216	1
REACTOME_APC_C_CDC20_MEDIATED_DEGRADATION_OF_MITOTIC_PROTEINS	0.925387	0.28	218	1
REACTOME_G2_M_CHECKPOINTS	0.901713	0.282	219	1
REACTOME_AUTODEGRADATION_OF_THE_E3_UBIQUITIN_LIGASE_COP1	0.901227	0.286	220	1
REACTOME_RORA_ACTIVATES_CIRCADIAN_EXPRESSION	0.839517	0.286	220	1
REACTOME_DESTABILIZATION_OF_MRNA_BY_AUF1_HNRNP_D0	0.901152	0.287	222	1
PID_VEGFR1_PATHWAY	0.83933	0.29	223	1
REACTOME_SCF_BETA_TRCP_MEDIATED_DEGRADATION_OF_EMI1	0.900778	0.291	224	1
PID_P75NTRPATHWAY	0.924676	0.292	225	1
REACTOME_M_G1_TRANSITION	0.92434	0.292	225	1
REACTOME_PYRUVATE_METABOLISM	0.838844	0.293	227	1
REACTOME_ZINC_TRANSPORTERS	0.838694	0.294	228	1
BIOCARTA_FEEDER_PATHWAY	0.710936	0.296	229	1
REACTOME_SEMAPHORIN_INTERACTIONS	0.924003	0.299	230	1
REACTOME_APC_CDC20_MEDIATED_DEGRADATION_OF_NEK2A	0.836936	0.301	231	1
KEGG_PURINE_METABOLISM	0.950258	0.301	231	1
REACTOME_UNWINDING_OF_DNA	0.709739	0.301	231	1
KEGG_ERBB_SIGNALING_PATHWAY	0.93743	0.302	234	1
REACTOME_MITOTIC_G1_G1_S_PHASES	0.944611	0.303	235	1
REACTOME_GLYCEROPHOSPHOLIPID_BIOSYNTHESIS	0.923854	0.303	235	1
REACTOME_FACILITATIVE_NA_INDEPENDENT_GLUCOSE_TRANSPORTERS	0.8366	0.305	237	1
BIOCARTA_RNA_PATHWAY	0.708206	0.307	238	1
PID_BETACATENIN_NUC_PATHWAY	0.923517	0.308	239	1
REACTOME_P75NTR_RECRUITS_SIGNALLING_COMPLEXES	0.707794	0.308	239	1
REACTOME_NEPHRIN_INTERACTIONS	0.835964	0.31	241	1
REACTOME_PI3K_AKT_ACTIVATION	0.898833	0.315	242	1
REACTOME_DOUBLE_STRAND_BREAK_REPAIR	0.83544	0.315	242	1
REACTOME_G_BETA_GAMMA_SIGNALLING_THROUGH_PI3KGAMMA	0.835216	0.316	244	1
REACTOME_P53_DEPENDENT_G1_DNA_DAMAGE_RESPONSE	0.922881	0.317	245	1
ST_MYOCYTE_AD_PATHWAY	0.834879	0.318	246	1
ST_G_ALPHA_I_PATHWAY	0.897973	0.32	247	1
PID_SHP2_PATHWAY	0.922414	0.321	248	1
REACTOME_TRANSMISSION_ACROSS_CHEMICAL_SYNAPSES	0.954596	0.322	249	1
REACTOME_HEMOSTASIS	0.965592	0.323	250	1
BIOCARTA_IGF1_PATHWAY	0.833458	0.326	251	1
REACTOME_TRANSFERRIN_ENDOCYTOSIS_AND_RECYCLING	0.833121	0.328	252	1
KEGG_LYSINE_DEGRADATION	0.89715	0.328	252	1
KEGG_CALCIUM_SIGNALING_PATHWAY	0.954335	0.332	254	1
PID_HIF1_TFPATHWAY	0.921797	0.333	255	1
REACTOME_SIGNALING_BY_ERBB4	0.935635	0.334	256	1
REACTOME_INSULIN_RECEPTOR_RECYCLING	0.832186	0.334	256	1
SA_PTEN_PATHWAY	0.832224	0.334	256	1
REACTOME_RESPONSE_TO_ELEVATED_PLATELET_CYTOSOLIC_CA2_	0.935522	0.335	259	1
REACTOME_ACTIVATION_OF_THE_PRE_REPLICATIVE_COMPLEX	0.83185	0.336	260	1
REACTOME_ASSOCIATION_OF_TRIC_CCT_WITH_TARGET_PROTEINS_DURING_BIOSYNTHESIS	0.831438	0.336	260	1
REACTOME_INHIBITION_OF_THE_PROTEOLYTIC_ACTIVITY_OF_APC_C_REQUIRED_FOR_THE_ONSET_OF_ANAPHASE_BY_MITOTIC_SPINDLE_CHECKPOINT_COMPONENTS	0.831364	0.336	260	1
REACTOME_GLUTAMATE_NEUROTRANSMITTER_RELEASE_CYCLE	0.831139	0.338	263	1
BIOCARTA_SET_PATHWAY	0.700352	0.34	264	1
PID_HIF1APATHWAY	0.830391	0.344	265	1
REACTOME_NOTCH_HLH_TRANSCRIPTION_PATHWAY	0.698369	0.347	266	1
KEGG_REGULATION_OF_AUTOPHAGY	0.829606	0.348	267	1
REACTOME_CIRCADIAN_REPRESSION_OF_EXPRESSION_BY_REV_ERBA	0.829718	0.348	267	1
KEGG_CYSTEINE_AND_METHIONINE_METABOLISM	0.895766	0.349	269	1
PID_INTEGRIN5_PATHWAY	0.829381	0.35	270	1
BIOCARTA_TGFB_PATHWAY	0.829232	0.351	271	1
REACTOME_PROCESSING_OF_CAPPED_INTRONLESS_PRE_MRNA	0.829307	0.351	271	1
REACTOME_REMOVAL_OF_THE_FLAP_INTERMEDIATE_FROM_THE_C_STRAND	0.696799	0.352	273	1
PID_FOXM1PATHWAY	0.895392	0.353	274	1
REACTOME_ION_CHANNEL_TRANSPORT	0.89528	0.354	275	1
PID_INSULIN_PATHWAY	0.895205	0.354	275	1
REACTOME_EFFECTS_OF_PIP2_HYDROLYSIS	0.829045	0.355	277	1
PID_SMAD2_3NUCLEARPATHWAY	0.934288	0.355	277	1
SIG_BCR_SIGNALING_PATHWAY	0.895168	0.355	277	1
PID_REELINPATHWAY	0.895093	0.355	277	1
REACTOME_CDK_MEDIATED_PHOSPHORYLATION_AND_REMOVAL_OF_CDC6	0.894906	0.356	281	1
REACTOME_O_LINKED_GLYCOSYLATION_OF_MUCINS	0.894607	0.357	282	1
REACTOME_NOTCH1_INTRACELLULAR_DOMAIN_REGULATES_TRANSCRIPTION	0.89427	0.358	283	1
REACTOME_NRAGE_SIGNALS_DEATH_THROUGH_JNK	0.893784	0.36	284	1
KEGG_TIGHT_JUNCTION	0.941993	0.365	285	1
REACTOME_SYNTHESIS_AND_INTERCONVERSION_OF_NUCLEOTIDE_DI_AND_TRIPHOSPHATES	0.826539	0.373	286	1
REACTOME_INTEGRATION_OF_PROVIRUS	0.691002	0.373	286	1
REACTOME_VIF_MEDIATED_DEGRADATION_OF_APOBEC3G	0.892737	0.374	288	1
WNT_SIGNALING	0.933166	0.377	289	1
KEGG_O_GLYCAN_BIOSYNTHESIS	0.892587	0.378	290	1
REACTOME_SIGNALING_BY_WNT	0.919328	0.379	291	1
PID_AR_PATHWAY	0.919328	0.379	291	1
REACTOME_APC_C_CDC20_MEDIATED_DEGRADATION_OF_CYCLIN_B	0.826128	0.381	293	1
REACTOME_METABOLISM_OF_LIPIDS_AND_LIPOPROTEINS	0.964713	0.381	293	1
REACTOME_TGF_BETA_RECEPTOR_SIGNALING_ACTIVATES_SMADS	0.82538	0.388	295	1
REACTOME_APOPTOTIC_CLEAVAGE_OF_CELL_ADHESION_PROTEINS	0.688309	0.389	296	1
PID_P73PATHWAY	0.918393	0.39	297	1
PID_ERB_GENOMIC_PATHWAY	0.825118	0.394	298	1
REACTOME_INSULIN_SYNTHESIS_AND_PROCESSING	0.824519	0.397	299	1
REACTOME_INTEGRATION_OF_ENERGY_METABOLISM	0.940534	0.398	300	1
KEGG_SMALL_CELL_LUNG_CANCER	0.931876	0.398	300	1
REACTOME_SIGNALLING_BY_NGF	0.95699	0.401	302	1
PID_BMPPATHWAY	0.891391	0.402	303	1
REACTOME_SPHINGOLIPID_METABOLISM	0.917795	0.403	304	1
SIG_IL4RECEPTOR_IN_B_LYPHOCYTES	0.891185	0.403	304	1
PID_MYC_ACTIVPATHWAY	0.917683	0.404	306	1
REACTOME_REGULATION_OF_APOPTOSIS	0.917758	0.404	306	1
BIOCARTA_MTOR_PATHWAY	0.823734	0.404	306	1
REACTOME_S_PHASE	0.931521	0.405	309	1
KEGG_GAP_JUNCTION	0.931315	0.407	310	1
REACTOME_PRE_NOTCH_TRANSCRIPTION_AND_TRANSLATION	0.822799	0.407	310	1
REACTOME_DOWNSTREAM_SIGNALING_EVENTS_OF_B_CELL_RECEPTOR_BCR	0.931259	0.408	312	1
BIOCARTA_TFF_PATHWAY	0.822313	0.409	313	1
KEGG_ETHER_LIPID_METABOLISM	0.890306	0.411	314	1
PID_HIF2PATHWAY	0.890082	0.412	315	1
REACTOME_CROSS_PRESENTATION_OF_SOLUBLE_EXOGENOUS_ANTIGENS_ENDOSOMES	0.890156	0.412	315	1
ST_WNT_BETA_CATENIN_PATHWAY	0.890082	0.412	315	1
REACTOME_GAP_JUNCTION_DEGRADATION	0.682175	0.413	318	1
REACTOME_TRANSPORT_OF_GLUCOSE_AND_OTHER_SUGARS_BILE_SALTS_AND_ORGANIC_ACIDS_METAL_IONS_AND_AMINE_COMPOUNDS	0.930922	0.413	318	1
REACTOME_TRANSCRIPTIONAL_REGULATION_OF_WHITE_ADIPOCYTE_DIFFERENTIATION	0.916897	0.418	320	1
PID_ARF_3PATHWAY	0.821079	0.419	321	1
BIOCARTA_PTDINS_PATHWAY	0.820218	0.422	322	1
REACTOME_G1_S_TRANSITION	0.930361	0.423	323	1
REACTOME_REGULATION_OF_INSULIN_SECRETION_BY_ACETYLCHOLINE	0.679071	0.429	324	1
PID_VEGFR1_2_PATHWAY	0.915925	0.429	324	1
BIOCARTA_ATRBRCA_PATHWAY	0.818909	0.431	326	1
ST_JNK_MAPK_PATHWAY	0.888847	0.431	326	1
BIOCARTA_EIF4_PATHWAY	0.81876	0.433	328	1
REACTOME_APOBEC3G_MEDIATED_RESISTANCE_TO_HIV1_INFECTION	0.573042	0.434	329	1
BIOCARTA_MEF2D_PATHWAY	0.818386	0.435	330	1
PID_INTEGRIN3_PATHWAY	0.888286	0.435	330	1
REACTOME_THROMBOXANE_SIGNALLING_THROUGH_TP_RECEPTOR	0.818199	0.436	332	1
KEGG_VEGF_SIGNALING_PATHWAY	0.915476	0.437	333	1
PID_FRA_PATHWAY	0.888249	0.437	333	1
KEGG_STARCH_AND_SUCROSE_METABOLISM	0.888212	0.437	333	1
KEGG_ALZHEIMERS_DISEASE	0.944947	0.439	336	1
KEGG_TYPE_II_DIABETES_MELLITUS	0.887838	0.441	337	1
SIG_PIP3_SIGNALING_IN_CARDIAC_MYOCTES	0.915214	0.443	338	1
REACTOME_G1_S_SPECIFIC_TRANSCRIPTION	0.817526	0.443	338	1
REACTOME_DIGESTION_OF_DIETARY_CARBOHYDRATE	0.676004	0.445	340	1
REACTOME_INTRINSIC_PATHWAY_FOR_APOPTOSIS	0.88722	0.45	341	1
REACTOME_REGULATION_OF_PYRUVATE_DEHYDROGENASE_PDH_COMPLEX	0.816516	0.451	342	1
REACTOME_ASSEMBLY_OF_THE_PRE_REPLICATIVE_COMPLEX	0.914896	0.453	343	1
REACTOME_MRNA_3_END_PROCESSING	0.816104	0.453	343	1
REACTOME_KERATAN_SULFATE_BIOSYNTHESIS	0.815955	0.455	345	1
PID_AR_TF_PATHWAY	0.886529	0.456	346	1
PID_RHOA_REG_PATHWAY	0.88651	0.457	347	1
KEGG_PENTOSE_PHOSPHATE_PATHWAY	0.815618	0.457	347	1
BIOCARTA_TRKA_PATHWAY	0.67391	0.457	347	1
REACTOME_HYALURONAN_UPTAKE_AND_DEGRADATION	0.673872	0.459	350	1
KEGG_ARACHIDONIC_ACID_METABOLISM	0.886342	0.461	351	1
BIOCARTA_MCM_PATHWAY	0.815319	0.461	351	1
REACTOME_G_ALPHA_Z_SIGNALLING_EVENTS	0.886117	0.464	353	1
BIOCARTA_DEATH_PATHWAY	0.886155	0.464	353	1
KEGG_VIBRIO_CHOLERAE_INFECTION	0.914392	0.464	353	1
PID_BETACATENIN_DEG_PATHWAY	0.814646	0.468	356	1
KEGG_DILATED_CARDIOMYOPATHY	0.928192	0.469	357	1
REACTOME_INFLAMMASOMES	0.814459	0.469	357	1
KEGG_PHOSPHATIDYLINOSITOL_SIGNALING_SYSTEM	0.913905	0.477	359	1
REACTOME_NETRIN1_SIGNALING	0.885163	0.477	359	1
REACTOME_PLATELET_ACTIVATION_SIGNALING_AND_AGGREGATION	0.950557	0.479	361	1
REACTOME_ALPHA_LINOLENIC_ACID_ALA_METABOLISM	0.812738	0.481	362	1
KEGG_TGF_BETA_SIGNALING_PATHWAY	0.927631	0.481	362	1
KEGG_LIMONENE_AND_PINENE_DEGRADATION	0.669945	0.482	364	1
REACTOME_CYCLIN_E_ASSOCIATED_EVENTS_DURING_G1_S_TRANSITION_	0.913457	0.482	364	1
REACTOME_TRIGLYCERIDE_BIOSYNTHESIS	0.884771	0.483	366	1
REACTOME_CELL_JUNCTION_ORGANIZATION	0.913307	0.484	367	1
REACTOME_METABOLISM_OF_VITAMINS_AND_COFACTORS	0.884621	0.485	368	1
REACTOME_INHIBITION_OF_VOLTAGE_GATED_CA2_CHANNELS_VIA_GBETA_GAMMA_SUBUNITS	0.812589	0.485	368	1
BIOCARTA_ATM_PATHWAY	0.81229	0.487	370	1
BIOCARTA_EPONFKB_PATHWAY	0.812439	0.487	370	1
REACTOME_TCA_CYCLE_AND_RESPIRATORY_ELECTRON_TRANSPORT	0.936981	0.492	372	1
REACTOME_PYRUVATE_METABOLISM_AND_CITRIC_ACID_TCA_CYCLE	0.88421	0.492	372	1
REACTOME_APOPTOTIC_EXECUTION_PHASE	0.884172	0.493	374	1
BIOCARTA_BCELLSURVIVAL_PATHWAY	0.811878	0.493	374	1
REACTOME_CIRCADIAN_CLOCK	0.88406	0.494	376	1
ST_GA13_PATHWAY	0.883985	0.494	376	1
PID_WNT_SIGNALING_PATHWAY	0.883873	0.495	378	1
REACTOME_AQUAPORIN_MEDIATED_TRANSPORT	0.883499	0.496	379	1
KEGG_HEDGEHOG_SIGNALING_PATHWAY	0.912484	0.497	380	1
REACTOME_PKA_MEDIATED_PHOSPHORYLATION_OF_CREB	0.811579	0.497	380	1
PID_PI3KPLCTRKPATHWAY	0.883312	0.499	382	1
PID_E2F_PATHWAY	0.912073	0.499	382	1
ST_INTERLEUKIN_4_PATHWAY	0.81113	0.5	384	1
BIOCARTA_CERAMIDE_PATHWAY	0.810457	0.503	385	1
SA_G1_AND_S_PHASES	0.81027	0.506	386	1
KEGG_INSULIN_SIGNALING_PATHWAY	0.942479	0.509	387	1
PID_ECADHERIN_NASCENTAJ_PATHWAY	0.882564	0.511	388	1
BIOCARTA_PITX2_PATHWAY	0.808924	0.512	389	1
KEGG_MISMATCH_REPAIR	0.809073	0.512	389	1
KEGG_WNT_SIGNALING_PATHWAY	0.942404	0.512	389	1
REACTOME_NEURONAL_SYSTEM	0.95714	0.513	392	1
REACTOME_SIGNALING_BY_FGFR1_MUTANTS	0.808437	0.516	393	1
REACTOME_NUCLEAR_EVENTS_KINASE_AND_TRANSCRIPTION_FACTOR_ACTIVATION	0.807839	0.521	394	1
REACTOME_SIGNALING_BY_BMP	0.807802	0.522	395	1
KEGG_LONG_TERM_DEPRESSION	0.910465	0.523	396	1
BIOCARTA_ARF_PATHWAY	0.807689	0.524	397	1
PID_TRAIL_PATHWAY	0.880732	0.53	398	1
PID_ERBB1_INTERNALIZATION_PATHWAY	0.880657	0.53	398	1
REACTOME_HS_GAG_DEGRADATION	0.806754	0.532	400	1
REACTOME_ION_TRANSPORT_BY_P_TYPE_ATPASES	0.880096	0.535	401	1
REACTOME_CLASS_B_2_SECRETIN_FAMILY_RECEPTORS	0.924602	0.536	402	1
PID_S1P_S1P3_PATHWAY	0.806343	0.536	402	1
BIOCARTA_AKT_PATHWAY	0.805819	0.537	404	1
REACTOME_FORMATION_OF_INCISION_COMPLEX_IN_GG_NER	0.805184	0.54	405	1
BIOCARTA_LECTIN_PATHWAY	0.661605	0.54	405	1
PID_P38_MK2PATHWAY	0.805408	0.54	405	1
KEGG_BASAL_CELL_CARCINOMA	0.909417	0.545	408	1
BIOCARTA_IL7_PATHWAY	0.804323	0.545	408	1
KEGG_PPAR_SIGNALING_PATHWAY	0.909604	0.545	408	1
REACTOME_CELL_DEATH_SIGNALLING_VIA_NRAGE_NRIF_AND_NADE	0.909417	0.545	408	1
REACTOME_ANTIGEN_PROCESSING_UBIQUITINATION_PROTEASOME_DEGRADATION	0.948912	0.546	412	1
PID_BARD1PATHWAY	0.879086	0.546	412	1
REACTOME_AUTODEGRADATION_OF_CDH1_BY_CDH1_APC_C	0.909305	0.546	412	1
REACTOME_ORC1_REMOVAL_FROM_CHROMATIN	0.90938	0.546	412	1
PID_KITPATHWAY	0.909193	0.547	416	1
KEGG_PROTEASOME	0.879011	0.547	416	1
PID_CASPASE_PATHWAY	0.87888	0.547	416	1
BIOCARTA_PS1_PATHWAY	0.803052	0.555	419	1
BIOCARTA_PTEN_PATHWAY	0.802865	0.555	419	1
KEGG_SPHINGOLIPID_METABOLISM	0.878525	0.557	421	1
KEGG_NOTCH_SIGNALING_PATHWAY	0.878413	0.557	421	1
KEGG_HYPERTROPHIC_CARDIOMYOPATHY_HCM	0.923143	0.56	423	1
BIOCARTA_KERATINOCYTE_PATHWAY	0.878039	0.561	424	1
REACTOME_G_ALPHA_S_SIGNALLING_EVENTS	0.933952	0.562	425	1
REACTOME_BASIGIN_INTERACTIONS	0.802173	0.562	425	1
REACTOME_NEUROTRANSMITTER_RELEASE_CYCLE	0.877814	0.563	427	1
REACTOME_SIGNALING_BY_NOTCH1	0.90837	0.563	427	1
REACTOME_EGFR_DOWNREGULATION	0.801444	0.567	429	1
SIG_INSULIN_RECEPTOR_PATHWAY_IN_CARDIAC_MYOCYTES	0.877515	0.569	430	1
KEGG_CELL_CYCLE	0.93354	0.572	431	1
KEGG_GLYCEROLIPID_METABOLISM	0.876879	0.575	432	1
BIOCARTA_SRCRPTP_PATHWAY	0.654275	0.576	433	1
PID_INTEGRIN_CS_PATHWAY	0.800396	0.579	434	1
REACTOME_DOWNREGULATION_OF_SMAD2_3_SMAD4_TRANSCRIPTIONAL_ACTIVITY	0.800209	0.579	434	1
REACTOME_PKB_MEDIATED_EVENTS	0.800209	0.579	434	1
REACTOME_INTEGRIN_CELL_SURFACE_INTERACTIONS	0.922432	0.582	437	1
PID_ATM_PATHWAY	0.876094	0.584	438	1
REACTOME_POST_CHAPERONIN_TUBULIN_FOLDING_PATHWAY	0.799087	0.585	439	1
BIOCARTA_P53HYPOXIA_PATHWAY	0.799087	0.585	439	1
REACTOME_RAF_MAP_KINASE_CASCADE	0.653153	0.586	441	1
BIOCARTA_CASPASE_PATHWAY	0.798601	0.586	441	1
REACTOME_G2_M_DNA_DAMAGE_CHECKPOINT	0.65248	0.588	443	1
PID_TGFBRPATHWAY	0.906986	0.588	443	1
REACTOME_MRNA_SPLICING	0.921984	0.59	445	1
REACTOME_PHOSPHOLIPID_METABOLISM	0.947603	0.59	445	1
REACTOME_PLC_BETA_MEDIATED_EVENTS	0.875533	0.59	445	1
REACTOME_ERK_MAPK_TARGETS	0.796918	0.592	448	1
KEGG_GLYCOSPHINGOLIPID_BIOSYNTHESIS_LACTO_AND_NEOLACTO_SERIES	0.797143	0.592	448	1
PID_IL2_PI3KPATHWAY	0.875421	0.593	450	1
REACTOME_SYNTHESIS_OF_PA	0.796245	0.595	451	1
PID_AP1_PATHWAY	0.906463	0.595	451	1
KEGG_SNARE_INTERACTIONS_IN_VESICULAR_TRANSPORT	0.874972	0.596	453	1
REACTOME_CONVERSION_FROM_APC_C_CDC20_TO_APC_C_CDH1_IN_LATE_ANAPHASE	0.796058	0.597	454	1
REACTOME_SIGNALING_BY_FGFR3_MUTANTS	0.651021	0.597	454	1
REACTOME_PHOSPHORYLATION_OF_THE_APC_C	0.795572	0.598	456	1
REACTOME_SMAD2_SMAD3_SMAD4_HETEROTRIMER_REGULATES_TRANSCRIPTION	0.795534	0.598	456	1
BIOCARTA_PPARA_PATHWAY	0.906313	0.599	458	1
REACTOME_RIP_MEDIATED_NFKB_ACTIVATION_VIA_DAI	0.795048	0.6	459	1
REACTOME_ADENYLATE_CYCLASE_INHIBITORY_PATHWAY	0.795123	0.6	459	1
REACTOME_SYNTHESIS_OF_SUBSTRATES_IN_N_GLYCAN_BIOSYTHESIS	0.795123	0.6	459	1
REACTOME_ENERGY_DEPENDENT_REGULATION_OF_MTOR_BY_LKB1_AMPK	0.795011	0.601	462	1
BIOCARTA_CXCR4_PATHWAY	0.795011	0.601	462	1
KEGG_STEROID_HORMONE_BIOSYNTHESIS	0.873887	0.602	464	1
PID_IL8CXCR1_PATHWAY	0.794786	0.605	465	1
REACTOME_AMINO_ACID_SYNTHESIS_AND_INTERCONVERSION_TRANSAMINATION	0.794768	0.605	465	1
PID_RHODOPSIN_PATHWAY	0.794749	0.605	465	1
REACTOME_DCC_MEDIATED_ATTRACTIVE_SIGNALING	0.794712	0.606	468	1
BIOCARTA_AMI_PATHWAY	0.794525	0.607	469	1
BIOCARTA_CELLCYCLE_PATHWAY	0.794113	0.609	470	1
REACTOME_COPI_MEDIATED_TRANSPORT	0.649525	0.609	470	1
KEGG_ONE_CARBON_POOL_BY_FOLATE	0.793739	0.61	472	1
BIOCARTA_STRESS_PATHWAY	0.793964	0.61	472	1
ST_P38_MAPK_PATHWAY	0.873158	0.611	474	1
REACTOME_GABA_SYNTHESIS_RELEASE_REUPTAKE_AND_DEGRADATION	0.793365	0.614	475	1
REACTOME_MRNA_DECAY_BY_5_TO_3_EXORIBONUCLEASE	0.79344	0.614	475	1
REACTOME_RESPIRATORY_ELECTRON_TRANSPORT_ATP_SYNTHESIS_BY_CHEMIOSMOTIC_COUPLING_AND_HEAT_PRODUCTION_BY_UNCOUPLING_PROTEINS_	0.920787	0.615	477	1
KEGG_VASCULAR_SMOOTH_MUSCLE_CONTRACTION	0.931633	0.615	477	1
REACTOME_SYNTHESIS_OF_GLYCOSYLPHOSPHATIDYLINOSITOL_GPI	0.792729	0.617	479	1
REACTOME_HORMONE_LIGAND_BINDING_RECEPTORS	0.647244	0.617	479	1
KEGG_ARRHYTHMOGENIC_RIGHT_VENTRICULAR_CARDIOMYOPATHY_ARVC	0.905603	0.618	481	1
REACTOME_SIGNALING_BY_NODAL	0.792094	0.619	482	1
REACTOME_TETRAHYDROBIOPTERIN_BH4_SYNTHESIS_RECYCLING_SALVAGE_AND_REGULATION	0.792318	0.619	482	1
REACTOME_KINESINS	0.791907	0.619	482	1
REACTOME_TAK1_ACTIVATES_NFKB_BY_PHOSPHORYLATION_AND_ACTIVATION_OF_IKKS_COMPLEX	0.791682	0.62	485	1
BIOCARTA_EDG1_PATHWAY	0.79157	0.62	485	1
BIOCARTA_LYM_PATHWAY	0.647057	0.621	487	1
PID_PTP1BPATHWAY	0.905116	0.624	488	1
PID_RB_1PATHWAY	0.905079	0.624	488	1
SA_CASPASE_CASCADE	0.790504	0.629	490	1
REACTOME_NITRIC_OXIDE_STIMULATES_GUANYLATE_CYCLASE	0.790672	0.629	490	1
KEGG_ECM_RECEPTOR_INTERACTION	0.920039	0.63	492	1
REACTOME_ASPARAGINE_N_LINKED_GLYCOSYLATION	0.90463	0.63	492	1
KEGG_GLYCINE_SERINE_AND_THREONINE_METABOLISM	0.871961	0.631	494	1
REACTOME_DESTABILIZATION_OF_MRNA_BY_KSRP	0.790224	0.633	495	1
REACTOME_DARPP_32_EVENTS	0.789962	0.633	495	1
BIOCARTA_SODD_PATHWAY	0.643691	0.635	497	1
REACTOME_BOTULINUM_NEUROTOXICITY	0.788915	0.636	498	1
KEGG_OTHER_GLYCAN_DEGRADATION	0.789251	0.636	498	1
REACTOME_SLC_MEDIATED_TRANSMEMBRANE_TRANSPORT	0.951717	0.636	498	1
PID_S1P_S1P1_PATHWAY	0.788634	0.637	501	1
REACTOME_ABACAVIR_TRANSPORT_AND_METABOLISM	0.642419	0.637	501	1
KEGG_EPITHELIAL_CELL_SIGNALING_IN_HELICOBACTER_PYLORI_INFECTION	0.903433	0.642	503	1
REACTOME_ACTIVATION_OF_NF_KAPPAB_IN_B_CELLS	0.903396	0.643	504	1
REACTOME_SIGNALING_BY_FGFR1_FUSION_MUTANTS	0.787718	0.643	504	1
KEGG_RENIN_ANGIOTENSIN_SYSTEM	0.787606	0.643	504	1
REACTOME_IKK_COMPLEX_RECRUITMENT_MEDIATED_BY_RIP1	0.640437	0.646	507	1
PID_HDAC_CLASSIII_PATHWAY	0.787306	0.647	508	1
REACTOME_REGULATION_OF_ORNITHINE_DECARBOXYLASE_ODC	0.870559	0.647	508	1
BIOCARTA_CHREBP2_PATHWAY	0.870634	0.647	508	1
REACTOME_CELL_CELL_JUNCTION_ORGANIZATION	0.902985	0.648	511	1
REACTOME_REGULATION_OF_WATER_BALANCE_BY_RENAL_AQUAPORINS	0.87026	0.649	512	1
PID_PLK1_PATHWAY	0.870297	0.649	512	1
PID_SMAD2_3PATHWAY	0.787194	0.649	512	1
REACTOME_TERMINATION_OF_O_GLYCAN_BIOSYNTHESIS	0.786558	0.652	515	1
REACTOME_GLYCOPROTEIN_HORMONES	0.639577	0.652	515	1
PID_IL2_STAT5PATHWAY	0.86996	0.653	517	1
REACTOME_SYNTHESIS_OF_DNA	0.918393	0.657	518	1
KEGG_THYROID_CANCER	0.869586	0.657	518	1
ST_WNT_CA2_CYCLIC_GMP_PATHWAY	0.786147	0.658	520	1
PID_P53REGULATIONPATHWAY	0.902087	0.66	521	1
REACTOME_TRAF6_MEDIATED_NFKB_ACTIVATION	0.78596	0.661	522	1
PID_LYMPHANGIOGENESIS_PATHWAY	0.785997	0.661	522	1
BIOCARTA_GLEEVEC_PATHWAY	0.785773	0.661	522	1
REACTOME_AXON_GUIDANCE	0.950969	0.661	522	1
REACTOME_PYRIMIDINE_METABOLISM	0.785549	0.662	526	1
KEGG_PROXIMAL_TUBULE_BICARBONATE_RECLAMATION	0.7851	0.663	527	1
REACTOME_GLUCONEOGENESIS	0.868577	0.663	527	1
REACTOME_CHEMOKINE_RECEPTORS_BIND_CHEMOKINES	0.868277	0.665	529	1
KEGG_ADIPOCYTOKINE_SIGNALING_PATHWAY	0.9019	0.665	529	1
REACTOME_IRON_UPTAKE_AND_TRANSPORT	0.868203	0.665	529	1
REACTOME_DEADENYLATION_DEPENDENT_MRNA_DECAY	0.868203	0.665	529	1
PID_INTEGRIN4_PATHWAY	0.78409	0.667	533	1
KEGG_GLYCOSYLPHOSPHATIDYLINOSITOL_GPI_ANCHOR_BIOSYNTHESIS	0.784053	0.667	533	1
REACTOME_SYNTHESIS_OF_VERY_LONG_CHAIN_FATTY_ACYL_COAS	0.78394	0.668	535	1
REACTOME_REGULATION_OF_MRNA_STABILITY_BY_PROTEINS_THAT_BIND_AU_RICH_ELEMENTS	0.91787	0.672	536	1
PID_GLYPICAN_1PATHWAY	0.867754	0.673	537	1
REACTOME_TRANSPORT_OF_INORGANIC_CATIONS_ANIONS_AND_AMINO_ACIDS_OLIGOPEPTIDES	0.917645	0.673	537	1
REACTOME_PLATELET_SENSITIZATION_BY_LDL	0.782856	0.674	539	1
PID_PRLSIGNALINGEVENTSPATHWAY	0.783043	0.674	539	1
REACTOME_ENDOSOMAL_VACUOLAR_PATHWAY	0.634266	0.675	541	1
PID_TCR_PATHWAY	0.901339	0.675	541	1
BIOCARTA_IL5_PATHWAY	0.634154	0.675	541	1
BIOCARTA_GSK3_PATHWAY	0.867679	0.675	541	1
BIOCARTA_BARRESTIN_PATHWAY	0.634266	0.675	541	1
PID_IL3_PATHWAY	0.782407	0.675	541	1
REACTOME_GAP_JUNCTION_TRAFFICKING	0.782033	0.676	547	1
BIOCARTA_P38MAPK_PATHWAY	0.866894	0.678	548	1
KEGG_HUNTINGTONS_DISEASE	0.944648	0.679	549	1
REACTOME_SOS_MEDIATED_SIGNALLING	0.781285	0.682	550	1
REACTOME_OPIOID_SIGNALLING	0.91671	0.684	551	1
KEGG_GLYCOSAMINOGLYCAN_BIOSYNTHESIS_CHONDROITIN_SULFATE	0.780911	0.686	552	1
REACTOME_CTNNB1_PHOSPHORYLATION_CASCADE	0.780948	0.686	552	1
PID_BCR_5PATHWAY	0.900516	0.686	552	1
REACTOME_FANCONI_ANEMIA_PATHWAY	0.780874	0.686	552	1
KEGG_GLYCOSAMINOGLYCAN_DEGRADATION	0.780537	0.686	552	1
PID_EPOPATHWAY	0.866295	0.687	557	1
PID_IL6_7PATHWAY	0.866071	0.689	558	1
REACTOME_MEMBRANE_TRAFFICKING	0.927893	0.689	558	1
BIOCARTA_CDK5_PATHWAY	0.631236	0.69	560	1
BIOCARTA_ERK_PATHWAY	0.865809	0.692	561	1
REACTOME_SIGNALING_BY_ACTIVATED_POINT_MUTANTS_OF_FGFR1	0.630788	0.692	561	1
PID_PDGFRAPATHWAY	0.779565	0.692	561	1
BIOCARTA_ACTINY_PATHWAY	0.778929	0.695	564	1
REACTOME_SIGNALING_BY_EGFR_IN_CANCER	0.92765	0.695	564	1
REACTOME_CITRIC_ACID_CYCLE_TCA_CYCLE	0.779041	0.695	564	1
PID_ENDOTHELINPATHWAY	0.899918	0.697	567	1
PID_TCPTP_PATHWAY	0.864911	0.698	568	1
PID_ALK1PATHWAY	0.864911	0.698	568	1
REACTOME_DESTABILIZATION_OF_MRNA_BY_BRF1	0.778293	0.699	570	1
REACTOME_SCFSKP2_MEDIATED_DEGRADATION_OF_P27_P21	0.899656	0.699	570	1
REACTOME_CLEAVAGE_OF_GROWING_TRANSCRIPT_IN_THE_TERMINATION_REGION_	0.864537	0.701	572	1
REACTOME_MITOCHONDRIAL_PROTEIN_IMPORT	0.8645	0.702	573	1
KEGG_CHEMOKINE_SIGNALING_PATHWAY	0.943937	0.702	573	1
BIOCARTA_INTRINSIC_PATHWAY	0.777059	0.703	575	1
KEGG_INOSITOL_PHOSPHATE_METABOLISM	0.899245	0.703	575	1
REACTOME_CELL_CYCLE	0.957177	0.703	575	1
REACTOME_ACTIVATION_OF_GENES_BY_ATF4	0.776947	0.703	575	1
KEGG_STEROID_BIOSYNTHESIS	0.77676	0.704	579	1
KEGG_ALPHA_LINOLENIC_ACID_METABOLISM	0.776629	0.704	579	1
REACTOME_PROTEIN_FOLDING	0.864163	0.705	581	1
REACTOME_NUCLEOTIDE_BINDING_DOMAIN_LEUCINE_RICH_REPEAT_CONTAINING_RECEPTOR_NLR_SIGNALING_PATHWAYS	0.864201	0.705	581	1
REACTOME_CTLA4_INHIBITORY_SIGNALING	0.776348	0.706	583	1
KEGG_UBIQUITIN_MEDIATED_PROTEOLYSIS	0.926771	0.709	584	1
REACTOME_CELL_CELL_COMMUNICATION	0.926659	0.709	584	1
REACTOME_DEVELOPMENTAL_BIOLOGY	0.956915	0.71	586	1
REACTOME_TCR_SIGNALING	0.86364	0.71	586	1
PID_TOLL_ENDOGENOUS_PATHWAY	0.776049	0.71	586	1
REACTOME_POST_TRANSLATIONAL_PROTEIN_MODIFICATION	0.943563	0.712	589	1
PID_ECADHERIN_KERATINOCYTE_PATHWAY	0.775039	0.713	590	1
BIOCARTA_VIP_PATHWAY	0.775039	0.713	590	1
REACTOME_BASE_EXCISION_REPAIR	0.774927	0.715	592	1
PID_INTEGRIN_A9B1_PATHWAY	0.77459	0.715	592	1
REACTOME_APOPTOTIC_CLEAVAGE_OF_CELLULAR_PROTEINS	0.862817	0.716	594	1
KEGG_RNA_DEGRADATION	0.898384	0.716	594	1
REACTOME_MTORC1_MEDIATED_SIGNALLING	0.625028	0.717	596	1
PID_MTOR_4PATHWAY	0.898123	0.718	597	1
REACTOME_DAG_AND_IP3_SIGNALING	0.86248	0.719	598	1
BIOCARTA_SHH_PATHWAY	0.773618	0.724	599	1
REACTOME_PERK_REGULATED_GENE_EXPRESSION	0.861994	0.724	599	1
KEGG_PENTOSE_AND_GLUCURONATE_INTERCONVERSIONS	0.773581	0.724	599	1
KEGG_FATTY_ACID_METABOLISM	0.861396	0.726	602	1
REACTOME_PREFOLDIN_MEDIATED_TRANSFER_OF_SUBSTRATE_TO_CCT_TRIC	0.773207	0.726	602	1
BIOCARTA_VEGF_PATHWAY	0.861433	0.726	602	1
BIOCARTA_VDR_PATHWAY	0.773244	0.726	602	1
BIOCARTA_GCR_PATHWAY	0.773281	0.726	602	1
REACTOME_A_TETRASACCHARIDE_LINKER_SEQUENCE_IS_REQUIRED_FOR_GAG_SYNTHESIS	0.773057	0.728	607	1
BIOCARTA_BIOPEPTIDES_PATHWAY	0.861246	0.729	608	1
BIOCARTA_GRANULOCYTES_PATHWAY	0.772571	0.73	609	1
REACTOME_INHIBITION_OF_INSULIN_SECRETION_BY_ADRENALINE_NORADRENALINE	0.772646	0.73	609	1
REACTOME_RESOLUTION_OF_AP_SITES_VIA_THE_MULTIPLE_NUCLEOTIDE_PATCH_REPLACEMENT_PATHWAY	0.772907	0.73	609	1
REACTOME_NCAM_SIGNALING_FOR_NEURITE_OUT_GROWTH	0.897225	0.731	612	1
REACTOME_OXYGEN_DEPENDENT_PROLINE_HYDROXYLATION_OF_HYPOXIA_INDUCIBLE_FACTOR_ALPHA	0.771972	0.732	613	1
REACTOME_SIGNALING_BY_RHO_GTPASES	0.913494	0.733	614	1
BIOCARTA_ETC_PATHWAY	0.621288	0.733	614	1
KEGG_B_CELL_RECEPTOR_SIGNALING_PATHWAY	0.896888	0.734	616	1
SIG_PIP3_SIGNALING_IN_B_LYMPHOCYTES	0.860835	0.734	616	1
BIOCARTA_ERK5_PATHWAY	0.77115	0.734	616	1
REACTOME_CREATION_OF_C4_AND_C2_ACTIVATORS	0.62039	0.736	619	1
ST_TYPE_I_INTERFERON_PATHWAY	0.620316	0.736	619	1
REACTOME_BMAL1_CLOCK_NPAS2_ACTIVATES_CIRCADIAN_EXPRESSION	0.860536	0.738	621	1
REACTOME_AMINO_ACID_AND_OLIGOPEPTIDE_SLC_TRANSPORTERS	0.860199	0.739	622	1
REACTOME_THROMBIN_SIGNALLING_THROUGH_PROTEINASE_ACTIVATED_RECEPTORS_PARS	0.860367	0.739	622	1
PID_CERAMIDE_PATHWAY	0.859975	0.742	624	1
PID_TRKRPATHWAY	0.895766	0.742	624	1
REACTOME_LIPID_DIGESTION_MOBILIZATION_AND_TRANSPORT	0.859526	0.744	626	1
KEGG_FC_GAMMA_R_MEDIATED_PHAGOCYTOSIS	0.912783	0.744	626	1
BIOCARTA_IL6_PATHWAY	0.769429	0.745	628	1
PID_NFAT_3PATHWAY	0.895392	0.745	628	1
KEGG_JAK_STAT_SIGNALING_PATHWAY	0.933054	0.746	630	1
REACTOME_GAMMA_CARBOXYLATION_TRANSPORT_AND_AMINO_TERMINAL_CLEAVAGE_OF_PROTEINS	0.617174	0.746	630	1
REACTOME_REGULATION_OF_THE_FANCONI_ANEMIA_PATHWAY	0.616015	0.748	632	1
SA_G2_AND_M_PHASES	0.615192	0.752	633	1
REACTOME_RAP1_SIGNALLING	0.768345	0.752	633	1
BIOCARTA_ECM_PATHWAY	0.76812	0.753	635	1
REACTOME_MRNA_SPLICING_MINOR_PATHWAY	0.859002	0.753	635	1
REACTOME_TANDEM_PORE_DOMAIN_POTASSIUM_CHANNELS	0.767858	0.754	637	1
REACTOME_CHYLOMICRON_MEDIATED_LIPID_TRANSPORT	0.767784	0.754	637	1
KEGG_LYSOSOME	0.923891	0.755	639	1
REACTOME_ACTIVATED_POINT_MUTANTS_OF_FGFR2	0.767559	0.757	640	1
REACTOME_ACTIVATION_OF_KAINATE_RECEPTORS_UPON_GLUTAMATE_BINDING	0.858516	0.757	640	1
REACTOME_METABOLISM_OF_NUCLEOTIDES	0.894121	0.761	642	1
BIOCARTA_CDC42RAC_PATHWAY	0.766269	0.762	643	1
BIOCARTA_EPHA4_PATHWAY	0.612275	0.763	644	1
REACTOME_METABOLISM_OF_CARBOHYDRATES	0.947752	0.763	644	1
REACTOME_HOMOLOGOUS_RECOMBINATION_REPAIR_OF_REPLICATION_INDEPENDENT_DOUBLE_STRAND_BREAKS	0.76625	0.763	644	1
REACTOME_SMOOTH_MUSCLE_CONTRACTION	0.765914	0.764	647	1
SA_REG_CASCADE_OF_CYCLIN_EXPR	0.765764	0.765	648	1
KEGG_ALDOSTERONE_REGULATED_SODIUM_REABSORPTION	0.857618	0.765	648	1
PID_P38_MKK3_6PATHWAY	0.765465	0.767	650	1
REACTOME_CHONDROITIN_SULFATE_DERMATAN_SULFATE_METABOLISM	0.857469	0.769	651	1
REACTOME_OTHER_SEMAPHORIN_INTERACTIONS	0.764268	0.773	652	1
PID_MET_PATHWAY	0.893036	0.776	653	1
REACTOME_LOSS_OF_NLP_FROM_MITOTIC_CENTROSOMES	0.856796	0.777	654	1
PID_FOXOPATHWAY	0.856646	0.778	655	1
REACTOME_PLATELET_AGGREGATION_PLUG_FORMATION	0.856665	0.778	655	1
PID_MYC_PATHWAY	0.763109	0.779	657	1
REACTOME_OPSINS	0.608647	0.779	657	1
KEGG_SULFUR_METABOLISM	0.762996	0.779	657	1
SIG_REGULATION_OF_THE_ACTIN_CYTOSKELETON_BY_RHO_GTPASES	0.856384	0.779	657	1
PID_IFNGPATHWAY	0.856534	0.779	657	1
PID_SYNDECAN_1_PATHWAY	0.856197	0.78	662	1
PID_RETINOIC_ACID_PATHWAY	0.856048	0.78	662	1
KEGG_TRYPTOPHAN_METABOLISM	0.856309	0.78	662	1
REACTOME_GLUCAGON_SIGNALING_IN_METABOLIC_REGULATION	0.855674	0.781	665	1
PID_HIVNEFPATHWAY	0.855861	0.781	665	1
BIOCARTA_IL2RB_PATHWAY	0.854776	0.787	667	1
PID_ILK_PATHWAY	0.854888	0.787	667	1
PID_HEDGEHOG_GLIPATHWAY	0.854795	0.787	667	1
SA_PROGRAMMED_CELL_DEATH	0.761164	0.788	670	1
REACTOME_IRAK2_MEDIATED_ACTIVATION_OF_TAK1_COMPLEX_UPON_TLR7_8_OR_9_STIMULATION	0.487284	0.788	670	1
REACTOME_SIGNALLING_TO_RAS	0.760491	0.791	672	1
REACTOME_COSTIMULATION_BY_THE_CD28_FAMILY	0.892213	0.791	672	1
BIOCARTA_SPPA_PATHWAY	0.759406	0.793	674	1
BIOCARTA_P53_PATHWAY	0.759481	0.793	674	1
REACTOME_VITAMIN_B5_PANTOTHENATE_METABOLISM	0.759518	0.793	674	1
BIOCARTA_TCAPOPTOSIS_PATHWAY	0.604383	0.794	677	1
REACTOME_G1_PHASE	0.853579	0.795	678	1
KEGG_GLYOXYLATE_AND_DICARBOXYLATE_METABOLISM	0.758658	0.798	679	1
KEGG_GLYCEROPHOSPHOLIPID_METABOLISM	0.891652	0.798	679	1
REACTOME_PLATELET_HOMEOSTASIS	0.891578	0.799	681	1
KEGG_TERPENOID_BACKBONE_BIOSYNTHESIS	0.758359	0.801	682	1
REACTOME_SYNTHESIS_OF_BILE_ACIDS_AND_BILE_SALTS	0.758284	0.801	682	1
BIOCARTA_IL4_PATHWAY	0.758134	0.801	682	1
REACTOME_CYTOSOLIC_TRNA_AMINOACYLATION	0.757499	0.802	685	1
REACTOME_P75_NTR_RECEPTOR_MEDIATED_SIGNALLING	0.909043	0.802	685	1
ST_FAS_SIGNALING_PATHWAY	0.891204	0.803	687	1
BIOCARTA_TPO_PATHWAY	0.757461	0.803	687	1
BIOCARTA_EIF2_PATHWAY	0.757386	0.804	689	1
REACTOME_REGULATION_OF_GENE_EXPRESSION_IN_BETA_CELLS	0.757424	0.804	689	1
REACTOME_TRAF6_MEDIATED_IRF7_ACTIVATION_IN_TLR7_8_OR_9_SIGNALING	0.600419	0.805	691	1
REACTOME_REGULATION_OF_INSULIN_SECRETION_BY_GLUCAGON_LIKE_PEPTIDE1	0.852233	0.806	692	1
BIOCARTA_HCMV_PATHWAY	0.756713	0.807	693	1
REACTOME_GLYCOSPHINGOLIPID_METABOLISM	0.851859	0.807	693	1
PID_TNFPATHWAY	0.851747	0.807	693	1
KEGG_VALINE_LEUCINE_AND_ISOLEUCINE_DEGRADATION	0.851522	0.808	696	1
REACTOME_CD28_CO_STIMULATION	0.851316	0.809	697	1
KEGG_FC_EPSILON_RI_SIGNALING_PATHWAY	0.89053	0.811	698	1
PID_WNT_NONCANONICAL_PATHWAY	0.850886	0.811	698	1
REACTOME_ACTIVATION_OF_NMDA_RECEPTOR_UPON_GLUTAMATE_BINDING_AND_POSTSYNAPTIC_EVENTS	0.850475	0.812	700	1
REACTOME_GAB1_SIGNALOSOME	0.850138	0.813	701	1
REACTOME_ANTIGEN_PROCESSING_CROSS_PRESENTATION	0.890418	0.813	701	1
BIOCARTA_SALMONELLA_PATHWAY	0.754955	0.816	703	1
REACTOME_ER_PHAGOSOME_PATHWAY	0.889857	0.816	703	1
REACTOME_CELL_CYCLE_MITOTIC	0.949099	0.817	705	1
KEGG_PROPANOATE_METABOLISM	0.849858	0.817	705	1
BIOCARTA_IL10_PATHWAY	0.754731	0.817	705	1
REACTOME_RECRUITMENT_OF_NUMA_TO_MITOTIC_CENTROSOMES	0.59608	0.818	708	1
PID_RHOA_PATHWAY	0.849727	0.819	709	1
REACTOME_NEF_MEDIATED_DOWNREGULATION_OF_MHC_CLASS_I_COMPLEX_CELL_SURFACE_EXPRESSION	0.595669	0.819	709	1
PID_PI3KCIAKTPATHWAY	0.849428	0.822	711	1
REACTOME_AKT_PHOSPHORYLATES_TARGETS_IN_THE_CYTOSOL	0.75402	0.822	711	1
PID_DNAPK_PATHWAY	0.753815	0.823	713	1
REACTOME_SIGNALING_BY_HIPPO	0.753908	0.823	713	1
REACTOME_ACYL_CHAIN_REMODELLING_OF_PI	0.753459	0.824	715	1
KEGG_GNRH_SIGNALING_PATHWAY	0.90751	0.826	716	1
KEGG_FRUCTOSE_AND_MANNOSE_METABOLISM	0.848755	0.826	716	1
PID_P38ALPHABETAPATHWAY	0.848717	0.827	718	1
KEGG_N_GLYCAN_BIOSYNTHESIS	0.848605	0.827	718	1
REACTOME_EXTENSION_OF_TELOMERES	0.752562	0.827	718	1
REACTOME_ACTIVATION_OF_THE_AP1_FAMILY_OF_TRANSCRIPTION_FACTORS	0.593238	0.828	721	1
REACTOME_SYNTHESIS_OF_PIPS_AT_THE_LATE_ENDOSOME_MEMBRANE	0.591705	0.829	722	1
BIOCARTA_MONOCYTE_PATHWAY	0.591368	0.83	723	1
BIOCARTA_ACE2_PATHWAY	0.751402	0.834	724	1
REACTOME_GENERIC_TRANSCRIPTION_PATHWAY	0.95368	0.835	725	1
REACTOME_IRAK1_RECRUITS_IKK_COMPLEX	0.5886	0.837	726	1
REACTOME_CGMP_EFFECTS	0.750655	0.837	726	1
REACTOME_G_ALPHA_Q_SIGNALLING_EVENTS	0.938253	0.838	728	1
KEGG_PROTEIN_EXPORT	0.750093	0.84	729	1
REACTOME_INWARDLY_RECTIFYING_K_CHANNELS	0.847483	0.84	729	1
REACTOME_PROLONGED_ERK_ACTIVATION_EVENTS	0.749869	0.84	729	1
ST_IL_13_PATHWAY	0.587516	0.84	729	1
BIOCARTA_LAIR_PATHWAY	0.75043	0.84	729	1
REACTOME_DEADENYLATION_OF_MRNA	0.749944	0.84	729	1
ST_INTERLEUKIN_13_PATHWAY	0.587516	0.84	729	1
REACTOME_TRAF6_MEDIATED_INDUCTION_OF_NFKB_AND_MAP_KINASES_UPON_TLR7_8_OR_9_ACTIVATION	0.886304	0.842	736	1
BIOCARTA_MAL_PATHWAY	0.74957	0.843	737	1
KEGG_RIBOFLAVIN_METABOLISM	0.74957	0.843	737	1
REACTOME_ETHANOL_OXIDATION	0.586506	0.843	737	1
KEGG_APOPTOSIS	0.905303	0.844	740	1
REACTOME_REGULATION_OF_INSULIN_LIKE_GROWTH_FACTOR_IGF_ACTIVITY_BY_INSULIN_LIKE_GROWTH_FACTOR_BINDING_PROTEINS_IGFBPS	0.749458	0.844	740	1
REACTOME_GLUCURONIDATION	0.748336	0.847	742	1
REACTOME_IL_RECEPTOR_SHC_SIGNALING	0.748298	0.847	742	1
REACTOME_AMINE_COMPOUND_SLC_TRANSPORTERS	0.747513	0.849	744	1
KEGG_ASCORBATE_AND_ALDARATE_METABOLISM	0.747532	0.849	744	1
REACTOME_POTASSIUM_CHANNELS	0.904742	0.849	744	1
BIOCARTA_EPO_PATHWAY	0.747588	0.849	744	1
PID_ARF6_TRAFFICKINGPATHWAY	0.846361	0.85	748	1
ST_PAC1_RECEPTOR_PATHWAY	0.584187	0.851	749	1
BIOCARTA_SARS_PATHWAY	0.582242	0.854	750	1
REACTOME_CS_DS_DEGRADATION	0.746316	0.854	750	1
REACTOME_RESOLUTION_OF_AP_SITES_VIA_THE_SINGLE_NUCLEOTIDE_REPLACEMENT_PATHWAY	0.746129	0.856	752	1
KEGG_T_CELL_RECEPTOR_SIGNALING_PATHWAY	0.918094	0.857	753	1
BIOCARTA_SPRY_PATHWAY	0.745774	0.857	753	1
REACTOME_PROTEOLYTIC_CLEAVAGE_OF_SNARE_COMPLEX_PROTEINS	0.745643	0.858	755	1
REACTOME_REGULATION_OF_IFNA_SIGNALING	0.744858	0.859	756	1
BIOCARTA_G1_PATHWAY	0.845613	0.86	757	1
PID_RAC1_REG_PATHWAY	0.845164	0.862	758	1
PID_FASPATHWAY	0.844192	0.864	759	1
PID_NOTCH_PATHWAY	0.884584	0.865	760	1
REACTOME_METABOLISM_OF_NON_CODING_RNA	0.843855	0.866	761	1
REACTOME_REGULATION_OF_INSULIN_SECRETION	0.903059	0.866	761	1
REACTOME_NUCLEOTIDE_EXCISION_REPAIR	0.843631	0.867	763	1
KEGG_MATURITY_ONSET_DIABETES_OF_THE_YOUNG	0.743773	0.867	763	1
REACTOME_HIV_INFECTION	0.936644	0.868	765	1
REACTOME_NUCLEOTIDE_LIKE_PURINERGIC_RECEPTORS	0.743623	0.869	766	1
BIOCARTA_HIVNEF_PATHWAY	0.88406	0.869	766	1
KEGG_CELL_ADHESION_MOLECULES_CAMS	0.916972	0.87	768	1
REACTOME_L1CAM_INTERACTIONS	0.902367	0.87	768	1
REACTOME_TIGHT_JUNCTION_INTERACTIONS	0.843257	0.87	768	1
REACTOME_HIGHLY_CALCIUM_PERMEABLE_POSTSYNAPTIC_NICOTINIC_ACETYLCHOLINE_RECEPTORS	0.575324	0.871	771	1
REACTOME_NFKB_IS_ACTIVATED_AND_SIGNALS_SURVIVAL	0.575623	0.871	771	1
REACTOME_INTEGRIN_ALPHAIIB_BETA3_SIGNALING	0.842883	0.872	773	1
BIOCARTA_MCALPAIN_PATHWAY	0.742838	0.872	773	1
REACTOME_LIPOPROTEIN_METABOLISM	0.842771	0.872	773	1
REACTOME_PRE_NOTCH_PROCESSING_IN_GOLGI	0.74209	0.874	776	1
REACTOME_GLYCOGEN_BREAKDOWN_GLYCOGENOLYSIS	0.742015	0.874	776	1
REACTOME_PI3K_EVENTS_IN_ERBB4_SIGNALING	0.84234	0.875	778	1
REACTOME_LYSOSOME_VESICLE_BIOGENESIS	0.740818	0.877	779	1
KEGG_PYRIMIDINE_METABOLISM	0.901788	0.877	779	1
REACTOME_MAP_KINASE_ACTIVATION_IN_TLR_CASCADE	0.841536	0.877	779	1
REACTOME_SIGNAL_ATTENUATION	0.740968	0.877	779	1
REACTOME_BRANCHED_CHAIN_AMINO_ACID_CATABOLISM	0.740818	0.877	779	1
KEGG_LEUKOCYTE_TRANSENDOTHELIAL_MIGRATION	0.915775	0.878	784	1
REACTOME_CLASS_I_MHC_MEDIATED_ANTIGEN_PROCESSING_PRESENTATION	0.943358	0.879	785	1
ST_GRANULE_CELL_SURVIVAL_PATHWAY	0.74037	0.879	785	1
PID_HDAC_CLASSI_PATHWAY	0.882639	0.879	785	1
REACTOME_CASPASE_MEDIATED_CLEAVAGE_OF_CYTOSKELETAL_PROTEINS	0.740444	0.879	785	1
BIOCARTA_CARDIACEGF_PATHWAY	0.740444	0.879	785	1
REACTOME_RESPIRATORY_ELECTRON_TRANSPORT	0.88219	0.88	790	1
BIOCARTA_IL22BP_PATHWAY	0.739285	0.881	791	1
BIOCARTA_STEM_PATHWAY	0.739435	0.881	791	1
REACTOME_GENERATION_OF_SECOND_MESSENGER_MOLECULES	0.7382	0.882	793	1
KEGG_VALINE_LEUCINE_AND_ISOLEUCINE_BIOSYNTHESIS	0.738649	0.882	793	1
REACTOME_DIABETES_PATHWAYS	0.915364	0.882	793	1
KEGG_GLYCOSPHINGOLIPID_BIOSYNTHESIS_GLOBO_SERIES	0.737527	0.883	796	1
REACTOME_EARLY_PHASE_OF_HIV_LIFE_CYCLE	0.737191	0.883	796	1
REACTOME_ADP_SIGNALLING_THROUGH_P2RY12	0.737378	0.883	796	1
KEGG_PRIMARY_BILE_ACID_BIOSYNTHESIS	0.736742	0.884	799	1
REACTOME_MHC_CLASS_II_ANTIGEN_PRESENTATION	0.900853	0.884	799	1
REACTOME_ANTIVIRAL_MECHANISM_BY_IFN_STIMULATED_GENES	0.881218	0.884	799	1
PID_CIRCADIANPATHWAY	0.736517	0.884	799	1
REACTOME_POST_NMDA_RECEPTOR_ACTIVATION_EVENTS	0.840153	0.885	803	1
REACTOME_LATE_PHASE_OF_HIV_LIFE_CYCLE	0.900666	0.886	804	1
REACTOME_REGULATORY_RNA_PATHWAYS	0.736181	0.887	805	1
PID_CMYB_PATHWAY	0.900329	0.889	806	1
PID_S1P_S1P2_PATHWAY	0.734498	0.89	807	1
KEGG_NON_HOMOLOGOUS_END_JOINING	0.734685	0.89	807	1
BIOCARTA_TALL1_PATHWAY	0.735283	0.89	807	1
REACTOME_SIGNALING_BY_NOTCH3	0.734498	0.89	807	1
BIOCARTA_NUCLEARRS_PATHWAY	0.735171	0.89	807	1
PID_P38GAMMADELTAPATHWAY	0.73547	0.89	807	1
REACTOME_G_ALPHA_I_SIGNALLING_EVENTS	0.935036	0.891	813	1
REACTOME_REGULATED_PROTEOLYSIS_OF_P75NTR	0.561074	0.892	814	1
PID_NFAT_TFPATHWAY	0.838657	0.892	814	1
KEGG_TOLL_LIKE_RECEPTOR_SIGNALING_PATHWAY	0.899824	0.892	814	1
BIOCARTA_EIF_PATHWAY	0.734273	0.892	814	1
PID_CXCR3PATHWAY	0.83832	0.892	814	1
PID_AR_NONGENOMIC_PATHWAY	0.837834	0.893	819	1
REACTOME_NCAM1_INTERACTIONS	0.83789	0.893	819	1
KEGG_BUTANOATE_METABOLISM	0.838058	0.893	819	1
REACTOME_PI_METABOLISM	0.837946	0.893	819	1
BIOCARTA_TH1TH2_PATHWAY	0.733787	0.895	823	1
BIOCARTA_FIBRINOLYSIS_PATHWAY	0.733675	0.895	823	1
REACTOME_BIOSYNTHESIS_OF_THE_N_GLYCAN_PRECURSOR_DOLICHOL_LIPID_LINKED_OLIGOSACCHARIDE_LLO_AND_TRANSFER_TO_A_NASCENT_PROTEIN	0.836861	0.898	825	1
PID_ARF6_PATHWAY	0.837198	0.898	825	1
PID_NECTIN_PATHWAY	0.836899	0.898	825	1
REACTOME_DEFENSINS	0.73274	0.898	825	1
REACTOME_COMMON_PATHWAY	0.732516	0.898	825	1
REACTOME_TRANSPORT_OF_MATURE_TRANSCRIPT_TO_CYTOPLASM	0.836543	0.899	830	1
REACTOME_LAGGING_STRAND_SYNTHESIS	0.731898	0.899	830	1
REACTOME_CLASS_A1_RHODOPSIN_LIKE_RECEPTORS	0.945695	0.9	832	1
REACTOME_RNA_POL_II_TRANSCRIPTION	0.899319	0.9	832	1
REACTOME_N_GLYCAN_ANTENNAE_ELONGATION_IN_THE_MEDIAL_TRANS_GOLGI	0.73087	0.9	832	1
KEGG_DRUG_METABOLISM_OTHER_ENZYMES	0.8363	0.901	835	1
REACTOME_PURINE_CATABOLISM	0.552958	0.901	835	1
BIOCARTA_EGFR_SMRTE_PATHWAY	0.730159	0.902	837	1
REACTOME_RAS_ACTIVATION_UOPN_CA2_INFUX_THROUGH_NMDA_RECEPTOR	0.729823	0.902	837	1
PID_S1P_S1P4_PATHWAY	0.729037	0.904	839	1
REACTOME_SEMA3A_PLEXIN_REPULSION_SIGNALING_BY_INHIBITING_INTEGRIN_ADHESION	0.728963	0.904	839	1
REACTOME_TRAFFICKING_OF_GLUR2_CONTAINING_AMPA_RECEPTORS	0.729037	0.904	839	1
PID_NFKAPPABATYPICALPATHWAY	0.729486	0.904	839	1
REACTOME_TRAF6_MEDIATED_INDUCTION_OF_TAK1_COMPLEX	0.550041	0.904	839	1
REACTOME_SIGNALING_BY_TGF_BETA_RECEPTOR_COMPLEX	0.878899	0.904	839	1
REACTOME_PEPTIDE_LIGAND_BINDING_RECEPTORS	0.933091	0.907	845	1
KEGG_COMPLEMENT_AND_COAGULATION_CASCADES	0.877553	0.907	845	1
REACTOME_LATENT_INFECTION_OF_HOMO_SAPIENS_WITH_MYCOBACTERIUM_TUBERCULOSIS	0.834804	0.908	847	1
ST_DIFFERENTIATION_PATHWAY_IN_PC12_CELLS	0.834692	0.908	847	1
REACTOME_TRAF6_MEDIATED_IRF7_ACTIVATION	0.728514	0.908	847	1
REACTOME_HIV_LIFE_CYCLE	0.912821	0.908	847	1
BIOCARTA_RAC1_PATHWAY	0.727803	0.908	847	1
ST_G_ALPHA_S_PATHWAY	0.728701	0.908	847	1
REACTOME_REPAIR_SYNTHESIS_FOR_GAP_FILLING_BY_DNA_POL_IN_TC_NER	0.726158	0.909	853	1
KEGG_PYRUVATE_METABOLISM	0.83443	0.909	853	1
REACTOME_P38MAPK_EVENTS	0.727354	0.909	853	1
BIOCARTA_NDKDYNAMIN_PATHWAY	0.726382	0.909	853	1
REACTOME_ADVANCED_GLYCOSYLATION_ENDPRODUCT_RECEPTOR_SIGNALING	0.726326	0.909	853	1
BIOCARTA_TNFR2_PATHWAY	0.725671	0.91	858	1
REACTOME_SYNTHESIS_OF_BILE_ACIDS_AND_BILE_SALTS_VIA_7ALPHA_HYDROXYCHOLESTEROL	0.725634	0.91	858	1
REACTOME_HOST_INTERACTIONS_OF_HIV_FACTORS	0.912596	0.91	858	1
REACTOME_CHOLESTEROL_BIOSYNTHESIS	0.725746	0.91	858	1
REACTOME_P130CAS_LINKAGE_TO_MAPK_SIGNALING_FOR_INTEGRINS	0.726008	0.91	858	1
REACTOME_SYNTHESIS_OF_PE	0.544581	0.911	863	1
KEGG_CYTOSOLIC_DNA_SENSING_PATHWAY	0.833308	0.911	863	1
KEGG_LONG_TERM_POTENTIATION	0.876805	0.911	863	1
REACTOME_SIGNAL_AMPLIFICATION	0.832972	0.912	866	1
REACTOME_TRANSPORT_OF_VITAMINS_NUCLEOSIDES_AND_RELATED_MOLECULES	0.832785	0.913	867	1
REACTOME_NFKB_AND_MAP_KINASES_ACTIVATION_MEDIATED_BY_TLR4_SIGNALING_REPERTOIRE	0.876505	0.913	867	1
REACTOME_METABOLISM_OF_MRNA	0.93268	0.913	867	1
REACTOME_INTERACTION_BETWEEN_L1_AND_ANKYRINS	0.724063	0.914	870	1
REACTOME_GAP_JUNCTION_ASSEMBLY	0.724475	0.914	870	1
BIOCARTA_NGF_PATHWAY	0.724475	0.914	870	1
BIOCARTA_G2_PATHWAY	0.72425	0.914	870	1
REACTOME_ERKS_ARE_INACTIVATED	0.724736	0.914	870	1
REACTOME_PROSTACYCLIN_SIGNALLING_THROUGH_PROSTACYCLIN_RECEPTOR	0.724101	0.914	870	1
PID_SYNDECAN_4_PATHWAY	0.832373	0.915	876	1
REACTOME_PURINE_RIBONUCLEOSIDE_MONOPHOSPHATE_BIOSYNTHESIS	0.723596	0.916	877	1
REACTOME_MEIOTIC_RECOMBINATION	0.875926	0.918	878	1
PID_INTEGRIN1_PATHWAY	0.876019	0.918	878	1
REACTOME_ACYL_CHAIN_REMODELLING_OF_PG	0.722231	0.921	880	1
SA_B_CELL_RECEPTOR_COMPLEXES	0.721969	0.921	880	1
REACTOME_MITOCHONDRIAL_TRNA_AMINOACYLATION	0.722006	0.921	880	1
BIOCARTA_ACH_PATHWAY	0.722118	0.921	880	1
PID_FCER1PATHWAY	0.875122	0.921	880	1
KEGG_ACUTE_MYELOID_LEUKEMIA	0.875496	0.921	880	1
REACTOME_UNFOLDED_PROTEIN_RESPONSE	0.875608	0.921	880	1
KEGG_GLYCOSAMINOGLYCAN_BIOSYNTHESIS_HEPARAN_SULFATE	0.721707	0.922	887	1
REACTOME_INTRINSIC_PATHWAY	0.721445	0.922	887	1
KEGG_PANTOTHENATE_AND_COA_BIOSYNTHESIS	0.72167	0.922	887	1
PID_IL27PATHWAY	0.829045	0.926	890	1
REACTOME_TRANSCRIPTIONAL_ACTIVITY_OF_SMAD2_SMAD3_SMAD4_HETEROTRIMER	0.829194	0.926	890	1
REACTOME_GLUCOSE_TRANSPORT	0.827474	0.927	892	1
ST_T_CELL_SIGNAL_TRANSDUCTION	0.827175	0.927	892	1
BIOCARTA_CREB_PATHWAY	0.829007	0.927	892	1
KEGG_DRUG_METABOLISM_CYTOCHROME_P450	0.874187	0.927	892	1
REACTOME_G_PROTEIN_BETA_GAMMA_SIGNALLING	0.8271	0.927	892	1
REACTOME_GOLGI_ASSOCIATED_VESICLE_BIOGENESIS	0.827811	0.927	892	1
PID_EPHA_FWDPATHWAY	0.82796	0.927	892	1
BIOCARTA_IL12_PATHWAY	0.720323	0.928	899	1
BIOCARTA_STATHMIN_PATHWAY	0.719874	0.928	899	1
REACTOME_HDL_MEDIATED_LIPID_TRANSPORT	0.719949	0.928	899	1
REACTOME_GASTRIN_CREB_SIGNALLING_PATHWAY_VIA_PKC_AND_MAPK	0.931034	0.928	899	1
BIOCARTA_CACAM_PATHWAY	0.720286	0.928	899	1
PID_IL8CXCR2_PATHWAY	0.826651	0.928	899	1
KEGG_NUCLEOTIDE_EXCISION_REPAIR	0.82695	0.928	899	1
REACTOME_MITOTIC_G2_G2_M_PHASES	0.873588	0.929	906	1
BIOCARTA_TID_PATHWAY	0.71864	0.929	906	1
REACTOME_DNA_REPLICATION	0.930698	0.929	906	1
REACTOME_PROCESSING_OF_CAPPED_INTRON_CONTAINING_PRE_MRNA	0.909492	0.929	906	1
BIOCARTA_P27_PATHWAY	0.718416	0.93	910	1
REACTOME_NEUROTRANSMITTER_RECEPTOR_BINDING_AND_DOWNSTREAM_TRANSMISSION_IN_THE_POSTSYNAPTIC_CELL	0.919029	0.931	911	1
REACTOME_ARMS_MEDIATED_ACTIVATION	0.717967	0.931	911	1
REACTOME_P75NTR_SIGNALS_VIA_NFKB	0.71793	0.931	911	1
REACTOME_RNA_POL_III_TRANSCRIPTION_INITIATION_FROM_TYPE_3_PROMOTER	0.718154	0.931	911	1
REACTOME_MICRORNA_MIRNA_BIOGENESIS	0.718229	0.931	911	1
REACTOME_G_BETA_GAMMA_SIGNALLING_THROUGH_PLC_BETA	0.718304	0.931	911	1
BIOCARTA_NFAT_PATHWAY	0.873214	0.931	911	1
REACTOME_ACTIVATION_OF_RAC	0.717443	0.932	918	1
PID_IL4_2PATHWAY	0.872803	0.933	919	1
BIOCARTA_DC_PATHWAY	0.717107	0.934	920	1
REACTOME_CA_DEPENDENT_EVENTS	0.825604	0.934	920	1
REACTOME_DOWNREGULATION_OF_TGF_BETA_RECEPTOR_SIGNALING	0.717107	0.934	920	1
REACTOME_ACTIVATION_OF_CHAPERONES_BY_ATF6_ALPHA	0.715686	0.936	923	1
PID_CDC42_PATHWAY	0.87183	0.936	923	1
KEGG_PORPHYRIN_AND_CHLOROPHYLL_METABOLISM	0.825417	0.938	925	1
PID_ERBB1_RECEPTOR_PROXIMAL_PATHWAY	0.824856	0.938	925	1
BIOCARTA_NFKB_PATHWAY	0.714115	0.938	925	1
REACTOME_PROLACTIN_RECEPTOR_SIGNALING	0.714302	0.938	925	1
REACTOME_TRNA_AMINOACYLATION	0.824968	0.938	925	1
REACTOME_KERATAN_SULFATE_KERATIN_METABOLISM	0.824145	0.939	930	1
REACTOME_PLATELET_ADHESION_TO_EXPOSED_COLLAGEN	0.516643	0.939	930	1
BIOCARTA_ARAP_PATHWAY	0.713816	0.939	930	1
KEGG_AMINOACYL_TRNA_BIOSYNTHESIS	0.82422	0.939	930	1
KEGG_GLYCOLYSIS_GLUCONEOGENESIS	0.871157	0.939	930	1
BIOCARTA_RHO_PATHWAY	0.823884	0.94	935	1
PID_THROMBIN_PAR1_PATHWAY	0.823659	0.94	935	1
REACTOME_DESTABILIZATION_OF_MRNA_BY_TRISTETRAPROLIN_TTP	0.712469	0.941	937	1
PID_AMB2_NEUTROPHILS_PATHWAY	0.822238	0.942	938	1
BIOCARTA_BLYMPHOCYTE_PATHWAY	0.514923	0.942	938	1
REACTOME_SYNTHESIS_OF_PC	0.710524	0.943	940	1
REACTOME_GLYCOSAMINOGLYCAN_METABOLISM	0.892438	0.943	940	1
REACTOME_SYNTHESIS_OF_PIPS_AT_THE_GOLGI_MEMBRANE	0.710936	0.943	940	1
REACTOME_TRIF_MEDIATED_TLR3_SIGNALING	0.870484	0.943	940	1
PID_NETRIN_PATHWAY	0.821303	0.943	940	1
REACTOME_MITOCHONDRIAL_FATTY_ACID_BETA_OXIDATION	0.709851	0.944	945	1
BIOCARTA_PLATELETAPP_PATHWAY	0.710076	0.944	945	1
REACTOME_ABORTIVE_ELONGATION_OF_HIV1_TRANSCRIPT_IN_THE_ABSENCE_OF_TAT	0.709776	0.944	945	1
PID_CXCR4_PATHWAY	0.892176	0.945	948	1
REACTOME_INTERFERON_ALPHA_BETA_SIGNALING	0.869549	0.945	948	1
KEGG_OXIDATIVE_PHOSPHORYLATION	0.907809	0.945	948	1
KEGG_PARKINSONS_DISEASE	0.907379	0.946	951	1
PID_CD8TCRPATHWAY	0.868464	0.947	952	1
PID_AURORA_A_PATHWAY	0.820854	0.947	952	1
REACTOME_MITOTIC_M_M_G1_PHASES	0.929277	0.947	952	1
REACTOME_SIGNALING_BY_CONSTITUTIVELY_ACTIVE_EGFR	0.708355	0.947	952	1
REACTOME_PASSIVE_TRANSPORT_BY_AQUAPORINS	0.707682	0.947	952	1
KEGG_CARDIAC_MUSCLE_CONTRACTION	0.868277	0.947	952	1
PID_RANBP2PATHWAY	0.708131	0.947	952	1
PID_CDC42_REG_PATHWAY	0.820144	0.948	959	1
REACTOME_SHC1_EVENTS_IN_EGFR_SIGNALING	0.706523	0.949	960	1
PID_PDGFRBPATHWAY	0.9065	0.949	960	1
REACTOME_RIG_I_MDA5_MEDIATED_INDUCTION_OF_IFN_ALPHA_BETA_PATHWAYS	0.86738	0.949	960	1
PID_CONE_PATHWAY	0.707046	0.949	960	1
REACTOME_N_GLYCAN_TRIMMING_IN_THE_ER_AND_CALNEXIN_CALRETICULIN_CYCLE	0.50935	0.95	964	1
ST_B_CELL_ANTIGEN_RECEPTOR	0.819657	0.95	964	1
REACTOME_CALNEXIN_CALRETICULIN_CYCLE	0.50935	0.95	964	1
REACTOME_MAPK_TARGETS_NUCLEAR_EVENTS_MEDIATED_BY_MAP_KINASES	0.819433	0.951	967	1
PID_AURORA_B_PATHWAY	0.818348	0.951	967	1
BIOCARTA_GABA_PATHWAY	0.504974	0.951	967	1
REACTOME_UNBLOCKING_OF_NMDA_RECEPTOR_GLUTAMATE_BINDING_AND_ACTIVATION	0.705401	0.952	970	1
REACTOME_DNA_REPAIR	0.905603	0.952	970	1
KEGG_OLFACTORY_TRANSDUCTION	0.942666	0.952	970	1
REACTOME_EICOSANOID_LIGAND_BINDING_RECEPTORS	0.705139	0.952	970	1
BIOCARTA_INSULIN_PATHWAY	0.701474	0.953	974	1
ST_GA12_PATHWAY	0.70282	0.953	974	1
BIOCARTA_ERYTH_PATHWAY	0.704578	0.953	974	1
BIOCARTA_AKAP95_PATHWAY	0.703007	0.953	974	1
BIOCARTA_CCR3_PATHWAY	0.704129	0.953	974	1
REACTOME_SIGNAL_TRANSDUCTION_BY_L1	0.81775	0.953	974	1
REACTOME_INTERACTIONS_OF_VPR_WITH_HOST_CELLULAR_PROTEINS	0.817713	0.953	974	1
REACTOME_BILE_SALT_AND_ORGANIC_ANION_SLC_TRANSPORTERS	0.701361	0.954	981	1
KEGG_PATHOGENIC_ESCHERICHIA_COLI_INFECTION	0.866669	0.954	981	1
REACTOME_MITOTIC_PROMETAPHASE	0.890493	0.954	981	1
PID_THROMBIN_PAR4_PATHWAY	0.7011	0.955	984	1
KEGG_NEUROACTIVE_LIGAND_RECEPTOR_INTERACTION	0.937729	0.955	984	1
REACTOME_FORMATION_OF_ATP_BY_CHEMIOSMOTIC_COUPLING	0.701062	0.955	984	1
REACTOME_CHONDROITIN_SULFATE_BIOSYNTHESIS	0.699529	0.956	987	1
SA_TRKA_RECEPTOR	0.699043	0.957	988	1
PID_ARF6DOWNSTREAMPATHWAY	0.698893	0.957	988	1
REACTOME_FORMATION_OF_TUBULIN_FOLDING_INTERMEDIATES_BY_CCT_TRIC	0.698594	0.957	988	1
BIOCARTA_BARRESTIN_SRC_PATHWAY	0.698818	0.957	988	1
REACTOME_ACYL_CHAIN_REMODELLING_OF_PC	0.696649	0.958	992	1
REACTOME_METABOLISM_OF_PROTEINS	0.947603	0.958	992	1
REACTOME_APOPTOSIS_INDUCED_DNA_FRAGMENTATION	0.697864	0.958	992	1
PID_RAS_PATHWAY	0.815057	0.958	992	1
KEGG_GLYCOSAMINOGLYCAN_BIOSYNTHESIS_KERATAN_SULFATE	0.697135	0.958	992	1
BIOCARTA_41BB_PATHWAY	0.696911	0.958	992	1
PID_ANTHRAXPATHWAY	0.695153	0.959	998	1
REACTOME_N_GLYCAN_ANTENNAE_ELONGATION	0.69549	0.959	998	1
PID_IL12_2PATHWAY	0.86551	0.959	998	1
PID_IL5_PATHWAY	0.695377	0.959	998	1
REACTOME_SIGNALLING_TO_ERKS	0.814571	0.96	1002	1
BIOCARTA_PAR1_PATHWAY	0.813262	0.961	1003	1
REACTOME_ACTIVATION_OF_CHAPERONE_GENES_BY_XBP1S	0.813299	0.961	1003	1
ST_PHOSPHOINOSITIDE_3_KINASE_PATHWAY	0.812925	0.961	1003	1
BIOCARTA_CLASSIC_PATHWAY	0.694368	0.961	1003	1
BIOCARTA_FCER1_PATHWAY	0.812888	0.961	1003	1
REACTOME_REGULATION_OF_COMPLEMENT_CASCADE	0.693732	0.962	1008	1
REACTOME_ANTIGEN_PRESENTATION_FOLDING_ASSEMBLY_AND_PEPTIDE_LOADING_OF_CLASS_I_MHC	0.693769	0.962	1008	1
KEGG_BASAL_TRANSCRIPTION_FACTORS	0.812533	0.962	1008	1
PID_NEPHRIN_NEPH1_PATHWAY	0.812177	0.963	1011	1
REACTOME_DNA_STRAND_ELONGATION	0.810158	0.963	1011	1
REACTOME_GLYCOLYSIS	0.811785	0.963	1011	1
BIOCARTA_NO1_PATHWAY	0.81229	0.963	1011	1
BIOCARTA_CALCINEURIN_PATHWAY	0.692759	0.964	1015	1
REACTOME_INHIBITION_OF_REPLICATION_INITIATION_OF_DAMAGED_DNA_BY_RB1_E2F1	0.691525	0.964	1015	1
REACTOME_RECRUITMENT_OF_MITOTIC_CENTROSOME_PROTEINS_AND_COMPLEXES	0.863191	0.965	1017	1
REACTOME_METABOLISM_OF_RNA	0.936794	0.965	1017	1
REACTOME_PROCESSING_OF_INTRONLESS_PRE_MRNAS	0.691002	0.965	1017	1
REACTOME_REGULATION_OF_IFNG_SIGNALING	0.690328	0.965	1017	1
PID_PI3KCIPATHWAY	0.808774	0.966	1021	1
REACTOME_FACTORS_INVOLVED_IN_MEGAKARYOCYTE_DEVELOPMENT_AND_PLATELET_PRODUCTION	0.90205	0.967	1022	1
BIOCARTA_EGF_PATHWAY	0.808512	0.968	1023	1
REACTOME_CREB_PHOSPHORYLATION_THROUGH_THE_ACTIVATION_OF_CAMKII	0.689244	0.968	1023	1
REACTOME_TRANSCRIPTION	0.925705	0.968	1023	1
REACTOME_MRNA_PROCESSING	0.914092	0.968	1023	1
REACTOME_RNA_POL_III_TRANSCRIPTION_TERMINATION	0.689468	0.968	1023	1
REACTOME_ADAPTIVE_IMMUNE_SYSTEM	0.952165	0.968	1023	1
REACTOME_SPRY_REGULATION_OF_FGF_SIGNALING	0.682886	0.969	1029	1
REACTOME_SLBP_DEPENDENT_PROCESSING_OF_REPLICATION_DEPENDENT_HISTONE_PRE_MRNAS	0.685392	0.969	1029	1
BIOCARTA_NO2IL12_PATHWAY	0.682886	0.969	1029	1
REACTOME_IL_7_SIGNALING	0.688309	0.969	1029	1
REACTOME_CYCLIN_A_B1_ASSOCIATED_EVENTS_DURING_G2_M_TRANSITION	0.686663	0.969	1029	1
REACTOME_SYNTHESIS_SECRETION_AND_INACTIVATION_OF_GLP1	0.686476	0.969	1029	1
BIOCARTA_CTLA4_PATHWAY	0.686925	0.969	1029	1
KEGG_GLYCOSPHINGOLIPID_BIOSYNTHESIS_GANGLIO_SERIES	0.685541	0.969	1029	1
PID_S1P_META_PATHWAY	0.68801	0.969	1029	1
BIOCARTA_CYTOKINE_PATHWAY	0.68599	0.969	1029	1
REACTOME_SHC1_EVENTS_IN_ERBB4_SIGNALING	0.683073	0.969	1029	1
REACTOME_NEF_MEDIATES_DOWN_MODULATION_OF_CELL_SURFACE_RECEPTORS_BY_RECRUITING_THEM_TO_CLATHRIN_ADAPTERS	0.688645	0.969	1029	1
ST_JAK_STAT_PATHWAY	0.490164	0.969	1029	1
BIOCARTA_D4GDI_PATHWAY	0.68614	0.969	1029	1
REACTOME_TOLL_RECEPTOR_CASCADES	0.901245	0.969	1029	1
REACTOME_PHASE1_FUNCTIONALIZATION_OF_COMPOUNDS	0.861994	0.97	1044	1
REACTOME_LIGAND_GATED_ION_CHANNEL_TRANSPORT	0.681315	0.97	1044	1
REACTOME_BINDING_AND_ENTRY_OF_HIV_VIRION	0.43182	0.97	1044	1
REACTOME_ELEVATION_OF_CYTOSOLIC_CA2_LEVELS	0.48317	0.971	1047	1
PID_INTEGRIN2_PATHWAY	0.807914	0.971	1047	1
BIOCARTA_COMP_PATHWAY	0.680081	0.971	1047	1
KEGG_DNA_REPLICATION	0.808026	0.971	1047	1
PID_ERBB1_DOWNSTREAM_PATHWAY	0.900965	0.971	1047	1
PID_AVB3_OPN_PATHWAY	0.807839	0.971	1047	1
REACTOME_SIGNALING_BY_ILS	0.885294	0.972	1053	1
REACTOME_NONSENSE_MEDIATED_DECAY_ENHANCED_BY_THE_EXON_JUNCTION_COMPLEX	0.885444	0.972	1053	1
BIOCARTA_GATA3_PATHWAY	0.678884	0.973	1055	1
PID_INTEGRIN_A4B1_PATHWAY	0.807315	0.973	1055	1
REACTOME_GLOBAL_GENOMIC_NER_GG_NER	0.807278	0.973	1055	1
PID_LIS1PATHWAY	0.807428	0.973	1055	1
REACTOME_DOWNSTREAM_TCR_SIGNALING	0.806829	0.973	1055	1
BIOCARTA_EXTRINSIC_PATHWAY	0.678248	0.973	1055	1
REACTOME_SHC_RELATED_EVENTS	0.677912	0.973	1055	1
REACTOME_INCRETIN_SYNTHESIS_SECRETION_AND_INACTIVATION	0.67866	0.973	1055	1
REACTOME_3_UTR_MEDIATED_TRANSLATIONAL_REGULATION	0.884621	0.974	1063	1
BIOCARTA_CSK_PATHWAY	0.676565	0.975	1064	1
REACTOME_TRANSPORT_TO_THE_GOLGI_AND_SUBSEQUENT_MODIFICATION	0.805745	0.976	1065	1
REACTOME_ROLE_OF_SECOND_MESSENGERS_IN_NETRIN1_SIGNALING	0.475054	0.977	1066	1
REACTOME_PEPTIDE_HORMONE_BIOSYNTHESIS	0.67275	0.978	1067	1
KEGG_DORSO_VENTRAL_AXIS_FORMATION	0.672563	0.978	1067	1
REACTOME_PROCESSIVE_SYNTHESIS_ON_THE_LAGGING_STRAND	0.673012	0.978	1067	1
BIOCARTA_CDMAC_PATHWAY	0.673798	0.978	1067	1
BIOCARTA_CD40_PATHWAY	0.674246	0.978	1067	1
PID_REG_GR_PATHWAY	0.883312	0.978	1067	1
BIOCARTA_RELA_PATHWAY	0.672601	0.978	1067	1
REACTOME_SEMA3A_PAK_DEPENDENT_AXON_REPULSION	0.672451	0.979	1074	1
BIOCARTA_CARM1_PATHWAY	0.671591	0.98	1075	1
BIOCARTA_FMLP_PATHWAY	0.803762	0.98	1075	1
BIOCARTA_AGR_PATHWAY	0.80438	0.98	1075	1
REACTOME_FORMATION_OF_RNA_POL_II_ELONGATION_COMPLEX_	0.804211	0.98	1075	1
REACTOME_ADHERENS_JUNCTIONS_INTERACTIONS	0.802528	0.981	1079	1
SIG_CD40PATHWAYMAP	0.802304	0.981	1079	1
BIOCARTA_MPR_PATHWAY	0.802566	0.981	1079	1
REACTOME_GRB2_SOS_PROVIDES_LINKAGE_TO_MAPK_SIGNALING_FOR_INTERGRINS_	0.671329	0.981	1079	1
REACTOME_TRANSCRIPTION_COUPLED_NER_TC_NER	0.800396	0.982	1083	1
KEGG_CITRATE_CYCLE_TCA_CYCLE	0.800135	0.982	1083	1
REACTOME_GPCR_LIGAND_BINDING	0.94577	0.982	1083	1
BIOCARTA_PDGF_PATHWAY	0.800209	0.982	1083	1
PID_GMCSF_PATHWAY	0.799536	0.982	1083	1
PID_ALPHASYNUCLEIN_PATHWAY	0.79991	0.982	1083	1
REACTOME_TRANSPORT_OF_MATURE_MRNA_DERIVED_FROM_AN_INTRONLESS_TRANSCRIPT	0.800995	0.982	1083	1
BIOCARTA_GH_PATHWAY	0.80107	0.982	1083	1
REACTOME_PURINE_METABOLISM	0.799723	0.982	1083	1
REACTOME_ANDROGEN_BIOSYNTHESIS	0.458037	0.983	1092	1
REACTOME_SIGNALING_BY_GPCR	0.956466	0.984	1093	1
REACTOME_SIGNALING_BY_ROBO_RECEPTOR	0.799125	0.984	1093	1
REACTOME_VOLTAGE_GATED_POTASSIUM_CHANNELS	0.79703	0.985	1095	1
REACTOME_GPVI_MEDIATED_ACTIVATION_CASCADE	0.797816	0.985	1095	1
BIOCARTA_RACCYCD_PATHWAY	0.796282	0.985	1095	1
REACTOME_METABOLISM_OF_STEROID_HORMONES_AND_VITAMINS_A_AND_D	0.797105	0.985	1095	1
REACTOME_REGULATION_OF_GLUCOKINASE_BY_GLUCOKINASE_REGULATORY_PROTEIN	0.796544	0.985	1095	1
REACTOME_AMINE_LIGAND_BINDING_RECEPTORS	0.797778	0.985	1095	1
BIOCARTA_CK1_PATHWAY	0.668188	0.986	1101	1
BIOCARTA_PARKIN_PATHWAY	0.665046	0.986	1101	1
REACTOME_REGULATION_OF_SIGNALING_BY_CBL	0.668599	0.986	1101	1
REACTOME_SIGNALING_BY_NOTCH4	0.666579	0.986	1101	1
REACTOME_EXTRINSIC_PATHWAY_FOR_APOPTOSIS	0.664223	0.986	1101	1
REACTOME_TRAF3_DEPENDENT_IRF_ACTIVATION_PATHWAY	0.665794	0.986	1101	1
PID_IL2_1PATHWAY	0.852607	0.986	1101	1
BIOCARTA_IL17_PATHWAY	0.665009	0.986	1101	1
REACTOME_FGFR1_LIGAND_BINDING_AND_ACTIVATION	0.667402	0.986	1101	1
REACTOME_COLLAGEN_FORMATION	0.852644	0.986	1101	1
KEGG_CYTOKINE_CYTOKINE_RECEPTOR_INTERACTION	0.931408	0.986	1101	1
REACTOME_CYTOSOLIC_SULFONATION_OF_SMALL_MOLECULES	0.666392	0.986	1101	1
BIOCARTA_AKAP13_PATHWAY	0.44865	0.986	1101	1
PID_UPA_UPAR_PATHWAY	0.795123	0.987	1114	1
REACTOME_CYTOKINE_SIGNALING_IN_IMMUNE_SYSTEM	0.930249	0.987	1114	1
REACTOME_IL_3_5_AND_GM_CSF_SIGNALING	0.794525	0.987	1114	1
REACTOME_RECEPTOR_LIGAND_BINDING_INITIATES_THE_SECOND_PROTEOLYTIC_CLEAVAGE_OF_NOTCH_RECEPTOR	0.6634	0.987	1114	1
REACTOME_THE_NLRP3_INFLAMMASOME	0.662989	0.987	1114	1
REACTOME_REGULATION_OF_KIT_SIGNALING	0.663513	0.987	1114	1
REACTOME_NEGATIVE_REGULATORS_OF_RIG_I_MDA5_SIGNALING	0.792131	0.988	1120	1
REACTOME_XENOBIOTICS	0.660558	0.988	1120	1
BIOCARTA_RARRXR_PATHWAY	0.66183	0.988	1120	1
BIOCARTA_VITCB_PATHWAY	0.660782	0.988	1120	1
BIOCARTA_MET_PATHWAY	0.791383	0.988	1120	1
PID_SYNDECAN_3_PATHWAY	0.659249	0.988	1120	1
REACTOME_FORMATION_OF_THE_TERNARY_COMPLEX_AND_SUBSEQUENTLY_THE_43S_COMPLEX	0.793103	0.988	1120	1
REACTOME_TRAFFICKING_AND_PROCESSING_OF_ENDOSOMAL_TLR	0.659212	0.988	1120	1
REACTOME_GLUCAGON_TYPE_LIGAND_RECEPTORS	0.79157	0.988	1120	1
REACTOME_PECAM1_INTERACTIONS	0.443489	0.988	1120	1
BIOCARTA_INTEGRIN_PATHWAY	0.792468	0.988	1120	1
REACTOME_POL_SWITCHING	0.661119	0.988	1120	1
PID_MAPKTRKPATHWAY	0.790859	0.989	1132	1
REACTOME_RECYCLING_PATHWAY_OF_L1	0.789176	0.989	1132	1
PID_IL23PATHWAY	0.789214	0.989	1132	1
KEGG_LINOLEIC_ACID_METABOLISM	0.789363	0.989	1132	1
REACTOME_SIGNALLING_TO_P38_VIA_RIT_AND_RIN	0.658127	0.989	1132	1
REACTOME_ACTIVATED_NOTCH1_TRANSMITS_SIGNAL_TO_THE_NUCLEUS	0.790598	0.989	1132	1
REACTOME_NFKB_ACTIVATION_THROUGH_FADD_RIP1_PATHWAY_MEDIATED_BY_CASPASE_8_AND10	0.656519	0.99	1138	1
REACTOME_MEIOSIS	0.892326	0.99	1138	1
REACTOME_HYALURONAN_METABOLISM	0.657342	0.99	1138	1
BIOCARTA_UCALPAIN_PATHWAY	0.65622	0.99	1138	1
BIOCARTA_AHSP_PATHWAY	0.654013	0.991	1142	1
REACTOME_INFLUENZA_VIRAL_RNA_TRANSCRIPTION_AND_REPLICATION	0.875009	0.991	1142	1
REACTOME_MYD88_MAL_CASCADE_INITIATED_ON_PLASMA_MEMBRANE	0.874448	0.991	1142	1
PID_TCRRASPATHWAY	0.654985	0.991	1142	1
KEGG_PRION_DISEASES	0.786858	0.992	1146	1
REACTOME_ACTIVATED_TLR4_SIGNALLING	0.873719	0.992	1146	1
REACTOME_PACKAGING_OF_TELOMERE_ENDS	0.779265	0.992	1146	1
BIOCARTA_TCR_PATHWAY	0.780761	0.992	1146	1
REACTOME_SYNTHESIS_OF_PIPS_AT_THE_PLASMA_MEMBRANE	0.788316	0.992	1146	1
REACTOME_HS_GAG_BIOSYNTHESIS	0.781696	0.992	1146	1
REACTOME_HEPARAN_SULFATE_HEPARIN_HS_GAG_METABOLISM	0.783641	0.992	1146	1
REACTOME_REGULATION_OF_BETA_CELL_DEVELOPMENT	0.787007	0.992	1146	1
REACTOME_IL1_SIGNALING	0.783267	0.992	1146	1
BIOCARTA_TOLL_PATHWAY	0.782706	0.992	1146	1
REACTOME_PEPTIDE_CHAIN_ELONGATION	0.871082	0.992	1146	1
REACTOME_POST_TRANSLATIONAL_MODIFICATION_SYNTHESIS_OF_GPI_ANCHORED_PROTEINS	0.784651	0.992	1146	1
BIOCARTA_IL1R_PATHWAY	0.781509	0.992	1146	1
REACTOME_BILE_ACID_AND_BILE_SALT_METABOLISM	0.787381	0.992	1146	1
REACTOME_RNA_POL_III_TRANSCRIPTION	0.785586	0.992	1146	1
KEGG_RIBOSOME	0.87385	0.992	1146	1
REACTOME_ELONGATION_ARREST_AND_RECOVERY	0.78207	0.992	1146	1
BIOCARTA_MAPK_PATHWAY	0.872878	0.992	1146	1
BIOCARTA_PML_PATHWAY	0.648403	0.993	1164	1
BIOCARTA_ARENRF2_PATHWAY	0.650198	0.993	1164	1
REACTOME_SHC_MEDIATED_SIGNALLING	0.64859	0.993	1164	1
REACTOME_PYRIMIDINE_CATABOLISM	0.651732	0.993	1164	1
BIOCARTA_RANKL_PATHWAY	0.648702	0.993	1164	1
KEGG_METABOLISM_OF_XENOBIOTICS_BY_CYTOCHROME_P450	0.844753	0.994	1169	1
REACTOME_CYTOCHROME_P450_ARRANGED_BY_SUBSTRATE_TYPE	0.77676	0.994	1169	1
REACTOME_RNA_POL_II_PRE_TRANSCRIPTION_EVENTS	0.844828	0.994	1169	1
REACTOME_FORMATION_OF_FIBRIN_CLOT_CLOTTING_CASCADE	0.778106	0.994	1169	1
KEGG_HEMATOPOIETIC_CELL_LINEAGE	0.867567	0.994	1169	1
REACTOME_VIRAL_MESSENGER_RNA_SYNTHESIS	0.647281	0.994	1169	1
PID_CD40_PATHWAY	0.776423	0.994	1169	1
REACTOME_IL_2_SIGNALING	0.778218	0.994	1169	1
KEGG_CIRCADIAN_RHYTHM_MAMMAL	0.647057	0.994	1169	1
BIOCARTA_NOS1_PATHWAY	0.64657	0.994	1169	1
REACTOME_RNA_POL_I_TRANSCRIPTION_INITIATION	0.645	0.994	1169	1
REACTOME_GPCR_DOWNSTREAM_SIGNALING	0.953886	0.995	1180	1
REACTOME_INTERFERON_SIGNALING	0.894906	0.995	1180	1
REACTOME_DSCAM_INTERACTIONS	0.63909	0.995	1180	1
KEGG_SPLICEOSOME	0.887725	0.995	1180	1
REACTOME_JNK_C_JUN_KINASES_PHOSPHORYLATION_AND_ACTIVATION_MEDIATED_BY_ACTIVATED_HUMAN_TAK1	0.64126	0.995	1180	1
KEGG_BASE_EXCISION_REPAIR	0.775638	0.995	1180	1
REACTOME_ACTIVATION_OF_IRF3_IRF7_MEDIATED_BY_TBK1_IKK_EPSILON	0.642232	0.995	1180	1
REACTOME_CD28_DEPENDENT_VAV1_PATHWAY	0.643279	0.995	1180	1
BIOCARTA_CELL2CELL_PATHWAY	0.64111	0.995	1180	1
PID_NFKAPPABCANONICALPATHWAY	0.639539	0.995	1180	1
PID_ALK2PATHWAY	0.638529	0.995	1180	1
BIOCARTA_CCR5_PATHWAY	0.636809	0.996	1191	1
REACTOME_RETROGRADE_NEUROTROPHIN_SIGNALLING	0.636921	0.996	1191	1
PID_SYNDECAN_2_PATHWAY	0.773655	0.996	1191	1
BIOCARTA_AKAPCENTROSOME_PATHWAY	0.636173	0.996	1191	1
REACTOME_IMMUNE_SYSTEM	0.953661	0.996	1191	1
REACTOME_FORMATION_OF_THE_HIV1_EARLY_ELONGATION_COMPLEX	0.773431	0.996	1191	1
REACTOME_SIGNALING_BY_NOTCH2	0.633817	0.996	1191	1
REACTOME_SIGNAL_REGULATORY_PROTEIN_SIRP_FAMILY_INTERACTIONS	0.632097	0.997	1198	1
REACTOME_ENDOGENOUS_STEROLS	0.629628	0.997	1198	1
REACTOME_RECYCLING_OF_BILE_ACIDS_AND_SALTS	0.631835	0.997	1198	1
REACTOME_SYNTHESIS_SECRETION_AND_DEACYLATION_OF_GHRELIN	0.628843	0.997	1198	1
REACTOME_ACTIVATED_TAK1_MEDIATES_P38_MAPK_ACTIVATION	0.628731	0.997	1198	1
PID_EPHA2_FWDPATHWAY	0.631461	0.997	1198	1
REACTOME_SYNTHESIS_OF_PIPS_AT_THE_EARLY_ENDOSOME_MEMBRANE	0.631461	0.997	1198	1
REACTOME_SYNTHESIS_SECRETION_AND_INACTIVATION_OF_GIP	0.626636	0.998	1205	1
KEGG_NATURAL_KILLER_CELL_MEDIATED_CYTOTOXICITY	0.881517	0.998	1205	1
REACTOME_AMINO_ACID_TRANSPORT_ACROSS_THE_PLASMA_MEMBRANE	0.761837	0.998	1205	1
BIOCARTA_TNFR1_PATHWAY	0.765502	0.998	1205	1
REACTOME_ANTIGEN_ACTIVATES_B_CELL_RECEPTOR_LEADING_TO_GENERATION_OF_SECOND_MESSENGERS	0.769093	0.998	1205	1
REACTOME_INNATE_IMMUNE_SYSTEM	0.925948	0.998	1205	1
REACTOME_TRANSPORT_OF_RIBONUCLEOPROTEINS_INTO_THE_HOST_NUCLEUS	0.767185	0.998	1205	1
REACTOME_TRAFFICKING_OF_AMPA_RECEPTORS	0.764492	0.998	1205	1
REACTOME_NA_CL_DEPENDENT_NEUROTRANSMITTER_TRANSPORTERS	0.622634	0.998	1205	1
REACTOME_RNA_POL_II_TRANSCRIPTION_PRE_INITIATION_AND_PROMOTER_OPENING	0.762697	0.998	1205	1
REACTOME_TRANSPORT_OF_ORGANIC_ANIONS	0.624018	0.998	1205	1
ST_TUMOR_NECROSIS_FACTOR_PATHWAY	0.763632	0.998	1205	1
REACTOME_NEP_NS2_INTERACTS_WITH_THE_CELLULAR_EXPORT_MACHINERY	0.763408	0.998	1205	1
BIOCARTA_BCR_PATHWAY	0.765951	0.998	1205	1
BIOCARTA_INFLAM_PATHWAY	0.764754	0.998	1205	1
REACTOME_RNA_POL_III_TRANSCRIPTION_INITIATION_FROM_TYPE_2_PROMOTER	0.624691	0.998	1205	1
BIOCARTA_BARR_MAPK_PATHWAY	0.620166	0.999	1221	1
REACTOME_SRP_DEPENDENT_COTRANSLATIONAL_PROTEIN_TARGETING_TO_MEMBRANE	0.878899	0.999	1221	1
REACTOME_ACETYLCHOLINE_BINDING_AND_DOWNSTREAM_EVENTS	0.616688	0.999	1221	1
REACTOME_KERATAN_SULFATE_DEGRADATION	0.616127	0.999	1221	1
REACTOME_PRESYNAPTIC_NICOTINIC_ACETYLCHOLINE_RECEPTORS	0.616164	0.999	1221	1
REACTOME_NRIF_SIGNALS_CELL_DEATH_FROM_THE_NUCLEUS	0.619007	0.999	1221	1
REACTOME_RNA_POL_I_TRANSCRIPTION_TERMINATION	0.618184	0.999	1221	1
SA_MMP_CYTOKINE_CONNECTION	0.617548	0.999	1221	1
KEGG_FOLATE_BIOSYNTHESIS	0.620316	0.999	1221	1
REACTOME_PD1_SIGNALING	0.618408	0.999	1221	1
ST_ERK1_ERK2_MAPK_PATHWAY	0.761052	0.999	1221	1
REACTOME_PURINE_SALVAGE	0.614556	0.999	1221	1
KEGG_RIG_I_LIKE_RECEPTOR_SIGNALING_PATHWAY	0.841349	0.999	1221	1
BIOCARTA_PLCE_PATHWAY	0.619979	0.999	1221	1
REACTOME_CELL_EXTRACELLULAR_MATRIX_INTERACTIONS	0.614556	0.999	1221	1
REACTOME_EXTRACELLULAR_MATRIX_ORGANIZATION	0.855412	0.999	1221	1
REACTOME_PHOSPHORYLATION_OF_CD3_AND_TCR_ZETA_CHAINS	0.49914	1	1237	1
BIOCARTA_MYOSIN_PATHWAY	0.735508	1	1237	1
REACTOME_TRANS_GOLGI_NETWORK_VESICLE_BUDDING	0.822425	1	1237	1
ST_STAT3_PATHWAY	0.591218	1	1237	1
BIOCARTA_PYK2_PATHWAY	0.678173	1	1237	1
PID_IL12_STAT4PATHWAY	0.746017	1	1237	1
REACTOME_NOD1_2_SIGNALING_PATHWAY	0.758247	1	1237	1
REACTOME_RNA_POL_I_RNA_POL_III_AND_MITOCHONDRIAL_TRANSCRIPTION	0.844678	1	1237	1
KEGG_RETINOL_METABOLISM	0.81487	1	1237	1
KEGG_INTESTINAL_IMMUNE_NETWORK_FOR_IGA_PRODUCTION	0.740257	1	1237	1
PID_IL1PATHWAY	0.696125	1	1237	1
BIOCARTA_RAB_PATHWAY	0.580036	1	1237	1
REACTOME_MRNA_DECAY_BY_3_TO_5_EXORIBONUCLEASE	0.528312	1	1237	1
REACTOME_ACTIVATION_OF_THE_MRNA_UPON_BINDING_OF_THE_CAP_BINDING_COMPLEX_AND_EIFS_AND_SUBSEQUENT_BINDING_TO_43S	0.786895	1	1237	1
KEGG_TYPE_I_DIABETES_MELLITUS	0.747737	1	1237	1
BIOCARTA_ASBCELL_PATHWAY	0.598736	1	1237	1
REACTOME_IMMUNOREGULATORY_INTERACTIONS_BETWEEN_A_LYMPHOID_AND_A_NON_LYMPHOID_CELL	0.812925	1	1237	1
REACTOME_STEROID_HORMONES	0.754694	1	1237	1
KEGG_GRAFT_VERSUS_HOST_DISEASE	0.711572	1	1237	1
BIOCARTA_IL2_PATHWAY	0.613546	1	1237	1
KEGG_ANTIGEN_PROCESSING_AND_PRESENTATION	0.789625	1	1237	1
REACTOME_MEIOTIC_SYNAPSIS	0.800378	1	1237	1
BIOCARTA_PROTEASOME_PATHWAY	0.742726	1	1237	1
BIOCARTA_FAS_PATHWAY	0.746391	1	1237	1
BIOCARTA_IL3_PATHWAY	0.589348	1	1237	1
REACTOME_DEGRADATION_OF_THE_EXTRACELLULAR_MATRIX	0.699828	1	1237	1
REACTOME_INFLUENZA_LIFE_CYCLE	0.884846	1	1237	1
REACTOME_RNA_POL_III_CHAIN_ELONGATION	0.596155	1	1237	1
BIOCARTA_CBL_PATHWAY	0.537063	1	1237	1
BIOCARTA_CFTR_PATHWAY	0.609769	1	1237	1
REACTOME_BETA_DEFENSINS	0.600793	1	1237	1
BIOCARTA_THELPER_PATHWAY	0.533959	1	1237	1
PID_TXA2PATHWAY	0.82351	1	1237	1
KEGG_ALLOGRAFT_REJECTION	0.660371	1	1237	1
REACTOME_THE_ROLE_OF_NEF_IN_HIV1_REPLICATION_AND_DISEASE_PATHOGENESIS	0.72238	1	1237	1
REACTOME_OLFACTORY_SIGNALING_PATHWAY	0.833982	1	1237	1
REACTOME_MRNA_CAPPING	0.718453	1	1237	1
KEGG_NOD_LIKE_RECEPTOR_SIGNALING_PATHWAY	0.815768	1	1237	1
BIOCARTA_NKT_PATHWAY	0.760004	1	1237	1
BIOCARTA_RB_PATHWAY	0.595033	1	1237	1
REACTOME_PLATELET_CALCIUM_HOMEOSTASIS	0.541776	1	1237	1
KEGG_VIRAL_MYOCARDITIS	0.809148	1	1237	1
KEGG_RNA_POLYMERASE	0.718491	1	1237	1
KEGG_AMYOTROPHIC_LATERAL_SCLEROSIS_ALS	0.836188	1	1237	1
REACTOME_CHROMOSOME_MAINTENANCE	0.86839	1	1237	1
KEGG_SYSTEMIC_LUPUS_ERYTHEMATOSUS	0.813225	1	1237	1
REACTOME_AMYLOIDS	0.801668	1	1237	1
REACTOME_SEROTONIN_RECEPTORS	0.573753	1	1237	1
KEGG_PRIMARY_IMMUNODEFICIENCY	0.696612	1	1237	1
REACTOME_METABOLISM_OF_PORPHYRINS	0.607562	1	1237	1
KEGG_LEISHMANIA_INFECTION	0.815244	1	1237	1
PID_TCRJNKPATHWAY	0.494502	1	1237	1
PID_TCRCALCIUMPATHWAY	0.735339	1	1237	1
REACTOME_CRMPS_IN_SEMA3A_SIGNALING	0.592527	1	1237	1
REACTOME_RNA_POL_I_TRANSCRIPTION	0.788653	1	1237	1
REACTOME_INITIAL_TRIGGERING_OF_COMPLEMENT	0.592901	1	1237	1
BIOCARTA_DREAM_PATHWAY	0.578951	1	1237	1
BIOCARTA_NKCELLS_PATHWAY	0.589199	1	1237	1
REACTOME_TRANSLOCATION_OF_ZAP_70_TO_IMMUNOLOGICAL_SYNAPSE	0.509986	1	1237	1
KEGG_TASTE_TRANSDUCTION	0.740557	1	1237	1
REACTOME_FORMATION_OF_TRANSCRIPTION_COUPLED_NER_TC_NER_REPAIR_COMPLEX	0.756601	1	1237	1
PID_CD8TCRDOWNSTREAMPATHWAY	0.779228	1	1237	1
PID_RAC1_PATHWAY	0.835665	1	1237	1
REACTOME_COMPLEMENT_CASCADE	0.716621	1	1237	1
REACTOME_TELOMERE_MAINTENANCE	0.833383	1	1237	1
REACTOME_TRANSLATION	0.887501	1	1237	1
REACTOME_ORGANIC_CATION_ANION_ZWITTERION_TRANSPORT	0.596417	1	1237	1
REACTOME_HORMONE_SENSITIVE_LIPASE_HSL_MEDIATED_TRIACYLGLYCEROL_HYDROLYSIS	0.541551	1	1237	1
REACTOME_CREB_PHOSPHORYLATION_THROUGH_THE_ACTIVATION_OF_RAS	0.737265	1	1237	1
REACTOME_RNA_POL_I_PROMOTER_OPENING	0.755516	1	1237	1
REACTOME_DEPOSITION_OF_NEW_CENPA_CONTAINING_NUCLEOSOMES_AT_THE_CENTROMERE	0.787905	1	1237	1
REACTOME_GABA_A_RECEPTOR_ACTIVATION	0.601429	1	1237	1
BIOCARTA_GPCR_PATHWAY	0.733675	1	1237	1
BIOCARTA_TCRA_PATHWAY	0.560513	1	1237	1
BIOCARTA_AGPCR_PATHWAY	0.563356	1	1237	1
BIOCARTA_TCYTOTOXIC_PATHWAY	0.574164	1	1237	1
REACTOME_G_PROTEIN_ACTIVATION	0.714489	1	1237	1
BIOCARTA_CTL_PATHWAY	0.611639	1	1237	1
PID_EPHRINBREVPATHWAY	0.756601	1	1237	1
BIOCARTA_AT1R_PATHWAY	0.755292	1	1237	1
KEGG_ASTHMA	0.751664	1	1237	1
REACTOME_INTERFERON_GAMMA_SIGNALING	0.835197	1	1237	1
REACTOME_CLASS_C_3_METABOTROPIC_GLUTAMATE_PHEROMONE_RECEPTORS	0.555576	1	1237	1
KEGG_AUTOIMMUNE_THYROID_DISEASE	0.688945	1	1237	1

## Sheet: GSOA_HER2_Somatic
# dataFilePaths=/data/GSOA_Manuscript/Data/PANCAN12_mutations_cleaned classFilePath=/data/GSOA_Manuscript/Data/TCGA_Breast_Her2Status.txt gmtFilePaths=/data/GSOA_Manuscript/Data/c2.cp.v4.0.symbols.gmt numCores=32 numRandomIterations=1000 rowsToExclude= numFolds=5 classificationAlgorithm=svmrbf permuteSeed= date=Thu Jan 1 19:38:49 MST 2015 version=1.0
Gene Set	AUC	p-value	Rank	FDR
PID_CXCR4_PATHWAY	0.625327	0.002	1	0.939946
KEGG_THYROID_CANCER	0.576876	0.004	2	0.939946
REACTOME_INTRINSIC_PATHWAY_FOR_APOPTOSIS	0.576408	0.005	3	0.939946
KEGG_TAURINE_AND_HYPOTAURINE_METABOLISM	0.533916	0.006	4	0.939946
BIOCARTA_P53HYPOXIA_PATHWAY	0.570234	0.006	4	0.939946
REACTOME_CYCLIN_A_B1_ASSOCIATED_EVENTS_DURING_G2_M_TRANSITION	0.533681	0.008	6	0.939946
REACTOME_SIGNALING_BY_PDGF	0.614484	0.009	7	0.939946
KEGG_CELL_CYCLE	0.598289	0.013	8	0.939946
BIOCARTA_MCALPAIN_PATHWAY	0.554996	0.014	9	0.939946
PID_SYNDECAN_3_PATHWAY	0.529227	0.015	10	0.939946
REACTOME_BOTULINUM_NEUROTOXICITY	0.527332	0.018	11	0.939946
ST_INTEGRIN_SIGNALING_PATHWAY	0.58981	0.024	12	0.939946
REACTOME_PYRIMIDINE_METABOLISM	0.522526	0.025	13	0.939946
SA_G1_AND_S_PHASES	0.523952	0.025	13	0.939946
BIOCARTA_G2_PATHWAY	0.543234	0.026	15	0.939946
BIOCARTA_BCR_PATHWAY	0.544211	0.026	15	0.939946
BIOCARTA_P53_PATHWAY	0.519537	0.028	17	0.939946
BIOCARTA_SALMONELLA_PATHWAY	0.518853	0.028	17	0.939946
REACTOME_REGULATION_OF_HYPOXIA_INDUCIBLE_FACTOR_HIF_BY_OXYGEN	0.518189	0.029	19	0.939946
REACTOME_INCRETIN_SYNTHESIS_SECRETION_AND_INACTIVATION	0.504376	0.033	20	0.939946
BIOCARTA_IL7_PATHWAY	0.537139	0.037	21	0.939946
REACTOME_ACTIVATION_OF_RAC	0.514223	0.037	21	0.939946
REACTOME_MITOCHONDRIAL_PROTEIN_IMPORT	0.538409	0.037	21	0.939946
BIOCARTA_P38MAPK_PATHWAY	0.537452	0.037	21	0.939946
KEGG_ALZHEIMERS_DISEASE	0.581741	0.039	25	0.939946
REACTOME_ORC1_REMOVAL_FROM_CHROMATIN	0.566034	0.039	25	0.939946
REACTOME_G1_S_TRANSITION	0.581409	0.04	27	0.939946
REACTOME_IRAK2_MEDIATED_ACTIVATION_OF_TAK1_COMPLEX_UPON_TLR7_8_OR_9_STIMULATION	0.503341	0.04	27	0.939946
SIG_CHEMOTAXIS	0.563299	0.045	29	0.939946
REACTOME_MITOTIC_M_M_G1_PHASES	0.590787	0.045	29	0.939946
REACTOME_M_G1_TRANSITION	0.562068	0.046	31	0.939946
REACTOME_INTEGRATION_OF_ENERGY_METABOLISM	0.579573	0.047	32	0.939946
REACTOME_SYNTHESIS_OF_DNA	0.560896	0.047	32	0.939946
REACTOME_REGULATION_OF_INSULIN_SECRETION	0.561169	0.047	32	0.939946
REACTOME_DIABETES_PATHWAYS	0.57967	0.047	32	0.939946
REACTOME_ACTIVATION_OF_THE_PRE_REPLICATIVE_COMPLEX	0.533544	0.048	36	0.939946
REACTOME_DAG_AND_IP3_SIGNALING	0.533075	0.049	37	0.939946
ST_JNK_MAPK_PATHWAY	0.560192	0.049	37	0.939946
REACTOME_IRON_UPTAKE_AND_TRANSPORT	0.532099	0.052	39	0.939946
PID_P38ALPHABETADOWNSTREAMPATHWAY	0.532001	0.053	40	0.939946
PID_IL3_PATHWAY	0.531981	0.053	40	0.939946
REACTOME_S_PHASE	0.577365	0.054	42	0.939946
BIOCARTA_CHEMICAL_PATHWAY	0.531864	0.054	42	0.939946
KEGG_JAK_STAT_SIGNALING_PATHWAY	0.586508	0.057	44	0.939946
PID_HDAC_CLASSIII_PATHWAY	0.531063	0.059	45	0.939946
REACTOME_RAS_ACTIVATION_UOPN_CA2_INFUX_THROUGH_NMDA_RECEPTOR	0.50885	0.059	45	0.939946
BIOCARTA_RELA_PATHWAY	0.50885	0.059	45	0.939946
KEGG_CALCIUM_SIGNALING_PATHWAY	0.595788	0.06	48	0.939946
PID_HIF2PATHWAY	0.528445	0.066	49	0.939946
BIOCARTA_TOB1_PATHWAY	0.528797	0.066	49	0.939946
REACTOME_SCFSKP2_MEDIATED_DEGRADATION_OF_P27_P21	0.528914	0.066	49	0.939946
REACTOME_DOWNSTREAM_SIGNALING_EVENTS_OF_B_CELL_RECEPTOR_BCR	0.555308	0.067	52	0.939946
REACTOME_MITOTIC_G1_G1_S_PHASES	0.573282	0.068	53	0.939946
BIOCARTA_PYK2_PATHWAY	0.52698	0.071	54	0.939946
REACTOME_PI3K_EVENTS_IN_ERBB2_SIGNALING	0.553394	0.071	54	0.939946
REACTOME_FORMATION_OF_ATP_BY_CHEMIOSMOTIC_COUPLING	0.498886	0.072	56	0.939946
KEGG_PYRIMIDINE_METABOLISM	0.552749	0.074	57	0.939946
REACTOME_CA_DEPENDENT_EVENTS	0.525046	0.075	58	0.939946
BIOCARTA_HIF_PATHWAY	0.506916	0.078	59	0.939946
PID_HIF1_TFPATHWAY	0.551381	0.079	60	0.939946
PID_MYC_ACTIVPATHWAY	0.550991	0.079	60	0.939946
PID_E2F_PATHWAY	0.550697	0.08	62	0.939946
REACTOME_PIP3_ACTIVATES_AKT_SIGNALING	0.524264	0.082	63	0.939946
KEGG_RENAL_CELL_CARCINOMA	0.549095	0.082	63	0.939946
KEGG_PRIMARY_BILE_ACID_BIOSYNTHESIS	0.506486	0.083	65	0.939946
REACTOME_ORGANIC_CATION_ANION_ZWITTERION_TRANSPORT	0.506447	0.083	65	0.939946
REACTOME_SIGNALING_BY_ERBB2	0.568925	0.084	67	0.939946
REACTOME_ASSEMBLY_OF_THE_PRE_REPLICATIVE_COMPLEX	0.547943	0.086	68	0.939946
REACTOME_G_PROTEIN_ACTIVATION	0.506076	0.086	68	0.939946
REACTOME_SYNTHESIS_SECRETION_AND_INACTIVATION_OF_GLP1	0.498046	0.09	70	0.939946
REACTOME_PURINE_CATABOLISM	0.497812	0.092	71	0.939946
PID_INTEGRIN5_PATHWAY	0.521959	0.094	72	0.939946
PID_IGF1_PATHWAY	0.521588	0.097	73	0.939946
BIOCARTA_RNA_PATHWAY	0.505275	0.097	73	0.939946
ST_WNT_BETA_CATENIN_PATHWAY	0.521627	0.097	73	0.939946
REACTOME_DESTABILIZATION_OF_MRNA_BY_TRISTETRAPROLIN_TTP	0.497245	0.099	76	0.939946
REACTOME_CDT1_ASSOCIATION_WITH_THE_CDC6_ORC_ORIGIN_COMPLEX	0.521236	0.101	77	0.939946
REACTOME_UNFOLDED_PROTEIN_RESPONSE	0.544329	0.101	77	0.939946
KEGG_ONE_CARBON_POOL_BY_FOLATE	0.50463	0.102	79	0.939946
BIOCARTA_TNFR1_PATHWAY	0.520748	0.103	80	0.939946
REACTOME_DNA_REPLICATION	0.573692	0.103	80	0.939946
REACTOME_INSULIN_RECEPTOR_RECYCLING	0.520494	0.105	82	0.939946
REACTOME_SIGNALING_BY_NOTCH4	0.504318	0.105	82	0.939946
REACTOME_TRANSCRIPTION_COUPLED_NER_TC_NER	0.520084	0.106	84	0.939946
BIOCARTA_ATRBRCA_PATHWAY	0.52022	0.106	84	0.939946
PID_LYSOPHOSPHOLIPID_PATHWAY	0.542902	0.107	86	0.939946
REACTOME_SIGNALING_BY_THE_B_CELL_RECEPTOR_BCR	0.561423	0.107	86	0.939946
REACTOME_LATENT_INFECTION_OF_HOMO_SAPIENS_WITH_MYCOBACTERIUM_TUBERCULOSIS	0.519595	0.112	88	0.939946
REACTOME_TRANSPORT_TO_THE_GOLGI_AND_SUBSEQUENT_MODIFICATION	0.519361	0.112	88	0.939946
REACTOME_CELL_EXTRACELLULAR_MATRIX_INTERACTIONS	0.503282	0.113	90	0.939946
REACTOME_ACTIVATION_OF_CHAPERONE_GENES_BY_XBP1S	0.540831	0.114	91	0.939946
BIOCARTA_ACTINY_PATHWAY	0.519224	0.114	91	0.939946
REACTOME_METABOLISM_OF_NON_CODING_RNA	0.519029	0.116	93	0.939946
KEGG_CYSTEINE_AND_METHIONINE_METABOLISM	0.51899	0.116	93	0.939946
REACTOME_COSTIMULATION_BY_THE_CD28_FAMILY	0.540245	0.117	95	0.939946
KEGG_MISMATCH_REPAIR	0.518599	0.117	95	0.939946
REACTOME_CD28_CO_STIMULATION	0.518403	0.117	95	0.939946
REACTOME_INSULIN_SYNTHESIS_AND_PROCESSING	0.518247	0.118	98	0.939946
PID_LIS1PATHWAY	0.516508	0.125	99	0.939946
REACTOME_RNA_POL_III_TRANSCRIPTION	0.516235	0.127	100	0.939946
REACTOME_DOWNREGULATION_OF_SMAD2_3_SMAD4_TRANSCRIPTIONAL_ACTIVITY	0.515883	0.131	101	0.939946
KEGG_BLADDER_CANCER	0.538116	0.133	102	0.939946
REACTOME_ASSOCIATION_OF_LICENSING_FACTORS_WITH_THE_PRE_REPLICATIVE_COMPLEX	0.495174	0.136	103	0.939946
REACTOME_CDC6_ASSOCIATION_WITH_THE_ORC_ORIGIN_COMPLEX	0.495174	0.136	103	0.939946
REACTOME_SIGNALING_BY_EGFR_IN_CANCER	0.556734	0.137	105	0.939946
REACTOME_REGULATORY_RNA_PATHWAYS	0.515336	0.137	105	0.939946
REACTOME_HORMONE_LIGAND_BINDING_RECEPTORS	0.494764	0.144	107	0.939946
REACTOME_CS_DS_DEGRADATION	0.501504	0.149	108	0.939946
PID_ERBB2ERBB3PATHWAY	0.534345	0.15	109	0.939946
REACTOME_CYTOCHROME_P450_ARRANGED_BY_SUBSTRATE_TYPE	0.534189	0.15	109	0.939946
PID_FCER1PATHWAY	0.534619	0.15	109	0.939946
BIOCARTA_TRKA_PATHWAY	0.501465	0.15	109	0.939946
REACTOME_CTNNB1_PHOSPHORYLATION_CASCADE	0.501075	0.154	113	0.939946
REACTOME_DEGRADATION_OF_THE_EXTRACELLULAR_MATRIX	0.514008	0.154	113	0.939946
KEGG_DORSO_VENTRAL_AXIS_FORMATION	0.513949	0.154	113	0.939946
REACTOME_FORMATION_OF_TUBULIN_FOLDING_INTERMEDIATES_BY_CCT_TRIC	0.513851	0.154	113	0.939946
REACTOME_SYNTHESIS_SECRETION_AND_INACTIVATION_OF_GIP	0.494471	0.155	117	0.939946
PID_UPA_UPAR_PATHWAY	0.533466	0.155	117	0.939946
REACTOME_ABC_FAMILY_PROTEINS_MEDIATED_TRANSPORT	0.533251	0.156	119	0.939946
BIOCARTA_CREB_PATHWAY	0.513422	0.157	120	0.939946
REACTOME_DOWNSTREAM_SIGNAL_TRANSDUCTION	0.551792	0.157	120	0.939946
ST_GA12_PATHWAY	0.513168	0.158	122	0.939946
REACTOME_INTERACTION_BETWEEN_L1_AND_ANKYRINS	0.513031	0.159	123	0.939946
PID_IL4_2PATHWAY	0.531591	0.168	124	0.939946
PID_ALPHASYNUCLEIN_PATHWAY	0.51182	0.172	125	0.939946
BIOCARTA_CALCINEURIN_PATHWAY	0.499492	0.173	126	0.939946
REACTOME_REVERSIBLE_HYDRATION_OF_CARBON_DIOXIDE	0.493631	0.174	127	0.939946
REACTOME_EXTRINSIC_PATHWAY_FOR_APOPTOSIS	0.49369	0.174	127	0.939946
BIOCARTA_SPRY_PATHWAY	0.511527	0.174	127	0.939946
PID_ECADHERIN_NASCENTAJ_PATHWAY	0.530379	0.177	130	0.939946
REACTOME_SHC_MEDIATED_SIGNALLING	0.511019	0.181	131	0.939946
REACTOME_NEPHRIN_INTERACTIONS	0.51098	0.181	131	0.939946
KEGG_REGULATION_OF_AUTOPHAGY	0.510706	0.188	133	0.939946
REACTOME_SIGNALING_BY_ROBO_RECEPTOR	0.510608	0.189	134	0.939946
ST_ERK1_ERK2_MAPK_PATHWAY	0.510608	0.189	134	0.939946
BIOCARTA_TEL_PATHWAY	0.51053	0.189	134	0.939946
BIOCARTA_FEEDER_PATHWAY	0.498886	0.189	134	0.939946
KEGG_FOCAL_ADHESION	0.578693	0.191	138	0.939946
KEGG_MELANOMA	0.527508	0.191	138	0.939946
KEGG_PPAR_SIGNALING_PATHWAY	0.527683	0.191	138	0.939946
PID_TAP63PATHWAY	0.52741	0.192	141	0.939946
KEGG_PANCREATIC_CANCER	0.527351	0.192	141	0.939946
PID_IL2_STAT5PATHWAY	0.509788	0.193	143	0.939946
REACTOME_CD28_DEPENDENT_PI3K_AKT_SIGNALING	0.509827	0.193	143	0.939946
REACTOME_MITOTIC_PROMETAPHASE	0.526667	0.194	145	0.939946
BIOCARTA_P35ALZHEIMERS_PATHWAY	0.493045	0.195	146	0.939946
PID_PRLSIGNALINGEVENTSPATHWAY	0.509514	0.197	147	0.939946
KEGG_MTOR_SIGNALING_PATHWAY	0.524948	0.201	148	0.939946
BIOCARTA_RARRXR_PATHWAY	0.498398	0.201	148	0.939946
REACTOME_TRANSCRIPTIONAL_ACTIVITY_OF_SMAD2_SMAD3_SMAD4_HETEROTRIMER	0.509085	0.202	150	0.939946
BIOCARTA_AMI_PATHWAY	0.509026	0.202	150	0.939946
PID_IL12_STAT4PATHWAY	0.508987	0.204	152	0.939946
BIOCARTA_MAL_PATHWAY	0.508909	0.205	153	0.939946
PID_AURORA_B_PATHWAY	0.508889	0.205	153	0.939946
BIOCARTA_FAS_PATHWAY	0.508713	0.206	155	0.939946
REACTOME_PI3K_EVENTS_IN_ERBB4_SIGNALING	0.508733	0.206	155	0.939946
PID_CDC42_REG_PATHWAY	0.508811	0.206	155	0.939946
PID_P75NTRPATHWAY	0.52403	0.207	158	0.939946
PID_ERA_GENOMIC_PATHWAY	0.523756	0.207	158	0.939946
KEGG_STEROID_BIOSYNTHESIS	0.508381	0.209	160	0.939946
REACTOME_SYNTHESIS_OF_PIPS_AT_THE_PLASMA_MEMBRANE	0.508518	0.209	160	0.939946
PID_INTEGRIN2_PATHWAY	0.508323	0.21	162	0.939946
BIOCARTA_RACCYCD_PATHWAY	0.508225	0.211	163	0.939946
BIOCARTA_EPHA4_PATHWAY	0.498046	0.212	164	0.939946
BIOCARTA_RB_PATHWAY	0.498105	0.212	164	0.939946
REACTOME_CREB_PHOSPHORYLATION_THROUGH_THE_ACTIVATION_OF_CAMKII	0.497949	0.214	166	0.939946
BIOCARTA_INTRINSIC_PATHWAY	0.507893	0.215	167	0.939946
REACTOME_TRANSFERRIN_ENDOCYTOSIS_AND_RECYCLING	0.507815	0.215	167	0.939946
REACTOME_ASSOCIATION_OF_TRIC_CCT_WITH_TARGET_PROTEINS_DURING_BIOSYNTHESIS	0.507815	0.215	167	0.939946
REACTOME_SIGNALING_BY_NOTCH2	0.49789	0.215	167	0.939946
REACTOME_PLATELET_AGGREGATION_PLUG_FORMATION	0.507639	0.216	171	0.939946
REACTOME_CLASS_C_3_METABOTROPIC_GLUTAMATE_PHEROMONE_RECEPTORS	0.507658	0.216	171	0.939946
PID_THROMBIN_PAR4_PATHWAY	0.497714	0.217	173	0.939946
REACTOME_VIRAL_MESSENGER_RNA_SYNTHESIS	0.492596	0.219	174	0.939946
KEGG_ABC_TRANSPORTERS	0.522877	0.22	175	0.939946
BIOCARTA_IL12_PATHWAY	0.507404	0.222	176	0.939946
REACTOME_REGULATION_OF_COMPLEMENT_CASCADE	0.507365	0.222	176	0.939946
KEGG_REGULATION_OF_ACTIN_CYTOSKELETON	0.573926	0.222	176	0.939946
BIOCARTA_HCMV_PATHWAY	0.507209	0.223	179	0.939946
BIOCARTA_CSK_PATHWAY	0.507229	0.223	179	0.939946
KEGG_OTHER_GLYCAN_DEGRADATION	0.497499	0.223	179	0.939946
PID_IL27PATHWAY	0.506955	0.224	182	0.939946
REACTOME_N_GLYCAN_ANTENNAE_ELONGATION_IN_THE_MEDIAL_TRANS_GOLGI	0.506857	0.225	183	0.939946
KEGG_PATHOGENIC_ESCHERICHIA_COLI_INFECTION	0.521959	0.226	184	0.939946
REACTOME_DOWNSTREAM_SIGNALING_OF_ACTIVATED_FGFR	0.54003	0.226	184	0.939946
REACTOME_INTEGRATION_OF_PROVIRUS	0.4924	0.228	186	0.939946
REACTOME_PROCESSING_OF_CAPPED_INTRON_CONTAINING_PRE_MRNA	0.53964	0.229	187	0.939946
KEGG_ALANINE_ASPARTATE_AND_GLUTAMATE_METABOLISM	0.506271	0.232	188	0.939946
SA_G2_AND_M_PHASES	0.492283	0.234	189	0.939946
REACTOME_CELL_CELL_COMMUNICATION	0.552475	0.234	189	0.939946
KEGG_ERBB_SIGNALING_PATHWAY	0.538976	0.235	191	0.939946
KEGG_PROGESTERONE_MEDIATED_OOCYTE_MATURATION	0.538741	0.236	192	0.939946
REACTOME_CELL_CYCLE_CHECKPOINTS	0.538194	0.237	193	0.939946
KEGG_LYSOSOME	0.538096	0.239	194	0.939946
REACTOME_ENDOSOMAL_VACUOLAR_PATHWAY	0.49705	0.241	195	0.939946
BIOCARTA_TCRA_PATHWAY	0.496991	0.242	196	0.939946
REACTOME_APOPTOSIS_INDUCED_DNA_FRAGMENTATION	0.496952	0.243	197	0.939946
KEGG_GLYCOSAMINOGLYCAN_BIOSYNTHESIS_CHONDROITIN_SULFATE	0.505392	0.246	198	0.939946
BIOCARTA_STRESS_PATHWAY	0.505373	0.246	198	0.939946
REACTOME_PI_METABOLISM	0.519517	0.247	200	0.939946
KEGG_ADIPOCYTOKINE_SIGNALING_PATHWAY	0.519556	0.247	200	0.939946
BIOCARTA_GLEEVEC_PATHWAY	0.505353	0.247	200	0.939946
REACTOME_METABOLISM_OF_PROTEINS	0.593912	0.248	203	0.939946
KEGG_ADHERENS_JUNCTION	0.53499	0.248	203	0.939946
PID_AMB2_NEUTROPHILS_PATHWAY	0.519204	0.248	203	0.939946
PID_VEGF_VEGFR_PATHWAY	0.49201	0.249	206	0.939946
KEGG_ENDOMETRIAL_CANCER	0.51899	0.249	206	0.939946
REACTOME_VEGF_LIGAND_RECEPTOR_INTERACTIONS	0.49201	0.249	206	0.939946
KEGG_LYSINE_DEGRADATION	0.518931	0.25	209	0.939946
KEGG_RETINOL_METABOLISM	0.518736	0.251	210	0.939946
REACTOME_RNA_POL_III_CHAIN_ELONGATION	0.504904	0.251	210	0.939946
REACTOME_HYALURONAN_METABOLISM	0.496581	0.252	212	0.939946
BIOCARTA_RAS_PATHWAY	0.504826	0.252	212	0.939946
REACTOME_ACTIVATED_AMPK_STIMULATES_FATTY_ACID_OXIDATION_IN_MUSCLE	0.504689	0.253	214	0.939946
BIOCARTA_FREE_PATHWAY	0.496562	0.254	215	0.939946
REACTOME_CALNEXIN_CALRETICULIN_CYCLE	0.496562	0.254	215	0.939946
REACTOME_SMOOTH_MUSCLE_CONTRACTION	0.50463	0.256	217	0.939946
REACTOME_GAB1_SIGNALOSOME	0.504454	0.257	218	0.939946
PID_NEPHRIN_NEPH1_PATHWAY	0.504357	0.257	218	0.939946
KEGG_NOD_LIKE_RECEPTOR_SIGNALING_PATHWAY	0.518149	0.257	218	0.939946
BIOCARTA_MYOSIN_PATHWAY	0.504161	0.258	221	0.939946
BIOCARTA_GSK3_PATHWAY	0.504122	0.258	221	0.939946
PID_TCRJNKPATHWAY	0.504044	0.261	223	0.939946
BIOCARTA_AT1R_PATHWAY	0.504025	0.261	223	0.939946
BIOCARTA_AKAP13_PATHWAY	0.496386	0.261	223	0.939946
REACTOME_MAP_KINASE_ACTIVATION_IN_TLR_CASCADE	0.517114	0.262	226	0.939946
BIOCARTA_CARM1_PATHWAY	0.496249	0.263	227	0.939946
PID_ERB_GENOMIC_PATHWAY	0.496229	0.263	227	0.939946
ST_TUMOR_NECROSIS_FACTOR_PATHWAY	0.503653	0.264	229	0.939946
KEGG_TERPENOID_BACKBONE_BIOSYNTHESIS	0.49621	0.265	230	0.939946
BIOCARTA_IL2_PATHWAY	0.503556	0.265	230	0.939946
KEGG_FOLATE_BIOSYNTHESIS	0.496171	0.265	230	0.939946
REACTOME_GLUCONEOGENESIS	0.503595	0.265	230	0.939946
REACTOME_NUCLEAR_EVENTS_KINASE_AND_TRANSCRIPTION_FACTOR_ACTIVATION	0.50336	0.266	234	0.939946
REACTOME_TRAF6_MEDIATED_IRF7_ACTIVATION_IN_TLR7_8_OR_9_SIGNALING	0.496054	0.266	234	0.939946
KEGG_HEDGEHOG_SIGNALING_PATHWAY	0.515903	0.269	236	0.939946
KEGG_NITROGEN_METABOLISM	0.503028	0.27	237	0.939946
PID_ERBB4_PATHWAY	0.51559	0.27	237	0.939946
REACTOME_ADHERENS_JUNCTIONS_INTERACTIONS	0.502989	0.271	239	0.939946
PID_RB_1PATHWAY	0.515024	0.271	239	0.939946
REACTOME_MICRORNA_MIRNA_BIOGENESIS	0.50295	0.271	239	0.939946
BIOCARTA_NFAT_PATHWAY	0.515453	0.271	239	0.939946
PID_ECADHERIN_STABILIZATION_PATHWAY	0.514945	0.272	243	0.939946
KEGG_GLYOXYLATE_AND_DICARBOXYLATE_METABOLISM	0.495897	0.272	243	0.939946
PID_BMPPATHWAY	0.502735	0.272	243	0.939946
REACTOME_PLATELET_HOMEOSTASIS	0.514418	0.273	246	0.939946
REACTOME_EARLY_PHASE_OF_HIV_LIFE_CYCLE	0.495858	0.273	246	0.939946
KEGG_RNA_POLYMERASE	0.502677	0.273	246	0.939946
KEGG_FC_GAMMA_R_MEDIATED_PHAGOCYTOSIS	0.530692	0.273	246	0.939946
BIOCARTA_CARDIACEGF_PATHWAY	0.502696	0.273	246	0.939946
BIOCARTA_MONOCYTE_PATHWAY	0.495839	0.274	251	0.939946
REACTOME_REGULATION_OF_WATER_BALANCE_BY_RENAL_AQUAPORINS	0.502618	0.276	252	0.939946
BIOCARTA_PTEN_PATHWAY	0.502383	0.276	252	0.939946
PID_NETRIN_PATHWAY	0.502383	0.276	252	0.939946
REACTOME_AMINO_ACID_SYNTHESIS_AND_INTERCONVERSION_TRANSAMINATION	0.491443	0.277	255	0.939946
REACTOME_PLC_BETA_MEDIATED_EVENTS	0.513871	0.277	255	0.939946
KEGG_ARGININE_AND_PROLINE_METABOLISM	0.514047	0.277	255	0.939946
REACTOME_SIGNALLING_TO_RAS	0.502227	0.278	258	0.939946
REACTOME_SIGNALING_BY_FGFR_IN_DISEASE	0.54597	0.281	259	0.939946
SIG_REGULATION_OF_THE_ACTIN_CYTOSKELETON_BY_RHO_GTPASES	0.50209	0.282	260	0.939946
REACTOME_SIGNAL_TRANSDUCTION_BY_L1	0.513383	0.283	261	0.939946
KEGG_B_CELL_RECEPTOR_SIGNALING_PATHWAY	0.512621	0.288	262	0.939946
PID_HES_HEYPATHWAY	0.512464	0.288	262	0.939946
BIOCARTA_ERK5_PATHWAY	0.501563	0.289	264	0.939946
REACTOME_MAPK_TARGETS_NUCLEAR_EVENTS_MEDIATED_BY_MAP_KINASES	0.501407	0.29	265	0.939946
REACTOME_CHOLESTEROL_BIOSYNTHESIS	0.501426	0.29	265	0.939946
REACTOME_SIGNALING_BY_NOTCH3	0.495468	0.29	265	0.939946
PID_REG_GR_PATHWAY	0.511839	0.291	268	0.939946
BIOCARTA_PGC1A_PATHWAY	0.501192	0.291	268	0.939946
BIOCARTA_TCYTOTOXIC_PATHWAY	0.495448	0.291	268	0.939946
SA_PTEN_PATHWAY	0.500996	0.291	268	0.939946
REACTOME_GLYCEROPHOSPHOLIPID_BIOSYNTHESIS	0.528172	0.292	272	0.939946
REACTOME_INTEGRIN_CELL_SURFACE_INTERACTIONS	0.527801	0.293	273	0.939946
REACTOME_CITRIC_ACID_CYCLE_TCA_CYCLE	0.500899	0.293	273	0.939946
PID_HNF3APATHWAY	0.51137	0.293	273	0.939946
REACTOME_SYNTHESIS_SECRETION_AND_DEACYLATION_OF_GHRELIN	0.49115	0.294	276	0.939946
KEGG_SELENOAMINO_ACID_METABOLISM	0.500821	0.294	276	0.939946
REACTOME_EXTENSION_OF_TELOMERES	0.500625	0.294	276	0.939946
PID_LPA4_PATHWAY	0.500801	0.294	276	0.939946
KEGG_HUNTINGTONS_DISEASE	0.543234	0.295	280	0.939946
REACTOME_METABOLISM_OF_AMINO_ACIDS_AND_DERIVATIVES	0.543117	0.296	281	0.939946
PID_RAS_PATHWAY	0.500508	0.297	282	0.939946
REACTOME_PROLONGED_ERK_ACTIVATION_EVENTS	0.500508	0.297	282	0.939946
PID_INTEGRIN1_PATHWAY	0.527254	0.298	284	0.939946
PID_IL12_2PATHWAY	0.510765	0.3	285	0.939946
ST_INTERFERON_GAMMA_PATHWAY	0.495057	0.301	286	0.939946
BIOCARTA_TNFR2_PATHWAY	0.500195	0.302	287	0.939946
PID_RXR_VDR_PATHWAY	0.500274	0.302	287	0.939946
REACTOME_GLUCAGON_SIGNALING_IN_METABOLIC_REGULATION	0.499902	0.303	289	0.939946
KEGG_DNA_REPLICATION	0.500078	0.303	289	0.939946
REACTOME_PKA_MEDIATED_PHOSPHORYLATION_OF_CREB	0.499785	0.303	289	0.939946
REACTOME_FORMATION_OF_FIBRIN_CLOT_CLOTTING_CASCADE	0.500059	0.303	289	0.939946
BIOCARTA_MPR_PATHWAY	0.499922	0.303	289	0.939946
REACTOME_ERK_MAPK_TARGETS	0.49998	0.303	289	0.939946
PID_INSULIN_GLUCOSE_PATHWAY	0.499746	0.304	295	0.939946
KEGG_FATTY_ACID_METABOLISM	0.499492	0.305	296	0.939946
REACTOME_SEMAPHORIN_INTERACTIONS	0.510159	0.305	296	0.939946
PID_NFKAPPABATYPICALPATHWAY	0.49959	0.305	296	0.939946
REACTOME_REGULATION_OF_THE_FANCONI_ANEMIA_PATHWAY	0.491013	0.305	296	0.939946
KEGG_PEROXISOME	0.509905	0.308	300	0.939946
REACTOME_PURINE_RIBONUCLEOSIDE_MONOPHOSPHATE_BIOSYNTHESIS	0.49494	0.308	300	0.939946
PID_ECADHERIN_KERATINOCYTE_PATHWAY	0.499394	0.308	300	0.939946
PID_FOXM1PATHWAY	0.509905	0.308	300	0.939946
KEGG_PRION_DISEASES	0.499199	0.309	304	0.939946
BIOCARTA_CXCR4_PATHWAY	0.499297	0.309	304	0.939946
KEGG_STARCH_AND_SUCROSE_METABOLISM	0.50971	0.309	304	0.939946
BIOCARTA_SRCRPTP_PATHWAY	0.494842	0.309	304	0.939946
KEGG_ANTIGEN_PROCESSING_AND_PRESENTATION	0.509358	0.311	308	0.939946
KEGG_COMPLEMENT_AND_COAGULATION_CASCADES	0.509573	0.311	308	0.939946
REACTOME_PRE_NOTCH_EXPRESSION_AND_PROCESSING	0.509358	0.311	308	0.939946
REACTOME_CHEMOKINE_RECEPTORS_BIND_CHEMOKINES	0.498867	0.314	311	0.939946
REACTOME_INFLUENZA_LIFE_CYCLE	0.524948	0.314	311	0.939946
BIOCARTA_STATHMIN_PATHWAY	0.498828	0.314	311	0.939946
REACTOME_RNA_POL_II_TRANSCRIPTION_PRE_INITIATION_AND_PROMOTER_OPENING	0.498886	0.314	311	0.939946
BIOCARTA_NO1_PATHWAY	0.498672	0.314	311	0.939946
BIOCARTA_LONGEVITY_PATHWAY	0.498769	0.314	311	0.939946
BIOCARTA_HDAC_PATHWAY	0.49875	0.314	311	0.939946
PID_INTEGRIN_A9B1_PATHWAY	0.498711	0.314	311	0.939946
PID_EPHA_FWDPATHWAY	0.498672	0.314	311	0.939946
REACTOME_APC_C_CDH1_MEDIATED_DEGRADATION_OF_CDC20_AND_OTHER_APC_C_CDH1_TARGETED_PROTEINS_IN_LATE_MITOSIS_EARLY_G1	0.508557	0.315	320	0.939946
REACTOME_TANDEM_PORE_DOMAIN_POTASSIUM_CHANNELS	0.494706	0.316	321	0.939946
PID_WNT_NONCANONICAL_PATHWAY	0.498574	0.316	321	0.939946
BIOCARTA_CACAM_PATHWAY	0.494745	0.316	321	0.939946
PID_CXCR3PATHWAY	0.508225	0.316	321	0.939946
KEGG_GLYCOSAMINOGLYCAN_BIOSYNTHESIS_HEPARAN_SULFATE	0.498457	0.318	325	0.939946
PID_FRA_PATHWAY	0.498398	0.319	326	0.939946
REACTOME_PROCESSING_OF_INTRONLESS_PRE_MRNAS	0.494608	0.319	326	0.939946
PID_REELINPATHWAY	0.498339	0.32	328	0.939946
PID_S1P_META_PATHWAY	0.498339	0.32	328	0.939946
BIOCARTA_EPONFKB_PATHWAY	0.494549	0.321	330	0.939946
KEGG_DRUG_METABOLISM_CYTOCHROME_P450	0.507951	0.324	331	0.939946
REACTOME_IRAK1_RECRUITS_IKK_COMPLEX	0.494471	0.324	331	0.939946
ST_G_ALPHA_S_PATHWAY	0.498027	0.324	331	0.939946
REACTOME_CELL_CYCLE	0.584437	0.324	331	0.939946
REACTOME_PI3K_CASCADE	0.507776	0.327	335	0.939946
KEGG_GLYCEROPHOSPHOLIPID_METABOLISM	0.507678	0.327	335	0.939946
REACTOME_MEIOSIS	0.522643	0.328	337	0.939946
REACTOME_MRNA_PROCESSING	0.536905	0.329	338	0.939946
BIOCARTA_SPPA_PATHWAY	0.497695	0.331	339	0.939946
BIOCARTA_FMLP_PATHWAY	0.497695	0.331	339	0.939946
REACTOME_GLUCAGON_TYPE_LIGAND_RECEPTORS	0.494315	0.331	339	0.939946
REACTOME_NUCLEOTIDE_LIKE_PURINERGIC_RECEPTORS	0.494139	0.333	342	0.939946
REACTOME_G_BETA_GAMMA_SIGNALLING_THROUGH_PI3KGAMMA	0.494139	0.333	342	0.939946
REACTOME_PLATELET_SENSITIZATION_BY_LDL	0.497617	0.333	342	0.939946
REACTOME_NONSENSE_MEDIATED_DECAY_ENHANCED_BY_THE_EXON_JUNCTION_COMPLEX	0.506975	0.333	342	0.939946
KEGG_OXIDATIVE_PHOSPHORYLATION	0.506935	0.334	346	0.939946
REACTOME_RNA_POL_III_TRANSCRIPTION_TERMINATION	0.497577	0.334	346	0.939946
BIOCARTA_RHO_PATHWAY	0.497323	0.335	348	0.939946
REACTOME_TRAF6_MEDIATED_IRF7_ACTIVATION	0.497343	0.335	348	0.939946
PID_NFKAPPABCANONICALPATHWAY	0.497323	0.335	348	0.939946
REACTOME_TRANSPORT_OF_MATURE_TRANSCRIPT_TO_CYTOPLASM	0.506252	0.336	351	0.939946
SA_PROGRAMMED_CELL_DEATH	0.490564	0.336	351	0.939946
REACTOME_PROCESSING_OF_CAPPED_INTRONLESS_PRE_MRNA	0.497265	0.336	351	0.939946
REACTOME_SEMA3A_PLEXIN_REPULSION_SIGNALING_BY_INHIBITING_INTEGRIN_ADHESION	0.494002	0.338	354	0.939946
REACTOME_NGF_SIGNALLING_VIA_TRKA_FROM_THE_PLASMA_MEMBRANE	0.535029	0.339	355	0.939946
PID_ERBB1_INTERNALIZATION_PATHWAY	0.5059	0.339	355	0.939946
REACTOME_FORMATION_OF_TRANSCRIPTION_COUPLED_NER_TC_NER_REPAIR_COMPLEX	0.497148	0.339	355	0.939946
KEGG_PYRUVATE_METABOLISM	0.49703	0.341	358	0.939946
BIOCARTA_ARAP_PATHWAY	0.497011	0.341	358	0.939946
BIOCARTA_PTDINS_PATHWAY	0.496972	0.342	360	0.939946
BIOCARTA_RANMS_PATHWAY	0.493885	0.342	360	0.939946
PID_TRKRPATHWAY	0.505568	0.342	360	0.939946
REACTOME_ABACAVIR_TRANSPORT_AND_METABOLISM	0.490408	0.342	360	0.939946
REACTOME_ARMS_MEDIATED_ACTIVATION	0.496855	0.343	364	0.939946
REACTOME_TRAF6_MEDIATED_NFKB_ACTIVATION	0.496894	0.343	364	0.939946
BIOCARTA_WNT_PATHWAY	0.496874	0.343	364	0.939946
REACTOME_ACTIVATED_NOTCH1_TRANSMITS_SIGNAL_TO_THE_NUCLEUS	0.496933	0.343	364	0.939946
BIOCARTA_HER2_PATHWAY	0.496894	0.343	364	0.939946
REACTOME_PLATELET_ADHESION_TO_EXPOSED_COLLAGEN	0.493826	0.345	369	0.939946
BIOCARTA_CCR3_PATHWAY	0.496562	0.345	369	0.939946
KEGG_CHEMOKINE_SIGNALING_PATHWAY	0.551284	0.345	369	0.939946
KEGG_GLYCEROLIPID_METABOLISM	0.50506	0.346	372	0.939946
REACTOME_ERKS_ARE_INACTIVATED	0.493807	0.346	372	0.939946
REACTOME_METABOLISM_OF_POLYAMINES	0.493807	0.346	372	0.939946
REACTOME_XENOBIOTICS	0.496464	0.347	375	0.939946
BIOCARTA_UCALPAIN_PATHWAY	0.496444	0.347	375	0.939946
PID_ENDOTHELINPATHWAY	0.504923	0.348	377	0.939946
REACTOME_REGULATION_OF_MITOTIC_CELL_CYCLE	0.504103	0.352	378	0.939946
REACTOME_SIGNALING_BY_FGFR	0.518091	0.355	379	0.939946
REACTOME_SULFUR_AMINO_ACID_METABOLISM	0.496015	0.355	379	0.939946
BIOCARTA_COMP_PATHWAY	0.495858	0.357	381	0.939946
REACTOME_APC_C_CDC20_MEDIATED_DEGRADATION_OF_MITOTIC_PROTEINS	0.503302	0.358	382	0.939946
REACTOME_TIE2_SIGNALING	0.4958	0.358	382	0.939946
REACTOME_RNA_POL_III_TRANSCRIPTION_INITIATION_FROM_TYPE_2_PROMOTER	0.495761	0.358	382	0.939946
BIOCARTA_TCAPOPTOSIS_PATHWAY	0.493572	0.36	385	0.939946
KEGG_NICOTINATE_AND_NICOTINAMIDE_METABOLISM	0.493475	0.36	385	0.939946
REACTOME_EICOSANOID_LIGAND_BINDING_RECEPTORS	0.493572	0.36	385	0.939946
BIOCARTA_KREB_PATHWAY	0.490154	0.361	388	0.939946
REACTOME_HORMONE_SENSITIVE_LIPASE_HSL_MEDIATED_TRIACYLGLYCEROL_HYDROLYSIS	0.490154	0.361	388	0.939946
REACTOME_ACTIVATION_OF_ATR_IN_RESPONSE_TO_REPLICATION_STRESS	0.495507	0.361	388	0.939946
REACTOME_LIPID_DIGESTION_MOBILIZATION_AND_TRANSPORT	0.495214	0.362	391	0.939946
SIG_CD40PATHWAYMAP	0.495272	0.362	391	0.939946
ST_WNT_CA2_CYCLIC_GMP_PATHWAY	0.495155	0.362	391	0.939946
BIOCARTA_RAC1_PATHWAY	0.495155	0.362	391	0.939946
BIOCARTA_DC_PATHWAY	0.495292	0.362	391	0.939946
PID_HIVNEFPATHWAY	0.495292	0.362	391	0.939946
REACTOME_SHC_RELATED_EVENTS	0.495194	0.362	391	0.939946
REACTOME_FORMATION_OF_INCISION_COMPLEX_IN_GG_NER	0.495038	0.363	398	0.939946
KEGG_GLYCOSPHINGOLIPID_BIOSYNTHESIS_GLOBO_SERIES	0.493358	0.364	399	0.939946
REACTOME_GAP_JUNCTION_DEGRADATION	0.493358	0.364	399	0.939946
PID_P38_MK2PATHWAY	0.493358	0.364	399	0.939946
BIOCARTA_FIBRINOLYSIS_PATHWAY	0.493358	0.364	399	0.939946
KEGG_NUCLEOTIDE_EXCISION_REPAIR	0.494999	0.365	403	0.939946
KEGG_MATURITY_ONSET_DIABETES_OF_THE_YOUNG	0.49496	0.366	404	0.939946
REACTOME_OXYGEN_DEPENDENT_PROLINE_HYDROXYLATION_OF_HYPOXIA_INDUCIBLE_FACTOR_ALPHA	0.490075	0.366	404	0.939946
KEGG_PROPANOATE_METABOLISM	0.49496	0.366	404	0.939946
REACTOME_CYTOSOLIC_TRNA_AMINOACYLATION	0.49492	0.367	407	0.939946
PID_FGF_PATHWAY	0.502012	0.368	408	0.939946
PID_AR_TF_PATHWAY	0.501973	0.369	409	0.939946
PID_A6B1_A6B4_INTEGRIN_PATHWAY	0.501876	0.369	409	0.939946
REACTOME_METABOLISM_OF_STEROID_HORMONES_AND_VITAMINS_A_AND_D	0.494784	0.371	411	0.939946
REACTOME_TRAFFICKING_OF_AMPA_RECEPTORS	0.494725	0.371	411	0.939946
REACTOME_NETRIN1_SIGNALING	0.5017	0.371	411	0.939946
KEGG_NON_HOMOLOGOUS_END_JOINING	0.493201	0.373	414	0.939946
REACTOME_FATTY_ACYL_COA_BIOSYNTHESIS	0.493221	0.373	414	0.939946
REACTOME_ABORTIVE_ELONGATION_OF_HIV1_TRANSCRIPT_IN_THE_ABSENCE_OF_TAT	0.494588	0.373	414	0.939946
KEGG_BIOSYNTHESIS_OF_UNSATURATED_FATTY_ACIDS	0.494549	0.374	417	0.939946
REACTOME_G1_S_SPECIFIC_TRANSCRIPTION	0.493182	0.374	417	0.939946
REACTOME_MITOTIC_G2_G2_M_PHASES	0.514711	0.375	419	0.939946
REACTOME_RAP1_SIGNALLING	0.493084	0.379	420	0.939946
BIOCARTA_CLASSIC_PATHWAY	0.493084	0.379	420	0.939946
REACTOME_RNA_POL_III_TRANSCRIPTION_INITIATION_FROM_TYPE_3_PROMOTER	0.4941	0.38	422	0.939946
KEGG_GLYCOSAMINOGLYCAN_DEGRADATION	0.494159	0.38	422	0.939946
REACTOME_CGMP_EFFECTS	0.494237	0.38	422	0.939946
BIOCARTA_BAD_PATHWAY	0.494002	0.381	425	0.939946
PID_ATF2_PATHWAY	0.500606	0.382	426	0.939946
REACTOME_TRAF3_DEPENDENT_IRF_ACTIVATION_PATHWAY	0.493826	0.385	427	0.939946
REACTOME_PROTEIN_FOLDING	0.500234	0.386	428	0.939946
BIOCARTA_INFLAM_PATHWAY	0.493709	0.386	428	0.939946
REACTOME_NUCLEOTIDE_EXCISION_REPAIR	0.500117	0.387	430	0.939946
PID_TXA2PATHWAY	0.50002	0.387	430	0.939946
REACTOME_DNA_REPAIR	0.51264	0.387	430	0.939946
KEGG_CYTOSOLIC_DNA_SENSING_PATHWAY	0.499785	0.388	433	0.939946
REACTOME_PKB_MEDIATED_EVENTS	0.493592	0.389	434	0.939946
REACTOME_JNK_C_JUN_KINASES_PHOSPHORYLATION_AND_ACTIVATION_MEDIATED_BY_ACTIVATED_HUMAN_TAK1	0.493612	0.389	434	0.939946
BIOCARTA_MCM_PATHWAY	0.493612	0.389	434	0.939946
KEGG_OOCYTE_MEIOSIS	0.511722	0.39	437	0.939946
REACTOME_ANTIGEN_PROCESSING_CROSS_PRESENTATION	0.499316	0.391	438	0.939946
PID_PI3KCIAKTPATHWAY	0.493436	0.391	438	0.939946
REACTOME_SIGNALING_BY_HIPPO	0.493475	0.391	438	0.939946
BIOCARTA_NFKB_PATHWAY	0.493475	0.391	438	0.939946
REACTOME_DEADENYLATION_DEPENDENT_MRNA_DECAY	0.493397	0.391	438	0.939946
REACTOME_SEMA3A_PAK_DEPENDENT_AXON_REPULSION	0.493299	0.393	443	0.939946
PID_S1P_S1P2_PATHWAY	0.493279	0.393	443	0.939946
KEGG_VIRAL_MYOCARDITIS	0.499043	0.393	443	0.939946
BIOCARTA_NUCLEARRS_PATHWAY	0.493338	0.393	443	0.939946
BIOCARTA_TFF_PATHWAY	0.493162	0.394	447	0.939946
PID_IL8CXCR2_PATHWAY	0.493143	0.394	447	0.939946
REACTOME_DIGESTION_OF_DIETARY_CARBOHYDRATE	0.489685	0.395	449	0.939946
REACTOME_REGULATION_OF_INSULIN_SECRETION_BY_GLUCAGON_LIKE_PEPTIDE1	0.493104	0.395	449	0.939946
REACTOME_COMPLEMENT_CASCADE	0.493123	0.395	449	0.939946
BIOCARTA_ETC_PATHWAY	0.492674	0.396	452	0.939946
PID_ALK2PATHWAY	0.489646	0.397	453	0.939946
KEGG_GRAFT_VERSUS_HOST_DISEASE	0.492908	0.399	454	0.939946
REACTOME_TRANSPORT_OF_VITAMINS_NUCLEOSIDES_AND_RELATED_MOLECULES	0.492557	0.399	454	0.939946
PID_RHODOPSIN_PATHWAY	0.492693	0.399	454	0.939946
BIOCARTA_CD40_PATHWAY	0.492732	0.399	454	0.939946
BIOCARTA_TOLL_PATHWAY	0.492635	0.399	454	0.939946
REACTOME_MRNA_3_END_PROCESSING	0.49283	0.399	454	0.939946
ST_MYOCYTE_AD_PATHWAY	0.492732	0.399	454	0.939946
REACTOME_RNA_POL_I_TRANSCRIPTION_INITIATION	0.49283	0.399	454	0.939946
REACTOME_ACETYLCHOLINE_NEUROTRANSMITTER_RELEASE_CYCLE	0.492635	0.4	462	0.939946
PID_RET_PATHWAY	0.498398	0.4	462	0.939946
REACTOME_GAMMA_CARBOXYLATION_TRANSPORT_AND_AMINO_TERMINAL_CLEAVAGE_OF_PROTEINS	0.492635	0.4	462	0.939946
REACTOME_INTEGRIN_ALPHAIIB_BETA3_SIGNALING	0.492498	0.401	465	0.939946
BIOCARTA_ARENRF2_PATHWAY	0.492596	0.401	465	0.939946
REACTOME_STRIATED_MUSCLE_CONTRACTION	0.4924	0.402	467	0.939946
BIOCARTA_EGFR_SMRTE_PATHWAY	0.492537	0.403	468	0.939946
PID_P53REGULATIONPATHWAY	0.498183	0.403	468	0.939946
ST_G_ALPHA_I_PATHWAY	0.498046	0.403	468	0.939946
REACTOME_ZINC_TRANSPORTERS	0.492498	0.405	471	0.939946
ST_IL_13_PATHWAY	0.492478	0.405	471	0.939946
ST_INTERLEUKIN_13_PATHWAY	0.492478	0.405	471	0.939946
REACTOME_SIGNAL_ATTENUATION	0.492478	0.405	471	0.939946
KEGG_P53_SIGNALING_PATHWAY	0.497617	0.406	475	0.939946
PID_PS1PATHWAY	0.497304	0.408	476	0.939946
REACTOME_IL1_SIGNALING	0.497363	0.408	476	0.939946
BIOCARTA_CERAMIDE_PATHWAY	0.492166	0.408	476	0.939946
REACTOME_ACTIVATED_TAK1_MEDIATES_P38_MAPK_ACTIVATION	0.492068	0.409	479	0.939946
REACTOME_BILE_ACID_AND_BILE_SALT_METABOLISM	0.492088	0.409	479	0.939946
REACTOME_HS_GAG_DEGRADATION	0.492029	0.41	481	0.939946
REACTOME_AQUAPORIN_MEDIATED_TRANSPORT	0.491951	0.41	481	0.939946
REACTOME_DARPP_32_EVENTS	0.491951	0.41	481	0.939946
PID_CD8TCRDOWNSTREAMPATHWAY	0.496952	0.411	484	0.939946
REACTOME_ACTIVATION_OF_KAINATE_RECEPTORS_UPON_GLUTAMATE_BINDING	0.491795	0.414	485	0.939946
REACTOME_GENERATION_OF_SECOND_MESSENGER_MOLECULES	0.491677	0.416	486	0.939946
BIOCARTA_EIF_PATHWAY	0.491677	0.416	486	0.939946
BIOCARTA_NKT_PATHWAY	0.491619	0.417	488	0.939946
PID_IL2_PI3KPATHWAY	0.491619	0.417	488	0.939946
REACTOME_FANCONI_ANEMIA_PATHWAY	0.49158	0.418	490	0.939946
BIOCARTA_DEATH_PATHWAY	0.49156	0.419	491	0.939946
REACTOME_EGFR_DOWNREGULATION	0.491541	0.419	491	0.939946
BIOCARTA_CTL_PATHWAY	0.492127	0.419	491	0.939946
REACTOME_HOST_INTERACTIONS_OF_HIV_FACTORS	0.507736	0.42	494	0.939946
REACTOME_METABOLISM_OF_CARBOHYDRATES	0.548685	0.421	495	0.939946
PID_P73PATHWAY	0.496151	0.421	495	0.939946
KEGG_SYSTEMIC_LUPUS_ERYTHEMATOSUS	0.507365	0.424	497	0.939946
REACTOME_SIGNALLING_TO_ERKS	0.491287	0.424	497	0.939946
BIOCARTA_NO2IL12_PATHWAY	0.491267	0.425	499	0.939946
REACTOME_ASPARAGINE_N_LINKED_GLYCOSYLATION	0.495839	0.425	499	0.939946
REACTOME_ABCA_TRANSPORTERS_IN_LIPID_HOMEOSTASIS	0.491267	0.425	499	0.939946
REACTOME_MITOCHONDRIAL_FATTY_ACID_BETA_OXIDATION	0.492029	0.426	502	0.939946
BIOCARTA_AKAPCENTROSOME_PATHWAY	0.492049	0.426	502	0.939946
REACTOME_INWARDLY_RECTIFYING_K_CHANNELS	0.491169	0.427	504	0.939946
BIOCARTA_HSP27_PATHWAY	0.49201	0.427	504	0.939946
ST_B_CELL_ANTIGEN_RECEPTOR	0.495194	0.428	506	0.939946
PID_BETACATENIN_DEG_PATHWAY	0.49199	0.428	506	0.939946
PID_FANCONI_PATHWAY	0.495272	0.428	506	0.939946
PID_CDC42_PATHWAY	0.494803	0.43	509	0.939946
KEGG_GLYCOSAMINOGLYCAN_BIOSYNTHESIS_KERATAN_SULFATE	0.491912	0.43	509	0.939946
SIG_INSULIN_RECEPTOR_PATHWAY_IN_CARDIAC_MYOCYTES	0.494803	0.43	509	0.939946
REACTOME_TRANSMEMBRANE_TRANSPORT_OF_SMALL_MOLECULES	0.578772	0.431	512	0.939946
KEGG_METABOLISM_OF_XENOBIOTICS_BY_CYTOCHROME_P450	0.49451	0.433	513	0.939946
REACTOME_APOBEC3G_MEDIATED_RESISTANCE_TO_HIV1_INFECTION	0.489274	0.433	513	0.939946
REACTOME_ADVANCED_GLYCOSYLATION_ENDPRODUCT_RECEPTOR_SIGNALING	0.489274	0.433	513	0.939946
REACTOME_RETROGRADE_NEUROTROPHIN_SIGNALLING	0.491853	0.434	516	0.939946
REACTOME_THE_ROLE_OF_NEF_IN_HIV1_REPLICATION_AND_DISEASE_PATHOGENESIS	0.490896	0.434	516	0.939946
REACTOME_FRS2_MEDIATED_CASCADE	0.490818	0.436	518	0.939946
PID_WNT_SIGNALING_PATHWAY	0.490759	0.437	519	0.939946
REACTOME_CELL_CYCLE_MITOTIC	0.5641	0.437	519	0.939946
KEGG_GLYCOSPHINGOLIPID_BIOSYNTHESIS_GANGLIO_SERIES	0.491775	0.439	521	0.939946
SA_B_CELL_RECEPTOR_COMPLEXES	0.490642	0.44	522	0.939946
REACTOME_LIPOPROTEIN_METABOLISM	0.490622	0.44	522	0.939946
REACTOME_CHYLOMICRON_MEDIATED_LIPID_TRANSPORT	0.491697	0.441	524	0.939946
BIOCARTA_SARS_PATHWAY	0.489118	0.442	525	0.939946
BIOCARTA_VITCB_PATHWAY	0.491619	0.443	526	0.939946
REACTOME_MRNA_CAPPING	0.490564	0.443	526	0.939946
BIOCARTA_EDG1_PATHWAY	0.490564	0.443	526	0.939946
REACTOME_TRANSPORT_OF_GLUCOSE_AND_OTHER_SUGARS_BILE_SALTS_AND_ORGANIC_ACIDS_METAL_IONS_AND_AMINE_COMPOUNDS	0.50465	0.443	526	0.939946
REACTOME_DEPOSITION_OF_NEW_CENPA_CONTAINING_NUCLEOSOMES_AT_THE_CENTROMERE	0.490544	0.443	526	0.939946
REACTOME_REGULATION_OF_GLUCOKINASE_BY_GLUCOKINASE_REGULATORY_PROTEIN	0.490583	0.443	526	0.939946
PID_MAPKTRKPATHWAY	0.490447	0.445	532	0.939946
REACTOME_CIRCADIAN_REPRESSION_OF_EXPRESSION_BY_REV_ERBA	0.490505	0.445	532	0.939946
REACTOME_MRNA_DECAY_BY_5_TO_3_EXORIBONUCLEASE	0.491541	0.446	534	0.939946
REACTOME_COLLAGEN_FORMATION	0.493553	0.446	534	0.939946
REACTOME_GPVI_MEDIATED_ACTIVATION_CASCADE	0.490368	0.447	536	0.939946
KEGG_BETA_ALANINE_METABOLISM	0.490154	0.448	537	0.939946
PID_ERBB_NETWORK_PATHWAY	0.491502	0.449	538	0.939946
BIOCARTA_VIP_PATHWAY	0.490134	0.449	538	0.939946
BIOCARTA_BARRESTIN_PATHWAY	0.491521	0.449	538	0.939946
REACTOME_NCAM1_INTERACTIONS	0.489958	0.45	541	0.939946
PID_FOXOPATHWAY	0.493182	0.45	541	0.939946
ST_DIFFERENTIATION_PATHWAY_IN_PC12_CELLS	0.493065	0.45	541	0.939946
PID_DNAPK_PATHWAY	0.489978	0.45	541	0.939946
REACTOME_CONVERSION_FROM_APC_C_CDC20_TO_APC_C_CDH1_IN_LATE_ANAPHASE	0.491463	0.45	541	0.939946
REACTOME_SLC_MEDIATED_TRANSMEMBRANE_TRANSPORT	0.562263	0.45	541	0.939946
REACTOME_GLUTATHIONE_CONJUGATION	0.489919	0.45	541	0.939946
REACTOME_CASPASE_MEDIATED_CLEAVAGE_OF_CYTOSKELETAL_PROTEINS	0.491423	0.451	548	0.939946
REACTOME_PI3K_AKT_ACTIVATION	0.489724	0.453	549	0.939946
REACTOME_AMINE_COMPOUND_SLC_TRANSPORTERS	0.489646	0.453	549	0.939946
PID_ARF6_PATHWAY	0.489704	0.453	549	0.939946
REACTOME_NEGATIVE_REGULATION_OF_FGFR_SIGNALING	0.489646	0.453	549	0.939946
SIG_IL4RECEPTOR_IN_B_LYPHOCYTES	0.489724	0.453	549	0.939946
REACTOME_DOWNSTREAM_TCR_SIGNALING	0.489567	0.453	549	0.939946
KEGG_ACUTE_MYELOID_LEUKEMIA	0.493006	0.453	549	0.939946
REACTOME_TERMINATION_OF_O_GLYCAN_BIOSYNTHESIS	0.489353	0.454	556	0.939946
KEGG_PURINE_METABOLISM	0.516391	0.454	556	0.939946
PID_ALK1PATHWAY	0.489333	0.454	556	0.939946
BIOCARTA_SHH_PATHWAY	0.489372	0.454	556	0.939946
BIOCARTA_NOS1_PATHWAY	0.489372	0.454	556	0.939946
BIOCARTA_NEUROTRANSMITTERS_PATHWAY	0.48904	0.455	561	0.939946
REACTOME_PROSTANOID_LIGAND_RECEPTORS	0.48904	0.455	561	0.939946
REACTOME_APC_C_CDC20_MEDIATED_DEGRADATION_OF_CYCLIN_B	0.491306	0.457	563	0.939946
KEGG_ECM_RECEPTOR_INTERACTION	0.501387	0.458	564	0.939946
REACTOME_TRANSLATION	0.501368	0.458	564	0.939946
REACTOME_ANTIVIRAL_MECHANISM_BY_IFN_STIMULATED_GENES	0.4924	0.46	566	0.939946
PID_RAC1_PATHWAY	0.492361	0.46	566	0.939946
KEGG_BASAL_CELL_CARCINOMA	0.492107	0.461	568	0.939946
BIOCARTA_THELPER_PATHWAY	0.491267	0.461	568	0.939946
KEGG_NEUROACTIVE_LIGAND_RECEPTOR_INTERACTION	0.561267	0.463	570	0.939946
REACTOME_TIGHT_JUNCTION_INTERACTIONS	0.488806	0.464	571	0.939946
PID_TRAIL_PATHWAY	0.488766	0.465	572	0.939946
REACTOME_PRE_NOTCH_TRANSCRIPTION_AND_TRANSLATION	0.488766	0.465	572	0.939946
PID_CIRCADIANPATHWAY	0.48863	0.465	572	0.939946
BIOCARTA_PPARA_PATHWAY	0.491775	0.466	575	0.939946
PID_MYC_PATHWAY	0.488571	0.467	576	0.939946
REACTOME_SYNTHESIS_OF_PIPS_AT_THE_EARLY_ENDOSOME_MEMBRANE	0.488571	0.467	576	0.939946
BIOCARTA_PS1_PATHWAY	0.491169	0.467	576	0.939946
BIOCARTA_ERK_PATHWAY	0.488571	0.467	576	0.939946
REACTOME_MYOGENESIS	0.488473	0.467	576	0.939946
REACTOME_SHC1_EVENTS_IN_ERBB4_SIGNALING	0.488571	0.467	576	0.939946
REACTOME_THROMBIN_SIGNALLING_THROUGH_PROTEINASE_ACTIVATED_RECEPTORS_PARS	0.488571	0.467	576	0.939946
BIOCARTA_INTEGRIN_PATHWAY	0.491326	0.467	576	0.939946
REACTOME_PHASE1_FUNCTIONALIZATION_OF_COMPOUNDS	0.490915	0.469	584	0.939946
BIOCARTA_AKT_PATHWAY	0.488415	0.469	584	0.939946
REACTOME_REGULATION_OF_SIGNALING_BY_CBL	0.488454	0.469	584	0.939946
BIOCARTA_CDMAC_PATHWAY	0.488376	0.469	584	0.939946
REACTOME_SHC1_EVENTS_IN_EGFR_SIGNALING	0.488356	0.469	584	0.939946
BIOCARTA_G1_PATHWAY	0.488434	0.469	584	0.939946
REACTOME_ACTIVATION_OF_NMDA_RECEPTOR_UPON_GLUTAMATE_BINDING_AND_POSTSYNAPTIC_EVENTS	0.490779	0.47	590	0.939946
BIOCARTA_VDR_PATHWAY	0.49113	0.47	590	0.939946
ST_PAC1_RECEPTOR_PATHWAY	0.488884	0.471	592	0.939946
KEGG_PENTOSE_PHOSPHATE_PATHWAY	0.488219	0.471	592	0.939946
ST_PHOSPHOINOSITIDE_3_KINASE_PATHWAY	0.488298	0.471	592	0.939946
PID_CD40_PATHWAY	0.488219	0.471	592	0.939946
REACTOME_REGULATION_OF_KIT_SIGNALING	0.488219	0.471	592	0.939946
BIOCARTA_BARR_MAPK_PATHWAY	0.488161	0.472	597	0.939946
PID_PI3KCIPATHWAY	0.49074	0.472	597	0.939946
REACTOME_REGULATION_OF_INSULIN_LIKE_GROWTH_FACTOR_IGF_ACTIVITY_BY_INSULIN_LIKE_GROWTH_FACTOR_BINDING_PROTEINS_IGFBPS	0.491072	0.472	597	0.939946
REACTOME_INHIBITION_OF_THE_PROTEOLYTIC_ACTIVITY_OF_APC_C_REQUIRED_FOR_THE_ONSET_OF_ANAPHASE_BY_MITOTIC_SPINDLE_CHECKPOINT_COMPONENTS	0.491052	0.473	600	0.939946
REACTOME_ADENYLATE_CYCLASE_ACTIVATING_PATHWAY	0.491033	0.473	600	0.939946
REACTOME_DSCAM_INTERACTIONS	0.490955	0.476	602	0.939946
REACTOME_N_GLYCAN_TRIMMING_IN_THE_ER_AND_CALNEXIN_CALRETICULIN_CYCLE	0.487926	0.476	602	0.939946
PID_HNF3BPATHWAY	0.488005	0.476	602	0.939946
REACTOME_OTHER_SEMAPHORIN_INTERACTIONS	0.487829	0.477	605	0.939946
REACTOME_METAL_ION_SLC_TRANSPORTERS	0.487868	0.477	605	0.939946
BIOCARTA_GATA3_PATHWAY	0.490935	0.478	607	0.939946
REACTOME_NEUROTRANSMITTER_RELEASE_CYCLE	0.487751	0.478	607	0.939946
REACTOME_AMINO_ACID_AND_OLIGOPEPTIDE_SLC_TRANSPORTERS	0.487751	0.478	607	0.939946
BIOCARTA_ACE2_PATHWAY	0.490915	0.48	610	0.939946
BIOCARTA_BARRESTIN_SRC_PATHWAY	0.487692	0.48	610	0.939946
KEGG_VALINE_LEUCINE_AND_ISOLEUCINE_DEGRADATION	0.487516	0.481	612	0.939946
REACTOME_PREFOLDIN_MEDIATED_TRANSFER_OF_SUBSTRATE_TO_CCT_TRIC	0.487575	0.481	612	0.939946
BIOCARTA_LECTIN_PATHWAY	0.487536	0.481	612	0.939946
REACTOME_CROSS_PRESENTATION_OF_SOLUBLE_EXOGENOUS_ANTIGENS_ENDOSOMES	0.487458	0.481	612	0.939946
KEGG_BASAL_TRANSCRIPTION_FACTORS	0.487497	0.481	612	0.939946
KEGG_SNARE_INTERACTIONS_IN_VESICULAR_TRANSPORT	0.487614	0.481	612	0.939946
REACTOME_REGULATION_OF_GENE_EXPRESSION_IN_BETA_CELLS	0.487536	0.481	612	0.939946
PID_ANTHRAXPATHWAY	0.487399	0.482	619	0.939946
KEGG_CELL_ADHESION_MOLECULES_CAMS	0.51012	0.483	620	0.939946
BIOCARTA_DNAFRAGMENT_PATHWAY	0.488806	0.483	620	0.939946
REACTOME_TRAFFICKING_OF_GLUR2_CONTAINING_AMPA_RECEPTORS	0.48736	0.483	620	0.939946
KEGG_LEISHMANIA_INFECTION	0.489235	0.484	623	0.939946
ST_GRANULE_CELL_SURVIVAL_PATHWAY	0.487321	0.485	624	0.939946
REACTOME_PURINE_METABOLISM	0.487321	0.485	624	0.939946
REACTOME_MTORC1_MEDIATED_SIGNALLING	0.490837	0.486	626	0.939946
PID_HEDGEHOG_2PATHWAY	0.487125	0.487	627	0.939946
REACTOME_O_LINKED_GLYCOSYLATION_OF_MUCINS	0.488942	0.487	627	0.939946
REACTOME_ION_TRANSPORT_BY_P_TYPE_ATPASES	0.488825	0.487	627	0.939946
REACTOME_RIG_I_MDA5_MEDIATED_INDUCTION_OF_IFN_ALPHA_BETA_PATHWAYS	0.488962	0.487	627	0.939946
KEGG_EPITHELIAL_CELL_SIGNALING_IN_HELICOBACTER_PYLORI_INFECTION	0.48906	0.487	627	0.939946
PID_NFAT_3PATHWAY	0.488669	0.488	632	0.939946
REACTOME_GENERIC_TRANSCRIPTION_PATHWAY	0.565936	0.489	633	0.939946
REACTOME_GLYCOSPHINGOLIPID_METABOLISM	0.487106	0.489	633	0.939946
BIOCARTA_NDKDYNAMIN_PATHWAY	0.490818	0.489	633	0.939946
REACTOME_RESOLUTION_OF_AP_SITES_VIA_THE_MULTIPLE_NUCLEOTIDE_PATCH_REPLACEMENT_PATHWAY	0.49072	0.493	636	0.939946
REACTOME_NEUROTRANSMITTER_RECEPTOR_BINDING_AND_DOWNSTREAM_TRANSMISSION_IN_THE_POSTSYNAPTIC_CELL	0.507209	0.494	637	0.939946
PID_PDGFRBPATHWAY	0.507815	0.494	637	0.939946
KEGG_CIRCADIAN_RHYTHM_MAMMAL	0.490681	0.494	637	0.939946
REACTOME_IL_6_SIGNALING	0.490662	0.495	640	0.939946
REACTOME_CLASS_I_MHC_MEDIATED_ANTIGEN_PROCESSING_PRESENTATION	0.534853	0.496	641	0.939946
REACTOME_BASE_EXCISION_REPAIR	0.486637	0.497	642	0.939946
BIOCARTA_CARM_ER_PATHWAY	0.487438	0.499	643	0.939946
PID_HEDGEHOG_GLIPATHWAY	0.487399	0.499	643	0.939946
REACTOME_HEPARAN_SULFATE_HEPARIN_HS_GAG_METABOLISM	0.487477	0.499	643	0.939946
PID_DELTANP63PATHWAY	0.487692	0.499	643	0.939946
KEGG_GLUTATHIONE_METABOLISM	0.486539	0.499	643	0.939946
REACTOME_EXTRACELLULAR_MATRIX_ORGANIZATION	0.49619	0.499	643	0.939946
REACTOME_G_ALPHA_S_SIGNALLING_EVENTS	0.495761	0.5	649	0.939946
SA_REG_CASCADE_OF_CYCLIN_EXPR	0.490427	0.5	649	0.939946
REACTOME_CYCLIN_E_ASSOCIATED_EVENTS_DURING_G1_S_TRANSITION_	0.487223	0.5	649	0.939946
REACTOME_ENDOGENOUS_STEROLS	0.490408	0.501	652	0.939946
PID_RHOA_REG_PATHWAY	0.486735	0.503	653	0.939946
PID_CERAMIDE_PATHWAY	0.486598	0.504	654	0.939946
REACTOME_REGULATION_OF_BETA_CELL_DEVELOPMENT	0.486324	0.504	654	0.939946
KEGG_RIBOFLAVIN_METABOLISM	0.49029	0.504	654	0.939946
BIOCARTA_EIF4_PATHWAY	0.486344	0.504	654	0.939946
BIOCARTA_IL3_PATHWAY	0.486285	0.505	658	0.939946
KEGG_GNRH_SIGNALING_PATHWAY	0.494842	0.506	659	0.939946
KEGG_ALLOGRAFT_REJECTION	0.486266	0.506	659	0.939946
REACTOME_SIGNALLING_TO_P38_VIA_RIT_AND_RIN	0.490212	0.507	661	0.939946
PID_P38ALPHABETAPATHWAY	0.486129	0.507	661	0.939946
BIOCARTA_AKAP95_PATHWAY	0.490212	0.507	661	0.939946
REACTOME_GLYCOGEN_BREAKDOWN_GLYCOGENOLYSIS	0.490154	0.508	664	0.939946
REACTOME_APC_CDC20_MEDIATED_DEGRADATION_OF_NEK2A	0.490154	0.508	664	0.939946
REACTOME_HIV_INFECTION	0.527527	0.508	664	0.939946
BIOCARTA_IL10_PATHWAY	0.486109	0.508	664	0.939946
REACTOME_INITIAL_TRIGGERING_OF_COMPLEMENT	0.490095	0.51	668	0.939946
REACTOME_SYNTHESIS_AND_INTERCONVERSION_OF_NUCLEOTIDE_DI_AND_TRIPHOSPHATES	0.489997	0.512	669	0.939946
PID_ARF_3PATHWAY	0.489997	0.512	669	0.939946
PID_IL1PATHWAY	0.485895	0.513	671	0.939946
PID_TOLL_ENDOGENOUS_PATHWAY	0.485914	0.513	671	0.939946
BIOCARTA_MAPK_PATHWAY	0.49408	0.514	673	0.939946
REACTOME_GRB2_EVENTS_IN_ERBB2_SIGNALING	0.485797	0.515	674	0.939946
BIOCARTA_IL1R_PATHWAY	0.485738	0.515	674	0.939946
REACTOME_INFLAMMASOMES	0.485836	0.515	674	0.939946
REACTOME_GRB2_SOS_PROVIDES_LINKAGE_TO_MAPK_SIGNALING_FOR_INTERGRINS_	0.485758	0.515	674	0.939946
REACTOME_VOLTAGE_GATED_POTASSIUM_CHANNELS	0.485641	0.516	678	0.939946
REACTOME_HIV_LIFE_CYCLE	0.493807	0.516	678	0.939946
REACTOME_NFKB_ACTIVATION_THROUGH_FADD_RIP1_PATHWAY_MEDIATED_BY_CASPASE_8_AND10	0.489919	0.516	678	0.939946
BIOCARTA_CTCF_PATHWAY	0.485602	0.517	681	0.939946
KEGG_ENDOCYTOSIS	0.525554	0.517	681	0.939946
BIOCARTA_EPO_PATHWAY	0.485699	0.517	681	0.939946
BIOCARTA_CK1_PATHWAY	0.489841	0.518	684	0.939946
REACTOME_BIOSYNTHESIS_OF_THE_N_GLYCAN_PRECURSOR_DOLICHOL_LIPID_LINKED_OLIGOSACCHARIDE_LLO_AND_TRANSFER_TO_A_NASCENT_PROTEIN	0.485523	0.52	685	0.939946
BIOCARTA_PDGF_PATHWAY	0.485172	0.521	686	0.939946
REACTOME_REGULATION_OF_IFNG_SIGNALING	0.489724	0.522	687	0.939946
REACTOME_SIGNALING_BY_ERBB4	0.491931	0.524	688	0.939946
REACTOME_INHIBITION_OF_INSULIN_SECRETION_BY_ADRENALINE_NORADRENALINE	0.489626	0.525	689	0.939946
KEGG_VASOPRESSIN_REGULATED_WATER_REABSORPTION	0.485035	0.525	689	0.939946
KEGG_PHENYLALANINE_METABOLISM	0.489607	0.525	689	0.939946
REACTOME_SHC_MEDIATED_CASCADE	0.485191	0.525	689	0.939946
REACTOME_INHIBITION_OF_VOLTAGE_GATED_CA2_CHANNELS_VIA_GBETA_GAMMA_SUBUNITS	0.489587	0.525	689	0.939946
REACTOME_SIGNALING_BY_CONSTITUTIVELY_ACTIVE_EGFR	0.485152	0.526	694	0.939946
REACTOME_REGULATION_OF_MRNA_STABILITY_BY_PROTEINS_THAT_BIND_AU_RICH_ELEMENTS	0.484937	0.527	695	0.939946
REACTOME_GLYCOLYSIS	0.485015	0.527	695	0.939946
REACTOME_VIF_MEDIATED_DEGRADATION_OF_APOBEC3G	0.485035	0.527	695	0.939946
REACTOME_POST_TRANSLATIONAL_MODIFICATION_SYNTHESIS_OF_GPI_ANCHORED_PROTEINS	0.489548	0.527	695	0.939946
BIOCARTA_GPCR_PATHWAY	0.485094	0.527	695	0.939946
REACTOME_SPRY_REGULATION_OF_FGF_SIGNALING	0.489509	0.528	700	0.939946
REACTOME_METABOLISM_OF_RNA	0.522975	0.529	701	0.939946
PID_PLK1_PATHWAY	0.484683	0.529	701	0.939946
KEGG_AUTOIMMUNE_THYROID_DISEASE	0.484683	0.529	701	0.939946
PID_INSULIN_PATHWAY	0.484722	0.529	701	0.939946
REACTOME_RESPONSE_TO_ELEVATED_PLATELET_CYTOSOLIC_CA2_	0.484527	0.532	705	0.939946
REACTOME_GABA_A_RECEPTOR_ACTIVATION	0.48947	0.532	705	0.939946
PID_MTOR_4PATHWAY	0.484566	0.532	705	0.939946
REACTOME_TELOMERE_MAINTENANCE	0.484371	0.533	708	0.939946
REACTOME_SIGNALING_BY_NOTCH1	0.48439	0.533	708	0.939946
BIOCARTA_TCR_PATHWAY	0.484214	0.534	710	0.939946
BIOCARTA_PAR1_PATHWAY	0.484293	0.534	710	0.939946
BIOCARTA_CCR5_PATHWAY	0.489372	0.537	712	0.939946
REACTOME_NEGATIVE_REGULATORS_OF_RIG_I_MDA5_SIGNALING	0.484527	0.537	712	0.939946
PID_ATM_PATHWAY	0.484566	0.537	712	0.939946
KEGG_PRIMARY_IMMUNODEFICIENCY	0.484683	0.537	712	0.939946
PID_TCRCALCIUMPATHWAY	0.484586	0.537	712	0.939946
REACTOME_GLOBAL_GENOMIC_NER_GG_NER	0.48441	0.538	717	0.939946
PID_ER_NONGENOMIC_PATHWAY	0.483902	0.538	717	0.939946
REACTOME_SYNTHESIS_OF_PC	0.484371	0.539	719	0.939946
REACTOME_ER_PHAGOSOME_PATHWAY	0.483824	0.539	719	0.939946
KEGG_AMINOACYL_TRNA_BIOSYNTHESIS	0.483687	0.541	721	0.939946
REACTOME_CELL_CELL_JUNCTION_ORGANIZATION	0.483706	0.541	721	0.939946
REACTOME_PRE_NOTCH_PROCESSING_IN_GOLGI	0.489274	0.542	723	0.939946
REACTOME_TRANSPORT_OF_ORGANIC_ANIONS	0.489274	0.542	723	0.939946
REACTOME_BMAL1_CLOCK_NPAS2_ACTIVATES_CIRCADIAN_EXPRESSION	0.484273	0.542	723	0.939946
KEGG_ASTHMA	0.489274	0.542	723	0.939946
BIOCARTA_BLYMPHOCYTE_PATHWAY	0.489255	0.543	727	0.939946
PID_VEGFR1_2_PATHWAY	0.489411	0.544	728	0.939946
REACTOME_SIGNALING_BY_NOTCH	0.488649	0.546	729	0.939946
REACTOME_HIGHLY_CALCIUM_PERMEABLE_POSTSYNAPTIC_NICOTINIC_ACETYLCHOLINE_RECEPTORS	0.489157	0.548	730	0.939946
REACTOME_P53_INDEPENDENT_G1_S_DNA_DAMAGE_CHECKPOINT	0.484019	0.549	731	0.939946
KEGG_BUTANOATE_METABOLISM	0.484058	0.549	731	0.939946
REACTOME_MEIOTIC_RECOMBINATION	0.483062	0.549	731	0.939946
PID_SMAD2_3NUCLEARPATHWAY	0.483062	0.549	731	0.939946
REACTOME_NEGATIVE_REGULATION_OF_THE_PI3K_AKT_NETWORK	0.489138	0.549	731	0.939946
REACTOME_PD1_SIGNALING	0.489118	0.55	736	0.939946
REACTOME_IONOTROPIC_ACTIVITY_OF_KAINATE_RECEPTORS	0.489099	0.55	736	0.939946
REACTOME_GABA_B_RECEPTOR_ACTIVATION	0.483863	0.552	738	0.939946
BIOCARTA_KERATINOCYTE_PATHWAY	0.482866	0.552	738	0.939946
ST_TYPE_I_INTERFERON_PATHWAY	0.48906	0.554	740	0.939946
REACTOME_NOTCH1_INTRACELLULAR_DOMAIN_REGULATES_TRANSCRIPTION	0.482515	0.556	741	0.939946
REACTOME_TRANSPORT_OF_INORGANIC_CATIONS_ANIONS_AND_AMINO_ACIDS_OLIGOPEPTIDES	0.487594	0.556	741	0.939946
BIOCARTA_HIVNEF_PATHWAY	0.482417	0.556	741	0.939946
BIOCARTA_IL2RB_PATHWAY	0.48355	0.557	744	0.939946
BIOCARTA_LYM_PATHWAY	0.48904	0.557	744	0.939946
REACTOME_INTRINSIC_PATHWAY	0.48904	0.557	744	0.939946
REACTOME_LIGAND_GATED_ION_CHANNEL_TRANSPORT	0.483609	0.557	744	0.939946
PID_S1P_S1P1_PATHWAY	0.483472	0.559	748	0.939946
REACTOME_MHC_CLASS_II_ANTIGEN_PRESENTATION	0.48736	0.559	748	0.939946
BIOCARTA_ERYTH_PATHWAY	0.489001	0.562	750	0.939946
PID_ERBB1_DOWNSTREAM_PATHWAY	0.486735	0.563	751	0.939946
PID_S1P_S1P4_PATHWAY	0.488884	0.565	752	0.939946
REACTOME_STEROID_HORMONES	0.48314	0.565	752	0.939946
BIOCARTA_GLYCOLYSIS_PATHWAY	0.488903	0.565	752	0.939946
KEGG_N_GLYCAN_BIOSYNTHESIS	0.483199	0.565	752	0.939946
REACTOME_BASIGIN_INTERACTIONS	0.483179	0.565	752	0.939946
BIOCARTA_EXTRINSIC_PATHWAY	0.488923	0.565	752	0.939946
REACTOME_SYNTHESIS_OF_GLYCOSYLPHOSPHATIDYLINOSITOL_GPI	0.488845	0.566	758	0.939946
REACTOME_SMAD2_SMAD3_SMAD4_HETEROTRIMER_REGULATES_TRANSCRIPTION	0.482964	0.567	759	0.939946
BIOCARTA_IGF1R_PATHWAY	0.482808	0.567	759	0.939946
KEGG_TASTE_TRANSDUCTION	0.481655	0.567	759	0.939946
REACTOME_RORA_ACTIVATES_CIRCADIAN_EXPRESSION	0.482691	0.568	762	0.939946
REACTOME_UNBLOCKING_OF_NMDA_RECEPTOR_GLUTAMATE_BINDING_AND_ACTIVATION	0.482769	0.568	762	0.939946
BIOCARTA_PITX2_PATHWAY	0.488766	0.57	764	0.939946
PID_ILK_PATHWAY	0.48062	0.572	765	0.939946
REACTOME_SRP_DEPENDENT_COTRANSLATIONAL_PROTEIN_TARGETING_TO_MEMBRANE	0.480874	0.572	765	0.939946
REACTOME_NFKB_AND_MAP_KINASES_ACTIVATION_MEDIATED_BY_TLR4_SIGNALING_REPERTOIRE	0.480835	0.572	765	0.939946
KEGG_ARACHIDONIC_ACID_METABOLISM	0.480483	0.574	768	0.939946
PID_INTEGRIN3_PATHWAY	0.480366	0.575	769	0.939946
KEGG_OLFACTORY_TRANSDUCTION	0.557652	0.576	770	0.939946
REACTOME_PLATELET_CALCIUM_HOMEOSTASIS	0.481987	0.577	771	0.939946
KEGG_TOLL_LIKE_RECEPTOR_SIGNALING_PATHWAY	0.485152	0.577	771	0.939946
PID_EPOPATHWAY	0.480151	0.577	771	0.939946
REACTOME_PACKAGING_OF_TELOMERE_ENDS	0.481929	0.578	774	0.939946
PID_RAC1_REG_PATHWAY	0.480034	0.578	774	0.939946
KEGG_PATHWAYS_IN_CANCER	0.557203	0.578	774	0.939946
REACTOME_REGULATION_OF_IFNA_SIGNALING	0.481675	0.582	777	0.939946
REACTOME_SYNTHESIS_OF_PIPS_AT_THE_GOLGI_MEMBRANE	0.481636	0.582	777	0.939946
BIOCARTA_NGF_PATHWAY	0.481636	0.582	777	0.939946
ST_ADRENERGIC	0.479701	0.583	780	0.939946
REACTOME_A_TETRASACCHARIDE_LINKER_SEQUENCE_IS_REQUIRED_FOR_GAG_SYNTHESIS	0.481245	0.586	781	0.939946
KEGG_TYROSINE_METABOLISM	0.481206	0.587	782	0.939946
KEGG_STEROID_HORMONE_BIOSYNTHESIS	0.479096	0.587	782	0.939946
KEGG_VIBRIO_CHOLERAE_INFECTION	0.479272	0.587	782	0.939946
BIOCARTA_PROTEASOME_PATHWAY	0.48105	0.591	785	0.939946
BIOCARTA_ALK_PATHWAY	0.48105	0.591	785	0.939946
KEGG_TYPE_II_DIABETES_MELLITUS	0.478783	0.591	785	0.939946
PID_CONE_PATHWAY	0.48105	0.591	785	0.939946
REACTOME_RECYCLING_PATHWAY_OF_L1	0.480913	0.592	789	0.939946
REACTOME_CREB_PHOSPHORYLATION_THROUGH_THE_ACTIVATION_OF_RAS	0.480874	0.592	789	0.939946
REACTOME_AMINE_LIGAND_BINDING_RECEPTORS	0.480971	0.592	789	0.939946
KEGG_RNA_DEGRADATION	0.480854	0.594	792	0.939946
KEGG_O_GLYCAN_BIOSYNTHESIS	0.480776	0.596	793	0.939946
PID_PI3KPLCTRKPATHWAY	0.480737	0.597	794	0.939946
PID_SYNDECAN_1_PATHWAY	0.477826	0.598	795	0.939946
REACTOME_CTLA4_INHIBITORY_SIGNALING	0.480561	0.598	795	0.939946
REACTOME_YAP1_AND_WWTR1_TAZ_STIMULATED_GENE_EXPRESSION	0.480581	0.598	795	0.939946
REACTOME_TRNA_AMINOACYLATION	0.477787	0.598	795	0.939946
REACTOME_GOLGI_ASSOCIATED_VESICLE_BIOGENESIS	0.477865	0.598	795	0.939946
REACTOME_PTM_GAMMA_CARBOXYLATION_HYPUSINE_FORMATION_AND_ARYLSULFATASE_ACTIVATION	0.480483	0.6	800	0.939946
BIOCARTA_IL6_PATHWAY	0.480327	0.603	801	0.939946
REACTOME_SPHINGOLIPID_DE_NOVO_BIOSYNTHESIS	0.480249	0.603	801	0.939946
KEGG_PHOSPHATIDYLINOSITOL_SIGNALING_SYSTEM	0.482417	0.603	801	0.939946
KEGG_T_CELL_RECEPTOR_SIGNALING_PATHWAY	0.48228	0.604	804	0.939946
REACTOME_CLASS_A1_RHODOPSIN_LIKE_RECEPTORS	0.51434	0.604	804	0.939946
REACTOME_LATE_PHASE_OF_HIV_LIFE_CYCLE	0.482222	0.604	804	0.939946
BIOCARTA_ARF_PATHWAY	0.480073	0.606	807	0.939946
REACTOME_IL_RECEPTOR_SHC_SIGNALING	0.480112	0.606	807	0.939946
PID_NECTIN_PATHWAY	0.479995	0.608	809	0.939946
KEGG_CYTOKINE_CYTOKINE_RECEPTOR_INTERACTION	0.513129	0.608	809	0.939946
KEGG_NATURAL_KILLER_CELL_MEDIATED_CYTOTOXICITY	0.488063	0.609	811	0.939946
REACTOME_GROWTH_HORMONE_RECEPTOR_SIGNALING	0.479936	0.61	812	0.939946
BIOCARTA_ETS_PATHWAY	0.479916	0.61	812	0.939946
REACTOME_FGFR_LIGAND_BINDING_AND_ACTIVATION	0.479936	0.61	812	0.939946
KEGG_AMYOTROPHIC_LATERAL_SCLEROSIS_ALS	0.479936	0.61	812	0.939946
BIOCARTA_ECM_PATHWAY	0.479799	0.612	816	0.939946
REACTOME_ACTIVATION_OF_THE_MRNA_UPON_BINDING_OF_THE_CAP_BINDING_COMPLEX_AND_EIFS_AND_SUBSEQUENT_BINDING_TO_43S	0.479799	0.612	816	0.939946
ST_INTERLEUKIN_4_PATHWAY	0.479838	0.612	816	0.939946
REACTOME_AUTODEGRADATION_OF_CDH1_BY_CDH1_APC_C	0.477338	0.613	819	0.939946
KEGG_VEGF_SIGNALING_PATHWAY	0.477279	0.614	820	0.939946
BIOCARTA_41BB_PATHWAY	0.479565	0.616	821	0.939946
REACTOME_RNA_POL_I_RNA_POL_III_AND_MITOCHONDRIAL_TRANSCRIPTION	0.4806	0.62	822	0.939946
PID_NCADHERINPATHWAY	0.479174	0.623	823	0.939946
REACTOME_CDK_MEDIATED_PHOSPHORYLATION_AND_REMOVAL_OF_CDC6	0.479174	0.623	823	0.939946
REACTOME_IMMUNE_SYSTEM	0.587407	0.627	825	0.939946
REACTOME_POST_NMDA_RECEPTOR_ACTIVATION_EVENTS	0.479076	0.628	826	0.939946
REACTOME_NOD1_2_SIGNALING_PATHWAY	0.479037	0.628	826	0.939946
REACTOME_IMMUNOREGULATORY_INTERACTIONS_BETWEEN_A_LYMPHOID_AND_A_NON_LYMPHOID_CELL	0.476322	0.631	828	0.939946
REACTOME_CHONDROITIN_SULFATE_DERMATAN_SULFATE_METABOLISM	0.476322	0.631	828	0.939946
KEGG_LONG_TERM_DEPRESSION	0.479565	0.632	830	0.939946
BIOCARTA_PLATELETAPP_PATHWAY	0.478607	0.632	830	0.939946
PID_HDAC_CLASSI_PATHWAY	0.476126	0.632	830	0.939946
KEGG_MAPK_SIGNALING_PATHWAY	0.538214	0.633	833	0.939946
PID_RHOA_PATHWAY	0.476009	0.633	833	0.939946
REACTOME_SYNTHESIS_OF_VERY_LONG_CHAIN_FATTY_ACYL_COAS	0.488571	0.634	835	0.939946
REACTOME_SYNTHESIS_OF_PIPS_AT_THE_LATE_ENDOSOME_MEMBRANE	0.488571	0.634	835	0.939946
REACTOME_ADP_SIGNALLING_THROUGH_P2RY1	0.488571	0.634	835	0.939946
BIOCARTA_RAB_PATHWAY	0.488571	0.634	835	0.939946
REACTOME_SYNTHESIS_OF_PE	0.488571	0.634	835	0.939946
BIOCARTA_SKP2E2F_PATHWAY	0.488571	0.634	835	0.939946
REACTOME_BASE_FREE_SUGAR_PHOSPHATE_REMOVAL_VIA_THE_SINGLE_NUCLEOTIDE_REPLACEMENT_PATHWAY	0.488571	0.634	835	0.939946
BIOCARTA_SET_PATHWAY	0.488571	0.634	835	0.939946
BIOCARTA_CFTR_PATHWAY	0.488571	0.634	835	0.939946
REACTOME_SOS_MEDIATED_SIGNALLING	0.488571	0.634	835	0.939946
REACTOME_ENERGY_DEPENDENT_REGULATION_OF_MTOR_BY_LKB1_AMPK	0.488571	0.634	835	0.939946
REACTOME_P75NTR_SIGNALS_VIA_NFKB	0.488571	0.634	835	0.939946
KEGG_SULFUR_METABOLISM	0.488571	0.634	835	0.939946
REACTOME_PROCESSIVE_SYNTHESIS_ON_THE_LAGGING_STRAND	0.488571	0.634	835	0.939946
REACTOME_SYNTHESIS_OF_BILE_ACIDS_AND_BILE_SALTS_VIA_24_HYDROXYCHOLESTEROL	0.488571	0.634	835	0.939946
REACTOME_REGULATION_OF_RHEB_GTPASE_ACTIVITY_BY_AMPK	0.488571	0.634	835	0.939946
REACTOME_RAF_MAP_KINASE_CASCADE	0.488571	0.634	835	0.939946
REACTOME_HDL_MEDIATED_LIPID_TRANSPORT	0.488571	0.634	835	0.939946
KEGG_RENIN_ANGIOTENSIN_SYSTEM	0.488571	0.634	835	0.939946
BIOCARTA_MTA3_PATHWAY	0.488571	0.634	835	0.939946
BIOCARTA_IL5_PATHWAY	0.488571	0.634	835	0.939946
BIOCARTA_LEPTIN_PATHWAY	0.488571	0.634	835	0.939946
REACTOME_P75NTR_RECRUITS_SIGNALLING_COMPLEXES	0.488571	0.634	835	0.939946
REACTOME_DEADENYLATION_OF_MRNA	0.488571	0.634	835	0.939946
BIOCARTA_DREAM_PATHWAY	0.488571	0.634	835	0.939946
REACTOME_NFKB_IS_ACTIVATED_AND_SIGNALS_SURVIVAL	0.488571	0.634	835	0.939946
REACTOME_TRANSLOCATION_OF_ZAP_70_TO_IMMUNOLOGICAL_SYNAPSE	0.488571	0.634	835	0.939946
BIOCARTA_CDK5_PATHWAY	0.488571	0.634	835	0.939946
REACTOME_SIGNAL_AMPLIFICATION	0.488571	0.634	835	0.939946
REACTOME_P130CAS_LINKAGE_TO_MAPK_SIGNALING_FOR_INTEGRINS	0.488552	0.634	835	0.939946
REACTOME_ACTIVATED_POINT_MUTANTS_OF_FGFR2	0.488571	0.634	835	0.939946
BIOCARTA_IL17_PATHWAY	0.488571	0.634	835	0.939946
BIOCARTA_IL4_PATHWAY	0.488571	0.634	835	0.939946
BIOCARTA_CELL2CELL_PATHWAY	0.488571	0.634	835	0.939946
REACTOME_TRAFFICKING_AND_PROCESSING_OF_ENDOSOMAL_TLR	0.488571	0.634	835	0.939946
REACTOME_REGULATION_OF_AMPK_ACTIVITY_VIA_LKB1	0.488571	0.634	835	0.939946
BIOCARTA_AGPCR_PATHWAY	0.488571	0.634	835	0.939946
REACTOME_LAGGING_STRAND_SYNTHESIS	0.488571	0.634	835	0.939946
BIOCARTA_GABA_PATHWAY	0.488571	0.634	835	0.939946
BIOCARTA_PLCE_PATHWAY	0.488571	0.634	835	0.939946
REACTOME_INHIBITION_OF_REPLICATION_INITIATION_OF_DAMAGED_DNA_BY_RB1_E2F1	0.488571	0.634	835	0.939946
PID_P38GAMMADELTAPATHWAY	0.488571	0.634	835	0.939946
REACTOME_GLUCOSE_TRANSPORT	0.475599	0.638	877	0.939946
KEGG_HYPERTROPHIC_CARDIOMYOPATHY_HCM	0.478295	0.641	878	0.939946
REACTOME_ACTIVATION_OF_NF_KAPPAB_IN_B_CELLS	0.475286	0.642	879	0.939946
REACTOME_MRNA_SPLICING	0.477631	0.643	880	0.939946
PID_EPHA2_FWDPATHWAY	0.478178	0.643	880	0.939946
REACTOME_G_PROTEIN_BETA_GAMMA_SIGNALLING	0.478217	0.643	880	0.939946
REACTOME_SIGNAL_REGULATORY_PROTEIN_SIRP_FAMILY_INTERACTIONS	0.488337	0.644	883	0.939946
KEGG_COLORECTAL_CANCER	0.475149	0.644	883	0.939946
REACTOME_PROLACTIN_RECEPTOR_SIGNALING	0.488298	0.645	885	0.939946
PID_CD8TCRPATHWAY	0.474895	0.646	886	0.939946
REACTOME_SIGNALING_BY_RHO_GTPASES	0.482456	0.646	886	0.939946
REACTOME_SIGNALING_BY_NODAL	0.477885	0.647	888	0.939946
PID_EPHRINBREVPATHWAY	0.477885	0.647	888	0.939946
REACTOME_TGF_BETA_RECEPTOR_SIGNALING_IN_EMT_EPITHELIAL_TO_MESENCHYMAL_TRANSITION	0.488239	0.648	890	0.939946
REACTOME_TRANSCRIPTIONAL_REGULATION_OF_WHITE_ADIPOCYTE_DIFFERENTIATION	0.474544	0.648	890	0.939946
KEGG_RIG_I_LIKE_RECEPTOR_SIGNALING_PATHWAY	0.474563	0.648	890	0.939946
REACTOME_TRANSPORT_OF_MATURE_MRNA_DERIVED_FROM_AN_INTRONLESS_TRANSCRIPT	0.477787	0.649	893	0.939946
REACTOME_SIGNALING_BY_BMP	0.488122	0.651	894	0.939946
PID_TCRRASPATHWAY	0.488102	0.652	895	0.939946
REACTOME_PECAM1_INTERACTIONS	0.488102	0.652	895	0.939946
PID_WNT_CANONICAL_PATHWAY	0.477552	0.654	897	0.939946
REACTOME_PI_3K_CASCADE	0.474075	0.654	897	0.939946
REACTOME_CLASS_B_2_SECRETIN_FAMILY_RECEPTORS	0.473958	0.654	897	0.939946
REACTOME_AMINE_DERIVED_HORMONES	0.487926	0.658	900	0.939946
REACTOME_RECEPTOR_LIGAND_BINDING_INITIATES_THE_SECOND_PROTEOLYTIC_CLEAVAGE_OF_NOTCH_RECEPTOR	0.487868	0.658	900	0.939946
REACTOME_SIGNALING_BY_INSULIN_RECEPTOR	0.475911	0.66	902	0.939946
REACTOME_ELONGATION_ARREST_AND_RECOVERY	0.477142	0.66	902	0.939946
REACTOME_GLUCOSE_METABOLISM	0.473391	0.661	904	0.939946
REACTOME_G2_M_CHECKPOINTS	0.477044	0.661	904	0.939946
PID_IL23PATHWAY	0.476634	0.666	906	0.939946
REACTOME_SPHINGOLIPID_METABOLISM	0.472512	0.666	906	0.939946
REACTOME_FORMATION_OF_RNA_POL_II_ELONGATION_COMPLEX_	0.476634	0.666	906	0.939946
REACTOME_CELL_JUNCTION_ORGANIZATION	0.472414	0.667	909	0.939946
REACTOME_G0_AND_EARLY_G1	0.476497	0.669	910	0.939946
REACTOME_BILE_SALT_AND_ORGANIC_ANION_SLC_TRANSPORTERS	0.487477	0.67	911	0.939946
BIOCARTA_CBL_PATHWAY	0.487497	0.67	911	0.939946
REACTOME_SEROTONIN_RECEPTORS	0.487438	0.671	913	0.939946
BIOCARTA_EGF_PATHWAY	0.471906	0.672	914	0.939946
REACTOME_SIGNALLING_BY_NGF	0.499355	0.672	914	0.939946
BIOCARTA_FCER1_PATHWAY	0.471945	0.672	914	0.939946
REACTOME_MITOCHONDRIAL_TRNA_AMINOACYLATION	0.476243	0.673	917	0.939946
REACTOME_P2Y_RECEPTORS	0.48736	0.673	917	0.939946
REACTOME_NITRIC_OXIDE_STIMULATES_GUANYLATE_CYCLASE	0.476243	0.673	917	0.939946
REACTOME_HOMOLOGOUS_RECOMBINATION_REPAIR_OF_REPLICATION_INDEPENDENT_DOUBLE_STRAND_BREAKS	0.476107	0.674	920	0.939946
PID_CASPASE_PATHWAY	0.471731	0.675	921	0.939946
SA_TRKA_RECEPTOR	0.475814	0.676	922	0.939946
KEGG_CITRATE_CYCLE_TCA_CYCLE	0.475638	0.676	922	0.939946
REACTOME_NEF_MEDIATES_DOWN_MODULATION_OF_CELL_SURFACE_RECEPTORS_BY_RECRUITING_THEM_TO_CLATHRIN_ADAPTERS	0.475657	0.676	922	0.939946
PID_INTEGRIN4_PATHWAY	0.47556	0.678	925	0.939946
REACTOME_NCAM_SIGNALING_FOR_NEURITE_OUT_GROWTH	0.471516	0.679	926	0.939946
REACTOME_SYNTHESIS_OF_BILE_ACIDS_AND_BILE_SALTS	0.487243	0.68	927	0.939946
PID_ANGIOPOIETINRECEPTOR_PATHWAY	0.471086	0.684	928	0.939946
REACTOME_MRNA_SPLICING_MINOR_PATHWAY	0.475228	0.684	928	0.939946
REACTOME_RESOLUTION_OF_AP_SITES_VIA_THE_SINGLE_NUCLEOTIDE_REPLACEMENT_PATHWAY	0.487067	0.684	928	0.939946
REACTOME_COMMON_PATHWAY	0.487067	0.684	928	0.939946
ST_GA13_PATHWAY	0.471105	0.684	928	0.939946
PID_LKB1_PATHWAY	0.471066	0.685	933	0.939946
KEGG_TRYPTOPHAN_METABOLISM	0.474974	0.686	934	0.939946
REACTOME_NUCLEAR_SIGNALING_BY_ERBB4	0.474798	0.687	935	0.939946
REACTOME_ACTIVATION_OF_CHAPERONES_BY_ATF6_ALPHA	0.486969	0.688	936	0.939946
REACTOME_DOUBLE_STRAND_BREAK_REPAIR	0.474739	0.688	936	0.939946
REACTOME_SCF_BETA_TRCP_MEDIATED_DEGRADATION_OF_EMI1	0.47472	0.688	936	0.939946
REACTOME_REPAIR_SYNTHESIS_FOR_GAP_FILLING_BY_DNA_POL_IN_TC_NER	0.48693	0.689	939	0.939946
REACTOME_SIGNALING_BY_ILS	0.477025	0.689	939	0.939946
PID_LYMPHANGIOGENESIS_PATHWAY	0.474622	0.69	941	0.939946
PID_FASPATHWAY	0.47427	0.691	942	0.939946
REACTOME_METABOLISM_OF_NUCLEOTIDES	0.470637	0.691	942	0.939946
REACTOME_DESTABILIZATION_OF_MRNA_BY_AUF1_HNRNP_D0	0.474466	0.691	942	0.939946
PID_ATR_PATHWAY	0.474309	0.691	942	0.939946
REACTOME_POST_TRANSLATIONAL_PROTEIN_MODIFICATION	0.491697	0.692	946	0.939946
PID_TGFBRPATHWAY	0.470558	0.692	946	0.939946
REACTOME_APOPTOSIS	0.471809	0.694	948	0.939946
SIG_PIP3_SIGNALING_IN_CARDIAC_MYOCTES	0.4705	0.694	948	0.939946
REACTOME_TRAF6_MEDIATED_INDUCTION_OF_NFKB_AND_MAP_KINASES_UPON_TLR7_8_OR_9_ACTIVATION	0.470519	0.694	948	0.939946
PID_IL2_1PATHWAY	0.470441	0.696	951	0.939946
REACTOME_G2_M_DNA_DAMAGE_CHECKPOINT	0.486735	0.697	952	0.939946
REACTOME_DOWNREGULATION_OF_TGF_BETA_RECEPTOR_SIGNALING	0.473938	0.697	952	0.939946
KEGG_GLYCOSYLPHOSPHATIDYLINOSITOL_GPI_ANCHOR_BIOSYNTHESIS	0.486696	0.698	954	0.939946
REACTOME_HS_GAG_BIOSYNTHESIS	0.473801	0.699	955	0.939946
REACTOME_SIGNALING_BY_WNT	0.469836	0.701	956	0.939946
REACTOME_ACTIVATED_TLR4_SIGNALLING	0.470871	0.704	957	0.939946
KEGG_LEUKOCYTE_TRANSENDOTHELIAL_MIGRATION	0.470949	0.704	957	0.939946
REACTOME_RNA_POL_II_PRE_TRANSCRIPTION_EVENTS	0.469621	0.704	957	0.939946
REACTOME_ELEVATION_OF_CYTOSOLIC_CA2_LEVELS	0.486461	0.705	960	0.939946
KEGG_ALPHA_LINOLENIC_ACID_METABOLISM	0.473489	0.707	961	0.939946
REACTOME_NOTCH_HLH_TRANSCRIPTION_PATHWAY	0.486383	0.709	962	0.939946
KEGG_PROSTATE_CANCER	0.469796	0.71	963	0.939946
BIOCARTA_AGR_PATHWAY	0.468839	0.71	963	0.939946
KEGG_HISTIDINE_METABOLISM	0.473059	0.711	965	0.939946
REACTOME_LYSOSOME_VESICLE_BIOGENESIS	0.472805	0.712	966	0.939946
REACTOME_AUTODEGRADATION_OF_THE_E3_UBIQUITIN_LIGASE_COP1	0.472883	0.712	966	0.939946
BIOCARTA_CASPASE_PATHWAY	0.472864	0.712	966	0.939946
PID_TNFPATHWAY	0.468644	0.714	969	0.939946
BIOCARTA_TGFB_PATHWAY	0.472668	0.715	970	0.939946
REACTOME_SIGNALING_BY_TGF_BETA_RECEPTOR_COMPLEX	0.468409	0.716	971	0.939946
KEGG_LONG_TERM_POTENTIATION	0.468253	0.716	971	0.939946
BIOCARTA_PARKIN_PATHWAY	0.488571	0.719	973	0.939946
REACTOME_TRANS_GOLGI_NETWORK_VESICLE_BUDDING	0.46794	0.719	973	0.939946
REACTOME_CREATION_OF_C4_AND_C2_ACTIVATORS	0.488571	0.719	973	0.939946
REACTOME_REMOVAL_OF_THE_FLAP_INTERMEDIATE_FROM_THE_C_STRAND	0.488571	0.719	973	0.939946
REACTOME_GLYCOPROTEIN_HORMONES	0.488571	0.719	973	0.939946
BIOCARTA_AHSP_PATHWAY	0.488571	0.719	973	0.939946
REACTOME_MEMBRANE_BINDING_AND_TARGETTING_OF_GAG_PROTEINS	0.488571	0.719	973	0.939946
REACTOME_SLBP_DEPENDENT_PROCESSING_OF_REPLICATION_DEPENDENT_HISTONE_PRE_MRNAS	0.488571	0.719	973	0.939946
REACTOME_THROMBOXANE_SIGNALLING_THROUGH_TP_RECEPTOR	0.488571	0.719	973	0.939946
REACTOME_OPSINS	0.488571	0.719	973	0.939946
REACTOME_PEPTIDE_HORMONE_BIOSYNTHESIS	0.488571	0.719	973	0.939946
REACTOME_DESTABILIZATION_OF_MRNA_BY_KSRP	0.488571	0.719	973	0.939946
REACTOME_ADP_SIGNALLING_THROUGH_P2RY12	0.488571	0.719	973	0.939946
BIOCARTA_SODD_PATHWAY	0.488571	0.719	973	0.939946
REACTOME_CHROMOSOME_MAINTENANCE	0.468995	0.719	973	0.939946
REACTOME_P38MAPK_EVENTS	0.488571	0.719	973	0.939946
REACTOME_METABOLISM_OF_PORPHYRINS	0.488571	0.719	973	0.939946
REACTOME_HYALURONAN_UPTAKE_AND_DEGRADATION	0.488571	0.719	973	0.939946
REACTOME_SIGNALING_BY_FGFR3_MUTANTS	0.488571	0.719	973	0.939946
REACTOME_CD28_DEPENDENT_VAV1_PATHWAY	0.488571	0.719	973	0.939946
REACTOME_BINDING_AND_ENTRY_OF_HIV_VIRION	0.488571	0.719	973	0.939946
REACTOME_ETHANOL_OXIDATION	0.488571	0.719	973	0.939946
REACTOME_FGFR1_LIGAND_BINDING_AND_ACTIVATION	0.488571	0.719	973	0.939946
REACTOME_SIGNALING_BY_ACTIVATED_POINT_MUTANTS_OF_FGFR1	0.488571	0.719	973	0.939946
REACTOME_FGFR4_LIGAND_BINDING_AND_ACTIVATION	0.488571	0.719	973	0.939946
REACTOME_PROSTACYCLIN_SIGNALLING_THROUGH_PROSTACYCLIN_RECEPTOR	0.488571	0.719	973	0.939946
REACTOME_FGFR2C_LIGAND_BINDING_AND_ACTIVATION	0.488571	0.719	973	0.939946
REACTOME_ANDROGEN_BIOSYNTHESIS	0.488571	0.719	973	0.939946
REACTOME_PURINE_SALVAGE	0.488571	0.719	973	0.939946
REACTOME_CYTOSOLIC_SULFONATION_OF_SMALL_MOLECULES	0.488571	0.719	973	0.939946
REACTOME_POL_SWITCHING	0.488571	0.719	973	0.939946
BIOCARTA_PTC1_PATHWAY	0.486129	0.72	1004	0.939946
KEGG_VALINE_LEUCINE_AND_ISOLEUCINE_BIOSYNTHESIS	0.48607	0.722	1005	0.939946
PID_BARD1PATHWAY	0.472219	0.722	1005	0.939946
PID_S1P_S1P3_PATHWAY	0.47218	0.722	1005	0.939946
BIOCARTA_BIOPEPTIDES_PATHWAY	0.467354	0.725	1008	0.939946
BIOCARTA_P27_PATHWAY	0.485992	0.725	1008	0.939946
REACTOME_CLEAVAGE_OF_GROWING_TRANSCRIPT_IN_THE_TERMINATION_REGION_	0.472024	0.725	1008	0.939946
REACTOME_E2F_MEDIATED_REGULATION_OF_DNA_REPLICATION	0.471926	0.725	1008	0.939946
REACTOME_PASSIVE_TRANSPORT_BY_AQUAPORINS	0.488434	0.727	1012	0.939946
REACTOME_DOWNREGULATION_OF_ERBB2_ERBB3_SIGNALING	0.485895	0.727	1012	0.939946
REACTOME_P53_DEPENDENT_G1_DNA_DAMAGE_RESPONSE	0.466885	0.729	1014	0.939946
KEGG_HOMOLOGOUS_RECOMBINATION	0.471633	0.729	1014	0.939946
REACTOME_CELL_DEATH_SIGNALLING_VIA_NRAGE_NRIF_AND_NADE	0.466651	0.73	1016	0.939946
REACTOME_NOREPINEPHRINE_NEUROTRANSMITTER_RELEASE_CYCLE	0.485582	0.731	1017	0.939946
REACTOME_TRANSMISSION_ACROSS_CHEMICAL_SYNAPSES	0.483023	0.731	1017	0.939946
REACTOME_NEF_MEDIATED_DOWNREGULATION_OF_MHC_CLASS_I_COMPLEX_CELL_SURFACE_EXPRESSION	0.485602	0.731	1017	0.939946
REACTOME_ADENYLATE_CYCLASE_INHIBITORY_PATHWAY	0.485562	0.732	1020	0.939946
REACTOME_ADAPTIVE_IMMUNE_SYSTEM	0.555289	0.732	1020	0.939946
ST_T_CELL_SIGNAL_TRANSDUCTION	0.466143	0.733	1022	0.939946
KEGG_INOSITOL_PHOSPHATE_METABOLISM	0.466182	0.733	1022	0.939946
REACTOME_NEP_NS2_INTERACTS_WITH_THE_CELLULAR_EXPORT_MACHINERY	0.471418	0.733	1022	0.939946
REACTOME_NUCLEOTIDE_BINDING_DOMAIN_LEUCINE_RICH_REPEAT_CONTAINING_RECEPTOR_NLR_SIGNALING_PATHWAYS	0.466045	0.734	1025	0.939946
REACTOME_TOLL_RECEPTOR_CASCADES	0.469542	0.735	1026	0.939946
REACTOME_RECYCLING_OF_BILE_ACIDS_AND_SALTS	0.485445	0.736	1027	0.939946
REACTOME_DESTABILIZATION_OF_MRNA_BY_BRF1	0.485035	0.738	1028	0.939946
REACTOME_MUSCLE_CONTRACTION	0.465616	0.738	1028	0.939946
WNT_SIGNALING	0.465635	0.738	1028	0.939946
REACTOME_N_GLYCAN_ANTENNAE_ELONGATION	0.485035	0.738	1028	0.939946
BIOCARTA_GCR_PATHWAY	0.471086	0.739	1032	0.939946
REACTOME_REGULATION_OF_ORNITHINE_DECARBOXYLASE_ODC	0.47091	0.74	1033	0.939946
REACTOME_THE_ACTIVATION_OF_ARYLSULFATASES	0.484801	0.741	1034	0.939946
REACTOME_APOPTOTIC_CLEAVAGE_OF_CELL_ADHESION_PROTEINS	0.484801	0.741	1034	0.939946
KEGG_INTESTINAL_IMMUNE_NETWORK_FOR_IGA_PRODUCTION	0.470754	0.742	1036	0.939946
REACTOME_NA_CL_DEPENDENT_NEUROTRANSMITTER_TRANSPORTERS	0.484488	0.744	1037	0.939946
PID_SYNDECAN_2_PATHWAY	0.470558	0.745	1038	0.939946
REACTOME_NUCLEAR_RECEPTOR_TRANSCRIPTION_PATHWAY	0.464912	0.745	1038	0.939946
REACTOME_KERATAN_SULFATE_KERATIN_METABOLISM	0.470402	0.745	1038	0.939946
REACTOME_GLYCOSAMINOGLYCAN_METABOLISM	0.466143	0.746	1041	0.939946
PID_AVB3_OPN_PATHWAY	0.470129	0.746	1041	0.939946
BIOCARTA_TPO_PATHWAY	0.47005	0.747	1043	0.939946
REACTOME_BIOLOGICAL_OXIDATIONS	0.468097	0.748	1044	0.939946
KEGG_HEMATOPOIETIC_CELL_LINEAGE	0.465909	0.748	1044	0.939946
REACTOME_ACETYLCHOLINE_BINDING_AND_DOWNSTREAM_EVENTS	0.484175	0.749	1046	0.939946
REACTOME_PRESYNAPTIC_NICOTINIC_ACETYLCHOLINE_RECEPTORS	0.484175	0.749	1046	0.939946
BIOCARTA_ACH_PATHWAY	0.484117	0.75	1048	0.939946
REACTOME_PEPTIDE_CHAIN_ELONGATION	0.464365	0.75	1048	0.939946
REACTOME_SIGNALING_BY_SCF_KIT	0.465733	0.751	1050	0.939946
PID_THROMBIN_PAR1_PATHWAY	0.464209	0.751	1050	0.939946
REACTOME_ANTIGEN_PROCESSING_UBIQUITINATION_PROTEASOME_DEGRADATION	0.47976	0.752	1052	0.939946
REACTOME_BRANCHED_CHAIN_AMINO_ACID_CATABOLISM	0.48398	0.752	1052	0.939946
PID_IL8CXCR1_PATHWAY	0.469699	0.753	1054	0.939946
BIOCARTA_LAIR_PATHWAY	0.46966	0.754	1055	0.939946
REACTOME_GAP_JUNCTION_ASSEMBLY	0.46964	0.754	1055	0.939946
REACTOME_ROLE_OF_DCC_IN_REGULATING_APOPTOSIS	0.483882	0.755	1057	0.939946
REACTOME_KERATAN_SULFATE_BIOSYNTHESIS	0.469542	0.756	1058	0.939946
REACTOME_METABOLISM_OF_VITAMINS_AND_COFACTORS	0.469406	0.757	1059	0.939946
KEGG_RIBOSOME	0.463623	0.761	1060	0.939946
PID_NFAT_TFPATHWAY	0.463486	0.762	1061	0.939946
REACTOME_MYD88_MAL_CASCADE_INITIATED_ON_PLASMA_MEMBRANE	0.464228	0.764	1062	0.939946
REACTOME_SYNTHESIS_OF_PA	0.46923	0.765	1063	0.939946
PID_SMAD2_3PATHWAY	0.46923	0.765	1063	0.939946
BIOCARTA_IL22BP_PATHWAY	0.46921	0.766	1065	0.939946
BIOCARTA_TALL1_PATHWAY	0.483413	0.766	1065	0.939946
REACTOME_ANTIGEN_ACTIVATES_B_CELL_RECEPTOR_LEADING_TO_GENERATION_OF_SECOND_MESSENGERS	0.469171	0.767	1067	0.939946
REACTOME_CRMPS_IN_SEMA3A_SIGNALING	0.483374	0.767	1067	0.939946
REACTOME_DCC_MEDIATED_ATTRACTIVE_SIGNALING	0.483238	0.768	1069	0.939946
REACTOME_DOPAMINE_NEUROTRANSMITTER_RELEASE_CYCLE	0.483238	0.768	1069	0.939946
REACTOME_TRIGLYCERIDE_BIOSYNTHESIS	0.469113	0.769	1071	0.939946
BIOCARTA_GRANULOCYTES_PATHWAY	0.483101	0.769	1071	0.939946
BIOCARTA_MTOR_PATHWAY	0.469074	0.769	1071	0.939946
REACTOME_INTERACTIONS_OF_VPR_WITH_HOST_CELLULAR_PROTEINS	0.469035	0.769	1071	0.939946
KEGG_SPLICEOSOME	0.463701	0.77	1075	0.939946
REACTOME_THE_NLRP3_INFLAMMASOME	0.483081	0.77	1075	0.939946
KEGG_LINOLEIC_ACID_METABOLISM	0.4688	0.771	1077	0.939946
KEGG_GLYCOLYSIS_GLUCONEOGENESIS	0.46247	0.771	1077	0.939946
REACTOME_REGULATION_OF_PYRUVATE_DEHYDROGENASE_PDH_COMPLEX	0.483023	0.772	1079	0.939946
BIOCARTA_CELLCYCLE_PATHWAY	0.468507	0.774	1080	0.939946
KEGG_TGF_BETA_SIGNALING_PATHWAY	0.46249	0.776	1081	0.939946
KEGG_LIMONENE_AND_PINENE_DEGRADATION	0.487868	0.776	1081	0.939946
REACTOME_FATTY_ACID_TRIACYLGLYCEROL_AND_KETONE_BODY_METABOLISM	0.476224	0.776	1081	0.939946
KEGG_DILATED_CARDIOMYOPATHY	0.462138	0.777	1084	0.939946
REACTOME_GPCR_DOWNSTREAM_SIGNALING	0.557047	0.777	1084	0.939946
REACTOME_REGULATION_OF_APOPTOSIS	0.462216	0.777	1084	0.939946
KEGG_DRUG_METABOLISM_OTHER_ENZYMES	0.462197	0.777	1084	0.939946
KEGG_GLYCOSPHINGOLIPID_BIOSYNTHESIS_LACTO_AND_NEOLACTO_SERIES	0.468253	0.777	1084	0.939946
PID_SYNDECAN_4_PATHWAY	0.468097	0.778	1089	0.939946
REACTOME_COPI_MEDIATED_TRANSPORT	0.482593	0.778	1089	0.939946
REACTOME_PLATELET_ACTIVATION_SIGNALING_AND_AGGREGATION	0.475814	0.779	1091	0.939946
REACTOME_PHOSPHORYLATION_OF_CD3_AND_TCR_ZETA_CHAINS	0.482495	0.78	1092	0.939946
PID_MET_PATHWAY	0.46163	0.78	1092	0.939946
KEGG_FRUCTOSE_AND_MANNOSE_METABOLISM	0.467706	0.782	1094	0.939946
REACTOME_RNA_POL_I_TRANSCRIPTION_TERMINATION	0.467823	0.782	1094	0.939946
REACTOME_G1_PHASE	0.467784	0.782	1094	0.939946
REACTOME_ACTIVATION_OF_THE_AP1_FAMILY_OF_TRANSCRIPTION_FACTORS	0.482007	0.783	1097	0.939946
BIOCARTA_CYTOKINE_PATHWAY	0.482124	0.783	1097	0.939946
KEGG_GLIOMA	0.461298	0.784	1099	0.939946
REACTOME_MEIOTIC_SYNAPSIS	0.461454	0.784	1099	0.939946
PID_BETACATENIN_NUC_PATHWAY	0.461552	0.784	1099	0.939946
REACTOME_TETRAHYDROBIOPTERIN_BH4_SYNTHESIS_RECYCLING_SALVAGE_AND_REGULATION	0.487711	0.787	1102	0.942005
REACTOME_POST_CHAPERONIN_TUBULIN_FOLDING_PATHWAY	0.467315	0.788	1103	0.942005
PID_BCR_5PATHWAY	0.460985	0.789	1104	0.942005
REACTOME_AMYLOIDS	0.460946	0.79	1105	0.942005
PID_TELOMERASEPATHWAY	0.460966	0.79	1105	0.942005
PID_IL5_PATHWAY	0.481753	0.79	1105	0.942005
REACTOME_OLFACTORY_SIGNALING_PATHWAY	0.498437	0.793	1108	0.944036
REACTOME_ROLE_OF_SECOND_MESSENGERS_IN_NETRIN1_SIGNALING	0.481616	0.794	1109	0.944036
REACTOME_ACYL_CHAIN_REMODELLING_OF_PI	0.48144	0.797	1110	0.944036
REACTOME_REGULATED_PROTEOLYSIS_OF_P75NTR	0.481499	0.797	1110	0.944036
REACTOME_MEMBRANE_TRAFFICKING	0.459188	0.797	1110	0.944036
BIOCARTA_IGF1MTOR_PATHWAY	0.46669	0.797	1110	0.944036
REACTOME_VITAMIN_B5_PANTOTHENATE_METABOLISM	0.48146	0.797	1110	0.944036
REACTOME_PYRUVATE_METABOLISM	0.481382	0.798	1115	0.944036
REACTOME_TGF_BETA_RECEPTOR_SIGNALING_ACTIVATES_SMADS	0.46628	0.801	1116	0.944036
REACTOME_PHASE_II_CONJUGATION	0.460438	0.801	1116	0.944036
SA_FAS_SIGNALING	0.487497	0.801	1116	0.944036
REACTOME_FACILITATIVE_NA_INDEPENDENT_GLUCOSE_TRANSPORTERS	0.481206	0.801	1116	0.944036
PID_CMYB_PATHWAY	0.46036	0.801	1116	0.944036
PID_GLYPICAN_1PATHWAY	0.465948	0.804	1121	0.94504
REACTOME_PEROXISOMAL_LIPID_METABOLISM	0.465948	0.804	1121	0.94504
REACTOME_DEFENSINS	0.465987	0.804	1121	0.94504
REACTOME_PROTEOLYTIC_CLEAVAGE_OF_SNARE_COMPLEX_PROTEINS	0.480717	0.806	1124	0.9452
PID_SHP2_PATHWAY	0.45954	0.806	1124	0.9452
BIOCARTA_ASBCELL_PATHWAY	0.480561	0.807	1126	0.9452
REACTOME_NEURONAL_SYSTEM	0.493709	0.807	1126	0.9452
BIOCARTA_TH1TH2_PATHWAY	0.480463	0.808	1128	0.945532
REACTOME_ACYL_CHAIN_REMODELLING_OF_PS	0.480268	0.809	1129	0.945864
ST_GAQ_PATHWAY	0.46542	0.81	1130	0.946019
KEGG_GLYCINE_SERINE_AND_THREONINE_METABOLISM	0.465244	0.812	1131	0.946019
KEGG_SPHINGOLIPID_METABOLISM	0.465205	0.812	1131	0.946019
PID_P53DOWNSTREAMPATHWAY	0.459071	0.812	1131	0.946019
REACTOME_TAK1_ACTIVATES_NFKB_BY_PHOSPHORYLATION_AND_ACTIVATION_OF_IKKS_COMPLEX	0.465088	0.816	1134	0.948136
ST_P38_MAPK_PATHWAY	0.465088	0.816	1134	0.948136
REACTOME_SYNTHESIS_OF_BILE_ACIDS_AND_BILE_SALTS_VIA_7ALPHA_HYDROXYCHOLESTEROL	0.479858	0.817	1136	0.948136
PID_IFNGPATHWAY	0.458739	0.817	1136	0.948136
REACTOME_EFFECTS_OF_PIP2_HYDROLYSIS	0.464932	0.818	1138	0.948136
REACTOME_ALPHA_LINOLENIC_ACID_ALA_METABOLISM	0.487204	0.819	1139	0.948136
REACTOME_P75_NTR_RECEPTOR_MEDIATED_SIGNALLING	0.456472	0.819	1139	0.948136
REACTOME_TRIF_MEDIATED_TLR3_SIGNALING	0.458368	0.82	1141	0.948136
SIG_BCR_SIGNALING_PATHWAY	0.458192	0.821	1142	0.948136
BIOCARTA_GH_PATHWAY	0.464463	0.821	1142	0.948136
BIOCARTA_CDC42RAC_PATHWAY	0.479506	0.822	1144	0.948462
KEGG_NOTCH_SIGNALING_PATHWAY	0.457625	0.828	1145	0.951362
REACTOME_AKT_PHOSPHORYLATES_TARGETS_IN_THE_CYTOSOL	0.479272	0.829	1146	0.951362
REACTOME_TRANSPORT_OF_RIBONUCLEOPROTEINS_INTO_THE_HOST_NUCLEUS	0.463603	0.829	1146	0.951362
REACTOME_TRYPTOPHAN_CATABOLISM	0.48691	0.829	1146	0.951362
REACTOME_FORMATION_OF_THE_TERNARY_COMPLEX_AND_SUBSEQUENTLY_THE_43S_COMPLEX	0.463271	0.83	1149	0.951362
KEGG_PANTOTHENATE_AND_COA_BIOSYNTHESIS	0.463388	0.83	1149	0.951362
PID_AR_NONGENOMIC_PATHWAY	0.463056	0.831	1151	0.951362
PID_AVB3_INTEGRIN_PATHWAY	0.454109	0.831	1151	0.951362
REACTOME_DNA_STRAND_ELONGATION	0.46292	0.831	1151	0.951362
KEGG_FC_EPSILON_RI_SIGNALING_PATHWAY	0.457137	0.835	1154	0.955113
REACTOME_PHOSPHORYLATION_OF_THE_APC_C	0.478979	0.837	1155	0.955744
KEGG_VASCULAR_SMOOTH_MUSCLE_CONTRACTION	0.452858	0.837	1155	0.955744
REACTOME_G_ALPHA_Q_SIGNALLING_EVENTS	0.453503	0.839	1157	0.9572
REACTOME_ION_CHANNEL_TRANSPORT	0.456394	0.843	1158	0.959071
REACTOME_TCR_SIGNALING	0.456629	0.843	1158	0.959071
BIOCARTA_MET_PATHWAY	0.455671	0.844	1160	0.959071
KEGG_UBIQUITIN_MEDIATED_PROTEOLYSIS	0.452936	0.844	1160	0.959071
KEGG_ASCORBATE_AND_ALDARATE_METABOLISM	0.478275	0.845	1162	0.959071
PID_P38_MKK3_6PATHWAY	0.461884	0.845	1162	0.959071
REACTOME_SYNTHESIS_OF_SUBSTRATES_IN_N_GLYCAN_BIOSYTHESIS	0.486188	0.847	1164	0.959289
KEGG_NON_SMALL_CELL_LUNG_CANCER	0.454949	0.848	1165	0.959289
REACTOME_METABOLISM_OF_LIPIDS_AND_LIPOPROTEINS	0.511409	0.848	1165	0.959289
REACTOME_ACTIVATION_OF_IRF3_IRF7_MEDIATED_BY_TBK1_IKK_EPSILON	0.477943	0.85	1167	0.959289
REACTOME_PPARA_ACTIVATES_GENE_EXPRESSION	0.450885	0.851	1168	0.959289
REACTOME_NRIF_SIGNALS_CELL_DEATH_FROM_THE_NUCLEUS	0.477826	0.852	1169	0.959289
REACTOME_GABA_RECEPTOR_ACTIVATION	0.454265	0.853	1170	0.959289
REACTOME_GABA_SYNTHESIS_RELEASE_REUPTAKE_AND_DEGRADATION	0.461435	0.853	1170	0.959289
REACTOME_E2F_ENABLED_INHIBITION_OF_PRE_REPLICATION_COMPLEX_FORMATION	0.485856	0.853	1170	0.959289
REACTOME_INNATE_IMMUNE_SYSTEM	0.460692	0.854	1173	0.959289
REACTOME_AXON_GUIDANCE	0.480483	0.854	1173	0.959289
REACTOME_3_UTR_MEDIATED_TRANSLATIONAL_REGULATION	0.453855	0.855	1175	0.959289
REACTOME_RNA_POL_I_TRANSCRIPTION	0.453952	0.855	1175	0.959289
REACTOME_IL_7_SIGNALING	0.477377	0.857	1177	0.959289
REACTOME_G_BETA_GAMMA_SIGNALLING_THROUGH_PLC_BETA	0.485582	0.857	1177	0.959289
REACTOME_DEVELOPMENTAL_BIOLOGY	0.506701	0.858	1179	0.959289
REACTOME_RNA_POL_II_TRANSCRIPTION	0.448795	0.858	1179	0.959289
REACTOME_SEMA4D_IN_SEMAPHORIN_SIGNALING	0.460946	0.859	1181	0.959289
REACTOME_LOSS_OF_NLP_FROM_MITOTIC_CENTROSOMES	0.453425	0.859	1181	0.959289
PID_AJDISS_2PATHWAY	0.453112	0.86	1183	0.959594
REACTOME_SIGNALING_BY_FGFR1_MUTANTS	0.46036	0.863	1184	0.960506
REACTOME_HEMOSTASIS	0.502852	0.863	1184	0.960506
KEGG_PENTOSE_AND_GLUCURONATE_INTERCONVERSIONS	0.476146	0.863	1184	0.960506
PID_INTEGRIN_CS_PATHWAY	0.460184	0.865	1187	0.960605
REACTOME_BETA_DEFENSINS	0.460165	0.865	1187	0.960605
ST_STAT3_PATHWAY	0.475911	0.866	1189	0.960605
PID_IL6_7PATHWAY	0.452487	0.866	1189	0.960605
REACTOME_INTERFERON_ALPHA_BETA_SIGNALING	0.452292	0.867	1191	0.960907
KEGG_PORPHYRIN_AND_CHLOROPHYLL_METABOLISM	0.459872	0.869	1192	0.961004
REACTOME_REGULATION_OF_INSULIN_SECRETION_BY_ACETYLCHOLINE	0.484507	0.87	1193	0.961004
REACTOME_AMINO_ACID_TRANSPORT_ACROSS_THE_PLASMA_MEMBRANE	0.459579	0.87	1193	0.961004
REACTOME_GAP_JUNCTION_TRAFFICKING	0.459559	0.87	1193	0.961004
ST_JAK_STAT_PATHWAY	0.475657	0.871	1196	0.961304
SA_MMP_CYTOKINE_CONNECTION	0.475521	0.873	1197	0.961699
PID_FAK_PATHWAY	0.451159	0.874	1198	0.961699
REACTOME_METABOLISM_OF_MRNA	0.448013	0.874	1198	0.961699
KEGG_PROTEIN_EXPORT	0.475364	0.875	1200	0.961699
REACTOME_ACYL_CHAIN_REMODELLING_OF_PG	0.475325	0.875	1200	0.961699
PID_ARF6DOWNSTREAMPATHWAY	0.475149	0.878	1202	0.96176
REACTOME_TRANSCRIPTION	0.455691	0.879	1203	0.96176
KEGG_TYPE_I_DIABETES_MELLITUS	0.458895	0.88	1204	0.96176
REACTOME_IL_2_SIGNALING	0.450338	0.88	1204	0.96176
KEGG_MELANOGENESIS	0.445727	0.882	1206	0.96176
REACTOME_ACTIVATION_OF_GENES_BY_ATF4	0.474407	0.882	1206	0.96176
KEGG_GAP_JUNCTION	0.444008	0.883	1208	0.96176
REACTOME_POTASSIUM_CHANNELS	0.445356	0.883	1208	0.96176
BIOCARTA_TID_PATHWAY	0.473958	0.886	1210	0.96176
REACTOME_ENDOSOMAL_SORTING_COMPLEX_REQUIRED_FOR_TRANSPORT_ESCRT	0.458309	0.886	1210	0.96176
BIOCARTA_MITOCHONDRIA_PATHWAY	0.473254	0.886	1210	0.96176
SA_CASPASE_CASCADE	0.473606	0.886	1210	0.96176
REACTOME_TRAF6_MEDIATED_INDUCTION_OF_TAK1_COMPLEX	0.473235	0.886	1210	0.96176
REACTOME_GLUCURONIDATION	0.473665	0.886	1210	0.96176
REACTOME_PEPTIDE_LIGAND_BINDING_RECEPTORS	0.44561	0.889	1216	0.96176
REACTOME_INTERFERON_SIGNALING	0.445415	0.889	1216	0.96176
KEGG_SMALL_CELL_LUNG_CANCER	0.443344	0.889	1216	0.96176
REACTOME_PERK_REGULATED_GENE_EXPRESSION	0.472864	0.89	1219	0.96176
REACTOME_GLUTAMATE_NEUROTRANSMITTER_RELEASE_CYCLE	0.472727	0.89	1219	0.96176
REACTOME_IKK_COMPLEX_RECRUITMENT_MEDIATED_BY_RIP1	0.472278	0.891	1221	0.96176
REACTOME_CHONDROITIN_SULFATE_BIOSYNTHESIS	0.457664	0.892	1222	0.96176
BIOCARTA_CHREBP2_PATHWAY	0.457762	0.892	1222	0.96176
KEGG_ETHER_LIPID_METABOLISM	0.457449	0.894	1224	0.96176
REACTOME_RECRUITMENT_OF_MITOTIC_CENTROSOME_PROTEINS_AND_COMPLEXES	0.448853	0.894	1224	0.96176
REACTOME_ANTIGEN_PRESENTATION_FOLDING_ASSEMBLY_AND_PEPTIDE_LOADING_OF_CLASS_I_MHC	0.457547	0.894	1224	0.96176
BIOCARTA_D4GDI_PATHWAY	0.47177	0.894	1224	0.96176
PID_KITPATHWAY	0.447818	0.896	1228	0.963127
BIOCARTA_IGF1_PATHWAY	0.45657	0.899	1229	0.96478
REACTOME_PHOSPHOLIPID_METABOLISM	0.44815	0.899	1229	0.96478
REACTOME_ACYL_CHAIN_REMODELLING_OF_PC	0.456316	0.901	1231	0.966141
REACTOME_INFLUENZA_VIRAL_RNA_TRANSCRIPTION_AND_REPLICATION	0.446685	0.903	1232	0.9675
PID_EPHBFWDPATHWAY	0.446528	0.904	1233	0.967786
REACTOME_CELL_SURFACE_INTERACTIONS_AT_THE_VASCULAR_WALL	0.440394	0.905	1234	0.968071
REACTOME_NRAGE_SIGNALS_DEATH_THROUGH_JNK	0.44561	0.91	1235	0.971059
REACTOME_PYRUVATE_METABOLISM_AND_CITRIC_ACID_TCA_CYCLE	0.455496	0.91	1235	0.971059
BIOCARTA_MEF2D_PATHWAY	0.470031	0.91	1235	0.971059
BIOCARTA_STEM_PATHWAY	0.479897	0.912	1238	0.971241
PID_TCPTP_PATHWAY	0.445395	0.913	1239	0.971241
PID_PTP1BPATHWAY	0.444653	0.915	1240	0.971241
PID_GMCSF_PATHWAY	0.454519	0.915	1240	0.971241
KEGG_GALACTOSE_METABOLISM	0.454343	0.916	1242	0.971241
REACTOME_SEMA4D_INDUCED_CELL_MIGRATION_AND_GROWTH_CONE_COLLAPSE	0.454343	0.916	1242	0.971241
BIOCARTA_NTHI_PATHWAY	0.454402	0.916	1242	0.971241
PID_AR_PATHWAY	0.443617	0.918	1245	0.971241
REACTOME_CIRCADIAN_CLOCK	0.443481	0.919	1246	0.971241
PID_AURORA_A_PATHWAY	0.453151	0.919	1246	0.971241
REACTOME_ACYL_CHAIN_REMODELLING_OF_PE	0.453347	0.919	1246	0.971241
SIG_PIP3_SIGNALING_IN_B_LYMPHOCYTES	0.44352	0.919	1246	0.971241
REACTOME_ACTIVATION_OF_CHAPERONE_GENES_BY_ATF6_ALPHA	0.477357	0.92	1250	0.971301
PID_RETINOIC_ACID_PATHWAY	0.452253	0.922	1251	0.971301
KEGG_PROXIMAL_TUBULE_BICARBONATE_RECLAMATION	0.452546	0.922	1251	0.971301
KEGG_PROTEASOME	0.452878	0.922	1251	0.971301
REACTOME_IL_3_5_AND_GM_CSF_SIGNALING	0.442953	0.924	1254	0.972632
REACTOME_KERATAN_SULFATE_DEGRADATION	0.468624	0.925	1255	0.972908
REACTOME_MRNA_DECAY_BY_3_TO_5_EXORIBONUCLEASE	0.488571	0.928	1256	0.973238
PID_HDAC_CLASSII_PATHWAY	0.451588	0.928	1256	0.973238
KEGG_ARRHYTHMOGENIC_RIGHT_VENTRICULAR_CARDIOMYOPATHY_ARVC	0.433322	0.928	1256	0.973238
KEGG_BASE_EXCISION_REPAIR	0.451393	0.929	1259	0.973238
REACTOME_RECRUITMENT_OF_NUMA_TO_MITOTIC_CENTROSOMES	0.468058	0.929	1259	0.973238
REACTOME_G_ALPHA_Z_SIGNALLING_EVENTS	0.450514	0.935	1261	0.978085
PID_INTEGRIN_A4B1_PATHWAY	0.449967	0.936	1262	0.978085
REACTOME_RNA_POL_I_PROMOTER_OPENING	0.450221	0.936	1262	0.978085
KEGG_NEUROTROPHIN_SIGNALING_PATHWAY	0.434455	0.937	1264	0.978085
REACTOME_GASTRIN_CREB_SIGNALLING_PATHWAY_VIA_PKC_AND_MAPK	0.437659	0.939	1265	0.978085
KEGG_ALDOSTERONE_REGULATED_SODIUM_REABSORPTION	0.440452	0.939	1265	0.978085
REACTOME_PHOSPHOLIPASE_C_MEDIATED_CASCADE	0.440198	0.94	1267	0.978085
PID_ERBB1_RECEPTOR_PROXIMAL_PATHWAY	0.439847	0.941	1268	0.978085
REACTOME_SIGNALING_BY_GPCR	0.527293	0.941	1268	0.978085
PID_RANBP2PATHWAY	0.465635	0.942	1270	0.978085
REACTOME_RESPIRATORY_ELECTRON_TRANSPORT	0.448521	0.943	1271	0.978085
REACTOME_SIGNALING_BY_FGFR1_FUSION_MUTANTS	0.448248	0.944	1272	0.978085
REACTOME_FORMATION_OF_THE_HIV1_EARLY_ELONGATION_COMPLEX	0.448013	0.944	1272	0.978085
BIOCARTA_NKCELLS_PATHWAY	0.447935	0.944	1272	0.978085
BIOCARTA_INSULIN_PATHWAY	0.447407	0.945	1275	0.978353
REACTOME_TCA_CYCLE_AND_RESPIRATORY_ELECTRON_TRANSPORT	0.437717	0.948	1276	0.979922
BIOCARTA_BCELLSURVIVAL_PATHWAY	0.464346	0.948	1276	0.979922
BIOCARTA_EIF2_PATHWAY	0.463623	0.952	1278	0.982014
PID_NOTCH_PATHWAY	0.4359	0.953	1279	0.982014
REACTOME_ENOS_ACTIVATION_AND_REGULATION	0.463447	0.953	1279	0.982014
KEGG_AMINO_SUGAR_AND_NUCLEOTIDE_SUGAR_METABOLISM	0.445219	0.953	1279	0.982014
PID_ARF6_TRAFFICKINGPATHWAY	0.435764	0.954	1282	0.982278
REACTOME_APOPTOTIC_EXECUTION_PHASE	0.435666	0.955	1283	0.982541
REACTOME_UNWINDING_OF_DNA	0.462802	0.956	1284	0.982804
REACTOME_SIGNALING_BY_FGFR_MUTANTS	0.434142	0.957	1285	0.983066
PID_MYC_REPRESSPATHWAY	0.433888	0.958	1286	0.983328
KEGG_CHRONIC_MYELOID_LEUKEMIA	0.425956	0.96	1287	0.983851
PID_TCR_PATHWAY	0.433439	0.96	1287	0.983851
REACTOME_GPCR_LIGAND_BINDING	0.439651	0.966	1289	0.987707
REACTOME_KINESINS	0.442191	0.966	1289	0.987707
REACTOME_G_ALPHA_I_SIGNALLING_EVENTS	0.429317	0.967	1291	0.987707
BIOCARTA_ATM_PATHWAY	0.441918	0.967	1291	0.987707
REACTOME_RESPIRATORY_ELECTRON_TRANSPORT_ATP_SYNTHESIS_BY_CHEMIOSMOTIC_COUPLING_AND_HEAT_PRODUCTION_BY_UNCOUPLING_PROTEINS_	0.431622	0.968	1293	0.987707
KEGG_APOPTOSIS	0.43127	0.969	1294	0.987707
KEGG_PARKINSONS_DISEASE	0.431387	0.969	1294	0.987707
KEGG_AXON_GUIDANCE	0.422791	0.973	1296	0.991019
KEGG_TIGHT_JUNCTION	0.421033	0.975	1297	0.99229
REACTOME_FACTORS_INVOLVED_IN_MEGAKARYOCYTE_DEVELOPMENT_AND_PLATELET_PRODUCTION	0.41568	0.978	1298	0.994576
KEGG_WNT_SIGNALING_PATHWAY	0.416637	0.979	1299	0.994827
REACTOME_INTERFERON_GAMMA_SIGNALING	0.426601	0.981	1300	0.996092
REACTOME_G_ALPHA1213_SIGNALLING_EVENTS	0.425898	0.982	1301	0.996341
PID_VEGFR1_PATHWAY	0.43508	0.986	1302	0.997803
ST_FAS_SIGNALING_PATHWAY	0.422049	0.989	1303	0.997803
PID_AP1_PATHWAY	0.422088	0.989	1303	0.997803
BIOCARTA_RANKL_PATHWAY	0.455515	0.989	1303	0.997803
REACTOME_APOPTOTIC_CLEAVAGE_OF_CELLULAR_PROTEINS	0.432267	0.99	1306	0.997803
REACTOME_L1CAM_INTERACTIONS	0.408706	0.99	1306	0.997803
REACTOME_CYTOKINE_SIGNALING_IN_IMMUNE_SYSTEM	0.408666	0.99	1306	0.997803
REACTOME_INSULIN_RECEPTOR_SIGNALLING_CASCADE	0.406928	0.991	1309	0.997803
BIOCARTA_VEGF_PATHWAY	0.431759	0.991	1309	0.997803
KEGG_CARDIAC_MUSCLE_CONTRACTION	0.419646	0.991	1309	0.997803
BIOCARTA_PML_PATHWAY	0.424726	0.994	1312	0.998783
REACTOME_OPIOID_SIGNALLING	0.413179	0.994	1312	0.998783
REACTOME_RIP_MEDIATED_NFKB_ACTIVATION_VIA_DAI	0.450963	0.995	1314	0.998783
BIOCARTA_CTLA4_PATHWAY	0.421912	0.995	1314	0.998783
REACTOME_PYRIMIDINE_CATABOLISM	0.447779	0.997	1316	0.999271
KEGG_INSULIN_SIGNALING_PATHWAY	0.393838	0.997	1316	0.999271
PID_HIF1APATHWAY	0.420173	1	1318	1
REACTOME_ACTIVATION_OF_BH3_ONLY_PROTEINS	0.440198	1	1318	1
PID_PDGFRAPATHWAY	0.40769	1	1318	1

## Sheet: GSOA_HER_RNA-Seq
# dataFilePaths=/data/GSOA_Manuscript/Data/PANCAN12.IlluminaHiSeq_RNASeqV2.geneExp.tumor_whitelist_nodup classFilePath=/data/GSOA_Manuscript/Data/TCGA_Breast_Her2Status.txt gmtFilePaths=/data/GSOA_Manuscript/Data/c2.cp.v4.0.symbols.gmt numCores=32 numRandomIterations=1000 rowsToExclude= numFolds=5 classificationAlgorithm=svmrbf permuteSeed= date=Thu Jan 1 19:02:02 MST 2015 version=1.0
Gene Set	AUC	p-value	Rank	FDR
REACTOME_SIGNALING_BY_FGFR_IN_DISEASE	0.96314	0.001	1	0.507692
PID_ERA_GENOMIC_PATHWAY	0.950577	0.001	1	0.507692
REACTOME_FGFR_LIGAND_BINDING_AND_ACTIVATION	0.916601	0.002	3	0.507692
PID_LKB1_PATHWAY	0.926952	0.003	4	0.507692
REACTOME_DOWNSTREAM_SIGNALING_OF_ACTIVATED_FGFR	0.951288	0.003	4	0.507692
REACTOME_NEGATIVE_REGULATION_OF_THE_PI3K_AKT_NETWORK	0.845172	0.003	4	0.507692
REACTOME_PI_3K_CASCADE	0.945204	0.004	7	0.507692
PID_MYC_REPRESSPATHWAY	0.943545	0.004	7	0.507692
REACTOME_GRB2_EVENTS_IN_ERBB2_SIGNALING	0.907712	0.004	7	0.507692
REACTOME_NUCLEAR_SIGNALING_BY_ERBB4	0.922053	0.004	7	0.507692
REACTOME_SIGNALING_BY_ERBB4	0.946705	0.005	11	0.507692
REACTOME_SIGNALING_BY_PDGF	0.95516	0.005	11	0.507692
REACTOME_SIGNALING_BY_ERBB2	0.946231	0.005	11	0.507692
REACTOME_SIGNALING_BY_FGFR	0.954686	0.006	14	0.510968
REACTOME_NUCLEAR_RECEPTOR_TRANSCRIPTION_PATHWAY	0.91905	0.007	15	0.510968
REACTOME_PI3K_EVENTS_IN_ERBB2_SIGNALING	0.918339	0.007	15	0.510968
KEGG_PROSTATE_CANCER	0.942833	0.007	15	0.510968
KEGG_AMINO_SUGAR_AND_NUCLEOTIDE_SUGAR_METABOLISM	0.919011	0.007	15	0.510968
KEGG_PANCREATIC_CANCER	0.934576	0.01	19	0.510968
REACTOME_ROLE_OF_DCC_IN_REGULATING_APOPTOSIS	0.81894	0.01	19	0.510968
PID_HES_HEYPATHWAY	0.916719	0.01	19	0.510968
BIOCARTA_CTCF_PATHWAY	0.891158	0.011	22	0.510968
BIOCARTA_MTA3_PATHWAY	0.891395	0.011	22	0.510968
REACTOME_SHC_MEDIATED_CASCADE	0.914625	0.011	22	0.510968
PID_ERBB4_PATHWAY	0.9151	0.011	22	0.510968
REACTOME_GROWTH_HORMONE_RECEPTOR_SIGNALING	0.890803	0.012	26	0.510968
REACTOME_PEROXISOMAL_LIPID_METABOLISM	0.890566	0.012	26	0.510968
BIOCARTA_G1_PATHWAY	0.911662	0.012	26	0.510968
PID_HNF3APATHWAY	0.911979	0.012	26	0.510968
BIOCARTA_TEL_PATHWAY	0.890487	0.012	26	0.510968
REACTOME_DOWNREGULATION_OF_ERBB2_ERBB3_SIGNALING	0.889341	0.012	26	0.510968
REACTOME_ACTIVATION_OF_BH3_ONLY_PROTEINS	0.886615	0.014	32	0.570811
REACTOME_DESTABILIZATION_OF_MRNA_BY_AUF1_HNRNP_D0	0.909648	0.016	33	0.570811
REACTOME_PHOSPHOLIPASE_C_MEDIATED_CASCADE	0.930902	0.016	33	0.570811
REACTOME_MITOTIC_G1_G1_S_PHASES	0.943031	0.016	33	0.570811
REACTOME_PI3K_CASCADE	0.931771	0.016	33	0.570811
REACTOME_NEGATIVE_REGULATION_OF_FGFR_SIGNALING	0.909371	0.016	33	0.570811
BIOCARTA_TOB1_PATHWAY	0.883336	0.017	38	0.590526
BIOCARTA_NEUROTRANSMITTERS_PATHWAY	0.804401	0.018	39	0.594
KEGG_PATHWAYS_IN_CANCER	0.96713	0.018	39	0.594
PID_ANGIOPOIETINRECEPTOR_PATHWAY	0.907475	0.02	41	0.6
PID_WNT_CANONICAL_PATHWAY	0.876185	0.02	41	0.6
REACTOME_SEMA4D_INDUCED_CELL_MIGRATION_AND_GROWTH_CONE_COLLAPSE	0.876225	0.02	41	0.6
PID_PLK1_PATHWAY	0.907554	0.02	41	0.6
PID_RXR_VDR_PATHWAY	0.906606	0.022	45	0.6325
REACTOME_YAP1_AND_WWTR1_TAZ_STIMULATED_GENE_EXPRESSION	0.872669	0.023	46	0.6325
SA_FAS_SIGNALING	0.796539	0.023	46	0.6325
KEGG_BLADDER_CANCER	0.904828	0.023	46	0.6325
REACTOME_REGULATION_OF_HYPOXIA_INDUCIBLE_FACTOR_HIF_BY_OXYGEN	0.872314	0.024	49	0.6336
REACTOME_SIGNALING_BY_FGFR_MUTANTS	0.904512	0.024	49	0.6336
REACTOME_ADENYLATE_CYCLASE_ACTIVATING_PATHWAY	0.791937	0.025	51	0.637241
PID_HDAC_CLASSII_PATHWAY	0.902754	0.027	52	0.637241
KEGG_OOCYTE_MEIOSIS	0.939159	0.027	52	0.637241
KEGG_ARGININE_AND_PROLINE_METABOLISM	0.925213	0.027	52	0.637241
ST_INTERFERON_GAMMA_PATHWAY	0.787571	0.027	52	0.637241
REACTOME_REGULATION_OF_RHEB_GTPASE_ACTIVITY_BY_AMPK	0.785991	0.028	56	0.637241
REACTOME_SIGNALING_BY_INSULIN_RECEPTOR	0.939041	0.028	56	0.637241
REACTOME_FRS2_MEDIATED_CASCADE	0.902102	0.028	56	0.637241
REACTOME_PI3K_AKT_ACTIVATION	0.901944	0.029	59	0.648814
PID_FGF_PATHWAY	0.92387	0.03	60	0.64918
PID_P53DOWNSTREAMPATHWAY	0.943861	0.03	60	0.64918
REACTOME_INSULIN_RECEPTOR_SIGNALLING_CASCADE	0.935663	0.031	62	0.649846
PID_FOXOPATHWAY	0.900838	0.032	63	0.649846
REACTOME_SIGNALING_BY_THE_B_CELL_RECEPTOR_BCR	0.937223	0.032	63	0.649846
REACTOME_DOWNSTREAM_SIGNAL_TRANSDUCTION	0.935465	0.032	63	0.649846
KEGG_ARRHYTHMOGENIC_RIGHT_VENTRICULAR_CARDIOMYOPATHY_ARVC	0.921974	0.033	66	0.650149
PID_TELOMERASEPATHWAY	0.92229	0.033	66	0.650149
REACTOME_RAF_MAP_KINASE_CASCADE	0.78046	0.038	68	0.737647
PID_ERBB_NETWORK_PATHWAY	0.863978	0.041	69	0.754286
REACTOME_SIGNALING_BY_EGFR_IN_CANCER	0.935367	0.041	69	0.754286
REACTOME_FGFR4_LIGAND_BINDING_AND_ACTIVATION	0.863938	0.041	69	0.754286
KEGG_P53_SIGNALING_PATHWAY	0.919327	0.042	72	0.754286
REACTOME_GLUCOSE_METABOLISM	0.919149	0.042	72	0.754286
REACTOME_G1_S_SPECIFIC_TRANSCRIPTION	0.86218	0.044	74	0.754286
REACTOME_SIGNALING_BY_SCF_KIT	0.918813	0.044	74	0.754286
PID_EPHBFWDPATHWAY	0.896887	0.044	74	0.754286
KEGG_HYPERTROPHIC_CARDIOMYOPATHY_HCM	0.931021	0.044	74	0.754286
REACTOME_SCF_BETA_TRCP_MEDIATED_DEGRADATION_OF_EMI1	0.896492	0.045	78	0.761538
PID_HEDGEHOG_2PATHWAY	0.861449	0.046	79	0.763373
REACTOME_G0_AND_EARLY_G1	0.860896	0.047	80	0.763373
REACTOME_G1_S_TRANSITION	0.930231	0.047	80	0.763373
REACTOME_APC_C_CDC20_MEDIATED_DEGRADATION_OF_MITOTIC_PROTEINS	0.916917	0.048	82	0.763373
REACTOME_TIE2_SIGNALING	0.859197	0.048	82	0.763373
REACTOME_CD28_DEPENDENT_PI3K_AKT_SIGNALING	0.857893	0.049	84	0.767442
PID_HIF2PATHWAY	0.894082	0.05	85	0.767442
KEGG_DILATED_CARDIOMYOPATHY	0.929717	0.05	85	0.767442
REACTOME_NGF_SIGNALLING_VIA_TRKA_FROM_THE_PLASMA_MEMBRANE	0.940424	0.052	87	0.777333
REACTOME_PIP3_ACTIVATES_AKT_SIGNALING	0.893568	0.053	88	0.777333
REACTOME_CDT1_ASSOCIATION_WITH_THE_CDC6_ORC_ORIGIN_COMPLEX	0.893608	0.053	88	0.777333
BIOCARTA_CHREBP2_PATHWAY	0.893687	0.053	88	0.777333
PID_VEGFR1_2_PATHWAY	0.914942	0.054	91	0.7788
KEGG_CHRONIC_MYELOID_LEUKEMIA	0.914309	0.055	92	0.7788
PID_FAK_PATHWAY	0.914132	0.055	92	0.7788
BIOCARTA_CARM_ER_PATHWAY	0.891948	0.057	94	0.7788
KEGG_NITROGEN_METABOLISM	0.854772	0.057	94	0.7788
REACTOME_PI3K_EVENTS_IN_ERBB4_SIGNALING	0.891948	0.057	94	0.7788
KEGG_RENAL_CELL_CARCINOMA	0.913519	0.058	97	0.7788
PID_RETINOIC_ACID_PATHWAY	0.89104	0.059	98	0.7788
REACTOME_DOWNSTREAM_SIGNALING_EVENTS_OF_B_CELL_RECEPTOR_BCR	0.927742	0.059	98	0.7788
REACTOME_CHOLESTEROL_BIOSYNTHESIS	0.853982	0.059	98	0.7788
REACTOME_ENOS_ACTIVATION_AND_REGULATION	0.853745	0.06	101	0.782222
SA_PTEN_PATHWAY	0.852679	0.061	102	0.782222
REACTOME_GLUTATHIONE_CONJUGATION	0.852442	0.062	103	0.782222
KEGG_ALANINE_ASPARTATE_AND_GLUTAMATE_METABOLISM	0.890111	0.063	104	0.782222
REACTOME_VIF_MEDIATED_DEGRADATION_OF_APOBEC3G	0.890408	0.063	104	0.782222
SIG_CHEMOTAXIS	0.890131	0.063	104	0.782222
REACTOME_LIPID_DIGESTION_MOBILIZATION_AND_TRANSPORT	0.889894	0.064	107	0.782222
PID_RET_PATHWAY	0.890052	0.064	107	0.782222
ST_INTEGRIN_SIGNALING_PATHWAY	0.92711	0.065	109	0.787156
REACTOME_P53_INDEPENDENT_G1_S_DNA_DAMAGE_CHECKPOINT	0.889499	0.066	110	0.789643
BIOCARTA_PGC1A_PATHWAY	0.84936	0.067	111	0.789643
REACTOME_TETRAHYDROBIOPTERIN_BH4_SYNTHESIS_RECYCLING_SALVAGE_AND_REGULATION	0.848965	0.067	111	0.789643
PID_ER_NONGENOMIC_PATHWAY	0.888551	0.069	113	0.796031
BIOCARTA_ALK_PATHWAY	0.887682	0.072	114	0.796031
PID_A6B1_A6B4_INTEGRIN_PATHWAY	0.88784	0.072	114	0.796031
REACTOME_CELL_CYCLE_CHECKPOINTS	0.931771	0.073	116	0.796031
REACTOME_CELL_CYCLE_MITOTIC	0.955239	0.073	116	0.796031
REACTOME_GAB1_SIGNALOSOME	0.887129	0.074	118	0.796031
PID_SMAD2_3NUCLEARPATHWAY	0.924542	0.074	118	0.796031
PID_TAP63PATHWAY	0.910872	0.075	120	0.796031
BIOCARTA_TGFB_PATHWAY	0.846792	0.076	121	0.796031
BIOCARTA_RANMS_PATHWAY	0.75399	0.076	121	0.796031
REACTOME_REGULATED_PROTEOLYSIS_OF_P75NTR	0.751975	0.077	123	0.796031
PID_ALK1PATHWAY	0.886141	0.077	123	0.796031
REACTOME_M_G1_TRANSITION	0.910675	0.077	123	0.796031
REACTOME_SOS_MEDIATED_SIGNALLING	0.846515	0.078	126	0.796031
REACTOME_SIGNALING_BY_BMP	0.84616	0.078	126	0.796031
KEGG_CELL_CYCLE	0.930784	0.078	126	0.796031
KEGG_TYPE_II_DIABETES_MELLITUS	0.885943	0.078	126	0.796031
REACTOME_APC_C_CDC20_MEDIATED_DEGRADATION_OF_CYCLIN_B	0.845883	0.079	130	0.796031
BIOCARTA_IGF1R_PATHWAY	0.845804	0.079	130	0.796031
BIOCARTA_HSP27_PATHWAY	0.844975	0.08	132	0.8
REACTOME_REMOVAL_OF_THE_FLAP_INTERMEDIATE_FROM_THE_C_STRAND	0.749091	0.081	133	0.80391
REACTOME_ENDOSOMAL_SORTING_COMPLEX_REQUIRED_FOR_TRANSPORT_ESCRT	0.844619	0.082	134	0.807761
KEGG_GLUTATHIONE_METABOLISM	0.88539	0.083	135	0.811556
PID_HIF1_TFPATHWAY	0.909253	0.085	136	0.825
PID_DELTANP63PATHWAY	0.884837	0.086	137	0.828613
PID_HIF1APATHWAY	0.843434	0.088	138	0.833191
REACTOME_SIGNALLING_TO_ERKS	0.884205	0.088	138	0.833191
PID_ERBB2ERBB3PATHWAY	0.883771	0.089	140	0.833191
REACTOME_APC_C_CDH1_MEDIATED_DEGRADATION_OF_CDC20_AND_OTHER_APC_C_CDH1_TARGETED_PROTEINS_IN_LATE_MITOSIS_EARLY_G1	0.908107	0.089	140	0.833191
REACTOME_REGULATION_OF_MRNA_STABILITY_BY_PROTEINS_THAT_BIND_AU_RICH_ELEMENTS	0.922408	0.09	142	0.83662
REACTOME_APOPTOSIS	0.936591	0.092	143	0.842368
KEGG_MAPK_SIGNALING_PATHWAY	0.953698	0.092	143	0.842368
KEGG_PROGESTERONE_MEDIATED_OOCYTE_MATURATION	0.921737	0.093	145	0.842368
REACTOME_AUTODEGRADATION_OF_THE_E3_UBIQUITIN_LIGASE_COP1	0.88298	0.095	146	0.842368
REACTOME_CROSS_PRESENTATION_OF_SOLUBLE_EXOGENOUS_ANTIGENS_ENDOSOMES	0.882901	0.095	146	0.842368
PID_ATR_PATHWAY	0.88298	0.095	146	0.842368
BIOCARTA_HDAC_PATHWAY	0.882269	0.096	149	0.842368
REACTOME_SPHINGOLIPID_DE_NOVO_BIOSYNTHESIS	0.841064	0.097	150	0.842368
REACTOME_APC_CDC20_MEDIATED_DEGRADATION_OF_NEK2A	0.841498	0.097	150	0.842368
PID_MTOR_4PATHWAY	0.907001	0.097	150	0.842368
REACTOME_SIGNALING_BY_WNT	0.906961	0.098	153	0.84549
REACTOME_CELL_SURFACE_INTERACTIONS_AT_THE_VASCULAR_WALL	0.920275	0.101	154	0.854615
REACTOME_AMINO_ACID_SYNTHESIS_AND_INTERCONVERSION_TRANSAMINATION	0.839641	0.101	154	0.854615
PID_AR_PATHWAY	0.906527	0.101	154	0.854615
REACTOME_PRE_NOTCH_EXPRESSION_AND_PROCESSING	0.881321	0.102	157	0.85758
KEGG_ADHERENS_JUNCTION	0.906448	0.104	158	0.86625
KEGG_ADIPOCYTOKINE_SIGNALING_PATHWAY	0.90621	0.105	159	0.86625
REACTOME_TRAF6_MEDIATED_IRF7_ACTIVATION_IN_TLR7_8_OR_9_SIGNALING	0.741743	0.105	159	0.86625
REACTOME_CDK_MEDIATED_PHOSPHORYLATION_AND_REMOVAL_OF_CDC6	0.881045	0.106	161	0.869068
REACTOME_TGF_BETA_RECEPTOR_SIGNALING_ACTIVATES_SMADS	0.836955	0.109	162	0.88
KEGG_COLORECTAL_CANCER	0.905657	0.109	162	0.88
PID_KITPATHWAY	0.905381	0.11	164	0.88
REACTOME_REGULATION_OF_ORNITHINE_DECARBOXYLASE_ODC	0.879622	0.11	164	0.88
REACTOME_G2_M_DNA_DAMAGE_CHECKPOINT	0.738582	0.112	166	0.885269
REACTOME_G2_M_CHECKPOINTS	0.878872	0.112	166	0.885269
BIOCARTA_P38MAPK_PATHWAY	0.878477	0.114	168	0.890414
REACTOME_CELL_CYCLE	0.957886	0.114	168	0.890414
REACTOME_ASSOCIATION_OF_LICENSING_FACTORS_WITH_THE_PRE_REPLICATIVE_COMPLEX	0.736252	0.116	170	0.895439
REACTOME_CDC6_ASSOCIATION_WITH_THE_ORC_ORIGIN_COMPLEX	0.644872	0.116	170	0.895439
REACTOME_REGULATION_OF_MITOTIC_CELL_CYCLE	0.918418	0.117	172	0.897907
PID_INSULIN_GLUCOSE_PATHWAY	0.877449	0.118	173	0.900347
REACTOME_CYTOSOLIC_TRNA_AMINOACYLATION	0.834446	0.12	174	0.9075
REACTOME_PROSTANOID_LIGAND_RECEPTORS	0.734355	0.121	175	0.9075
REACTOME_METABOLISM_OF_AMINO_ACIDS_AND_DERIVATIVES	0.94153	0.121	175	0.9075
KEGG_VASCULAR_SMOOTH_MUSCLE_CONTRACTION	0.926438	0.124	177	0.924746
PID_BETACATENIN_DEG_PATHWAY	0.833123	0.125	178	0.926966
BIOCARTA_SKP2E2F_PATHWAY	0.730009	0.13	179	0.95011
REACTOME_RECRUITMENT_OF_NUMA_TO_MITOTIC_CENTROSOMES	0.730128	0.13	179	0.95011
PID_RHOA_REG_PATHWAY	0.875474	0.131	181	0.95011
PID_E2F_PATHWAY	0.902655	0.131	181	0.95011
PID_INTEGRIN5_PATHWAY	0.8317	0.134	183	0.961304
REACTOME_E2F_MEDIATED_REGULATION_OF_DNA_REPLICATION	0.875	0.134	183	0.961304
KEGG_GAP_JUNCTION	0.915574	0.137	185	0.961915
REACTOME_METABOLISM_OF_VITAMINS_AND_COFACTORS	0.874012	0.137	185	0.961915
REACTOME_INTRINSIC_PATHWAY_FOR_APOPTOSIS	0.873815	0.137	185	0.961915
PID_PS1PATHWAY	0.873815	0.137	185	0.961915
KEGG_MELANOGENESIS	0.924542	0.139	189	0.964873
REACTOME_ORC1_REMOVAL_FROM_CHROMATIN	0.901944	0.14	190	0.964873
REACTOME_ACTIVATED_AMPK_STIMULATES_FATTY_ACID_OXIDATION_IN_MUSCLE	0.830634	0.141	191	0.964873
KEGG_GLYCOLYSIS_GLUCONEOGENESIS	0.901904	0.141	191	0.964873
BIOCARTA_CHEMICAL_PATHWAY	0.830515	0.142	193	0.964873
REACTOME_BASE_FREE_SUGAR_PHOSPHATE_REMOVAL_VIA_THE_SINGLE_NUCLEOTIDE_REPLACEMENT_PATHWAY	0.726533	0.143	194	0.964873
WNT_SIGNALING	0.9151	0.143	194	0.964873
PID_PI3KPLCTRKPATHWAY	0.873104	0.144	196	0.964873
BIOCARTA_NTHI_PATHWAY	0.830219	0.144	196	0.964873
BIOCARTA_CERAMIDE_PATHWAY	0.829409	0.145	198	0.966667
REACTOME_IL_6_SIGNALING	0.723728	0.148	199	0.967129
REACTOME_G_BETA_GAMMA_SIGNALLING_THROUGH_PI3KGAMMA	0.82854	0.148	199	0.967129
REACTOME_CYCLIN_E_ASSOCIATED_EVENTS_DURING_G1_S_TRANSITION_	0.901193	0.148	199	0.967129
PID_LPA4_PATHWAY	0.828461	0.148	199	0.967129
REACTOME_DOWNREGULATION_OF_SMAD2_3_SMAD4_TRANSCRIPTIONAL_ACTIVITY	0.827987	0.149	203	0.967573
KEGG_VALINE_LEUCINE_AND_ISOLEUCINE_DEGRADATION	0.872551	0.151	204	0.967573
KEGG_ENDOMETRIAL_CANCER	0.900798	0.151	204	0.967573
KEGG_TYROSINE_METABOLISM	0.87259	0.151	204	0.967573
REACTOME_ASSEMBLY_OF_THE_PRE_REPLICATIVE_COMPLEX	0.90064	0.153	207	0.975652
REACTOME_S_PHASE	0.91344	0.155	208	0.983654
KEGG_THYROID_CANCER	0.872353	0.156	209	0.985263
REACTOME_HEMOSTASIS	0.958992	0.16	210	1
BIOCARTA_TFF_PATHWAY	0.823779	0.164	211	1
REACTOME_INHIBITION_OF_THE_PROTEOLYTIC_ACTIVITY_OF_APC_C_REQUIRED_FOR_THE_ONSET_OF_ANAPHASE_BY_MITOTIC_SPINDLE_CHECKPOINT_COMPONENTS	0.823483	0.166	212	1
REACTOME_PLATELET_AGGREGATION_PLUG_FORMATION	0.870536	0.167	213	1
KEGG_CHEMOKINE_SIGNALING_PATHWAY	0.939159	0.167	213	1
REACTOME_PYRUVATE_METABOLISM	0.822851	0.17	215	1
KEGG_RNA_DEGRADATION	0.899297	0.171	216	1
BIOCARTA_RAS_PATHWAY	0.821745	0.174	217	1
REACTOME_GLUTAMATE_NEUROTRANSMITTER_RELEASE_CYCLE	0.822021	0.174	217	1
KEGG_FATTY_ACID_METABOLISM	0.869785	0.176	219	1
KEGG_VASOPRESSIN_REGULATED_WATER_REABSORPTION	0.869746	0.176	219	1
BIOCARTA_IGF1MTOR_PATHWAY	0.821192	0.177	221	1
KEGG_HEDGEHOG_SIGNALING_PATHWAY	0.898428	0.178	222	1
REACTOME_SIGNALLING_TO_RAS	0.869627	0.179	223	1
KEGG_NON_SMALL_CELL_LUNG_CANCER	0.898112	0.181	224	1
REACTOME_MEMBRANE_BINDING_AND_TARGETTING_OF_GAG_PROTEINS	0.713417	0.184	225	1
PID_RB_1PATHWAY	0.897598	0.184	225	1
REACTOME_SYNTHESIS_OF_DNA	0.910833	0.184	225	1
BIOCARTA_PTEN_PATHWAY	0.819414	0.184	225	1
KEGG_PEROXISOME	0.910793	0.185	229	1
KEGG_GLYCEROLIPID_METABOLISM	0.868718	0.187	230	1
BIOCARTA_BARRESTIN_PATHWAY	0.712784	0.187	230	1
BIOCARTA_BAD_PATHWAY	0.868679	0.188	232	1
PID_P73PATHWAY	0.910043	0.19	233	1
REACTOME_PYRIMIDINE_METABOLISM	0.818861	0.19	233	1
KEGG_PROTEASOME	0.868244	0.191	235	1
REACTOME_TGF_BETA_RECEPTOR_SIGNALING_IN_EMT_EPITHELIAL_TO_MESENCHYMAL_TRANSITION	0.818387	0.192	236	1
REACTOME_ACTIVATION_OF_NF_KAPPAB_IN_B_CELLS	0.895465	0.195	237	1
REACTOME_ABCA_TRANSPORTERS_IN_LIPID_HOMEOSTASIS	0.817952	0.195	237	1
BIOCARTA_SODD_PATHWAY	0.710137	0.196	239	1
REACTOME_ACYL_CHAIN_REMODELLING_OF_PS	0.817596	0.197	240	1
REACTOME_DNA_REPLICATION	0.937026	0.197	240	1
REACTOME_MITOTIC_M_M_G1_PHASES	0.936947	0.198	242	1
REACTOME_CHYLOMICRON_MEDIATED_LIPID_TRANSPORT	0.817517	0.198	242	1
BIOCARTA_MITOCHONDRIA_PATHWAY	0.817241	0.199	244	1
PID_CERAMIDE_PATHWAY	0.867336	0.199	244	1
KEGG_ERBB_SIGNALING_PATHWAY	0.909371	0.2	246	1
REACTOME_ACTIVATION_OF_CHAPERONE_GENES_BY_ATF6_ALPHA	0.708399	0.201	247	1
PID_HNF3BPATHWAY	0.867178	0.201	247	1
REACTOME_REGULATION_OF_INSULIN_SECRETION_BY_ACETYLCHOLINE	0.708083	0.202	249	1
KEGG_LIMONENE_AND_PINENE_DEGRADATION	0.706779	0.205	250	1
PID_PI3KCIAKTPATHWAY	0.866585	0.209	251	1
REACTOME_REGULATION_OF_APOPTOSIS	0.894595	0.21	252	1
PID_AVB3_INTEGRIN_PATHWAY	0.894437	0.212	253	1
KEGG_BIOSYNTHESIS_OF_UNSATURATED_FATTY_ACIDS	0.815424	0.214	254	1
REACTOME_G_ALPHA_Z_SIGNALLING_EVENTS	0.865321	0.217	255	1
REACTOME_MUSCLE_CONTRACTION	0.865005	0.217	255	1
REACTOME_NEUROTRANSMITTER_RELEASE_CYCLE	0.864847	0.217	255	1
REACTOME_ACTIVATION_OF_ATR_IN_RESPONSE_TO_REPLICATION_STRESS	0.865242	0.217	255	1
REACTOME_CTLA4_INHIBITORY_SIGNALING	0.814594	0.218	259	1
REACTOME_SIGNALLING_TO_P38_VIA_RIT_AND_RIN	0.814831	0.218	259	1
REACTOME_ABACAVIR_TRANSPORT_AND_METABOLISM	0.704093	0.219	261	1
REACTOME_SIGNALING_BY_NOTCH3	0.814159	0.22	262	1
REACTOME_CTNNB1_PHOSPHORYLATION_CASCADE	0.813922	0.221	263	1
KEGG_BASAL_CELL_CARCINOMA	0.893726	0.221	263	1
PID_LYSOPHOSPHOLIPID_PATHWAY	0.893865	0.221	263	1
PID_TGFBRPATHWAY	0.893766	0.221	263	1
REACTOME_PHOSPHORYLATION_OF_THE_APC_C	0.813033	0.227	267	1
KEGG_SELENOAMINO_ACID_METABOLISM	0.863661	0.228	268	1
REACTOME_DESTABILIZATION_OF_MRNA_BY_BRF1	0.811749	0.23	269	1
KEGG_ENDOCYTOSIS	0.93588	0.23	269	1
REACTOME_SEMA4D_IN_SEMAPHORIN_SIGNALING	0.862753	0.231	271	1
KEGG_N_GLYCAN_BIOSYNTHESIS	0.862595	0.231	271	1
REACTOME_SMOOTH_MUSCLE_CONTRACTION	0.811552	0.232	273	1
SIG_BCR_SIGNALING_PATHWAY	0.862358	0.233	274	1
REACTOME_MITOTIC_G2_G2_M_PHASES	0.892581	0.234	275	1
PID_TRAIL_PATHWAY	0.862279	0.235	276	1
REACTOME_DAG_AND_IP3_SIGNALING	0.862121	0.236	277	1
BIOCARTA_GCR_PATHWAY	0.810643	0.236	277	1
BIOCARTA_HIF_PATHWAY	0.809735	0.238	279	1
REACTOME_GLYCOGEN_BREAKDOWN_GLYCOGENOLYSIS	0.809893	0.238	279	1
REACTOME_SIGNALING_BY_FGFR1_FUSION_MUTANTS	0.809932	0.238	279	1
KEGG_NICOTINATE_AND_NICOTINAMIDE_METABOLISM	0.809616	0.238	279	1
REACTOME_ZINC_TRANSPORTERS	0.809241	0.239	283	1
REACTOME_CD28_CO_STIMULATION	0.861765	0.24	284	1
REACTOME_NOREPINEPHRINE_NEUROTRANSMITTER_RELEASE_CYCLE	0.696903	0.241	285	1
REACTOME_AKT_PHOSPHORYLATES_TARGETS_IN_THE_CYTOSOL	0.808707	0.242	286	1
REACTOME_NETRIN1_SIGNALING	0.861449	0.243	287	1
KEGG_NEUROTROPHIN_SIGNALING_PATHWAY	0.92466	0.245	288	1
BIOCARTA_WNT_PATHWAY	0.860817	0.246	289	1
KEGG_TGF_BETA_SIGNALING_PATHWAY	0.90629	0.247	290	1
REACTOME_SIGNALING_BY_NOTCH2	0.80772	0.247	290	1
REACTOME_METABOLISM_OF_POLYAMINES	0.807443	0.248	292	1
REACTOME_DOWNREGULATION_OF_TGF_BETA_RECEPTOR_SIGNALING	0.807443	0.248	292	1
BIOCARTA_MEF2D_PATHWAY	0.807206	0.25	294	1
REACTOME_CHONDROITIN_SULFATE_BIOSYNTHESIS	0.806199	0.253	295	1
REACTOME_COSTIMULATION_BY_THE_CD28_FAMILY	0.890882	0.255	296	1
KEGG_NOTCH_SIGNALING_PATHWAY	0.859711	0.256	297	1
ST_WNT_BETA_CATENIN_PATHWAY	0.859592	0.256	297	1
PID_VEGFR1_PATHWAY	0.859513	0.259	299	1
REACTOME_SULFUR_AMINO_ACID_METABOLISM	0.805902	0.259	299	1
REACTOME_ACTIVATION_OF_THE_PRE_REPLICATIVE_COMPLEX	0.804836	0.266	301	1
REACTOME_POST_CHAPERONIN_TUBULIN_FOLDING_PATHWAY	0.80452	0.267	302	1
ST_GA13_PATHWAY	0.859079	0.267	302	1
REACTOME_HYALURONAN_UPTAKE_AND_DEGRADATION	0.68991	0.268	304	1
BIOCARTA_NO1_PATHWAY	0.858565	0.269	305	1
KEGG_CYSTEINE_AND_METHIONINE_METABOLISM	0.858842	0.269	305	1
PID_FOXM1PATHWAY	0.858743	0.269	305	1
BIOCARTA_ETS_PATHWAY	0.804322	0.27	308	1
BIOCARTA_DNAFRAGMENT_PATHWAY	0.689199	0.273	309	1
PID_FANCONI_PATHWAY	0.857973	0.273	309	1
PID_INSULIN_PATHWAY	0.858012	0.273	309	1
REACTOME_NOTCH1_INTRACELLULAR_DOMAIN_REGULATES_TRANSCRIPTION	0.857696	0.276	312	1
REACTOME_SYNTHESIS_OF_SUBSTRATES_IN_N_GLYCAN_BIOSYTHESIS	0.80286	0.281	313	1
BIOCARTA_ACTINY_PATHWAY	0.802663	0.281	313	1
KEGG_VIBRIO_CHOLERAE_INFECTION	0.886813	0.283	315	1
REACTOME_GAP_JUNCTION_DEGRADATION	0.685999	0.285	316	1
BIOCARTA_GLYCOLYSIS_PATHWAY	0.685446	0.286	317	1
PID_TCPTP_PATHWAY	0.856985	0.286	317	1
PID_EPOPATHWAY	0.857103	0.286	317	1
REACTOME_ACETYLCHOLINE_NEUROTRANSMITTER_RELEASE_CYCLE	0.684972	0.287	320	1
REACTOME_SCFSKP2_MEDIATED_DEGRADATION_OF_P27_P21	0.886576	0.287	320	1
BIOCARTA_EPONFKB_PATHWAY	0.802189	0.287	320	1
BIOCARTA_BIOPEPTIDES_PATHWAY	0.856827	0.288	323	1
REACTOME_SIGNALLING_BY_NGF	0.939436	0.288	323	1
REACTOME_PYRUVATE_METABOLISM_AND_CITRIC_ACID_TCA_CYCLE	0.856748	0.289	325	1
REACTOME_COPI_MEDIATED_TRANSPORT	0.683905	0.293	326	1
BIOCARTA_P53HYPOXIA_PATHWAY	0.801557	0.293	326	1
REACTOME_AUTODEGRADATION_OF_CDH1_BY_CDH1_APC_C	0.886101	0.293	326	1
REACTOME_FACTORS_INVOLVED_IN_MEGAKARYOCYTE_DEVELOPMENT_AND_PLATELET_PRODUCTION	0.912729	0.294	329	1
REACTOME_TCA_CYCLE_AND_RESPIRATORY_ELECTRON_TRANSPORT	0.912769	0.294	329	1
BIOCARTA_ERK5_PATHWAY	0.801201	0.294	329	1
KEGG_VEGF_SIGNALING_PATHWAY	0.885548	0.299	332	1
KEGG_ALZHEIMERS_DISEASE	0.932878	0.3	333	1
PID_CASPASE_PATHWAY	0.88539	0.302	334	1
REACTOME_SIGNALING_BY_NODAL	0.800174	0.303	335	1
REACTOME_SIGNALING_BY_TGF_BETA_RECEPTOR_COMPLEX	0.885193	0.303	335	1
PID_P38ALPHABETADOWNSTREAMPATHWAY	0.855602	0.304	337	1
PID_SMAD2_3PATHWAY	0.7997	0.306	338	1
REACTOME_SMAD2_SMAD3_SMAD4_HETEROTRIMER_REGULATES_TRANSCRIPTION	0.799423	0.308	339	1
BIOCARTA_LONGEVITY_PATHWAY	0.799423	0.308	339	1
BIOCARTA_IL2RB_PATHWAY	0.855128	0.31	341	1
BIOCARTA_CELLCYCLE_PATHWAY	0.798357	0.31	341	1
REACTOME_SEMAPHORIN_INTERACTIONS	0.88464	0.31	341	1
BIOCARTA_FREE_PATHWAY	0.6811	0.31	341	1
BIOCARTA_HER2_PATHWAY	0.798515	0.31	341	1
REACTOME_PROLACTIN_RECEPTOR_SIGNALING	0.797922	0.31	341	1
REACTOME_DARPP_32_EVENTS	0.798831	0.31	341	1
SIG_PIP3_SIGNALING_IN_CARDIAC_MYOCTES	0.884462	0.312	348	1
REACTOME_LAGGING_STRAND_SYNTHESIS	0.797527	0.312	348	1
PID_P38ALPHABETAPATHWAY	0.854851	0.313	350	1
REACTOME_INTEGRATION_OF_PROVIRUS	0.680705	0.313	350	1
BIOCARTA_IL7_PATHWAY	0.797408	0.314	352	1
PID_IL2_PI3KPATHWAY	0.854772	0.315	353	1
REACTOME_P53_DEPENDENT_G1_DNA_DAMAGE_RESPONSE	0.884284	0.316	354	1
REACTOME_INTEGRIN_ALPHAIIB_BETA3_SIGNALING	0.854575	0.316	354	1
REACTOME_EFFECTS_OF_PIP2_HYDROLYSIS	0.797211	0.316	354	1
REACTOME_OXYGEN_DEPENDENT_PROLINE_HYDROXYLATION_OF_HYPOXIA_INDUCIBLE_FACTOR_ALPHA	0.796618	0.318	357	1
REACTOME_RESPONSE_TO_ELEVATED_PLATELET_CYTOSOLIC_CA2_	0.901154	0.323	358	1
PID_ATM_PATHWAY	0.853943	0.324	359	1
PID_GLYPICAN_1PATHWAY	0.853824	0.324	359	1
PID_HEDGEHOG_GLIPATHWAY	0.853627	0.325	361	1
KEGG_WNT_SIGNALING_PATHWAY	0.920393	0.325	361	1
REACTOME_PHASE_II_CONJUGATION	0.883533	0.326	363	1
KEGG_LONG_TERM_POTENTIATION	0.883375	0.327	364	1
PID_AJDISS_2PATHWAY	0.852876	0.333	365	1
REACTOME_PKA_MEDIATED_PHOSPHORYLATION_OF_CREB	0.793537	0.336	366	1
REACTOME_REGULATION_OF_AMPK_ACTIVITY_VIA_LKB1	0.792589	0.339	367	1
REACTOME_NUCLEOTIDE_BINDING_DOMAIN_LEUCINE_RICH_REPEAT_CONTAINING_RECEPTOR_NLR_SIGNALING_PATHWAYS	0.852086	0.342	368	1
REACTOME_FATTY_ACYL_COA_BIOSYNTHESIS	0.792035	0.343	369	1
BIOCARTA_EIF4_PATHWAY	0.791917	0.344	370	1
REACTOME_NRAGE_SIGNALS_DEATH_THROUGH_JNK	0.85177	0.346	371	1
REACTOME_GABA_B_RECEPTOR_ACTIVATION	0.85173	0.346	371	1
SIG_IL4RECEPTOR_IN_B_LYPHOCYTES	0.851533	0.347	373	1
KEGG_GLIOMA	0.881479	0.35	374	1
KEGG_HUNTINGTONS_DISEASE	0.930823	0.354	375	1
REACTOME_GLUCONEOGENESIS	0.85098	0.355	376	1
PID_ECADHERIN_STABILIZATION_PATHWAY	0.850624	0.357	377	1
REACTOME_RORA_ACTIVATES_CIRCADIAN_EXPRESSION	0.790179	0.357	377	1
REACTOME_AMINE_DERIVED_HORMONES	0.790218	0.357	377	1
BIOCARTA_GLEEVEC_PATHWAY	0.790416	0.357	377	1
REACTOME_PRE_NOTCH_TRANSCRIPTION_AND_TRANSLATION	0.850743	0.357	377	1
REACTOME_FANCONI_ANEMIA_PATHWAY	0.790258	0.357	377	1
PID_FASPATHWAY	0.85015	0.361	383	1
PID_WNT_SIGNALING_PATHWAY	0.850229	0.361	383	1
BIOCARTA_DEATH_PATHWAY	0.850269	0.361	383	1
KEGG_SPHINGOLIPID_METABOLISM	0.850229	0.361	383	1
REACTOME_IKK_COMPLEX_RECRUITMENT_MEDIATED_BY_RIP1	0.668576	0.361	383	1
KEGG_GLYCOSAMINOGLYCAN_BIOSYNTHESIS_CHONDROITIN_SULFATE	0.789704	0.363	388	1
REACTOME_E2F_ENABLED_INHIBITION_OF_PRE_REPLICATION_COMPLEX_FORMATION	0.562816	0.363	388	1
REACTOME_INSULIN_RECEPTOR_RECYCLING	0.789546	0.364	390	1
REACTOME_CIRCADIAN_REPRESSION_OF_EXPRESSION_BY_REV_ERBA	0.789191	0.367	391	1
KEGG_TAURINE_AND_HYPOTAURINE_METABOLISM	0.667984	0.367	391	1
REACTOME_SYNTHESIS_OF_BILE_ACIDS_AND_BILE_SALTS_VIA_24_HYDROXYCHOLESTEROL	0.667826	0.367	391	1
BIOCARTA_BCELLSURVIVAL_PATHWAY	0.789072	0.368	394	1
PID_TCR_PATHWAY	0.880333	0.37	395	1
ST_IL_13_PATHWAY	0.667391	0.37	395	1
REACTOME_SIGNALING_BY_NOTCH4	0.788756	0.37	395	1
ST_INTERLEUKIN_13_PATHWAY	0.667391	0.37	395	1
BIOCARTA_LEPTIN_PATHWAY	0.787611	0.376	399	1
PID_RANBP2PATHWAY	0.787295	0.376	399	1
REACTOME_REGULATORY_RNA_PATHWAYS	0.787334	0.376	399	1
PID_BETACATENIN_NUC_PATHWAY	0.897084	0.378	402	1
REACTOME_SIGNALING_BY_NOTCH	0.897005	0.378	402	1
ST_G_ALPHA_I_PATHWAY	0.848965	0.38	404	1
REACTOME_FORMATION_OF_INCISION_COMPLEX_IN_GG_NER	0.785477	0.385	405	1
BIOCARTA_RAC1_PATHWAY	0.78524	0.387	406	1
REACTOME_SHC_RELATED_EVENTS	0.785122	0.388	407	1
KEGG_PROPANOATE_METABOLISM	0.847187	0.391	408	1
REACTOME_IRAK1_RECRUITS_IKK_COMPLEX	0.66103	0.393	409	1
BIOCARTA_SARS_PATHWAY	0.660635	0.395	410	1
REACTOME_PLC_BETA_MEDIATED_EVENTS	0.847029	0.395	410	1
REACTOME_SIGNALING_BY_ROBO_RECEPTOR	0.846871	0.396	412	1
PID_RAS_PATHWAY	0.846634	0.397	413	1
BIOCARTA_TPO_PATHWAY	0.784529	0.397	413	1
PID_ATF2_PATHWAY	0.877825	0.402	415	1
REACTOME_TRANSCRIPTIONAL_REGULATION_OF_WHITE_ADIPOCYTE_DIFFERENTIATION	0.877805	0.402	415	1
REACTOME_G_ALPHA1213_SIGNALLING_EVENTS	0.877845	0.402	415	1
REACTOME_GENERIC_TRANSCRIPTION_PATHWAY	0.94868	0.405	418	1
REACTOME_ASPARAGINE_N_LINKED_GLYCOSYLATION	0.894951	0.405	418	1
REACTOME_CELL_CELL_JUNCTION_ORGANIZATION	0.877607	0.405	418	1
PID_NFAT_3PATHWAY	0.877449	0.408	421	1
REACTOME_APOPTOTIC_CLEAVAGE_OF_CELLULAR_PROTEINS	0.845844	0.41	422	1
KEGG_APOPTOSIS	0.894714	0.411	423	1
REACTOME_RECRUITMENT_OF_MITOTIC_CENTROSOME_PROTEINS_AND_COMPLEXES	0.877094	0.412	424	1
KEGG_SMALL_CELL_LUNG_CANCER	0.894556	0.413	425	1
REACTOME_DEADENYLATION_DEPENDENT_MRNA_DECAY	0.845409	0.413	425	1
REACTOME_RESPIRATORY_ELECTRON_TRANSPORT_ATP_SYNTHESIS_BY_CHEMIOSMOTIC_COUPLING_AND_HEAT_PRODUCTION_BY_UNCOUPLING_PROTEINS_	0.894457	0.415	427	1
REACTOME_BMAL1_CLOCK_NPAS2_ACTIVATES_CIRCADIAN_EXPRESSION	0.845054	0.415	427	1
REACTOME_GABA_SYNTHESIS_RELEASE_REUPTAKE_AND_DEGRADATION	0.782159	0.416	429	1
KEGG_GLYCINE_SERINE_AND_THREONINE_METABOLISM	0.845014	0.416	429	1
REACTOME_ACYL_CHAIN_REMODELLING_OF_PE	0.782238	0.416	429	1
REACTOME_REGULATION_OF_GENE_EXPRESSION_IN_BETA_CELLS	0.782198	0.416	429	1
PID_PTP1BPATHWAY	0.876462	0.419	433	1
REACTOME_ANTIGEN_PROCESSING_CROSS_PRESENTATION	0.876106	0.421	434	1
REACTOME_ENERGY_DEPENDENT_REGULATION_OF_MTOR_BY_LKB1_AMPK	0.781388	0.421	434	1
BIOCARTA_RNA_PATHWAY	0.65467	0.424	436	1
PID_TNFPATHWAY	0.843908	0.426	437	1
SIG_PIP3_SIGNALING_IN_B_LYMPHOCYTES	0.84371	0.427	438	1
REACTOME_MITOCHONDRIAL_PROTEIN_IMPORT	0.843197	0.433	439	1
PID_IFNGPATHWAY	0.843197	0.433	439	1
REACTOME_SYNTHESIS_AND_INTERCONVERSION_OF_NUCLEOTIDE_DI_AND_TRIPHOSPHATES	0.779986	0.434	441	1
BIOCARTA_PITX2_PATHWAY	0.779591	0.436	442	1
REACTOME_METABOLISM_OF_NUCLEOTIDES	0.874763	0.438	443	1
PID_LYMPHANGIOGENESIS_PATHWAY	0.779215	0.438	443	1
KEGG_EPITHELIAL_CELL_SIGNALING_IN_HELICOBACTER_PYLORI_INFECTION	0.874763	0.438	443	1
PID_IGF1_PATHWAY	0.842565	0.439	446	1
KEGG_STEROID_BIOSYNTHESIS	0.778682	0.441	447	1
KEGG_ABC_TRANSPORTERS	0.841696	0.442	448	1
PID_IL8CXCR2_PATHWAY	0.841814	0.442	448	1
KEGG_ALDOSTERONE_REGULATED_SODIUM_REABSORPTION	0.841775	0.442	448	1
REACTOME_GABA_RECEPTOR_ACTIVATION	0.874249	0.446	451	1
REACTOME_SYNTHESIS_OF_BILE_ACIDS_AND_BILE_SALTS_VIA_7ALPHA_HYDROXYCHOLESTEROL	0.778485	0.446	451	1
REACTOME_NOTCH_HLH_TRANSCRIPTION_PATHWAY	0.778485	0.446	451	1
REACTOME_BIOSYNTHESIS_OF_THE_N_GLYCAN_PRECURSOR_DOLICHOL_LIPID_LINKED_OLIGOSACCHARIDE_LLO_AND_TRANSFER_TO_A_NASCENT_PROTEIN	0.840668	0.448	454	1
PID_MYC_PATHWAY	0.778168	0.45	455	1
REACTOME_ACTIVATION_OF_KAINATE_RECEPTORS_UPON_GLUTAMATE_BINDING	0.840214	0.45	455	1
ST_ADRENERGIC	0.839898	0.451	457	1
BIOCARTA_CXCR4_PATHWAY	0.777773	0.452	458	1
REACTOME_SYNTHESIS_OF_BILE_ACIDS_AND_BILE_SALTS	0.777773	0.452	458	1
BIOCARTA_KREB_PATHWAY	0.649968	0.453	460	1
REACTOME_ARMS_MEDIATED_ACTIVATION	0.777536	0.453	460	1
KEGG_MISMATCH_REPAIR	0.777536	0.453	460	1
KEGG_GLYCEROPHOSPHOLIPID_METABOLISM	0.873538	0.454	463	1
REACTOME_CONVERSION_FROM_APC_C_CDC20_TO_APC_C_CDH1_IN_LATE_ANAPHASE	0.777141	0.454	463	1
ST_GAQ_PATHWAY	0.839444	0.455	465	1
KEGG_LYSINE_DEGRADATION	0.839444	0.455	465	1
PID_CD8TCRPATHWAY	0.873222	0.456	467	1
PID_IL2_1PATHWAY	0.873301	0.456	467	1
REACTOME_ER_PHAGOSOME_PATHWAY	0.87338	0.456	467	1
BIOCARTA_IL10_PATHWAY	0.776904	0.456	467	1
REACTOME_HS_GAG_DEGRADATION	0.776114	0.459	471	1
SA_CASPASE_CASCADE	0.776213	0.459	471	1
BIOCARTA_PPARA_PATHWAY	0.872985	0.459	471	1
PID_IL8CXCR1_PATHWAY	0.838851	0.46	474	1
PID_P38_MK2PATHWAY	0.775798	0.46	474	1
BIOCARTA_PTDINS_PATHWAY	0.775403	0.464	476	1
PID_IL4_2PATHWAY	0.87259	0.464	476	1
BIOCARTA_IL22BP_PATHWAY	0.775442	0.464	476	1
ST_DIFFERENTIATION_PATHWAY_IN_PC12_CELLS	0.838101	0.466	479	1
PID_EPHA_FWDPATHWAY	0.838101	0.466	479	1
KEGG_PYRUVATE_METABOLISM	0.838021	0.467	481	1
KEGG_GLYCOSYLPHOSPHATIDYLINOSITOL_GPI_ANCHOR_BIOSYNTHESIS	0.774968	0.467	481	1
REACTOME_SHC1_EVENTS_IN_ERBB4_SIGNALING	0.774889	0.467	481	1
PID_IL2_STAT5PATHWAY	0.837903	0.468	484	1
PID_ECADHERIN_KERATINOCYTE_PATHWAY	0.774534	0.469	485	1
BIOCARTA_PS1_PATHWAY	0.774494	0.469	485	1
REACTOME_NEPHRIN_INTERACTIONS	0.774692	0.469	485	1
REACTOME_INSULIN_SYNTHESIS_AND_PROCESSING	0.774731	0.469	485	1
KEGG_PENTOSE_PHOSPHATE_PATHWAY	0.837113	0.47	489	1
REACTOME_FACILITATIVE_NA_INDEPENDENT_GLUCOSE_TRANSPORTERS	0.774297	0.47	489	1
REACTOME_ADENYLATE_CYCLASE_INHIBITORY_PATHWAY	0.774218	0.471	491	1
BIOCARTA_CASPASE_PATHWAY	0.774178	0.472	492	1
REACTOME_MITOTIC_PROMETAPHASE	0.891297	0.474	493	1
REACTOME_SHC1_EVENTS_IN_EGFR_SIGNALING	0.773388	0.475	494	1
REACTOME_MYOGENESIS	0.836678	0.475	494	1
BIOCARTA_MTOR_PATHWAY	0.772479	0.48	496	1
ST_FAS_SIGNALING_PATHWAY	0.871326	0.481	497	1
REACTOME_LIPOPROTEIN_METABOLISM	0.835651	0.485	498	1
REACTOME_CITRIC_ACID_CYCLE_TCA_CYCLE	0.77165	0.485	498	1
PID_BMPPATHWAY	0.835414	0.486	500	1
SIG_INSULIN_RECEPTOR_PATHWAY_IN_CARDIAC_MYOCYTES	0.871128	0.487	501	1
REACTOME_OPIOID_SIGNALLING	0.89021	0.489	502	1
BIOCARTA_NOS1_PATHWAY	0.771136	0.489	502	1
REACTOME_CHONDROITIN_SULFATE_DERMATAN_SULFATE_METABOLISM	0.835019	0.491	504	1
BIOCARTA_AKT_PATHWAY	0.770366	0.492	505	1
REACTOME_TERMINATION_OF_O_GLYCAN_BIOSYNTHESIS	0.770544	0.492	505	1
REACTOME_REPAIR_SYNTHESIS_FOR_GAP_FILLING_BY_DNA_POL_IN_TC_NER	0.77086	0.492	505	1
REACTOME_VITAMIN_B5_PANTOTHENATE_METABOLISM	0.770267	0.492	505	1
REACTOME_SIGNAL_ATTENUATION	0.769951	0.492	505	1
REACTOME_TRYPTOPHAN_CATABOLISM	0.770188	0.492	505	1
PID_AMB2_NEUTROPHILS_PATHWAY	0.834742	0.494	511	1
BIOCARTA_ATRBRCA_PATHWAY	0.769516	0.495	512	1
BIOCARTA_ATM_PATHWAY	0.769556	0.495	512	1
KEGG_TIGHT_JUNCTION	0.911425	0.497	514	1
KEGG_BETA_ALANINE_METABOLISM	0.768687	0.499	515	1
REACTOME_CELL_CELL_COMMUNICATION	0.901351	0.499	515	1
REACTOME_PURINE_METABOLISM	0.834229	0.5	517	1
REACTOME_ETHANOL_OXIDATION	0.641474	0.501	518	1
REACTOME_AXON_GUIDANCE	0.930705	0.501	518	1
REACTOME_REGULATION_OF_WATER_BALANCE_BY_RENAL_AQUAPORINS	0.833834	0.505	520	1
KEGG_MTOR_SIGNALING_PATHWAY	0.869548	0.505	520	1
PID_CXCR3PATHWAY	0.833873	0.505	520	1
KEGG_TERPENOID_BACKBONE_BIOSYNTHESIS	0.767423	0.506	523	1
BIOCARTA_P35ALZHEIMERS_PATHWAY	0.767225	0.509	524	1
KEGG_PHENYLALANINE_METABOLISM	0.767186	0.509	524	1
REACTOME_DNA_STRAND_ELONGATION	0.833241	0.51	526	1
BIOCARTA_FEEDER_PATHWAY	0.639223	0.51	526	1
BIOCARTA_P53_PATHWAY	0.766553	0.512	528	1
REACTOME_REVERSIBLE_HYDRATION_OF_CARBON_DIOXIDE	0.766316	0.512	528	1
KEGG_REGULATION_OF_ACTIN_CYTOSKELETON	0.930389	0.512	528	1
REACTOME_AQUAPORIN_MEDIATED_TRANSPORT	0.832886	0.513	531	1
BIOCARTA_IL4_PATHWAY	0.765487	0.516	532	1
KEGG_INOSITOL_PHOSPHATE_METABOLISM	0.868521	0.517	533	1
REACTOME_PROCESSIVE_SYNTHESIS_ON_THE_LAGGING_STRAND	0.765013	0.521	534	1
REACTOME_METAL_ION_SLC_TRANSPORTERS	0.765013	0.521	534	1
KEGG_CALCIUM_SIGNALING_PATHWAY	0.92308	0.521	534	1
REACTOME_PPARA_ACTIVATES_GENE_EXPRESSION	0.900324	0.522	537	1
KEGG_O_GLYCAN_BIOSYNTHESIS	0.831819	0.523	538	1
REACTOME_RESPIRATORY_ELECTRON_TRANSPORT	0.867573	0.524	539	1
KEGG_PURINE_METABOLISM	0.922882	0.526	540	1
BIOCARTA_CALCINEURIN_PATHWAY	0.764499	0.527	541	1
BIOCARTA_NFAT_PATHWAY	0.867336	0.527	541	1
PID_INTEGRIN_A9B1_PATHWAY	0.76446	0.528	543	1
ST_PHOSPHOINOSITIDE_3_KINASE_PATHWAY	0.830989	0.536	544	1
PID_AP1_PATHWAY	0.866111	0.539	545	1
REACTOME_P38MAPK_EVENTS	0.762998	0.543	546	1
KEGG_GLYOXYLATE_AND_DICARBOXYLATE_METABOLISM	0.7628	0.544	547	1
PID_RHODOPSIN_PATHWAY	0.762445	0.545	548	1
KEGG_OTHER_GLYCAN_DEGRADATION	0.762563	0.545	548	1
KEGG_HOMOLOGOUS_RECOMBINATION	0.830278	0.547	550	1
REACTOME_ANDROGEN_BIOSYNTHESIS	0.632269	0.547	550	1
PID_IL27PATHWAY	0.830199	0.549	552	1
PID_ERBB1_INTERNALIZATION_PATHWAY	0.830199	0.549	552	1
BIOCARTA_EDG1_PATHWAY	0.829962	0.551	554	1
REACTOME_ACTIVATION_OF_THE_AP1_FAMILY_OF_TRANSCRIPTION_FACTORS	0.631479	0.552	555	1
REACTOME_BIOLOGICAL_OXIDATIONS	0.908028	0.552	555	1
KEGG_DNA_REPLICATION	0.829567	0.554	557	1
BIOCARTA_KERATINOCYTE_PATHWAY	0.829369	0.556	558	1
REACTOME_DEVELOPMENTAL_BIOLOGY	0.944809	0.557	559	1
PID_SYNDECAN_1_PATHWAY	0.829172	0.558	560	1
PID_AR_TF_PATHWAY	0.864689	0.558	560	1
REACTOME_IL_2_SIGNALING	0.829172	0.558	560	1
BIOCARTA_EIF_PATHWAY	0.75964	0.56	563	1
PID_CMYB_PATHWAY	0.884205	0.561	564	1
PID_HIVNEFPATHWAY	0.828303	0.562	565	1
REACTOME_SYNTHESIS_OF_PIPS_AT_THE_LATE_ENDOSOME_MEMBRANE	0.628793	0.565	566	1
REACTOME_VEGF_LIGAND_RECEPTOR_INTERACTIONS	0.628832	0.565	566	1
REACTOME_CELL_DEATH_SIGNALLING_VIA_NRAGE_NRIF_AND_NADE	0.864234	0.565	566	1
ST_PAC1_RECEPTOR_PATHWAY	0.627765	0.567	569	1
REACTOME_GLUCAGON_SIGNALING_IN_METABOLIC_REGULATION	0.827789	0.567	569	1
REACTOME_DOUBLE_STRAND_BREAK_REPAIR	0.758494	0.571	571	1
BIOCARTA_G2_PATHWAY	0.758652	0.571	571	1
PID_ENDOTHELINPATHWAY	0.86382	0.572	573	1
REACTOME_REGULATION_OF_THE_FANCONI_ANEMIA_PATHWAY	0.626106	0.572	573	1
REACTOME_EICOSANOID_LIGAND_BINDING_RECEPTORS	0.757862	0.573	575	1
PID_P53REGULATIONPATHWAY	0.863464	0.575	576	1
REACTOME_INTEGRATION_OF_ENERGY_METABOLISM	0.897558	0.576	577	1
REACTOME_TRANSCRIPTIONAL_ACTIVITY_OF_SMAD2_SMAD3_SMAD4_HETEROTRIMER	0.826881	0.577	578	1
BIOCARTA_HIVNEF_PATHWAY	0.863187	0.578	579	1
KEGG_GNRH_SIGNALING_PATHWAY	0.882546	0.579	580	1
KEGG_PROTEIN_EXPORT	0.756914	0.579	580	1
BIOCARTA_IL2_PATHWAY	0.756835	0.579	580	1
REACTOME_DESTABILIZATION_OF_MRNA_BY_KSRP	0.756756	0.58	583	1
PID_TOLL_ENDOGENOUS_PATHWAY	0.756519	0.58	583	1
REACTOME_MRNA_SPLICING	0.882131	0.585	585	1
REACTOME_GLYCEROPHOSPHOLIPID_BIOSYNTHESIS	0.882032	0.586	586	1
BIOCARTA_CREB_PATHWAY	0.826485	0.587	587	1
BIOCARTA_CK1_PATHWAY	0.754938	0.588	588	1
PID_VEGF_VEGFR_PATHWAY	0.622946	0.59	589	1
PID_TRKRPATHWAY	0.862476	0.59	589	1
REACTOME_METABOLISM_OF_CARBOHYDRATES	0.927386	0.592	591	1
REACTOME_SIGNALING_BY_NOTCH1	0.862081	0.593	592	1
BIOCARTA_ACH_PATHWAY	0.753279	0.594	593	1
REACTOME_TRAF6_MEDIATED_NFKB_ACTIVATION	0.752924	0.596	594	1
PID_INTEGRIN3_PATHWAY	0.825577	0.597	595	1
KEGG_INSULIN_SIGNALING_PATHWAY	0.905302	0.599	596	1
REACTOME_NFKB_ACTIVATION_THROUGH_FADD_RIP1_PATHWAY_MEDIATED_BY_CASPASE_8_AND10	0.751264	0.608	597	1
ST_P38_MAPK_PATHWAY	0.824629	0.609	598	1
KEGG_MELANOMA	0.860303	0.61	599	1
REACTOME_GLUCOSE_TRANSPORT	0.824293	0.61	599	1
REACTOME_SPHINGOLIPID_METABOLISM	0.860145	0.61	599	1
REACTOME_G_PROTEIN_BETA_GAMMA_SIGNALLING	0.824273	0.61	599	1
REACTOME_LOSS_OF_NLP_FROM_MITOTIC_CENTROSOMES	0.859829	0.611	603	1
PID_MAPKTRKPATHWAY	0.824155	0.613	604	1
BIOCARTA_HCMV_PATHWAY	0.749565	0.615	605	1
REACTOME_MAP_KINASE_ACTIVATION_IN_TLR_CASCADE	0.823957	0.617	606	1
REACTOME_DCC_MEDIATED_ATTRACTIVE_SIGNALING	0.749091	0.62	607	1
REACTOME_CYTOCHROME_P450_ARRANGED_BY_SUBSTRATE_TYPE	0.82289	0.621	608	1
KEGG_PRIMARY_BILE_ACID_BIOSYNTHESIS	0.748538	0.621	608	1
PID_REELINPATHWAY	0.82289	0.621	608	1
REACTOME_SYNTHESIS_OF_VERY_LONG_CHAIN_FATTY_ACYL_COAS	0.747827	0.622	611	1
REACTOME_INTERACTION_BETWEEN_L1_AND_ANKYRINS	0.748143	0.622	611	1
REACTOME_BASIGIN_INTERACTIONS	0.74763	0.622	611	1
BIOCARTA_MCM_PATHWAY	0.748183	0.622	611	1
PID_S1P_S1P1_PATHWAY	0.747353	0.623	615	1
KEGG_ARACHIDONIC_ACID_METABOLISM	0.858565	0.623	615	1
KEGG_ACUTE_MYELOID_LEUKEMIA	0.858605	0.623	615	1
REACTOME_BRANCHED_CHAIN_AMINO_ACID_CATABOLISM	0.747314	0.623	615	1
PID_BARD1PATHWAY	0.822416	0.626	619	1
REACTOME_NEF_MEDIATED_DOWNREGULATION_OF_MHC_CLASS_I_COMPLEX_CELL_SURFACE_EXPRESSION	0.614136	0.628	620	1
PID_ARF_3PATHWAY	0.747037	0.628	620	1
REACTOME_SHC_MEDIATED_SIGNALLING	0.74676	0.63	622	1
KEGG_PHOSPHATIDYLINOSITOL_SIGNALING_SYSTEM	0.879109	0.632	623	1
KEGG_SNARE_INTERACTIONS_IN_VESICULAR_TRANSPORT	0.821745	0.632	623	1
REACTOME_OTHER_SEMAPHORIN_INTERACTIONS	0.746444	0.633	625	1
REACTOME_ALPHA_LINOLENIC_ACID_ALA_METABOLISM	0.746365	0.634	626	1
REACTOME_ABC_FAMILY_PROTEINS_MEDIATED_TRANSPORT	0.821271	0.635	627	1
ST_GA12_PATHWAY	0.745891	0.64	628	1
PID_AURORA_A_PATHWAY	0.820283	0.641	629	1
REACTOME_INFLAMMASOMES	0.745536	0.641	629	1
PID_HDAC_CLASSI_PATHWAY	0.857182	0.644	631	1
REACTOME_SYNTHESIS_OF_PC	0.744449	0.647	632	1
REACTOME_PURINE_RIBONUCLEOSIDE_MONOPHOSPHATE_BIOSYNTHESIS	0.744588	0.647	632	1
BIOCARTA_D4GDI_PATHWAY	0.744232	0.647	632	1
REACTOME_IL_3_5_AND_GM_CSF_SIGNALING	0.819493	0.65	635	1
REACTOME_REGULATION_OF_PYRUVATE_DEHYDROGENASE_PDH_COMPLEX	0.743955	0.65	635	1
REACTOME_POST_TRANSLATIONAL_PROTEIN_MODIFICATION	0.917628	0.651	637	1
REACTOME_EXTRINSIC_PATHWAY_FOR_APOPTOSIS	0.743916	0.651	637	1
KEGG_HISTIDINE_METABOLISM	0.819335	0.653	639	1
BIOCARTA_IL6_PATHWAY	0.743797	0.654	640	1
BIOCARTA_ECM_PATHWAY	0.74356	0.656	641	1
BIOCARTA_VDR_PATHWAY	0.743284	0.657	642	1
ST_B_CELL_ANTIGEN_RECEPTOR	0.819058	0.657	642	1
REACTOME_CASPASE_MEDIATED_CLEAVAGE_OF_CYTOSKELETAL_PROTEINS	0.743244	0.658	644	1
ST_JNK_MAPK_PATHWAY	0.818979	0.659	645	1
PID_MYC_ACTIVPATHWAY	0.876896	0.66	646	1
PID_AURORA_B_PATHWAY	0.81894	0.66	646	1
PID_AR_NONGENOMIC_PATHWAY	0.818387	0.662	648	1
REACTOME_CELL_JUNCTION_ORGANIZATION	0.87662	0.664	649	1
PID_SYNDECAN_4_PATHWAY	0.81811	0.665	650	1
KEGG_BUTANOATE_METABOLISM	0.817952	0.666	651	1
BIOCARTA_MAPK_PATHWAY	0.876304	0.666	651	1
BIOCARTA_P27_PATHWAY	0.741862	0.668	653	1
REACTOME_MHC_CLASS_II_ANTIGEN_PRESENTATION	0.876067	0.668	653	1
REACTOME_FATTY_ACID_TRIACYLGLYCEROL_AND_KETONE_BODY_METABOLISM	0.916719	0.668	653	1
ST_TUMOR_NECROSIS_FACTOR_PATHWAY	0.817715	0.668	653	1
REACTOME_APOPTOTIC_EXECUTION_PHASE	0.854891	0.669	657	1
REACTOME_PROLONGED_ERK_ACTIVATION_EVENTS	0.741269	0.672	658	1
REACTOME_PURINE_CATABOLISM	0.603903	0.676	659	1
REACTOME_IONOTROPIC_ACTIVITY_OF_KAINATE_RECEPTORS	0.7404	0.677	660	1
REACTOME_GAMMA_CARBOXYLATION_TRANSPORT_AND_AMINO_TERMINAL_CLEAVAGE_OF_PROTEINS	0.603469	0.679	661	1
REACTOME_CIRCADIAN_CLOCK	0.854061	0.68	662	1
PID_REG_GR_PATHWAY	0.875158	0.681	663	1
REACTOME_NCAM_SIGNALING_FOR_NEURITE_OUT_GROWTH	0.853745	0.682	664	1
REACTOME_PI_METABOLISM	0.816135	0.683	665	1
REACTOME_PREFOLDIN_MEDIATED_TRANSFER_OF_SUBSTRATE_TO_CCT_TRIC	0.739096	0.684	666	1
REACTOME_MRNA_SPLICING_MINOR_PATHWAY	0.815384	0.684	666	1
REACTOME_PROTEIN_FOLDING	0.815582	0.684	666	1
REACTOME_ION_TRANSPORT_BY_P_TYPE_ATPASES	0.815186	0.684	666	1
PID_IL3_PATHWAY	0.8157	0.684	666	1
REACTOME_P75_NTR_RECEPTOR_MEDIATED_SIGNALLING	0.874862	0.685	671	1
KEGG_SULFUR_METABOLISM	0.738503	0.689	672	1
REACTOME_SYNTHESIS_OF_PIPS_AT_THE_GOLGI_MEMBRANE	0.738069	0.69	673	1
PID_ECADHERIN_NASCENTAJ_PATHWAY	0.814752	0.691	674	1
PID_P75NTRPATHWAY	0.852639	0.691	674	1
PID_RAC1_REG_PATHWAY	0.814515	0.692	676	1
REACTOME_TRIGLYCERIDE_BIOSYNTHESIS	0.814278	0.693	677	1
BIOCARTA_ARF_PATHWAY	0.737832	0.693	677	1
KEGG_GALACTOSE_METABOLISM	0.813725	0.698	679	1
KEGG_LYSOSOME	0.889183	0.701	680	1
KEGG_PYRIMIDINE_METABOLISM	0.873538	0.702	681	1
REACTOME_PHASE1_FUNCTIONALIZATION_OF_COMPOUNDS	0.851691	0.704	682	1
BIOCARTA_CDC42RAC_PATHWAY	0.735817	0.704	682	1
REACTOME_ANTIGEN_PROCESSING_UBIQUITINATION_PROTEASOME_DEGRADATION	0.914704	0.705	684	1
SA_B_CELL_RECEPTOR_COMPLEXES	0.735185	0.705	684	1
REACTOME_SIGNALING_BY_RHO_GTPASES	0.888926	0.705	684	1
REACTOME_NITRIC_OXIDE_STIMULATES_GUANYLATE_CYCLASE	0.735422	0.705	684	1
REACTOME_RIG_I_MDA5_MEDIATED_INDUCTION_OF_IFN_ALPHA_BETA_PATHWAYS	0.851335	0.71	688	1
PID_S1P_S1P3_PATHWAY	0.812421	0.711	689	1
REACTOME_G1_PHASE	0.81171	0.713	690	1
REACTOME_ACTIVATION_OF_CHAPERONES_BY_ATF6_ALPHA	0.733605	0.716	691	1
SA_G1_AND_S_PHASES	0.733644	0.716	691	1
PID_IL6_7PATHWAY	0.811157	0.717	693	1
PID_IL5_PATHWAY	0.733486	0.717	693	1
SA_PROGRAMMED_CELL_DEATH	0.733289	0.718	695	1
REACTOME_EARLY_PHASE_OF_HIV_LIFE_CYCLE	0.732419	0.719	696	1
KEGG_PROXIMAL_TUBULE_BICARBONATE_RECLAMATION	0.73238	0.719	696	1
KEGG_STARCH_AND_SUCROSE_METABOLISM	0.810683	0.72	698	1
REACTOME_BASE_EXCISION_REPAIR	0.732143	0.721	699	1
BIOCARTA_EGFR_SMRTE_PATHWAY	0.731234	0.724	700	1
REACTOME_RIP_MEDIATED_NFKB_ACTIVATION_VIA_DAI	0.731313	0.724	700	1
REACTOME_PROCESSING_OF_CAPPED_INTRONLESS_PRE_MRNA	0.731313	0.724	700	1
REACTOME_SYNTHESIS_OF_GLYCOSYLPHOSPHATIDYLINOSITOL_GPI	0.731471	0.724	700	1
REACTOME_NUCLEAR_EVENTS_KINASE_AND_TRANSCRIPTION_FACTOR_ACTIVATION	0.7308	0.724	700	1
REACTOME_ADHERENS_JUNCTIONS_INTERACTIONS	0.809972	0.726	705	1
REACTOME_PLATELET_ACTIVATION_SIGNALING_AND_AGGREGATION	0.91344	0.726	705	1
REACTOME_KINESINS	0.730128	0.727	707	1
PID_ARF6_TRAFFICKINGPATHWAY	0.809853	0.728	708	1
KEGG_VIRAL_MYOCARDITIS	0.849558	0.73	709	1
REACTOME_RAS_ACTIVATION_UOPN_CA2_INFUX_THROUGH_NMDA_RECEPTOR	0.729575	0.732	710	1
ST_G_ALPHA_S_PATHWAY	0.729535	0.732	710	1
PID_NEPHRIN_NEPH1_PATHWAY	0.8093	0.735	712	1
REACTOME_IL_7_SIGNALING	0.728824	0.735	712	1
REACTOME_TRNA_AMINOACYLATION	0.809221	0.735	712	1
KEGG_TRYPTOPHAN_METABOLISM	0.809142	0.736	715	1
REACTOME_A_TETRASACCHARIDE_LINKER_SEQUENCE_IS_REQUIRED_FOR_GAG_SYNTHESIS	0.727046	0.737	716	1
REACTOME_ACTIVATED_POINT_MUTANTS_OF_FGFR2	0.727125	0.737	716	1
REACTOME_RESOLUTION_OF_AP_SITES_VIA_THE_MULTIPLE_NUCLEOTIDE_PATCH_REPLACEMENT_PATHWAY	0.728311	0.737	716	1
PID_NOTCH_PATHWAY	0.84857	0.739	719	1
PID_NETRIN_PATHWAY	0.808747	0.739	719	1
BIOCARTA_INSULIN_PATHWAY	0.726967	0.74	721	1
PID_S1P_S1P2_PATHWAY	0.726928	0.74	721	1
REACTOME_GASTRIN_CREB_SIGNALLING_PATHWAY_VIA_PKC_AND_MAPK	0.912492	0.74	721	1
REACTOME_SIGNALING_BY_FGFR1_MUTANTS	0.807996	0.741	724	1
REACTOME_HOST_INTERACTIONS_OF_HIV_FACTORS	0.88618	0.742	725	1
KEGG_UBIQUITIN_MEDIATED_PROTEOLYSIS	0.896808	0.742	725	1
BIOCARTA_GSK3_PATHWAY	0.807562	0.744	727	1
REACTOME_TRANSFERRIN_ENDOCYTOSIS_AND_RECYCLING	0.72598	0.747	728	1
REACTOME_ANTIGEN_ACTIVATES_B_CELL_RECEPTOR_LEADING_TO_GENERATION_OF_SECOND_MESSENGERS	0.806139	0.751	729	1
KEGG_CYTOKINE_CYTOKINE_RECEPTOR_INTERACTION	0.929441	0.751	729	1
KEGG_ALPHA_LINOLENIC_ACID_METABOLISM	0.724913	0.752	731	1
REACTOME_KERATAN_SULFATE_DEGRADATION	0.72436	0.753	732	1
BIOCARTA_MCALPAIN_PATHWAY	0.724202	0.753	732	1
REACTOME_CGMP_EFFECTS	0.72436	0.753	732	1
BIOCARTA_FIBRINOLYSIS_PATHWAY	0.724202	0.753	732	1
REACTOME_CREB_PHOSPHORYLATION_THROUGH_THE_ACTIVATION_OF_CAMKII	0.723609	0.754	736	1
PID_BCR_5PATHWAY	0.845567	0.758	737	1
REACTOME_ANTIVIRAL_MECHANISM_BY_IFN_STIMULATED_GENES	0.845646	0.758	737	1
KEGG_ETHER_LIPID_METABOLISM	0.805507	0.759	739	1
BIOCARTA_AGR_PATHWAY	0.805468	0.76	740	1
REACTOME_MEMBRANE_TRAFFICKING	0.895899	0.761	741	1
BIOCARTA_VEGF_PATHWAY	0.805349	0.761	741	1
REACTOME_DEADENYLATION_OF_MRNA	0.721753	0.761	741	1
KEGG_PATHOGENIC_ESCHERICHIA_COLI_INFECTION	0.84533	0.763	744	1
PID_SHP2_PATHWAY	0.845212	0.763	744	1
REACTOME_CLASS_B_2_SECRETIN_FAMILY_RECEPTORS	0.867612	0.764	746	1
REACTOME_ACTIVATED_NOTCH1_TRANSMITS_SIGNAL_TO_THE_NUCLEUS	0.804875	0.765	747	1
REACTOME_DOPAMINE_NEUROTRANSMITTER_RELEASE_CYCLE	0.721476	0.765	747	1
KEGG_LONG_TERM_DEPRESSION	0.844343	0.766	749	1
REACTOME_RECYCLING_PATHWAY_OF_L1	0.803887	0.768	750	1
REACTOME_TRAF6_MEDIATED_INDUCTION_OF_NFKB_AND_MAP_KINASES_UPON_TLR7_8_OR_9_ACTIVATION	0.843948	0.768	750	1
PID_ALK2PATHWAY	0.72112	0.768	750	1
BIOCARTA_SHH_PATHWAY	0.720765	0.77	753	1
BIOCARTA_EPHA4_PATHWAY	0.580357	0.773	754	1
REACTOME_CA_DEPENDENT_EVENTS	0.803255	0.773	754	1
ST_WNT_CA2_CYCLIC_GMP_PATHWAY	0.720172	0.774	756	1
REACTOME_ERK_MAPK_TARGETS	0.719896	0.774	756	1
REACTOME_METABOLISM_OF_NON_CODING_RNA	0.802544	0.775	758	1
BIOCARTA_SPRY_PATHWAY	0.719738	0.775	758	1
BIOCARTA_LAIR_PATHWAY	0.718671	0.777	760	1
KEGG_ONE_CARBON_POOL_BY_FOLATE	0.718948	0.777	760	1
REACTOME_ELEVATION_OF_CYTOSOLIC_CA2_LEVELS	0.577908	0.779	762	1
REACTOME_POST_NMDA_RECEPTOR_ACTIVATION_EVENTS	0.802031	0.779	762	1
REACTOME_ACTIVATION_OF_CHAPERONE_GENES_BY_XBP1S	0.801991	0.78	764	1
PID_NCADHERINPATHWAY	0.801912	0.78	764	1
KEGG_GLYCOSPHINGOLIPID_BIOSYNTHESIS_GLOBO_SERIES	0.717762	0.782	766	1
REACTOME_TELOMERE_MAINTENANCE	0.842407	0.782	766	1
KEGG_JAK_STAT_SIGNALING_PATHWAY	0.910359	0.784	768	1
SA_TRKA_RECEPTOR	0.717486	0.786	769	1
PID_LIS1PATHWAY	0.801082	0.788	770	1
REACTOME_REGULATION_OF_KIT_SIGNALING	0.717209	0.788	770	1
REACTOME_POL_SWITCHING	0.717209	0.788	770	1
REACTOME_CREATION_OF_C4_AND_C2_ACTIVATORS	0.573522	0.789	773	1
ST_JAK_STAT_PATHWAY	0.573048	0.79	774	1
PID_THROMBIN_PAR1_PATHWAY	0.800766	0.791	775	1
REACTOME_INTEGRIN_CELL_SURFACE_INTERACTIONS	0.865123	0.792	776	1
PID_RAC1_PATHWAY	0.840787	0.795	777	1
REACTOME_REGULATION_OF_INSULIN_SECRETION	0.864274	0.795	777	1
BIOCARTA_CCR3_PATHWAY	0.716538	0.795	777	1
KEGG_REGULATION_OF_AUTOPHAGY	0.799581	0.796	780	1
KEGG_VALINE_LEUCINE_AND_ISOLEUCINE_BIOSYNTHESIS	0.715352	0.796	780	1
PID_DNAPK_PATHWAY	0.71551	0.796	780	1
KEGG_GLYCOSAMINOGLYCAN_BIOSYNTHESIS_KERATAN_SULFATE	0.71551	0.796	780	1
PID_CIRCADIANPATHWAY	0.715175	0.796	780	1
BIOCARTA_PLATELETAPP_PATHWAY	0.714839	0.797	785	1
REACTOME_ACTIVATION_OF_NMDA_RECEPTOR_UPON_GLUTAMATE_BINDING_AND_POSTSYNAPTIC_EVENTS	0.799107	0.797	785	1
REACTOME_MICRORNA_MIRNA_BIOGENESIS	0.714681	0.797	785	1
SA_G2_AND_M_PHASES	0.569137	0.799	788	1
BIOCARTA_PDGF_PATHWAY	0.798831	0.799	788	1
KEGG_LINOLEIC_ACID_METABOLISM	0.798712	0.8	790	1
PID_PDGFRBPATHWAY	0.892383	0.8	790	1
REACTOME_HIV_INFECTION	0.909608	0.801	792	1
REACTOME_ORGANIC_CATION_ANION_ZWITTERION_TRANSPORT	0.713891	0.801	792	1
BIOCARTA_SALMONELLA_PATHWAY	0.713851	0.801	792	1
REACTOME_INTERFERON_ALPHA_BETA_SIGNALING	0.839799	0.802	795	1
KEGG_PPAR_SIGNALING_PATHWAY	0.839997	0.802	795	1
REACTOME_EXTENSION_OF_TELOMERES	0.79808	0.802	795	1
REACTOME_ASSOCIATION_OF_TRIC_CCT_WITH_TARGET_PROTEINS_DURING_BIOSYNTHESIS	0.797882	0.804	798	1
BIOCARTA_STRESS_PATHWAY	0.712863	0.804	798	1
BIOCARTA_ACE2_PATHWAY	0.712468	0.805	800	1
KEGG_AMINOACYL_TRNA_BIOSYNTHESIS	0.797566	0.807	801	1
KEGG_LEUKOCYTE_TRANSENDOTHELIAL_MIGRATION	0.881124	0.808	802	1
PID_INTEGRIN_A4B1_PATHWAY	0.796974	0.811	803	1
REACTOME_LYSOSOME_VESICLE_BIOGENESIS	0.710888	0.813	804	1
ST_INTERLEUKIN_4_PATHWAY	0.796539	0.813	804	1
BIOCARTA_CACAM_PATHWAY	0.711046	0.813	804	1
REACTOME_PACKAGING_OF_TELOMERE_ENDS	0.795868	0.818	807	1
SA_REG_CASCADE_OF_CYCLIN_EXPR	0.709624	0.819	808	1
BIOCARTA_BARRESTIN_SRC_PATHWAY	0.70994	0.819	808	1
REACTOME_DESTABILIZATION_OF_MRNA_BY_TRISTETRAPROLIN_TTP	0.709545	0.82	810	1
PID_ILK_PATHWAY	0.795077	0.821	811	1
KEGG_NON_HOMOLOGOUS_END_JOINING	0.709071	0.822	812	1
REACTOME_FORMATION_OF_TUBULIN_FOLDING_INTERMEDIATES_BY_CCT_TRIC	0.708873	0.823	813	1
PID_INTEGRIN4_PATHWAY	0.708834	0.823	813	1
BIOCARTA_AMI_PATHWAY	0.708676	0.823	813	1
PID_FRA_PATHWAY	0.794682	0.824	816	1
REACTOME_NRIF_SIGNALS_CELL_DEATH_FROM_THE_NUCLEUS	0.708636	0.824	816	1
REACTOME_PRE_NOTCH_PROCESSING_IN_GOLGI	0.707846	0.827	818	1
ST_TYPE_I_INTERFERON_PATHWAY	0.558628	0.827	818	1
BIOCARTA_EIF2_PATHWAY	0.707451	0.828	820	1
REACTOME_TRANSPORT_OF_VITAMINS_NUCLEOSIDES_AND_RELATED_MOLECULES	0.793774	0.83	821	1
BIOCARTA_RACCYCD_PATHWAY	0.793655	0.831	822	1
PID_CD40_PATHWAY	0.793655	0.831	822	1
BIOCARTA_RHO_PATHWAY	0.792944	0.834	824	1
KEGG_AXON_GUIDANCE	0.888867	0.837	825	1
REACTOME_TRANSMISSION_ACROSS_CHEMICAL_SYNAPSES	0.90704	0.837	825	1
REACTOME_THROMBOXANE_SIGNALLING_THROUGH_TP_RECEPTOR	0.706463	0.838	827	1
REACTOME_HS_GAG_BIOSYNTHESIS	0.792114	0.839	828	1
PID_PRLSIGNALINGEVENTSPATHWAY	0.706345	0.839	828	1
REACTOME_N_GLYCAN_ANTENNAE_ELONGATION_IN_THE_MEDIAL_TRANS_GOLGI	0.706384	0.839	828	1
REACTOME_PROCESSING_OF_INTRONLESS_PRE_MRNAS	0.705713	0.84	831	1
PID_CONE_PATHWAY	0.705318	0.84	831	1
PID_RHOA_PATHWAY	0.791996	0.841	833	1
REACTOME_MRNA_DECAY_BY_5_TO_3_EXORIBONUCLEASE	0.704567	0.843	834	1
REACTOME_MRNA_3_END_PROCESSING	0.704369	0.843	834	1
KEGG_RIBOFLAVIN_METABOLISM	0.70433	0.844	836	1
KEGG_FOCAL_ADHESION	0.905776	0.845	837	1
BIOCARTA_NFKB_PATHWAY	0.704211	0.845	837	1
REACTOME_PHOSPHOLIPID_METABOLISM	0.905973	0.845	837	1
BIOCARTA_MPR_PATHWAY	0.791285	0.845	837	1
PID_ERB_GENOMIC_PATHWAY	0.703658	0.846	841	1
REACTOME_APOBEC3G_MEDIATED_RESISTANCE_TO_HIV1_INFECTION	0.463614	0.846	841	1
PID_TCRRASPATHWAY	0.703303	0.848	843	1
KEGG_GLYCOSPHINGOLIPID_BIOSYNTHESIS_LACTO_AND_NEOLACTO_SERIES	0.79085	0.848	843	1
KEGG_PARKINSONS_DISEASE	0.875198	0.849	845	1
REACTOME_INTERACTIONS_OF_VPR_WITH_HOST_CELLULAR_PROTEINS	0.790653	0.849	845	1
KEGG_FC_GAMMA_R_MEDIATED_PHAGOCYTOSIS	0.858012	0.85	847	1
BIOCARTA_FCER1_PATHWAY	0.790258	0.85	847	1
REACTOME_NFKB_AND_MAP_KINASES_ACTIVATION_MEDIATED_BY_TLR4_SIGNALING_REPERTOIRE	0.831582	0.853	849	1
REACTOME_DIGESTION_OF_DIETARY_CARBOHYDRATE	0.549068	0.853	849	1
SIG_REGULATION_OF_THE_ACTIN_CYTOSKELETON_BY_RHO_GTPASES	0.789843	0.853	849	1
BIOCARTA_PROTEASOME_PATHWAY	0.789151	0.855	852	1
PID_SYNDECAN_3_PATHWAY	0.700498	0.857	853	1
KEGG_ASCORBATE_AND_ALDARATE_METABOLISM	0.700221	0.858	854	1
PID_UPA_UPAR_PATHWAY	0.788164	0.861	855	1
REACTOME_ION_CHANNEL_TRANSPORT	0.830258	0.861	855	1
ST_MYOCYTE_AD_PATHWAY	0.787927	0.861	855	1
BIOCARTA_GRANULOCYTES_PATHWAY	0.699787	0.862	858	1
REACTOME_NEUROTRANSMITTER_RECEPTOR_BINDING_AND_DOWNSTREAM_TRANSMISSION_IN_THE_POSTSYNAPTIC_CELL	0.885904	0.862	858	1
REACTOME_HDL_MEDIATED_LIPID_TRANSPORT	0.699589	0.862	858	1
REACTOME_TIGHT_JUNCTION_INTERACTIONS	0.787532	0.864	861	1
PID_CDC42_PATHWAY	0.828816	0.869	862	1
BIOCARTA_IL5_PATHWAY	0.532909	0.869	862	1
SA_MMP_CYTOKINE_CONNECTION	0.698601	0.87	864	1
REACTOME_PTM_GAMMA_CARBOXYLATION_HYPUSINE_FORMATION_AND_ARYLSULFATASE_ACTIVATION	0.786307	0.87	864	1
REACTOME_PECAM1_INTERACTIONS	0.531645	0.87	864	1
REACTOME_ACTIVATION_OF_RAC	0.698562	0.871	867	1
KEGG_BASAL_TRANSCRIPTION_FACTORS	0.786267	0.871	867	1
REACTOME_SIGNALING_BY_HIPPO	0.698246	0.872	869	1
REACTOME_MITOCHONDRIAL_FATTY_ACID_BETA_OXIDATION	0.698088	0.873	870	1
KEGG_OXIDATIVE_PHOSPHORYLATION	0.872689	0.873	870	1
REACTOME_REGULATION_OF_IFNG_SIGNALING	0.698167	0.873	870	1
REACTOME_PLATELET_SENSITIZATION_BY_LDL	0.697574	0.874	873	1
PID_PDGFRAPATHWAY	0.69714	0.874	873	1
REACTOME_TRANSPORT_OF_GLUCOSE_AND_OTHER_SUGARS_BILE_SALTS_AND_ORGANIC_ACIDS_METAL_IONS_AND_AMINE_COMPOUNDS	0.85497	0.875	875	1
BIOCARTA_EGF_PATHWAY	0.785556	0.876	876	1
PID_NFAT_TFPATHWAY	0.785359	0.876	876	1
KEGG_FRUCTOSE_AND_MANNOSE_METABOLISM	0.785161	0.877	878	1
REACTOME_IRAK2_MEDIATED_ACTIVATION_OF_TAK1_COMPLEX_UPON_TLR7_8_OR_9_STIMULATION	0.527299	0.878	879	1
KEGG_MATURITY_ONSET_DIABETES_OF_THE_YOUNG	0.695796	0.879	880	1
BIOCARTA_CCR5_PATHWAY	0.694532	0.88	881	1
REACTOME_L1CAM_INTERACTIONS	0.853627	0.88	881	1
REACTOME_INHIBITION_OF_INSULIN_SECRETION_BY_ADRENALINE_NORADRENALINE	0.694098	0.88	881	1
REACTOME_PYRIMIDINE_CATABOLISM	0.69469	0.88	881	1
BIOCARTA_PTC1_PATHWAY	0.693446	0.88	881	1
REACTOME_NUCLEOTIDE_LIKE_PURINERGIC_RECEPTORS	0.693742	0.88	881	1
REACTOME_CYTOSOLIC_SULFONATION_OF_SMALL_MOLECULES	0.694651	0.88	881	1
REACTOME_CLASS_I_MHC_MEDIATED_ANTIGEN_PROCESSING_PRESENTATION	0.91186	0.881	888	1
KEGG_B_CELL_RECEPTOR_SIGNALING_PATHWAY	0.826525	0.881	888	1
REACTOME_REGULATION_OF_BETA_CELL_DEVELOPMENT	0.784332	0.881	888	1
BIOCARTA_UCALPAIN_PATHWAY	0.693308	0.882	891	1
BIOCARTA_NUCLEARRS_PATHWAY	0.692596	0.882	891	1
REACTOME_ACTIVATION_OF_GENES_BY_ATF4	0.693268	0.882	891	1
KEGG_GLYCOSAMINOGLYCAN_DEGRADATION	0.692122	0.883	894	1
REACTOME_INTERFERON_GAMMA_SIGNALING	0.825537	0.883	894	1
REACTOME_GPVI_MEDIATED_ACTIVATION_CASCADE	0.78366	0.884	896	1
PID_ALPHASYNUCLEIN_PATHWAY	0.783462	0.884	896	1
REACTOME_SEMA3A_PLEXIN_REPULSION_SIGNALING_BY_INHIBITING_INTEGRIN_ADHESION	0.691451	0.885	898	1
BIOCARTA_AKAPCENTROSOME_PATHWAY	0.691727	0.885	898	1
BIOCARTA_VITCB_PATHWAY	0.691885	0.885	898	1
REACTOME_CD28_DEPENDENT_VAV1_PATHWAY	0.691727	0.885	898	1
REACTOME_INHIBITION_OF_VOLTAGE_GATED_CA2_CHANNELS_VIA_GBETA_GAMMA_SUBUNITS	0.69149	0.885	898	1
REACTOME_TOLL_RECEPTOR_CASCADES	0.870239	0.885	898	1
REACTOME_TRANSPORT_OF_RIBONUCLEOPROTEINS_INTO_THE_HOST_NUCLEUS	0.782633	0.886	904	1
PID_ANTHRAXPATHWAY	0.691056	0.887	905	1
BIOCARTA_EPO_PATHWAY	0.690463	0.888	906	1
REACTOME_TRIF_MEDIATED_TLR3_SIGNALING	0.824234	0.888	906	1
REACTOME_N_GLYCAN_ANTENNAE_ELONGATION	0.690107	0.888	906	1
PID_P38GAMMADELTAPATHWAY	0.689989	0.888	906	1
BIOCARTA_IGF1_PATHWAY	0.688172	0.889	910	1
REACTOME_GLYCOSPHINGOLIPID_METABOLISM	0.781369	0.889	910	1
PID_ERBB1_DOWNSTREAM_PATHWAY	0.869746	0.889	910	1
REACTOME_FORMATION_OF_ATP_BY_CHEMIOSMOTIC_COUPLING	0.689712	0.889	910	1
BIOCARTA_GH_PATHWAY	0.78129	0.889	910	1
KEGG_CIRCADIAN_RHYTHM_MAMMAL	0.687856	0.889	910	1
REACTOME_PKB_MEDIATED_EVENTS	0.781131	0.89	916	1
REACTOME_BOTULINUM_NEUROTOXICITY	0.686828	0.89	916	1
ST_GRANULE_CELL_SURVIVAL_PATHWAY	0.781092	0.89	916	1
REACTOME_O_LINKED_GLYCOSYLATION_OF_MUCINS	0.823562	0.891	919	1
REACTOME_SIGNAL_REGULATORY_PROTEIN_SIRP_FAMILY_INTERACTIONS	0.68667	0.891	919	1
REACTOME_IL1_SIGNALING	0.780065	0.891	919	1
PID_S1P_S1P4_PATHWAY	0.686157	0.892	922	1
REACTOME_TRANSMEMBRANE_TRANSPORT_OF_SMALL_MOLECULES	0.938725	0.893	923	1
REACTOME_AMINO_ACID_AND_OLIGOPEPTIDE_SLC_TRANSPORTERS	0.779749	0.893	923	1
REACTOME_G_ALPHA_Q_SIGNALLING_EVENTS	0.900521	0.894	925	1
KEGG_GLYCOSPHINGOLIPID_BIOSYNTHESIS_GANGLIO_SERIES	0.684774	0.896	926	1
REACTOME_REGULATION_OF_INSULIN_LIKE_GROWTH_FACTOR_IGF_ACTIVITY_BY_INSULIN_LIKE_GROWTH_FACTOR_BINDING_PROTEINS_IGFBPS	0.684063	0.898	927	1
REACTOME_TRANSPORT_OF_INORGANIC_CATIONS_ANIONS_AND_AMINO_ACIDS_OLIGOPEPTIDES	0.850624	0.898	927	1
BIOCARTA_CSK_PATHWAY	0.683154	0.9	929	1
REACTOME_SLC_MEDIATED_TRANSMEMBRANE_TRANSPORT	0.909687	0.9	929	1
REACTOME_NOD1_2_SIGNALING_PATHWAY	0.778959	0.901	931	1
REACTOME_TRANSCRIPTION	0.899336	0.902	932	1
REACTOME_REGULATION_OF_SIGNALING_BY_CBL	0.682009	0.903	933	1
BIOCARTA_INTRINSIC_PATHWAY	0.681455	0.904	934	1
BIOCARTA_CARM1_PATHWAY	0.680191	0.904	934	1
REACTOME_ENDOGENOUS_STEROLS	0.6811	0.904	934	1
REACTOME_RESOLUTION_OF_AP_SITES_VIA_THE_SINGLE_NUCLEOTIDE_REPLACEMENT_PATHWAY	0.681337	0.904	934	1
KEGG_NOD_LIKE_RECEPTOR_SIGNALING_PATHWAY	0.820164	0.904	934	1
REACTOME_IRON_UPTAKE_AND_TRANSPORT	0.778089	0.904	934	1
REACTOME_ERKS_ARE_INACTIVATED	0.681732	0.904	934	1
BIOCARTA_CFTR_PATHWAY	0.679599	0.905	941	1
PID_HDAC_CLASSIII_PATHWAY	0.679401	0.905	941	1
REACTOME_ROLE_OF_SECOND_MESSENGERS_IN_NETRIN1_SIGNALING	0.511378	0.906	943	1
REACTOME_HIV_LIFE_CYCLE	0.86781	0.907	944	1
REACTOME_SIGNALING_BY_FGFR3_MUTANTS	0.677959	0.908	945	1
REACTOME_HYALURONAN_METABOLISM	0.677386	0.91	946	1
REACTOME_LIGAND_GATED_ION_CHANNEL_TRANSPORT	0.677544	0.91	946	1
PID_ARF6DOWNSTREAMPATHWAY	0.677307	0.911	948	1
KEGG_RIG_I_LIKE_RECEPTOR_SIGNALING_PATHWAY	0.818229	0.911	948	1
REACTOME_GLYCOLYSIS	0.776568	0.912	950	1
PID_SYNDECAN_2_PATHWAY	0.775719	0.914	951	1
REACTOME_GLUCAGON_TYPE_LIGAND_RECEPTORS	0.775561	0.914	951	1
REACTOME_PROTEOLYTIC_CLEAVAGE_OF_SNARE_COMPLEX_PROTEINS	0.675016	0.915	953	1
REACTOME_XENOBIOTICS	0.676359	0.915	953	1
REACTOME_RAP1_SIGNALLING	0.675332	0.915	953	1
KEGG_PANTOTHENATE_AND_COA_BIOSYNTHESIS	0.675569	0.915	953	1
BIOCARTA_STATHMIN_PATHWAY	0.674028	0.917	957	1
BIOCARTA_MET_PATHWAY	0.774297	0.917	957	1
PID_PI3KCIPATHWAY	0.774376	0.917	957	1
PID_WNT_NONCANONICAL_PATHWAY	0.774494	0.917	957	1
BIOCARTA_TALL1_PATHWAY	0.674068	0.917	957	1
KEGG_STEROID_HORMONE_BIOSYNTHESIS	0.816964	0.917	957	1
REACTOME_BILE_ACID_AND_BILE_SALT_METABOLISM	0.773862	0.917	957	1
REACTOME_RNA_POL_II_TRANSCRIPTION	0.847424	0.918	964	1
REACTOME_MEIOSIS	0.865834	0.919	965	1
BIOCARTA_STEM_PATHWAY	0.672685	0.919	965	1
REACTOME_STRIATED_MUSCLE_CONTRACTION	0.773388	0.92	967	1
BIOCARTA_PAR1_PATHWAY	0.772993	0.921	968	1
REACTOME_TRANSPORT_TO_THE_GOLGI_AND_SUBSEQUENT_MODIFICATION	0.772558	0.921	968	1
REACTOME_AMINE_LIGAND_BINDING_RECEPTORS	0.772796	0.921	968	1
BIOCARTA_PARKIN_PATHWAY	0.671026	0.922	971	1
REACTOME_ACTIVATION_OF_IRF3_IRF7_MEDIATED_BY_TBK1_IKK_EPSILON	0.671105	0.922	971	1
REACTOME_PROSTACYCLIN_SIGNALLING_THROUGH_PROSTACYCLIN_RECEPTOR	0.670393	0.922	971	1
REACTOME_GAP_JUNCTION_ASSEMBLY	0.670117	0.923	974	1
REACTOME_IMMUNE_SYSTEM	0.949589	0.924	975	1
KEGG_ECM_RECEPTOR_INTERACTION	0.84614	0.924	975	1
REACTOME_UNWINDING_OF_DNA	0.669643	0.924	975	1
BIOCARTA_RAB_PATHWAY	0.668813	0.925	978	1
PID_ARF6_PATHWAY	0.772005	0.925	978	1
REACTOME_GLOBAL_GENOMIC_NER_GG_NER	0.771294	0.926	980	1
REACTOME_APOPTOSIS_INDUCED_DNA_FRAGMENTATION	0.667391	0.927	981	1
KEGG_SPLICEOSOME	0.864728	0.927	981	1
REACTOME_MRNA_PROCESSING	0.875198	0.927	981	1
BIOCARTA_IL3_PATHWAY	0.666719	0.928	984	1
KEGG_FC_EPSILON_RI_SIGNALING_PATHWAY	0.84379	0.928	984	1
PID_MET_PATHWAY	0.843987	0.928	984	1
REACTOME_REGULATION_OF_INSULIN_SECRETION_BY_GLUCAGON_LIKE_PEPTIDE1	0.770228	0.928	984	1
REACTOME_SIGNAL_TRANSDUCTION_BY_L1	0.770149	0.928	984	1
PID_CDC42_REG_PATHWAY	0.770504	0.928	984	1
BIOCARTA_MONOCYTE_PATHWAY	0.665455	0.93	990	1
REACTOME_JNK_C_JUN_KINASES_PHOSPHORYLATION_AND_ACTIVATION_MEDIATED_BY_ACTIVATED_HUMAN_TAK1	0.665495	0.93	990	1
KEGG_RENIN_ANGIOTENSIN_SYSTEM	0.66585	0.93	990	1
REACTOME_ADVANCED_GLYCOSYLATION_ENDPRODUCT_RECEPTOR_SIGNALING	0.66585	0.93	990	1
REACTOME_SIGNALING_BY_CONSTITUTIVELY_ACTIVE_EGFR	0.666008	0.93	990	1
ST_T_CELL_SIGNAL_TRANSDUCTION	0.768213	0.933	995	1
REACTOME_CHROMOSOME_MAINTENANCE	0.863345	0.933	995	1
KEGG_CITRATE_CYCLE_TCA_CYCLE	0.768687	0.933	995	1
KEGG_LEISHMANIA_INFECTION	0.811749	0.933	995	1
REACTOME_HOMOLOGOUS_RECOMBINATION_REPAIR_OF_REPLICATION_INDEPENDENT_DOUBLE_STRAND_BREAKS	0.663796	0.933	995	1
BIOCARTA_GATA3_PATHWAY	0.662374	0.934	1000	1
REACTOME_APOPTOTIC_CLEAVAGE_OF_CELL_ADHESION_PROTEINS	0.662492	0.934	1000	1
REACTOME_EGFR_DOWNREGULATION	0.662453	0.934	1000	1
REACTOME_ABORTIVE_ELONGATION_OF_HIV1_TRANSCRIPT_IN_THE_ABSENCE_OF_TAT	0.662374	0.934	1000	1
REACTOME_ADAPTIVE_IMMUNE_SYSTEM	0.948759	0.936	1004	1
PID_GMCSF_PATHWAY	0.765289	0.937	1005	1
REACTOME_CREB_PHOSPHORYLATION_THROUGH_THE_ACTIVATION_OF_RAS	0.765724	0.937	1005	1
BIOCARTA_BCR_PATHWAY	0.765842	0.937	1005	1
BIOCARTA_AT1R_PATHWAY	0.765645	0.937	1005	1
KEGG_HEMATOPOIETIC_CELL_LINEAGE	0.841972	0.938	1009	1
REACTOME_GENERATION_OF_SECOND_MESSENGER_MOLECULES	0.765052	0.939	1010	1
BIOCARTA_TNFR2_PATHWAY	0.659015	0.939	1010	1
REACTOME_FGFR1_LIGAND_BINDING_AND_ACTIVATION	0.65945	0.939	1010	1
REACTOME_RNA_POL_III_TRANSCRIPTION_TERMINATION	0.659015	0.939	1010	1
REACTOME_PROCESSING_OF_CAPPED_INTRON_CONTAINING_PRE_MRNA	0.872906	0.939	1010	1
REACTOME_MAPK_TARGETS_NUCLEAR_EVENTS_MEDIATED_BY_MAP_KINASES	0.765013	0.94	1015	1
REACTOME_SEMA3A_PAK_DEPENDENT_AXON_REPULSION	0.658067	0.94	1015	1
REACTOME_CS_DS_DEGRADATION	0.658107	0.94	1015	1
REACTOME_TRAF3_DEPENDENT_IRF_ACTIVATION_PATHWAY	0.657751	0.94	1015	1
REACTOME_RETROGRADE_NEUROTROPHIN_SIGNALLING	0.657633	0.942	1019	1
PID_INTEGRIN_CS_PATHWAY	0.763037	0.942	1019	1
REACTOME_ACTIVATED_TAK1_MEDIATES_P38_MAPK_ACTIVATION	0.65629	0.942	1019	1
REACTOME_CYCLIN_A_B1_ASSOCIATED_EVENTS_DURING_G2_M_TRANSITION	0.65629	0.942	1019	1
REACTOME_VIRAL_MESSENGER_RNA_SYNTHESIS	0.655657	0.942	1019	1
KEGG_DRUG_METABOLISM_OTHER_ENZYMES	0.763906	0.942	1019	1
REACTOME_INITIAL_TRIGGERING_OF_COMPLEMENT	0.65621	0.942	1019	1
REACTOME_P130CAS_LINKAGE_TO_MAPK_SIGNALING_FOR_INTEGRINS	0.655657	0.942	1019	1
REACTOME_NEP_NS2_INTERACTS_WITH_THE_CELLULAR_EXPORT_MACHINERY	0.763709	0.942	1019	1
REACTOME_KERATAN_SULFATE_BIOSYNTHESIS	0.762998	0.942	1019	1
PID_NFKAPPABATYPICALPATHWAY	0.655302	0.943	1029	1
REACTOME_REGULATION_OF_IFNA_SIGNALING	0.655144	0.943	1029	1
REACTOME_CRMPS_IN_SEMA3A_SIGNALING	0.655499	0.943	1029	1
BIOCARTA_RELA_PATHWAY	0.655183	0.943	1029	1
BIOCARTA_GPCR_PATHWAY	0.76284	0.943	1029	1
REACTOME_NCAM1_INTERACTIONS	0.762761	0.944	1034	1
KEGG_PORPHYRIN_AND_CHLOROPHYLL_METABOLISM	0.762129	0.944	1034	1
REACTOME_ADP_SIGNALLING_THROUGH_P2RY1	0.654393	0.944	1034	1
BIOCARTA_FMLP_PATHWAY	0.762524	0.944	1034	1
REACTOME_BINDING_AND_ENTRY_OF_HIV_VIRION	0.441332	0.944	1034	1
REACTOME_CLASS_C_3_METABOTROPIC_GLUTAMATE_PHEROMONE_RECEPTORS	0.654512	0.944	1034	1
KEGG_TOLL_LIKE_RECEPTOR_SIGNALING_PATHWAY	0.85896	0.945	1040	1
BIOCARTA_IL1R_PATHWAY	0.761655	0.945	1040	1
REACTOME_SYNTHESIS_OF_PIPS_AT_THE_PLASMA_MEMBRANE	0.760904	0.946	1042	1
PID_IL23PATHWAY	0.761299	0.946	1042	1
REACTOME_MITOCHONDRIAL_TRNA_AMINOACYLATION	0.653564	0.946	1042	1
KEGG_RNA_POLYMERASE	0.760746	0.946	1042	1
REACTOME_RNA_POL_III_TRANSCRIPTION_INITIATION_FROM_TYPE_3_PROMOTER	0.760351	0.946	1042	1
BIOCARTA_CDK5_PATHWAY	0.65388	0.946	1042	1
REACTOME_ACTIVATED_TLR4_SIGNALLING	0.838891	0.947	1048	1
REACTOME_ACYL_CHAIN_REMODELLING_OF_PI	0.653089	0.947	1048	1
REACTOME_GOLGI_ASSOCIATED_VESICLE_BIOGENESIS	0.808549	0.947	1048	1
REACTOME_NEURONAL_SYSTEM	0.913025	0.947	1048	1
PID_ERBB1_RECEPTOR_PROXIMAL_PATHWAY	0.758573	0.95	1052	1
REACTOME_POTASSIUM_CHANNELS	0.838496	0.95	1052	1
REACTOME_P2Y_RECEPTORS	0.651707	0.952	1054	1
REACTOME_MEIOTIC_SYNAPSIS	0.807641	0.953	1055	1
REACTOME_DNA_REPAIR	0.857538	0.953	1055	1
REACTOME_TRANS_GOLGI_NETWORK_VESICLE_BUDDING	0.806653	0.954	1057	1
BIOCARTA_ERYTH_PATHWAY	0.651549	0.954	1057	1
REACTOME_COLLAGEN_FORMATION	0.806416	0.954	1057	1
PID_CXCR4_PATHWAY	0.857024	0.955	1060	1
REACTOME_CHEMOKINE_RECEPTORS_BIND_CHEMOKINES	0.805784	0.955	1060	1
REACTOME_CLEAVAGE_OF_GROWING_TRANSCRIPT_IN_THE_TERMINATION_REGION_	0.757704	0.955	1060	1
REACTOME_REGULATION_OF_GLUCOKINASE_BY_GLUCOKINASE_REGULATORY_PROTEIN	0.75719	0.955	1060	1
REACTOME_MEIOTIC_RECOMBINATION	0.834545	0.956	1064	1
REACTOME_MYD88_MAL_CASCADE_INITIATED_ON_PLASMA_MEMBRANE	0.834624	0.956	1064	1
REACTOME_ENDOSOMAL_VACUOLAR_PATHWAY	0.47519	0.957	1066	1
REACTOME_RNA_POL_III_CHAIN_ELONGATION	0.650324	0.957	1066	1
REACTOME_INTRINSIC_PATHWAY	0.650403	0.957	1066	1
REACTOME_SYNTHESIS_OF_PIPS_AT_THE_EARLY_ENDOSOME_MEMBRANE	0.650284	0.957	1066	1
BIOCARTA_CDMAC_PATHWAY	0.650166	0.957	1066	1
BIOCARTA_TRKA_PATHWAY	0.649455	0.957	1066	1
BIOCARTA_TID_PATHWAY	0.647914	0.958	1072	1
REACTOME_P75NTR_RECRUITS_SIGNALLING_COMPLEXES	0.647914	0.958	1072	1
BIOCARTA_NDKDYNAMIN_PATHWAY	0.647519	0.958	1072	1
BIOCARTA_ERK_PATHWAY	0.755847	0.958	1072	1
KEGG_NUCLEOTIDE_EXCISION_REPAIR	0.755966	0.958	1072	1
REACTOME_ACYL_CHAIN_REMODELLING_OF_PC	0.647005	0.959	1077	1
REACTOME_RECEPTOR_LIGAND_BINDING_INITIATES_THE_SECOND_PROTEOLYTIC_CLEAVAGE_OF_NOTCH_RECEPTOR	0.647124	0.959	1077	1
BIOCARTA_ASBCELL_PATHWAY	0.644595	0.961	1079	1
KEGG_GLYCOSAMINOGLYCAN_BIOSYNTHESIS_HEPARAN_SULFATE	0.754978	0.961	1079	1
BIOCARTA_COMP_PATHWAY	0.644161	0.961	1079	1
BIOCARTA_ARAP_PATHWAY	0.644635	0.961	1079	1
PID_NECTIN_PATHWAY	0.753911	0.961	1079	1
REACTOME_NFKB_IS_ACTIVATED_AND_SIGNALS_SURVIVAL	0.472385	0.961	1079	1
PID_NFKAPPABCANONICALPATHWAY	0.643489	0.961	1079	1
BIOCARTA_INTEGRIN_PATHWAY	0.754109	0.961	1079	1
KEGG_CELL_ADHESION_MOLECULES_CAMS	0.867178	0.962	1087	1
REACTOME_UNFOLDED_PROTEIN_RESPONSE	0.831937	0.962	1087	1
BIOCARTA_GABA_PATHWAY	0.469461	0.962	1087	1
SIG_CD40PATHWAYMAP	0.753753	0.963	1090	1
REACTOME_TRANSPORT_OF_MATURE_MRNA_DERIVED_FROM_AN_INTRONLESS_TRANSCRIPT	0.753674	0.963	1090	1
BIOCARTA_BARR_MAPK_PATHWAY	0.640724	0.964	1092	1
REACTOME_PLATELET_HOMEOSTASIS	0.831305	0.964	1092	1
BIOCARTA_SET_PATHWAY	0.63946	0.964	1092	1
REACTOME_SIGNALING_BY_ILS	0.853824	0.964	1092	1
REACTOME_RNA_POL_III_TRANSCRIPTION	0.753279	0.964	1092	1
REACTOME_INCRETIN_SYNTHESIS_SECRETION_AND_INACTIVATION	0.637879	0.965	1097	1
KEGG_PRION_DISEASES	0.747551	0.967	1098	1
BIOCARTA_PYK2_PATHWAY	0.747788	0.967	1098	1
KEGG_BASE_EXCISION_REPAIR	0.751185	0.967	1098	1
REACTOME_TAK1_ACTIVATES_NFKB_BY_PHOSPHORYLATION_AND_ACTIVATION_OF_IKKS_COMPLEX	0.637405	0.967	1098	1
BIOCARTA_PLCE_PATHWAY	0.636892	0.967	1098	1
REACTOME_RNA_POL_II_TRANSCRIPTION_PRE_INITIATION_AND_PROMOTER_OPENING	0.746918	0.968	1103	1
PID_FCER1PATHWAY	0.801833	0.968	1103	1
PID_INTEGRIN1_PATHWAY	0.800411	0.968	1103	1
BIOCARTA_SPPA_PATHWAY	0.635548	0.969	1106	1
REACTOME_OPSINS	0.461165	0.969	1106	1
REACTOME_SYNTHESIS_SECRETION_AND_INACTIVATION_OF_GLP1	0.634087	0.969	1106	1
BIOCARTA_AKAP13_PATHWAY	0.634995	0.969	1106	1
REACTOME_THE_ACTIVATION_OF_ARYLSULFATASES	0.631282	0.97	1110	1
REACTOME_G_ALPHA_S_SIGNALLING_EVENTS	0.851019	0.97	1110	1
REACTOME_TRAFFICKING_OF_GLUR2_CONTAINING_AMPA_RECEPTORS	0.630689	0.97	1110	1
PID_EPHA2_FWDPATHWAY	0.6314	0.97	1110	1
REACTOME_G_BETA_GAMMA_SIGNALLING_THROUGH_PLC_BETA	0.630966	0.97	1110	1
REACTOME_METABOLISM_OF_LIPIDS_AND_LIPOPROTEINS	0.930428	0.97	1110	1
BIOCARTA_TNFR1_PATHWAY	0.744469	0.971	1116	1
REACTOME_ACYL_CHAIN_REMODELLING_OF_PG	0.627924	0.972	1117	1
REACTOME_NEF_MEDIATES_DOWN_MODULATION_OF_CELL_SURFACE_RECEPTORS_BY_RECRUITING_THEM_TO_CLATHRIN_ADAPTERS	0.627864	0.972	1117	1
REACTOME_GRB2_SOS_PROVIDES_LINKAGE_TO_MAPK_SIGNALING_FOR_INTERGRINS_	0.628161	0.972	1117	1
REACTOME_NUCLEOTIDE_EXCISION_REPAIR	0.743047	0.973	1120	1
REACTOME_NEGATIVE_REGULATORS_OF_RIG_I_MDA5_SIGNALING	0.742533	0.973	1120	1
REACTOME_PLATELET_CALCIUM_HOMEOSTASIS	0.627765	0.973	1120	1
BIOCARTA_ETC_PATHWAY	0.627686	0.973	1120	1
REACTOME_DEPOSITION_OF_NEW_CENPA_CONTAINING_NUCLEOSOMES_AT_THE_CENTROMERE	0.794603	0.974	1124	1
REACTOME_COMMON_PATHWAY	0.627094	0.974	1124	1
KEGG_CARDIAC_MUSCLE_CONTRACTION	0.79484	0.974	1124	1
REACTOME_RNA_POL_I_RNA_POL_III_AND_MITOCHONDRIAL_TRANSCRIPTION	0.846239	0.975	1127	1
KEGG_T_CELL_RECEPTOR_SIGNALING_PATHWAY	0.84774	0.975	1127	1
PID_THROMBIN_PAR4_PATHWAY	0.626975	0.975	1127	1
REACTOME_HEPARAN_SULFATE_HEPARIN_HS_GAG_METABOLISM	0.794248	0.975	1127	1
REACTOME_PERK_REGULATED_GENE_EXPRESSION	0.742099	0.975	1127	1
PID_TXA2PATHWAY	0.793655	0.976	1132	1
BIOCARTA_SRCRPTP_PATHWAY	0.626304	0.976	1132	1
REACTOME_TANDEM_PORE_DOMAIN_POTASSIUM_CHANNELS	0.624881	0.977	1134	1
REACTOME_TRAFFICKING_AND_PROCESSING_OF_ENDOSOMAL_TLR	0.62496	0.977	1134	1
REACTOME_CELL_EXTRACELLULAR_MATRIX_INTERACTIONS	0.624407	0.977	1134	1
PID_INTEGRIN2_PATHWAY	0.736173	0.978	1137	1
REACTOME_KERATAN_SULFATE_KERATIN_METABOLISM	0.734612	0.978	1137	1
REACTOME_AMINO_ACID_TRANSPORT_ACROSS_THE_PLASMA_MEMBRANE	0.73396	0.978	1137	1
BIOCARTA_FAS_PATHWAY	0.735185	0.978	1137	1
KEGG_DORSO_VENTRAL_AXIS_FORMATION	0.623538	0.978	1137	1
PID_TCRCALCIUMPATHWAY	0.734118	0.978	1137	1
REACTOME_FORMATION_OF_THE_TERNARY_COMPLEX_AND_SUBSEQUENTLY_THE_43S_COMPLEX	0.738345	0.978	1137	1
REACTOME_IL_RECEPTOR_SHC_SIGNALING	0.735817	0.978	1137	1
BIOCARTA_TCAPOPTOSIS_PATHWAY	0.452197	0.979	1145	1
REACTOME_INWARDLY_RECTIFYING_K_CHANNELS	0.733565	0.979	1145	1
REACTOME_REGULATION_OF_COMPLEMENT_CASCADE	0.622985	0.979	1145	1
REACTOME_SPRY_REGULATION_OF_FGF_SIGNALING	0.621405	0.98	1148	1
REACTOME_SLBP_DEPENDENT_PROCESSING_OF_REPLICATION_DEPENDENT_HISTONE_PRE_MRNAS	0.620259	0.98	1148	1
REACTOME_GLYCOSAMINOGLYCAN_METABOLISM	0.842268	0.98	1148	1
BIOCARTA_RB_PATHWAY	0.622274	0.98	1148	1
BIOCARTA_AKAP95_PATHWAY	0.621839	0.98	1148	1
REACTOME_FGFR2C_LIGAND_BINDING_AND_ACTIVATION	0.621879	0.98	1148	1
BIOCARTA_ARENRF2_PATHWAY	0.619746	0.981	1154	1
REACTOME_ANTIGEN_PRESENTATION_FOLDING_ASSEMBLY_AND_PEPTIDE_LOADING_OF_CLASS_I_MHC	0.618402	0.981	1154	1
REACTOME_RNA_POL_I_PROMOTER_OPENING	0.78927	0.981	1154	1
BIOCARTA_MYOSIN_PATHWAY	0.731274	0.982	1157	1
REACTOME_TRANSPORT_OF_MATURE_TRANSCRIPT_TO_CYTOPLASM	0.731392	0.982	1157	1
PID_IL1PATHWAY	0.728943	0.983	1159	1
REACTOME_ELONGATION_ARREST_AND_RECOVERY	0.72993	0.983	1159	1
BIOCARTA_MAL_PATHWAY	0.615479	0.984	1161	1
REACTOME_INHIBITION_OF_REPLICATION_INITIATION_OF_DAMAGED_DNA_BY_RB1_E2F1	0.614728	0.984	1161	1
BIOCARTA_TCR_PATHWAY	0.725782	0.985	1163	1
BIOCARTA_NGF_PATHWAY	0.611963	0.985	1163	1
BIOCARTA_DREAM_PATHWAY	0.612002	0.985	1163	1
REACTOME_SYNTHESIS_OF_PE	0.608605	0.986	1166	1
REACTOME_P75NTR_SIGNALS_VIA_NFKB	0.608842	0.986	1166	1
REACTOME_G_ALPHA_I_SIGNALLING_EVENTS	0.879069	0.986	1166	1
REACTOME_THE_NLRP3_INFLAMMASOME	0.608289	0.986	1166	1
PID_S1P_META_PATHWAY	0.607933	0.986	1166	1
REACTOME_RNA_POL_III_TRANSCRIPTION_INITIATION_FROM_TYPE_2_PROMOTER	0.608407	0.986	1166	1
KEGG_RETINOL_METABOLISM	0.785161	0.987	1172	1
BIOCARTA_LECTIN_PATHWAY	0.60657	0.987	1172	1
PID_P38_MKK3_6PATHWAY	0.72357	0.987	1172	1
REACTOME_LATE_PHASE_OF_HIV_LIFE_CYCLE	0.838101	0.987	1172	1
REACTOME_POST_TRANSLATIONAL_MODIFICATION_SYNTHESIS_OF_GPI_ANCHORED_PROTEINS	0.72353	0.987	1172	1
REACTOME_RNA_POL_I_TRANSCRIPTION_TERMINATION	0.604456	0.988	1177	1
ST_ERK1_ERK2_MAPK_PATHWAY	0.720923	0.988	1177	1
REACTOME_TRANSCRIPTION_COUPLED_NER_TC_NER	0.718473	0.989	1179	1
PID_IL12_STAT4PATHWAY	0.720014	0.989	1179	1
REACTOME_METABOLISM_OF_RNA	0.902141	0.989	1179	1
REACTOME_ADP_SIGNALLING_THROUGH_P2RY12	0.602442	0.989	1179	1
BIOCARTA_CD40_PATHWAY	0.601493	0.989	1179	1
BIOCARTA_TOLL_PATHWAY	0.71875	0.989	1179	1
BIOCARTA_CTLA4_PATHWAY	0.603113	0.989	1179	1
REACTOME_THROMBIN_SIGNALLING_THROUGH_PROTEINASE_ACTIVATED_RECEPTORS_PARS	0.719856	0.989	1179	1
REACTOME_FORMATION_OF_THE_HIV1_EARLY_ELONGATION_COMPLEX	0.716538	0.99	1187	1
KEGG_PRIMARY_IMMUNODEFICIENCY	0.717841	0.99	1187	1
KEGG_FOLATE_BIOSYNTHESIS	0.60098	0.99	1187	1
BIOCARTA_CARDIACEGF_PATHWAY	0.600466	0.99	1187	1
BIOCARTA_EXTRINSIC_PATHWAY	0.598846	0.991	1191	1
BIOCARTA_TH1TH2_PATHWAY	0.597859	0.991	1191	1
BIOCARTA_41BB_PATHWAY	0.600032	0.991	1191	1
ST_STAT3_PATHWAY	0.594777	0.992	1194	1
REACTOME_UNBLOCKING_OF_NMDA_RECEPTOR_GLUTAMATE_BINDING_AND_ACTIVATION	0.595607	0.992	1194	1
REACTOME_RNA_POL_I_TRANSCRIPTION_INITIATION	0.59533	0.992	1194	1
BIOCARTA_RARRXR_PATHWAY	0.592367	0.993	1197	1
REACTOME_RECYCLING_OF_BILE_ACIDS_AND_SALTS	0.589878	0.993	1197	1
BIOCARTA_CBL_PATHWAY	0.585137	0.993	1197	1
REACTOME_DSCAM_INTERACTIONS	0.589049	0.993	1197	1
REACTOME_MRNA_CAPPING	0.713614	0.993	1197	1
REACTOME_N_GLYCAN_TRIMMING_IN_THE_ER_AND_CALNEXIN_CALRETICULIN_CYCLE	0.583992	0.993	1197	1
REACTOME_METABOLISM_OF_PORPHYRINS	0.584979	0.993	1197	1
REACTOME_GLUCURONIDATION	0.590194	0.993	1197	1
BIOCARTA_NKCELLS_PATHWAY	0.578263	0.993	1197	1
REACTOME_CALNEXIN_CALRETICULIN_CYCLE	0.589286	0.993	1197	1
BIOCARTA_CELL2CELL_PATHWAY	0.592249	0.993	1197	1
BIOCARTA_CLASSIC_PATHWAY	0.587073	0.993	1197	1
REACTOME_SIGNALING_BY_ACTIVATED_POINT_MUTANTS_OF_FGFR1	0.580021	0.993	1197	1
BIOCARTA_CTL_PATHWAY	0.579646	0.993	1197	1
REACTOME_INNATE_IMMUNE_SYSTEM	0.89902	0.994	1211	1
REACTOME_PEPTIDE_CHAIN_ELONGATION	0.807325	0.994	1211	1
KEGG_RIBOSOME	0.807364	0.994	1211	1
REACTOME_PHOSPHORYLATION_OF_CD3_AND_TCR_ZETA_CHAINS	0.573443	0.995	1214	1
REACTOME_IMMUNOREGULATORY_INTERACTIONS_BETWEEN_A_LYMPHOID_AND_A_NON_LYMPHOID_CELL	0.775008	0.995	1214	1
BIOCARTA_THELPER_PATHWAY	0.573562	0.995	1214	1
BIOCARTA_LYM_PATHWAY	0.574115	0.995	1214	1
KEGG_COMPLEMENT_AND_COAGULATION_CASCADES	0.772558	0.995	1214	1
KEGG_AMYOTROPHIC_LATERAL_SCLEROSIS_ALS	0.773428	0.995	1214	1
REACTOME_SIGNAL_AMPLIFICATION	0.708755	0.995	1214	1
REACTOME_TCR_SIGNALING	0.771729	0.995	1214	1
REACTOME_PD1_SIGNALING	0.562658	0.995	1214	1
REACTOME_HORMONE_SENSITIVE_LIPASE_HSL_MEDIATED_TRIACYLGLYCEROL_HYDROLYSIS	0.563843	0.995	1214	1
BIOCARTA_DC_PATHWAY	0.575024	0.995	1214	1
PID_EPHRINBREVPATHWAY	0.709979	0.995	1214	1
BIOCARTA_PML_PATHWAY	0.550924	0.996	1226	1
REACTOME_TRAF6_MEDIATED_IRF7_ACTIVATION	0.70433	0.996	1226	1
KEGG_DRUG_METABOLISM_CYTOCHROME_P450	0.767541	0.996	1226	1
BIOCARTA_VIP_PATHWAY	0.70832	0.996	1226	1
REACTOME_NA_CL_DEPENDENT_NEUROTRANSMITTER_TRANSPORTERS	0.557167	0.996	1226	1
REACTOME_FORMATION_OF_RNA_POL_II_ELONGATION_COMPLEX_	0.707767	0.996	1226	1
REACTOME_PURINE_SALVAGE	0.553374	0.996	1226	1
REACTOME_METABOLISM_OF_PROTEINS	0.91909	0.997	1233	1
REACTOME_LATENT_INFECTION_OF_HOMO_SAPIENS_WITH_MYCOBACTERIUM_TUBERCULOSIS	0.703421	0.997	1233	1
BIOCARTA_AHSP_PATHWAY	0.547408	0.997	1233	1
REACTOME_CLASS_A1_RHODOPSIN_LIKE_RECEPTORS	0.896887	0.997	1233	1
BIOCARTA_BLYMPHOCYTE_PATHWAY	0.548001	0.997	1233	1
REACTOME_BILE_SALT_AND_ORGANIC_ANION_SLC_TRANSPORTERS	0.527141	0.998	1238	1
REACTOME_METABOLISM_OF_STEROID_HORMONES_AND_VITAMINS_A_AND_D	0.70032	0.998	1238	1
BIOCARTA_IL12_PATHWAY	0.545749	0.998	1238	1
REACTOME_TRAF6_MEDIATED_INDUCTION_OF_TAK1_COMPLEX	0.545907	0.998	1238	1
REACTOME_TRAFFICKING_OF_AMPA_RECEPTORS	0.703263	0.998	1238	1
REACTOME_FORMATION_OF_FIBRIN_CLOT_CLOTTING_CASCADE	0.698285	0.998	1238	1
REACTOME_TRANSLOCATION_OF_ZAP_70_TO_IMMUNOLOGICAL_SYNAPSE	0.51766	0.998	1238	1
REACTOME_METABOLISM_OF_MRNA	0.887208	0.998	1238	1
REACTOME_GAP_JUNCTION_TRAFFICKING	0.698878	0.998	1238	1
REACTOME_DIABETES_PATHWAYS	0.841814	0.998	1238	1
BIOCARTA_RANKL_PATHWAY	0.535872	0.998	1238	1
REACTOME_MTORC1_MEDIATED_SIGNALLING	0.536702	0.998	1238	1
BIOCARTA_CYTOKINE_PATHWAY	0.530065	0.998	1238	1
KEGG_INTESTINAL_IMMUNE_NETWORK_FOR_IGA_PRODUCTION	0.695599	0.999	1251	1
KEGG_METABOLISM_OF_XENOBIOTICS_BY_CYTOCHROME_P450	0.760825	0.999	1251	1
BIOCARTA_NO2IL12_PATHWAY	0.512366	0.999	1251	1
REACTOME_AMYLOIDS	0.798277	0.999	1251	1
REACTOME_SYNTHESIS_OF_PA	0.696429	0.999	1251	1
PID_CD8TCRDOWNSTREAMPATHWAY	0.750395	0.999	1251	1
KEGG_CYTOSOLIC_DNA_SENSING_PATHWAY	0.757901	0.999	1251	1
REACTOME_EXTRACELLULAR_MATRIX_ORGANIZATION	0.798989	0.999	1251	1
REACTOME_SYNTHESIS_SECRETION_AND_INACTIVATION_OF_GIP	0.510548	1	1259	1
REACTOME_VOLTAGE_GATED_POTASSIUM_CHANNELS	0.685169	1	1259	1
REACTOME_3_UTR_MEDIATED_TRANSLATIONAL_REGULATION	0.812381	1	1259	1
REACTOME_GLYCOPROTEIN_HORMONES	0.503279	1	1259	1
REACTOME_PEPTIDE_LIGAND_BINDING_RECEPTORS	0.842762	1	1259	1
REACTOME_MRNA_DECAY_BY_3_TO_5_EXORIBONUCLEASE	0.46393	1	1259	1
REACTOME_ACTIVATION_OF_THE_MRNA_UPON_BINDING_OF_THE_CAP_BINDING_COMPLEX_AND_EIFS_AND_SUBSEQUENT_BINDING_TO_43S	0.71555	1	1259	1
KEGG_TYPE_I_DIABETES_MELLITUS	0.6651	1	1259	1
REACTOME_STEROID_HORMONES	0.689791	1	1259	1
REACTOME_AMINE_COMPOUND_SLC_TRANSPORTERS	0.659015	1	1259	1
REACTOME_PLATELET_ADHESION_TO_EXPOSED_COLLAGEN	0.485422	1	1259	1
KEGG_GRAFT_VERSUS_HOST_DISEASE	0.639262	1	1259	1
KEGG_NATURAL_KILLER_CELL_MEDIATED_CYTOTOXICITY	0.835612	1	1259	1
KEGG_ANTIGEN_PROCESSING_AND_PRESENTATION	0.795512	1	1259	1
REACTOME_SRP_DEPENDENT_COTRANSLATIONAL_PROTEIN_TARGETING_TO_MEMBRANE	0.777813	1	1259	1
REACTOME_GPCR_DOWNSTREAM_SIGNALING	0.91585	1	1259	1
REACTOME_ACETYLCHOLINE_BINDING_AND_DOWNSTREAM_EVENTS	0.48795	1	1259	1
REACTOME_INFLUENZA_VIRAL_RNA_TRANSCRIPTION_AND_REPLICATION	0.807285	1	1259	1
REACTOME_INTERFERON_SIGNALING	0.86856	1	1259	1
REACTOME_DEGRADATION_OF_THE_EXTRACELLULAR_MATRIX	0.692754	1	1259	1
REACTOME_INFLUENZA_LIFE_CYCLE	0.831384	1	1259	1
REACTOME_PEPTIDE_HORMONE_BIOSYNTHESIS	0.483249	1	1259	1
REACTOME_BETA_DEFENSINS	0.465115	1	1259	1
REACTOME_SYNTHESIS_SECRETION_AND_DEACYLATION_OF_GHRELIN	0.492494	1	1259	1
KEGG_ALLOGRAFT_REJECTION	0.644003	1	1259	1
REACTOME_CYTOKINE_SIGNALING_IN_IMMUNE_SYSTEM	0.888571	1	1259	1
REACTOME_THE_ROLE_OF_NEF_IN_HIV1_REPLICATION_AND_DISEASE_PATHOGENESIS	0.662532	1	1259	1
REACTOME_OLFACTORY_SIGNALING_PATHWAY	0.698009	1	1259	1
KEGG_NEUROACTIVE_LIGAND_RECEPTOR_INTERACTION	0.872511	1	1259	1
BIOCARTA_NKT_PATHWAY	0.650838	1	1259	1
REACTOME_PRESYNAPTIC_NICOTINIC_ACETYLCHOLINE_RECEPTORS	0.442636	1	1259	1
REACTOME_HORMONE_LIGAND_BINDING_RECEPTORS	0.402536	1	1259	1
REACTOME_HIGHLY_CALCIUM_PERMEABLE_POSTSYNAPTIC_NICOTINIC_ACETYLCHOLINE_RECEPTORS	0.484197	1	1259	1
KEGG_SYSTEMIC_LUPUS_ERYTHEMATOSUS	0.805863	1	1259	1
REACTOME_SIGNALING_BY_GPCR	0.928137	1	1259	1
REACTOME_GPCR_LIGAND_BINDING	0.900759	1	1259	1
REACTOME_SEROTONIN_RECEPTORS	0.496997	1	1259	1
PID_TCRJNKPATHWAY	0.496207	1	1259	1
PID_AVB3_OPN_PATHWAY	0.687421	1	1259	1
REACTOME_RNA_POL_II_PRE_TRANSCRIPTION_EVENTS	0.741308	1	1259	1
REACTOME_RNA_POL_I_TRANSCRIPTION	0.780223	1	1259	1
REACTOME_DEFENSINS	0.492296	1	1259	1
KEGG_TASTE_TRANSDUCTION	0.741783	1	1259	1
REACTOME_TRANSPORT_OF_ORGANIC_ANIONS	0.451327	1	1259	1
REACTOME_FORMATION_OF_TRANSCRIPTION_COUPLED_NER_TC_NER_REPAIR_COMPLEX	0.695085	1	1259	1
REACTOME_COMPLEMENT_CASCADE	0.641	1	1259	1
REACTOME_TRANSLATION	0.79725	1	1259	1
REACTOME_DOWNSTREAM_TCR_SIGNALING	0.6875	1	1259	1
BIOCARTA_IL17_PATHWAY	0.493402	1	1259	1
KEGG_OLFACTORY_TRANSDUCTION	0.792747	1	1259	1
REACTOME_GABA_A_RECEPTOR_ACTIVATION	0.478666	1	1259	1
BIOCARTA_TCRA_PATHWAY	0.471792	1	1259	1
REACTOME_PASSIVE_TRANSPORT_BY_AQUAPORINS	0.497709	1	1259	1
BIOCARTA_AGPCR_PATHWAY	0.448918	1	1259	1
BIOCARTA_TCYTOTOXIC_PATHWAY	0.509442	1	1259	1
REACTOME_G_PROTEIN_ACTIVATION	0.663756	1	1259	1
BIOCARTA_INFLAM_PATHWAY	0.6651	1	1259	1
PID_IL12_2PATHWAY	0.741783	1	1259	1
REACTOME_NONSENSE_MEDIATED_DECAY_ENHANCED_BY_THE_EXON_JUNCTION_COMPLEX	0.797724	1	1259	1
KEGG_PENTOSE_AND_GLUCURONATE_INTERCONVERSIONS	0.665534	1	1259	1
KEGG_ASTHMA	0.635983	1	1259	1
KEGG_AUTOIMMUNE_THYROID_DISEASE	0.626185	1	1259	1

## Sheet: GSOA_HER2_CNV
# dataFilePaths=/data/GSOA_Manuscript/Data/PANCAN12.Genome_Wide_SNP_6.cna_nocnv.tumor_whitelist classFilePath=/data/GSOA_Manuscript/Data/TCGA_Breast_Her2Status.txt gmtFilePaths=/data/GSOA_Manuscript/Data/c2.cp.v4.0.symbols.gmt numCores=32 numRandomIterations=1000 rowsToExclude= numFolds=5 classificationAlgorithm=svmrbf permuteSeed= date=Thu Jan 1 20:13:08 MST 2015 version=1.0
Gene Set	AUC	p-value	Rank	FDR
REACTOME_METABOLISM_OF_AMINO_ACIDS_AND_DERIVATIVES	0.944058	0.002	1	0.66
BIOCARTA_NEUROTRANSMITTERS_PATHWAY	0.857103	0.003	2	0.66
REACTOME_PI3K_EVENTS_IN_ERBB2_SIGNALING	0.927544	0.003	2	0.66
PID_ERBB_NETWORK_PATHWAY	0.906131	0.005	4	0.66
PID_MYC_REPRESSPATHWAY	0.937105	0.005	4	0.66
BIOCARTA_CDK5_PATHWAY	0.783265	0.005	4	0.66
REACTOME_AMINE_DERIVED_HORMONES	0.894477	0.006	7	0.66
REACTOME_SEMA4D_INDUCED_CELL_MIGRATION_AND_GROWTH_CONE_COLLAPSE	0.896571	0.006	7	0.66
REACTOME_GRB2_EVENTS_IN_ERBB2_SIGNALING	0.895386	0.006	7	0.66
PID_IL2_1PATHWAY	0.930428	0.006	7	0.66
ST_INTEGRIN_SIGNALING_PATHWAY	0.930033	0.007	11	0.66
REACTOME_DOWNREGULATION_OF_ERBB2_ERBB3_SIGNALING	0.891593	0.007	11	0.66
BIOCARTA_CK1_PATHWAY	0.882901	0.008	13	0.66
PID_ANGIOPOIETINRECEPTOR_PATHWAY	0.9183	0.008	13	0.66
PID_ERBB2ERBB3PATHWAY	0.918418	0.008	13	0.66
KEGG_ERBB_SIGNALING_PATHWAY	0.927189	0.009	16	0.66
REACTOME_DOWNSTREAM_SIGNAL_TRANSDUCTION	0.927268	0.009	16	0.66
KEGG_BLADDER_CANCER	0.913835	0.01	18	0.66
REACTOME_SIGNALING_BY_ERBB2	0.926636	0.01	18	0.66
PID_EPHBFWDPATHWAY	0.912453	0.01	18	0.66
KEGG_TYROSINE_METABOLISM	0.909292	0.012	21	0.72
REACTOME_DARPP_32_EVENTS	0.87263	0.012	21	0.72
PID_ERBB4_PATHWAY	0.908186	0.014	23	0.754286
PID_A6B1_A6B4_INTEGRIN_PATHWAY	0.907396	0.014	23	0.754286
REACTOME_MUSCLE_CONTRACTION	0.904117	0.015	25	0.754286
REACTOME_CIRCADIAN_REPRESSION_OF_EXPRESSION_BY_REV_ERBA	0.842881	0.016	26	0.754286
REACTOME_TIE2_SIGNALING	0.849202	0.016	26	0.754286
PID_RET_PATHWAY	0.902892	0.016	26	0.754286
KEGG_ADHERENS_JUNCTION	0.917707	0.018	29	0.792
KEGG_PANCREATIC_CANCER	0.921263	0.018	29	0.792
PID_RXR_VDR_PATHWAY	0.836639	0.019	31	0.809032
KEGG_PROSTATE_CANCER	0.918616	0.021	32	0.812308
REACTOME_SEMAPHORIN_INTERACTIONS	0.910477	0.021	32	0.812308
REACTOME_SIGNALING_BY_SCF_KIT	0.912769	0.021	32	0.812308
REACTOME_SEMA4D_IN_SEMAPHORIN_SIGNALING	0.890487	0.022	35	0.812308
KEGG_NON_SMALL_CELL_LUNG_CANCER	0.90627	0.024	36	0.812308
KEGG_ENDOMETRIAL_CANCER	0.888985	0.024	36	0.812308
REACTOME_RORA_ACTIVATES_CIRCADIAN_EXPRESSION	0.82289	0.024	36	0.812308
PID_FAK_PATHWAY	0.909569	0.024	36	0.812308
BIOCARTA_RANMS_PATHWAY	0.747906	0.025	40	0.825
BIOCARTA_IL2RB_PATHWAY	0.881914	0.029	41	0.905143
REACTOME_ASSEMBLY_OF_THE_PRE_REPLICATIVE_COMPLEX	0.872432	0.033	42	0.905143
REACTOME_NUCLEAR_RECEPTOR_TRANSCRIPTION_PATHWAY	0.871365	0.035	43	0.905143
REACTOME_VIF_MEDIATED_DEGRADATION_OF_APOBEC3G	0.870141	0.035	43	0.905143
KEGG_PATHWAYS_IN_CANCER	0.920354	0.035	43	0.905143
REACTOME_OPIOID_SIGNALLING	0.895307	0.036	46	0.905143
REACTOME_REGULATION_OF_APOPTOSIS	0.866546	0.036	46	0.905143
REACTOME_AUTODEGRADATION_OF_CDH1_BY_CDH1_APC_C	0.86615	0.036	46	0.905143
REACTOME_STRIATED_MUSCLE_CONTRACTION	0.86536	0.038	49	0.905143
REACTOME_P53_INDEPENDENT_G1_S_DNA_DAMAGE_CHECKPOINT	0.863661	0.038	49	0.905143
REACTOME_ACTIVATION_OF_NF_KAPPAB_IN_B_CELLS	0.884561	0.038	49	0.905143
REACTOME_APC_C_CDH1_MEDIATED_DEGRADATION_OF_CDC20_AND_OTHER_APC_C_CDH1_TARGETED_PROTEINS_IN_LATE_MITOSIS_EARLY_G1	0.884126	0.038	49	0.905143
REACTOME_SCF_BETA_TRCP_MEDIATED_DEGRADATION_OF_EMI1	0.863938	0.038	49	0.905143
REACTOME_APC_C_CDC20_MEDIATED_DEGRADATION_OF_MITOTIC_PROTEINS	0.883494	0.039	54	0.905143
REACTOME_DESTABILIZATION_OF_MRNA_BY_AUF1_HNRNP_D0	0.859395	0.04	55	0.905143
REACTOME_REGULATION_OF_MITOTIC_CELL_CYCLE	0.881914	0.04	55	0.905143
KEGG_PROTEASOME	0.857735	0.04	55	0.905143
REACTOME_REGULATION_OF_MRNA_STABILITY_BY_PROTEINS_THAT_BIND_AU_RICH_ELEMENTS	0.879148	0.043	58	0.905143
BIOCARTA_IL10_PATHWAY	0.802386	0.043	58	0.905143
REACTOME_CDK_MEDIATED_PHOSPHORYLATION_AND_REMOVAL_OF_CDC6	0.854022	0.044	60	0.905143
REACTOME_CROSS_PRESENTATION_OF_SOLUBLE_EXOGENOUS_ANTIGENS_ENDOSOMES	0.853943	0.044	60	0.905143
REACTOME_CDT1_ASSOCIATION_WITH_THE_CDC6_ORC_ORIGIN_COMPLEX	0.852402	0.045	62	0.905143
REACTOME_REGULATION_OF_ORNITHINE_DECARBOXYLASE_ODC	0.852363	0.045	62	0.905143
REACTOME_SIGNALING_BY_PDGF	0.913322	0.046	64	0.905143
REACTOME_ORC1_REMOVAL_FROM_CHROMATIN	0.876699	0.046	64	0.905143
REACTOME_P53_DEPENDENT_G1_DNA_DAMAGE_RESPONSE	0.847385	0.047	66	0.905143
REACTOME_AUTODEGRADATION_OF_THE_E3_UBIQUITIN_LIGASE_COP1	0.849795	0.047	66	0.905143
BIOCARTA_KERATINOCYTE_PATHWAY	0.847582	0.047	66	0.905143
BIOCARTA_NTHI_PATHWAY	0.800727	0.048	69	0.905143
PID_CIRCADIANPATHWAY	0.80045	0.048	69	0.905143
REACTOME_SIGNALING_BY_WNT	0.87338	0.049	71	0.910986
REACTOME_ER_PHAGOSOME_PATHWAY	0.84695	0.051	72	0.927568
REACTOME_SYNTHESIS_SECRETION_AND_INACTIVATION_OF_GIP	0.79887	0.052	73	0.927568
BIOCARTA_GRANULOCYTES_PATHWAY	0.798791	0.052	73	0.927568
KEGG_CALCIUM_SIGNALING_PATHWAY	0.91664	0.055	75	0.945185
PID_SMAD2_3PATHWAY	0.797171	0.055	75	0.945185
PID_ERA_GENOMIC_PATHWAY	0.869983	0.056	77	0.945185
REACTOME_PEPTIDE_CHAIN_ELONGATION	0.868955	0.056	77	0.945185
REACTOME_DEVELOPMENTAL_BIOLOGY	0.91348	0.057	79	0.945185
REACTOME_CIRCADIAN_CLOCK	0.84134	0.058	80	0.945185
REACTOME_ADHERENS_JUNCTIONS_INTERACTIONS	0.796263	0.058	80	0.945185
BIOCARTA_IL17_PATHWAY	0.795868	0.06	82	0.954217
REACTOME_AXON_GUIDANCE	0.914823	0.06	82	0.954217
REACTOME_SYNTHESIS_OF_DNA	0.863622	0.063	84	0.978353
PID_ALK1PATHWAY	0.795117	0.063	84	0.978353
REACTOME_TRANSCRIPTIONAL_REGULATION_OF_WHITE_ADIPOCYTE_DIFFERENTIATION	0.861489	0.065	86	0.997674
REACTOME_ANTIGEN_PROCESSING_CROSS_PRESENTATION	0.857538	0.069	87	1
BIOCARTA_STEM_PATHWAY	0.790455	0.07	88	1
REACTOME_APOPTOSIS	0.896689	0.071	89	1
BIOCARTA_ATM_PATHWAY	0.789863	0.072	90	1
REACTOME_M_G1_TRANSITION	0.855879	0.073	91	1
REACTOME_YAP1_AND_WWTR1_TAZ_STIMULATED_GENE_EXPRESSION	0.788914	0.074	92	1
REACTOME_INFLUENZA_VIRAL_RNA_TRANSCRIPTION_AND_REPLICATION	0.880373	0.075	93	1
BIOCARTA_ERK_PATHWAY	0.788124	0.075	93	1
PID_E2F_PATHWAY	0.852402	0.075	93	1
REACTOME_NONSENSE_MEDIATED_DECAY_ENHANCED_BY_THE_EXON_JUNCTION_COMPLEX	0.880017	0.075	93	1
REACTOME_SCFSKP2_MEDIATED_DEGRADATION_OF_P27_P21	0.833597	0.076	97	1
PID_AR_PATHWAY	0.85177	0.076	97	1
BIOCARTA_INFLAM_PATHWAY	0.787176	0.076	97	1
REACTOME_REGULATED_PROTEOLYSIS_OF_P75NTR	0.711086	0.077	100	1
REACTOME_CELL_SURFACE_INTERACTIONS_AT_THE_VASCULAR_WALL	0.876659	0.079	101	1
REACTOME_CELL_CYCLE_CHECKPOINTS	0.87417	0.083	102	1
REACTOME_S_PHASE	0.873973	0.084	103	1
REACTOME_DOWNSTREAM_SIGNALING_EVENTS_OF_B_CELL_RECEPTOR_BCR	0.873281	0.085	104	1
REACTOME_3_UTR_MEDIATED_TRANSLATIONAL_REGULATION	0.872314	0.088	105	1
PID_ATF2_PATHWAY	0.846832	0.088	105	1
REACTOME_VITAMIN_B5_PANTOTHENATE_METABOLISM	0.705002	0.089	107	1
KEGG_RIBOSOME	0.869588	0.089	107	1
REACTOME_INCRETIN_SYNTHESIS_SECRETION_AND_INACTIVATION	0.78121	0.092	109	1
REACTOME_HOST_INTERACTIONS_OF_HIV_FACTORS	0.874763	0.094	110	1
REACTOME_INFLUENZA_LIFE_CYCLE	0.873617	0.095	111	1
KEGG_INOSITOL_PHOSPHATE_METABOLISM	0.827631	0.095	111	1
REACTOME_METABOLISM_OF_MRNA	0.903247	0.095	111	1
REACTOME_COSTIMULATION_BY_THE_CD28_FAMILY	0.824787	0.097	114	1
BIOCARTA_PPARA_PATHWAY	0.82613	0.097	114	1
KEGG_ARRHYTHMOGENIC_RIGHT_VENTRICULAR_CARDIOMYOPATHY_ARVC	0.842209	0.098	116	1
REACTOME_RECRUITMENT_OF_NUMA_TO_MITOTIC_CENTROSOMES	0.702157	0.099	117	1
REACTOME_CLASS_I_MHC_MEDIATED_ANTIGEN_PROCESSING_PRESENTATION	0.906566	0.1	118	1
REACTOME_SRP_DEPENDENT_COTRANSLATIONAL_PROTEIN_TARGETING_TO_MEMBRANE	0.864807	0.101	119	1
REACTOME_ANTIGEN_PROCESSING_UBIQUITINATION_PROTEASOME_DEGRADATION	0.900561	0.103	120	1
BIOCARTA_CHREBP2_PATHWAY	0.822574	0.103	120	1
REACTOME_CYCLIN_E_ASSOCIATED_EVENTS_DURING_G1_S_TRANSITION_	0.839345	0.105	122	1
BIOCARTA_STRESS_PATHWAY	0.775917	0.107	123	1
PID_HNF3APATHWAY	0.821626	0.107	123	1
REACTOME_G1_S_TRANSITION	0.859553	0.109	125	1
REACTOME_ACTIVATION_OF_CHAPERONE_GENES_BY_ATF6_ALPHA	0.698246	0.11	126	1
REACTOME_NCAM_SIGNALING_FOR_NEURITE_OUT_GROWTH	0.83818	0.111	127	1
BIOCARTA_P35ALZHEIMERS_PATHWAY	0.697377	0.111	127	1
KEGG_FOCAL_ADHESION	0.895109	0.115	129	1
REACTOME_MITOTIC_G1_G1_S_PHASES	0.865202	0.115	129	1
REACTOME_PERK_REGULATED_GENE_EXPRESSION	0.773783	0.116	131	1
REACTOME_PPARA_ACTIVATES_GENE_EXPRESSION	0.855997	0.117	132	1
REACTOME_CDC6_ASSOCIATION_WITH_THE_ORC_ORIGIN_COMPLEX	0.619351	0.117	132	1
REACTOME_BIOSYNTHESIS_OF_THE_N_GLYCAN_PRECURSOR_DOLICHOL_LIPID_LINKED_OLIGOSACCHARIDE_LLO_AND_TRANSFER_TO_A_NASCENT_PROTEIN	0.772677	0.12	134	1
PID_P73PATHWAY	0.834762	0.123	135	1
REACTOME_SIGNALING_BY_THE_B_CELL_RECEPTOR_BCR	0.862002	0.124	136	1
PID_NFAT_3PATHWAY	0.834703	0.124	136	1
REACTOME_GROWTH_HORMONE_RECEPTOR_SIGNALING	0.770939	0.126	138	1
REACTOME_MRNA_SPLICING_MINOR_PATHWAY	0.816826	0.126	138	1
BIOCARTA_HIVNEF_PATHWAY	0.816925	0.126	138	1
REACTOME_METABOLISM_OF_RNA	0.900403	0.131	141	1
PID_HNF3BPATHWAY	0.814475	0.134	142	1
REACTOME_MITOCHONDRIAL_PROTEIN_IMPORT	0.813883	0.135	143	1
REACTOME_ERK_MAPK_TARGETS	0.767383	0.135	143	1
REACTOME_G0_AND_EARLY_G1	0.766988	0.137	145	1
REACTOME_TRAFFICKING_OF_GLUR2_CONTAINING_AMPA_RECEPTORS	0.766869	0.137	145	1
PID_TAP63PATHWAY	0.832174	0.138	147	1
KEGG_JAK_STAT_SIGNALING_PATHWAY	0.8718	0.139	148	1
REACTOME_METABOLISM_OF_NUCLEOTIDES	0.831305	0.142	149	1
REACTOME_HIV_INFECTION	0.883968	0.142	149	1
REACTOME_TRANSLATION	0.869548	0.143	151	1
BIOCARTA_EGFR_SMRTE_PATHWAY	0.764223	0.144	152	1
KEGG_OXIDATIVE_PHOSPHORYLATION	0.848412	0.145	153	1
REACTOME_MITOTIC_M_M_G1_PHASES	0.867928	0.145	153	1
PID_PS1PATHWAY	0.810959	0.146	155	1
PID_ATM_PATHWAY	0.810821	0.147	156	1
KEGG_GLYCINE_SERINE_AND_THREONINE_METABOLISM	0.809814	0.149	157	1
PID_HIVNEFPATHWAY	0.809102	0.15	158	1
REACTOME_NEF_MEDIATED_DOWNREGULATION_OF_MHC_CLASS_I_COMPLEX_CELL_SURFACE_EXPRESSION	0.684853	0.152	159	1
REACTOME_CD28_DEPENDENT_PI3K_AKT_SIGNALING	0.761931	0.153	160	1
REACTOME_ACTIVATION_OF_GENES_BY_ATF4	0.761892	0.153	160	1
BIOCARTA_RNA_PATHWAY	0.68351	0.154	162	1
REACTOME_E2F_MEDIATED_REGULATION_OF_DNA_REPLICATION	0.760627	0.159	163	1
REACTOME_DIABETES_PATHWAYS	0.851967	0.16	164	1
BIOCARTA_PITX2_PATHWAY	0.758454	0.163	165	1
REACTOME_GLUCOSE_TRANSPORT	0.806376	0.165	166	1
BIOCARTA_LEPTIN_PATHWAY	0.680863	0.166	167	1
BIOCARTA_PGC1A_PATHWAY	0.757664	0.166	167	1
BIOCARTA_MITOCHONDRIA_PATHWAY	0.757546	0.167	169	1
BIOCARTA_BARRESTIN_PATHWAY	0.680547	0.168	170	1
KEGG_CIRCADIAN_RHYTHM_MAMMAL	0.757072	0.169	171	1
REACTOME_PROCESSING_OF_CAPPED_INTRON_CONTAINING_PRE_MRNA	0.850348	0.172	172	1
REACTOME_NUCLEAR_EVENTS_KINASE_AND_TRANSCRIPTION_FACTOR_ACTIVATION	0.756558	0.175	173	1
REACTOME_METABOLISM_OF_VITAMINS_AND_COFACTORS	0.803512	0.182	174	1
BIOCARTA_CARM_ER_PATHWAY	0.803216	0.183	175	1
REACTOME_INTRINSIC_PATHWAY_FOR_APOPTOSIS	0.802939	0.184	176	1
KEGG_ALANINE_ASPARTATE_AND_GLUTAMATE_METABOLISM	0.802742	0.185	177	1
REACTOME_APOPTOTIC_EXECUTION_PHASE	0.802031	0.188	178	1
REACTOME_GABA_RECEPTOR_ACTIVATION	0.801636	0.192	179	1
PID_S1P_S1P1_PATHWAY	0.753279	0.192	179	1
REACTOME_NFKB_IS_ACTIVATED_AND_SIGNALS_SURVIVAL	0.673594	0.192	179	1
REACTOME_DOUBLE_STRAND_BREAK_REPAIR	0.752963	0.194	182	1
PID_ARF_3PATHWAY	0.752726	0.194	182	1
PID_RB_1PATHWAY	0.821508	0.197	184	1
BIOCARTA_RACCYCD_PATHWAY	0.75158	0.201	185	1
BIOCARTA_NFKB_PATHWAY	0.751501	0.201	185	1
KEGG_PANTOTHENATE_AND_COA_BIOSYNTHESIS	0.751778	0.201	185	1
REACTOME_BMAL1_CLOCK_NPAS2_ACTIVATES_CIRCADIAN_EXPRESSION	0.800055	0.202	188	1
BIOCARTA_ERYTH_PATHWAY	0.750711	0.203	189	1
PID_HEDGEHOG_GLIPATHWAY	0.799522	0.205	190	1
REACTOME_PROCESSING_OF_CAPPED_INTRONLESS_PRE_MRNA	0.750632	0.205	190	1
REACTOME_RNA_POL_III_TRANSCRIPTION_INITIATION_FROM_TYPE_3_PROMOTER	0.750079	0.207	192	1
REACTOME_ASSOCIATION_OF_LICENSING_FACTORS_WITH_THE_PRE_REPLICATIVE_COMPLEX	0.669801	0.208	193	1
REACTOME_FATTY_ACID_TRIACYLGLYCEROL_AND_KETONE_BODY_METABOLISM	0.867573	0.209	194	1
REACTOME_MICRORNA_MIRNA_BIOGENESIS	0.749802	0.209	194	1
REACTOME_REGULATORY_RNA_PATHWAYS	0.749921	0.209	194	1
KEGG_ENDOCYTOSIS	0.867217	0.21	197	1
PID_P53REGULATIONPATHWAY	0.818782	0.21	197	1
KEGG_ACUTE_MYELOID_LEUKEMIA	0.818861	0.21	197	1
PID_SYNDECAN_2_PATHWAY	0.798475	0.212	200	1
BIOCARTA_VDR_PATHWAY	0.749289	0.212	200	1
PID_ALPHASYNUCLEIN_PATHWAY	0.798277	0.214	202	1
REACTOME_UNFOLDED_PROTEIN_RESPONSE	0.818189	0.215	203	1
REACTOME_IL_6_SIGNALING	0.668181	0.217	204	1
REACTOME_ERKS_ARE_INACTIVATED	0.748183	0.219	205	1
PID_INTEGRIN_CS_PATHWAY	0.747946	0.221	206	1
PID_WNT_SIGNALING_PATHWAY	0.797606	0.222	207	1
REACTOME_DNA_REPLICATION	0.864136	0.231	208	1
PID_DELTANP63PATHWAY	0.795986	0.231	208	1
BIOCARTA_ECM_PATHWAY	0.7468	0.232	210	1
REACTOME_MRNA_PROCESSING	0.851572	0.234	211	1
REACTOME_ENDOSOMAL_SORTING_COMPLEX_REQUIRED_FOR_TRANSPORT_ESCRT	0.745931	0.237	212	1
BIOCARTA_IL2_PATHWAY	0.745694	0.239	213	1
REACTOME_ADENYLATE_CYCLASE_ACTIVATING_PATHWAY	0.661781	0.239	213	1
KEGG_HEMATOPOIETIC_CELL_LINEAGE	0.814989	0.24	215	1
KEGG_ARGININE_AND_PROLINE_METABOLISM	0.794643	0.24	215	1
BIOCARTA_INTEGRIN_PATHWAY	0.79488	0.24	215	1
ST_PAC1_RECEPTOR_PATHWAY	0.661662	0.242	218	1
PID_REG_GR_PATHWAY	0.831147	0.246	219	1
REACTOME_METABOLISM_OF_LIPIDS_AND_LIPOPROTEINS	0.8942	0.246	219	1
REACTOME_TRANSPORT_OF_RIBONUCLEOPROTEINS_INTO_THE_HOST_NUCLEUS	0.793892	0.248	221	1
BIOCARTA_P53_PATHWAY	0.743916	0.249	222	1
ST_STAT3_PATHWAY	0.658976	0.25	223	1
BIOCARTA_BARR_MAPK_PATHWAY	0.657988	0.252	224	1
REACTOME_KERATAN_SULFATE_DEGRADATION	0.657593	0.254	225	1
PID_BARD1PATHWAY	0.792984	0.255	226	1
BIOCARTA_RAS_PATHWAY	0.742612	0.256	227	1
PID_NETRIN_PATHWAY	0.792707	0.256	227	1
PID_SMAD2_3NUCLEARPATHWAY	0.811552	0.257	229	1
BIOCARTA_PYK2_PATHWAY	0.741387	0.26	230	1
REACTOME_ACTIVATION_OF_CHAPERONES_BY_ATF6_ALPHA	0.741743	0.26	230	1
PID_ECADHERIN_STABILIZATION_PATHWAY	0.792154	0.261	232	1
REACTOME_CD28_CO_STIMULATION	0.792154	0.261	232	1
BIOCARTA_HDAC_PATHWAY	0.791877	0.262	234	1
KEGG_PHOSPHATIDYLINOSITOL_SIGNALING_SYSTEM	0.811038	0.263	235	1
PID_PTP1BPATHWAY	0.791719	0.263	235	1
REACTOME_XENOBIOTICS	0.7404	0.264	237	1
REACTOME_SULFUR_AMINO_ACID_METABOLISM	0.740479	0.264	237	1
REACTOME_BASE_FREE_SUGAR_PHOSPHATE_REMOVAL_VIA_THE_SINGLE_NUCLEOTIDE_REPLACEMENT_PATHWAY	0.653959	0.266	239	1
REACTOME_REGULATION_OF_RHEB_GTPASE_ACTIVITY_BY_AMPK	0.654354	0.266	239	1
REACTOME_ANTIVIRAL_MECHANISM_BY_IFN_STIMULATED_GENES	0.810722	0.266	239	1
PID_SYNDECAN_1_PATHWAY	0.791127	0.267	242	1
PID_MTOR_4PATHWAY	0.810683	0.268	243	1
PID_FOXOPATHWAY	0.790376	0.27	244	1
[truncated: 1,076 more rows]
