# Supplementary material for: Inferring pathway dysregulation in cancers from multiple types of omic data
Source: Genome Med. 2015 Jun 26;7(1):61. doi: 10.1186/s13073-015-0189-4 (PMC4499940; doi:10.1186/s13073-015-0189-4)
Supplement: Additional file 5: — Excel document that contains the raw GSOA results from the TCGA endometrial cancer analyses for RNA-Sequencing, somatic mutation, copy-number variation, and the rank-based multi-omic analyses results. It also contains the raw GSOA results for the GSE24537 microarray analysis. [file 13073_2015_189_MOESM5_ESM.xlsx]

## Sheet: GSOA_Endometrial_Multomic_SVM
This document contains the raw GSOA results for the TCGA Endometrial USC vs. UEC analysis for RNA-Sequencing, microarray, somatic mutation, copy-number variation, and the rank-based and multi-omic analyses. Also for the GSE24537 micrroarray analysis.
# dataFilePaths=/data/GSOA_Manuscript/Data/PANCAN12.IlluminaHiSeq_RNASeqV2.geneExp.tumor_whitelist_nodup,/data/GSOA_Manuscript/Data/PANCAN12_mutations_cleaned,/data/GSOA_Manuscript/Data/PANCAN12.Genome_Wide_SNP_6.cna_nocnv.tumor_whitelist classFilePath=/data/GSOA_Manuscript/Data/TCGA_UCEC_Serous_new.txt gmtFilePaths=/data/GSOA_Manuscript/Data/c2.cp.v4.0.symbols.gmt numCores=32 numRandomIterations…
Gene Set	AUC	p-value	Rank	FDR
KEGG_PATHWAYS_IN_CANCER	0.97662	0.001	1	0.528
KEGG_SMALL_CELL_LUNG_CANCER	0.977734	0.001	1	0.528
REACTOME_PI3K_EVENTS_IN_ERBB2_SIGNALING	0.975136	0.002	3	0.528
BIOCARTA_MET_PATHWAY	0.974394	0.002	3	0.528
PID_IL2_PI3KPATHWAY	0.975383	0.002	3	0.528
REACTOME_PI3K_EVENTS_IN_ERBB4_SIGNALING	0.973899	0.003	6	0.66
REACTOME_SEMA3A_PLEXIN_REPULSION_SIGNALING_BY_INHIBITING_INTEGRIN_ADHESION	0.966601	0.004	7	0.66
REACTOME_SIGNAL_REGULATORY_PROTEIN_SIRP_FAMILY_INTERACTIONS	0.966601	0.004	7	0.66
WNT_SIGNALING	0.975012	0.005	9	0.733333
KEGG_APOPTOSIS	0.974023	0.008	10	1
KEGG_SPHINGOLIPID_METABOLISM	0.969446	0.009	11	1
PID_TRAIL_PATHWAY	0.967714	0.013	12	1
KEGG_ENDOMETRIAL_CANCER	0.971796	0.013	12	1
PID_NEPHRIN_NEPH1_PATHWAY	0.967961	0.013	12	1
KEGG_PROSTATE_CANCER	0.972538	0.013	12	1
PID_ERBB4_PATHWAY	0.967714	0.013	12	1
KEGG_B_CELL_RECEPTOR_SIGNALING_PATHWAY	0.972167	0.015	17	1
BIOCARTA_BARR_MAPK_PATHWAY	0.958189	0.019	18	1
REACTOME_PI_METABOLISM	0.970312	0.019	18	1
BIOCARTA_ACH_PATHWAY	0.958189	0.019	18	1
BIOCARTA_EIF_PATHWAY	0.958313	0.019	18	1
PID_P53DOWNSTREAMPATHWAY	0.972044	0.02	22	1
PID_CERAMIDE_PATHWAY	0.969941	0.022	23	1
BIOCARTA_HCMV_PATHWAY	0.957571	0.023	24	1
REACTOME_PROSTANOID_LIGAND_RECEPTORS	0.947551	0.024	25	1
KEGG_AXON_GUIDANCE	0.971487	0.026	26	1
REACTOME_CELL_CELL_COMMUNICATION	0.971425	0.027	27	1
REACTOME_GAB1_SIGNALOSOME	0.965735	0.028	28	1
REACTOME_SIGNALING_BY_ERBB4	0.970188	0.029	29	1
KEGG_MELANOGENESIS	0.970188	0.029	29	1
KEGG_TRYPTOPHAN_METABOLISM	0.965364	0.03	31	1
BIOCARTA_PYK2_PATHWAY	0.964374	0.031	32	1
PID_MTOR_4PATHWAY	0.968827	0.031	32	1
PID_ECADHERIN_STABILIZATION_PATHWAY	0.964869	0.033	34	1
PID_FRA_PATHWAY	0.964869	0.033	34	1
PID_ENDOTHELINPATHWAY	0.968085	0.036	36	1
REACTOME_ERKS_ARE_INACTIVATED	0.955962	0.036	36	1
PID_P73PATHWAY	0.969075	0.037	38	1
REACTOME_GRB2_EVENTS_IN_ERBB2_SIGNALING	0.96091	0.037	38	1
BIOCARTA_CHEMICAL_PATHWAY	0.961034	0.037	38	1
PID_P38ALPHABETADOWNSTREAMPATHWAY	0.964498	0.039	41	1
REACTOME_PI_3K_CASCADE	0.967838	0.04	42	1
KEGG_WNT_SIGNALING_PATHWAY	0.969817	0.04	42	1
REACTOME_IL1_SIGNALING	0.96425	0.04	42	1
REACTOME_NEPHRIN_INTERACTIONS	0.960168	0.04	42	1
KEGG_ACUTE_MYELOID_LEUKEMIA	0.967838	0.04	42	1
REACTOME_REGULATORY_RNA_PATHWAYS	0.960168	0.04	42	1
REACTOME_PHOSPHOLIPID_METABOLISM	0.969941	0.041	48	1
REACTOME_SIGNALING_BY_FGFR_IN_DISEASE	0.969755	0.042	49	1
REACTOME_TOLL_RECEPTOR_CASCADES	0.969817	0.042	49	1
PID_ARF6_PATHWAY	0.963756	0.044	51	1
REACTOME_MAP_KINASE_ACTIVATION_IN_TLR_CASCADE	0.966601	0.044	51	1
PID_FOXM1PATHWAY	0.963632	0.045	53	1
SIG_PIP3_SIGNALING_IN_CARDIAC_MYOCTES	0.967219	0.047	54	1
REACTOME_INTERACTIONS_OF_VPR_WITH_HOST_CELLULAR_PROTEINS	0.962395	0.047	54	1
REACTOME_APOBEC3G_MEDIATED_RESISTANCE_TO_HIV1_INFECTION	0.940747	0.048	56	1
REACTOME_SHC1_EVENTS_IN_ERBB4_SIGNALING	0.958993	0.048	56	1
REACTOME_SPRY_REGULATION_OF_FGF_SIGNALING	0.953859	0.049	58	1
REACTOME_GABA_SYNTHESIS_RELEASE_REUPTAKE_AND_DEGRADATION	0.953983	0.049	58	1
BIOCARTA_GLEEVEC_PATHWAY	0.95856	0.05	60	1
KEGG_BASAL_CELL_CARCINOMA	0.966601	0.054	61	1
REACTOME_EICOSANOID_LIGAND_BINDING_RECEPTORS	0.953365	0.054	61	1
REACTOME_MYD88_MAL_CASCADE_INITIATED_ON_PLASMA_MEMBRANE	0.967961	0.056	63	1
KEGG_LYSINE_DEGRADATION	0.965487	0.057	64	1
REACTOME_SEMAPHORIN_INTERACTIONS	0.966353	0.058	65	1
PID_PI3KCIPATHWAY	0.964869	0.059	66	1
BIOCARTA_BCELLSURVIVAL_PATHWAY	0.952746	0.059	66	1
REACTOME_PIP3_ACTIVATES_AKT_SIGNALING	0.960539	0.061	68	1
ST_ERK1_ERK2_MAPK_PATHWAY	0.960539	0.061	68	1
REACTOME_NEGATIVE_REGULATION_OF_THE_PI3K_AKT_NETWORK	0.939263	0.061	68	1
KEGG_RNA_POLYMERASE	0.957323	0.062	71	1
KEGG_THYROID_CANCER	0.960168	0.064	72	1
KEGG_MELANOMA	0.967467	0.065	73	1
BIOCARTA_INTEGRIN_PATHWAY	0.962024	0.067	74	1
BIOCARTA_RNA_PATHWAY	0.95188	0.069	75	1
KEGG_LONG_TERM_DEPRESSION	0.965426	0.071	76	1
REACTOME_TRAF6_MEDIATED_INDUCTION_OF_NFKB_AND_MAP_KINASES_UPON_TLR7_8_OR_9_ACTIVATION	0.967219	0.071	76	1
BIOCARTA_PTEN_PATHWAY	0.956457	0.072	78	1
KEGG_NATURAL_KILLER_CELL_MEDIATED_CYTOTOXICITY	0.967714	0.073	79	1
ST_G_ALPHA_S_PATHWAY	0.951509	0.073	79	1
REACTOME_SYNTHESIS_OF_PIPS_AT_THE_PLASMA_MEMBRANE	0.959426	0.074	81	1
REACTOME_SIGNAL_AMPLIFICATION	0.959426	0.074	81	1
REACTOME_PHOSPHOLIPASE_C_MEDIATED_CASCADE	0.963879	0.075	83	1
PID_EPOPATHWAY	0.959302	0.076	84	1
REACTOME_ACTIVATED_TLR4_SIGNALLING	0.966972	0.077	85	1
REACTOME_TIE2_SIGNALING	0.951138	0.077	85	1
BIOCARTA_RACCYCD_PATHWAY	0.958931	0.078	87	1
BIOCARTA_CTCF_PATHWAY	0.955839	0.078	87	1
REACTOME_SIGNALING_BY_FGFR_MUTANTS	0.961034	0.078	87	1
REACTOME_METABOLISM_OF_LIPIDS_AND_LIPOPROTEINS	0.969075	0.078	87	1
REACTOME_MITOCHONDRIAL_FATTY_ACID_BETA_OXIDATION	0.950829	0.079	91	1
KEGG_PHOSPHATIDYLINOSITOL_SIGNALING_SYSTEM	0.966848	0.079	91	1
BIOCARTA_ERK5_PATHWAY	0.950891	0.079	91	1
SIG_INSULIN_RECEPTOR_PATHWAY_IN_CARDIAC_MYOCYTES	0.96357	0.08	94	1
KEGG_P53_SIGNALING_PATHWAY	0.964869	0.082	95	1
KEGG_INOSITOL_PHOSPHATE_METABOLISM	0.964745	0.082	95	1
KEGG_BLADDER_CANCER	0.96091	0.083	97	1
PID_EPHRINBREVPATHWAY	0.95856	0.083	97	1
KEGG_GLIOMA	0.964621	0.084	99	1
KEGG_PANCREATIC_CANCER	0.966353	0.084	99	1
BIOCARTA_ATM_PATHWAY	0.955468	0.085	101	1
REACTOME_MICRORNA_MIRNA_BIOGENESIS	0.95522	0.087	102	1
KEGG_TIGHT_JUNCTION	0.967095	0.087	102	1
PID_AR_PATHWAY	0.964498	0.087	102	1
BIOCARTA_FAS_PATHWAY	0.957942	0.088	105	1
REACTOME_P38MAPK_EVENTS	0.950272	0.088	105	1
REACTOME_SIGNALING_BY_FGFR	0.966972	0.089	107	1
KEGG_GLYCOSAMINOGLYCAN_BIOSYNTHESIS_HEPARAN_SULFATE	0.955096	0.089	107	1
REACTOME_INTRINSIC_PATHWAY_FOR_APOPTOSIS	0.957632	0.09	109	1
REACTOME_SIGNALING_BY_SCF_KIT	0.96623	0.09	109	1
PID_AR_NONGENOMIC_PATHWAY	0.957447	0.092	111	1
PID_THROMBIN_PAR1_PATHWAY	0.96289	0.092	111	1
REACTOME_ADP_SIGNALLING_THROUGH_P2RY1	0.954849	0.096	113	1
SIG_PIP3_SIGNALING_IN_B_LYMPHOCYTES	0.959426	0.096	113	1
BIOCARTA_IL2RB_PATHWAY	0.959302	0.097	115	1
REACTOME_TIGHT_JUNCTION_INTERACTIONS	0.957323	0.097	115	1
SA_PROGRAMMED_CELL_DEATH	0.949159	0.098	117	1
REACTOME_MITOTIC_G1_G1_S_PHASES	0.966724	0.098	117	1
BIOCARTA_IL7_PATHWAY	0.949159	0.098	117	1
PID_FGF_PATHWAY	0.964127	0.1	120	1
REACTOME_NA_CL_DEPENDENT_NEUROTRANSMITTER_TRANSPORTERS	0.949035	0.101	121	1
REACTOME_DOWNSTREAM_SIGNALING_OF_ACTIVATED_FGFR	0.965982	0.101	121	1
PID_PS1PATHWAY	0.962271	0.102	123	1
REACTOME_SIGNALING_BY_NOTCH1	0.964003	0.102	123	1
ST_MYOCYTE_AD_PATHWAY	0.954478	0.102	123	1
REACTOME_CELL_CELL_JUNCTION_ORGANIZATION	0.964003	0.102	123	1
PID_S1P_S1P2_PATHWAY	0.954231	0.106	127	1
PID_TXA2PATHWAY	0.963632	0.106	127	1
PID_IL2_1PATHWAY	0.963632	0.106	127	1
PID_CMYB_PATHWAY	0.965735	0.106	127	1
REACTOME_SPHINGOLIPID_DE_NOVO_BIOSYNTHESIS	0.956581	0.108	131	1
ST_PAC1_RECEPTOR_PATHWAY	0.932335	0.108	131	1
REACTOME_AMINE_COMPOUND_SLC_TRANSPORTERS	0.956457	0.111	133	1
REACTOME_APC_CDC20_MEDIATED_DEGRADATION_OF_NEK2A	0.953859	0.112	134	1
REACTOME_NUCLEAR_EVENTS_KINASE_AND_TRANSCRIPTION_FACTOR_ACTIVATION	0.953674	0.113	135	1
REACTOME_AXON_GUIDANCE	0.968456	0.113	135	1
ST_GA13_PATHWAY	0.95856	0.113	135	1
REACTOME_INTERACTION_BETWEEN_L1_AND_ANKYRINS	0.953612	0.114	138	1
KEGG_PEROXISOME	0.96524	0.115	139	1
REACTOME_ADENYLATE_CYCLASE_INHIBITORY_PATHWAY	0.948046	0.115	139	1
REACTOME_DOWNREGULATION_OF_SMAD2_3_SMAD4_TRANSCRIPTIONAL_ACTIVITY	0.953241	0.117	141	1
REACTOME_NEGATIVE_REGULATION_OF_FGFR_SIGNALING	0.955962	0.119	142	1
BIOCARTA_VIP_PATHWAY	0.952932	0.12	143	1
REACTOME_RECYCLING_PATHWAY_OF_L1	0.955839	0.121	144	1
REACTOME_CTLA4_INHIBITORY_SIGNALING	0.95287	0.121	144	1
BIOCARTA_BARRESTIN_SRC_PATHWAY	0.947798	0.121	144	1
BIOCARTA_BIOPEPTIDES_PATHWAY	0.957942	0.122	147	1
REACTOME_SPHINGOLIPID_METABOLISM	0.96289	0.122	147	1
PID_NOTCH_PATHWAY	0.96289	0.122	147	1
KEGG_EPITHELIAL_CELL_SIGNALING_IN_HELICOBACTER_PYLORI_INFECTION	0.962766	0.125	150	1
BIOCARTA_P53HYPOXIA_PATHWAY	0.952375	0.125	150	1
REACTOME_SIGNAL_TRANSDUCTION_BY_L1	0.955468	0.126	152	1
REACTOME_KERATAN_SULFATE_BIOSYNTHESIS	0.955468	0.126	152	1
PID_S1P_S1P3_PATHWAY	0.955096	0.127	154	1
REACTOME_PI3K_AKT_ACTIVATION	0.957571	0.129	155	1
REACTOME_INTEGRATION_OF_ENERGY_METABOLISM	0.965735	0.13	156	1
KEGG_CHRONIC_MYELOID_LEUKEMIA	0.964745	0.13	156	1
REACTOME_CELL_JUNCTION_ORGANIZATION	0.964745	0.13	156	1
PID_BCR_5PATHWAY	0.962395	0.131	159	1
REACTOME_TANDEM_PORE_DOMAIN_POTASSIUM_CHANNELS	0.946561	0.132	160	1
REACTOME_POL_SWITCHING	0.946314	0.134	161	1
REACTOME_TRNA_AMINOACYLATION	0.957323	0.135	162	1
BIOCARTA_PITX2_PATHWAY	0.945819	0.137	163	1
REACTOME_INHIBITION_OF_THE_PROTEOLYTIC_ACTIVITY_OF_APC_C_REQUIRED_FOR_THE_ONSET_OF_ANAPHASE_BY_MITOTIC_SPINDLE_CHECKPOINT_COMPONENTS	0.945943	0.137	163	1
SA_PTEN_PATHWAY	0.951633	0.137	163	1
REACTOME_SOS_MEDIATED_SIGNALLING	0.945695	0.139	166	1
PID_NECTIN_PATHWAY	0.954602	0.142	167	1
KEGG_GLYCOSAMINOGLYCAN_BIOSYNTHESIS_KERATAN_SULFATE	0.945015	0.142	167	1
BIOCARTA_NFAT_PATHWAY	0.9619	0.144	169	1
REACTOME_ERK_MAPK_TARGETS	0.951014	0.145	170	1
PID_IL6_7PATHWAY	0.960292	0.146	171	1
REACTOME_SIGNALING_BY_FGFR1_MUTANTS	0.954107	0.147	172	1
REACTOME_CD28_CO_STIMULATION	0.954231	0.147	172	1
REACTOME_FRS2_MEDIATED_CASCADE	0.954107	0.147	172	1
BIOCARTA_TALL1_PATHWAY	0.944458	0.148	175	1
BIOCARTA_FMLP_PATHWAY	0.956705	0.149	176	1
PID_A6B1_A6B4_INTEGRIN_PATHWAY	0.960168	0.15	177	1
BIOCARTA_TNFR1_PATHWAY	0.953798	0.151	178	1
REACTOME_ION_TRANSPORT_BY_P_TYPE_ATPASES	0.953859	0.151	178	1
PID_NETRIN_PATHWAY	0.953859	0.151	178	1
REACTOME_NUCLEAR_RECEPTOR_TRANSCRIPTION_PATHWAY	0.959797	0.153	181	1
REACTOME_ADENYLATE_CYCLASE_ACTIVATING_PATHWAY	0.943963	0.153	181	1
REACTOME_BASIGIN_INTERACTIONS	0.950643	0.153	181	1
REACTOME_INHIBITION_OF_REPLICATION_INITIATION_OF_DAMAGED_DNA_BY_RB1_E2F1	0.944025	0.153	181	1
REACTOME_PTM_GAMMA_CARBOXYLATION_HYPUSINE_FORMATION_AND_ARYLSULFATASE_ACTIVATION	0.95052	0.16	185	1
REACTOME_E2F_MEDIATED_REGULATION_OF_DNA_REPLICATION	0.953241	0.16	185	1
KEGG_O_GLYCAN_BIOSYNTHESIS	0.953241	0.16	185	1
REACTOME_G1_S_TRANSITION	0.963879	0.161	188	1
BIOCARTA_HER2_PATHWAY	0.950272	0.161	188	1
PID_NFKAPPABATYPICALPATHWAY	0.943469	0.165	190	1
PID_LYSOPHOSPHOLIPID_PATHWAY	0.961158	0.166	191	1
PID_IL8CXCR2_PATHWAY	0.953117	0.167	192	1
REACTOME_EXTRINSIC_PATHWAY_FOR_APOPTOSIS	0.943221	0.168	193	1
PID_NCADHERINPATHWAY	0.952994	0.169	194	1
PID_AURORA_A_PATHWAY	0.952994	0.169	194	1
PID_ALPHASYNUCLEIN_PATHWAY	0.952994	0.169	194	1
PID_PDGFRBPATHWAY	0.964993	0.169	194	1
BIOCARTA_EPHA4_PATHWAY	0.942974	0.17	198	1
REACTOME_SHC_MEDIATED_SIGNALLING	0.942974	0.17	198	1
REACTOME_ACTIVATION_OF_CHAPERONE_GENES_BY_XBP1S	0.959055	0.17	198	1
REACTOME_L1CAM_INTERACTIONS	0.963508	0.171	201	1
ST_WNT_CA2_CYCLIC_GMP_PATHWAY	0.949654	0.172	202	1
REACTOME_MAPK_TARGETS_NUCLEAR_EVENTS_MEDIATED_BY_MAP_KINASES	0.95287	0.174	203	1
PID_ANTHRAXPATHWAY	0.942355	0.174	203	1
REACTOME_ACTIVATED_POINT_MUTANTS_OF_FGFR2	0.942355	0.174	203	1
ST_TUMOR_NECROSIS_FACTOR_PATHWAY	0.952808	0.174	203	1
KEGG_PROGESTERONE_MEDIATED_OOCYTE_MATURATION	0.963384	0.174	203	1
KEGG_DORSO_VENTRAL_AXIS_FORMATION	0.949406	0.175	208	1
PID_FASPATHWAY	0.955468	0.177	209	1
REACTOME_AMINO_ACID_TRANSPORT_ACROSS_THE_PLASMA_MEMBRANE	0.952499	0.18	210	1
REACTOME_SYNTHESIS_OF_BILE_ACIDS_AND_BILE_SALTS_VIA_7ALPHA_HYDROXYCHOLESTEROL	0.941984	0.18	210	1
BIOCARTA_RB_PATHWAY	0.942108	0.18	210	1
REACTOME_CONVERSION_FROM_APC_C_CDC20_TO_APC_C_CDH1_IN_LATE_ANAPHASE	0.942108	0.18	210	1
KEGG_OOCYTE_MEIOSIS	0.964621	0.184	214	1
BIOCARTA_PPARA_PATHWAY	0.960416	0.185	215	1
KEGG_GAP_JUNCTION	0.963137	0.186	216	1
ST_ADRENERGIC	0.955158	0.186	216	1
ST_P38_MAPK_PATHWAY	0.95522	0.186	216	1
REACTOME_INTEGRATION_OF_PROVIRUS	0.922934	0.187	219	1
REACTOME_GLYCOSAMINOGLYCAN_METABOLISM	0.964498	0.189	220	1
KEGG_MTOR_SIGNALING_PATHWAY	0.960168	0.191	221	1
PID_VEGFR1_2_PATHWAY	0.962642	0.192	222	1
REACTOME_REGULATION_OF_SIGNALING_BY_CBL	0.948293	0.194	223	1
PID_CXCR4_PATHWAY	0.96289	0.195	224	1
REACTOME_SIGNALING_BY_ERBB2	0.962828	0.195	224	1
PID_TELOMERASEPATHWAY	0.962395	0.196	226	1
REACTOME_SIGNALLING_TO_RAS	0.951633	0.2	227	1
KEGG_PYRIMIDINE_METABOLISM	0.962642	0.2	227	1
KEGG_ERBB_SIGNALING_PATHWAY	0.962642	0.2	227	1
PID_TCRJNKPATHWAY	0.940252	0.2	227	1
PID_S1P_META_PATHWAY	0.948046	0.203	231	1
BIOCARTA_MAL_PATHWAY	0.947798	0.205	232	1
BIOCARTA_IGF1MTOR_PATHWAY	0.947798	0.205	232	1
REACTOME_CD28_DEPENDENT_PI3K_AKT_SIGNALING	0.947922	0.205	232	1
REACTOME_PLATELET_SENSITIZATION_BY_LDL	0.939696	0.205	232	1
PID_RHOA_PATHWAY	0.957323	0.206	236	1
REACTOME_SYNTHESIS_OF_PC	0.939634	0.207	237	1
SA_G1_AND_S_PHASES	0.939634	0.207	237	1
PID_DELTANP63PATHWAY	0.957199	0.207	237	1
BIOCARTA_G2_PATHWAY	0.947551	0.209	240	1
PID_ER_NONGENOMIC_PATHWAY	0.954354	0.21	241	1
PID_CD40_PATHWAY	0.951262	0.211	242	1
REACTOME_P53_DEPENDENT_G1_DNA_DAMAGE_RESPONSE	0.95955	0.218	243	1
REACTOME_ENERGY_DEPENDENT_REGULATION_OF_MTOR_BY_LKB1_AMPK	0.938892	0.218	243	1
REACTOME_REGULATION_OF_INSULIN_SECRETION	0.962147	0.218	243	1
REACTOME_REGULATION_OF_AMPK_ACTIVITY_VIA_LKB1	0.938892	0.218	243	1
REACTOME_INHIBITION_OF_INSULIN_SECRETION_BY_ADRENALINE_NORADRENALINE	0.946932	0.219	247	1
REACTOME_DSCAM_INTERACTIONS	0.938644	0.219	247	1
PID_HNF3APATHWAY	0.953983	0.219	247	1
REACTOME_LYSOSOME_VESICLE_BIOGENESIS	0.946809	0.221	250	1
PID_IL8CXCR1_PATHWAY	0.951014	0.221	250	1
REACTOME_NUCLEAR_SIGNALING_BY_ERBB4	0.953859	0.221	250	1
PID_E2F_PATHWAY	0.961776	0.222	253	1
PID_PRLSIGNALINGEVENTSPATHWAY	0.946685	0.222	253	1
BIOCARTA_P53_PATHWAY	0.938397	0.223	255	1
BIOCARTA_AGR_PATHWAY	0.953736	0.224	256	1
REACTOME_HDL_MEDIATED_LIPID_TRANSPORT	0.938273	0.225	257	1
PID_SMAD2_3PATHWAY	0.938149	0.225	257	1
PID_ERA_GENOMIC_PATHWAY	0.959364	0.226	259	1
ST_GA12_PATHWAY	0.946437	0.227	260	1
KEGG_ADIPOCYTOKINE_SIGNALING_PATHWAY	0.959302	0.228	261	1
REACTOME_MYOGENESIS	0.946314	0.228	261	1
REACTOME_ADP_SIGNALLING_THROUGH_P2RY12	0.946066	0.231	263	1
BIOCARTA_AT1R_PATHWAY	0.95052	0.231	263	1
REACTOME_RNA_POL_III_TRANSCRIPTION_TERMINATION	0.937778	0.232	265	1
KEGG_FC_EPSILON_RI_SIGNALING_PATHWAY	0.961405	0.233	266	1
PID_ERBB2ERBB3PATHWAY	0.956272	0.234	267	1
REACTOME_ACTIVATED_AMPK_STIMULATES_FATTY_ACID_OXIDATION_IN_MUSCLE	0.945819	0.235	268	1
BIOCARTA_FREE_PATHWAY	0.917986	0.235	268	1
KEGG_LEUKOCYTE_TRANSENDOTHELIAL_MIGRATION	0.963384	0.236	270	1
REACTOME_INFLAMMASOMES	0.937531	0.237	271	1
KEGG_ABC_TRANSPORTERS	0.95621	0.239	272	1
ST_INTERFERON_GAMMA_PATHWAY	0.937407	0.239	272	1
REACTOME_REGULATION_OF_IFNG_SIGNALING	0.937284	0.242	274	1
BIOCARTA_PML_PATHWAY	0.93716	0.243	275	1
REACTOME_N_GLYCAN_ANTENNAE_ELONGATION	0.93716	0.243	275	1
REACTOME_KERATAN_SULFATE_KERATIN_METABOLISM	0.949901	0.244	277	1
KEGG_ADHERENS_JUNCTION	0.961158	0.244	277	1
REACTOME_TRANSPORT_OF_RIBONUCLEOPROTEINS_INTO_THE_HOST_NUCLEUS	0.949901	0.244	277	1
PID_LPA4_PATHWAY	0.937036	0.244	277	1
REACTOME_SIGNALING_BY_EGFR_IN_CANCER	0.963137	0.246	281	1
REACTOME_ROLE_OF_DCC_IN_REGULATING_APOPTOSIS	0.936665	0.246	281	1
KEGG_GNRH_SIGNALING_PATHWAY	0.961529	0.247	283	1
BIOCARTA_TEL_PATHWAY	0.945077	0.248	284	1
KEGG_CARDIAC_MUSCLE_CONTRACTION	0.96091	0.251	285	1
KEGG_RENIN_ANGIOTENSIN_SYSTEM	0.936294	0.252	286	1
REACTOME_SIGNALING_BY_FGFR3_MUTANTS	0.936294	0.252	286	1
BIOCARTA_MAPK_PATHWAY	0.961405	0.252	286	1
REACTOME_REGULATION_OF_KIT_SIGNALING	0.93617	0.252	286	1
ST_GRANULE_CELL_SURVIVAL_PATHWAY	0.94953	0.254	290	1
KEGG_TYPE_II_DIABETES_MELLITUS	0.955715	0.254	290	1
REACTOME_RNA_POL_III_CHAIN_ELONGATION	0.935799	0.255	292	1
ST_JAK_STAT_PATHWAY	0.916378	0.255	292	1
REACTOME_TRANSCRIPTIONAL_ACTIVITY_OF_SMAD2_SMAD3_SMAD4_HETEROTRIMER	0.952375	0.256	294	1
BIOCARTA_FCER1_PATHWAY	0.952375	0.256	294	1
ST_JNK_MAPK_PATHWAY	0.952375	0.256	294	1
REACTOME_BILE_SALT_AND_ORGANIC_ANION_SLC_TRANSPORTERS	0.935552	0.259	297	1
KEGG_NON_SMALL_CELL_LUNG_CANCER	0.958313	0.26	298	1
KEGG_NEUROTROPHIN_SIGNALING_PATHWAY	0.962766	0.26	298	1
REACTOME_DNA_STRAND_ELONGATION	0.949406	0.26	298	1
KEGG_AMINOACYL_TRNA_BIOSYNTHESIS	0.952251	0.261	301	1
PID_RET_PATHWAY	0.952251	0.261	301	1
REACTOME_NUCLEOTIDE_BINDING_DOMAIN_LEUCINE_RICH_REPEAT_CONTAINING_RECEPTOR_NLR_SIGNALING_PATHWAYS	0.955468	0.261	301	1
REACTOME_SMAD2_SMAD3_SMAD4_HETEROTRIMER_REGULATES_TRANSCRIPTION	0.944458	0.263	304	1
REACTOME_PKB_MEDIATED_EVENTS	0.949283	0.264	305	1
KEGG_GLYCOSPHINGOLIPID_BIOSYNTHESIS_LACTO_AND_NEOLACTO_SERIES	0.944334	0.264	305	1
REACTOME_TRIF_MEDIATED_TLR3_SIGNALING	0.960416	0.266	307	1
REACTOME_APC_C_CDC20_MEDIATED_DEGRADATION_OF_CYCLIN_B	0.944087	0.267	308	1
PID_BARD1PATHWAY	0.949035	0.268	309	1
PID_ECADHERIN_KERATINOCYTE_PATHWAY	0.943963	0.268	309	1
PID_AVB3_OPN_PATHWAY	0.949035	0.268	309	1
REACTOME_NCAM_SIGNALING_FOR_NEURITE_OUT_GROWTH	0.957942	0.269	312	1
PID_FAK_PATHWAY	0.957818	0.272	313	1
BIOCARTA_CELLCYCLE_PATHWAY	0.94384	0.273	314	1
REACTOME_METABOLISM_OF_STEROID_HORMONES_AND_VITAMINS_A_AND_D	0.951509	0.273	314	1
ST_PHOSPHOINOSITIDE_3_KINASE_PATHWAY	0.951509	0.273	314	1
KEGG_PRIMARY_BILE_ACID_BIOSYNTHESIS	0.934438	0.275	317	1
PID_AR_TF_PATHWAY	0.954973	0.275	317	1
REACTOME_S_PHASE	0.960539	0.275	317	1
BIOCARTA_PLCE_PATHWAY	0.934438	0.275	317	1
PID_INTEGRIN_A4B1_PATHWAY	0.94854	0.276	321	1
REACTOME_GLYCOLYSIS	0.94854	0.276	321	1
PID_SMAD2_3NUCLEARPATHWAY	0.959921	0.277	323	1
BIOCARTA_LAIR_PATHWAY	0.934315	0.278	324	1
REACTOME_ANDROGEN_BIOSYNTHESIS	0.934315	0.278	324	1
PID_ERBB_NETWORK_PATHWAY	0.934191	0.281	326	1
ST_B_CELL_ANTIGEN_RECEPTOR	0.951138	0.283	327	1
ST_G_ALPHA_I_PATHWAY	0.951138	0.283	327	1
PID_INSULIN_GLUCOSE_PATHWAY	0.943469	0.284	329	1
BIOCARTA_P38MAPK_PATHWAY	0.951014	0.286	330	1
REACTOME_DOWNSTREAM_SIGNAL_TRANSDUCTION	0.960292	0.289	331	1
PID_S1P_S1P4_PATHWAY	0.933325	0.291	332	1
REACTOME_ZINC_TRANSPORTERS	0.933449	0.291	332	1
REACTOME_AKT_PHOSPHORYLATES_TARGETS_IN_THE_CYTOSOL	0.933325	0.291	332	1
SIG_BCR_SIGNALING_PATHWAY	0.954602	0.291	332	1
PID_KITPATHWAY	0.957199	0.291	332	1
BIOCARTA_BCR_PATHWAY	0.947798	0.291	332	1
ST_INTEGRIN_SIGNALING_PATHWAY	0.95955	0.291	332	1
REACTOME_CYCLIN_E_ASSOCIATED_EVENTS_DURING_G1_S_TRANSITION_	0.957199	0.291	332	1
PID_RHOA_REG_PATHWAY	0.954478	0.292	340	1
REACTOME_SIGNALING_BY_NOTCH	0.960168	0.292	340	1
PID_EPHA_FWDPATHWAY	0.947674	0.294	342	1
BIOCARTA_RAC1_PATHWAY	0.942974	0.297	343	1
ST_DIFFERENTIATION_PATHWAY_IN_PC12_CELLS	0.954107	0.298	344	1
KEGG_PANTOTHENATE_AND_COA_BIOSYNTHESIS	0.932954	0.298	344	1
BIOCARTA_CDC42RAC_PATHWAY	0.932954	0.298	344	1
KEGG_COLORECTAL_CANCER	0.957076	0.299	347	1
REACTOME_LIPOPROTEIN_METABOLISM	0.947551	0.3	348	1
REACTOME_SIGNALLING_TO_ERKS	0.950643	0.301	349	1
REACTOME_SHC_RELATED_EVENTS	0.93283	0.302	350	1
KEGG_FC_GAMMA_R_MEDIATED_PHAGOCYTOSIS	0.959921	0.303	351	1
SA_REG_CASCADE_OF_CYCLIN_EXPR	0.932707	0.304	352	1
REACTOME_UNFOLDED_PROTEIN_RESPONSE	0.959179	0.304	352	1
REACTOME_ACTIVATION_OF_CHAPERONES_BY_ATF6_ALPHA	0.932335	0.305	354	1
PID_HDAC_CLASSIII_PATHWAY	0.942479	0.305	354	1
PID_ARF6DOWNSTREAMPATHWAY	0.932459	0.305	354	1
REACTOME_G_ALPHA_Z_SIGNALLING_EVENTS	0.95052	0.305	354	1
REACTOME_VIRAL_MESSENGER_RNA_SYNTHESIS	0.932459	0.305	354	1
REACTOME_CHOLESTEROL_BIOSYNTHESIS	0.942479	0.305	354	1
PID_CXCR3PATHWAY	0.95052	0.305	354	1
REACTOME_NFKB_AND_MAP_KINASES_ACTIVATION_MEDIATED_BY_TLR4_SIGNALING_REPERTOIRE	0.959055	0.307	361	1
REACTOME_MITOTIC_PROMETAPHASE	0.959673	0.308	362	1
PID_AURORA_B_PATHWAY	0.950396	0.308	362	1
REACTOME_THROMBOXANE_SIGNALLING_THROUGH_TP_RECEPTOR	0.942232	0.309	364	1
SA_G2_AND_M_PHASES	0.911863	0.309	364	1
KEGG_LYSOSOME	0.961776	0.309	364	1
PID_HDAC_CLASSI_PATHWAY	0.956828	0.31	367	1
BIOCARTA_NDKDYNAMIN_PATHWAY	0.942108	0.311	368	1
REACTOME_N_GLYCAN_ANTENNAE_ELONGATION_IN_THE_MEDIAL_TRANS_GOLGI	0.942108	0.311	368	1
PID_PI3KCIAKTPATHWAY	0.950272	0.312	370	1
REACTOME_O_LINKED_GLYCOSYLATION_OF_MUCINS	0.956705	0.313	371	1
PID_ATF2_PATHWAY	0.956705	0.313	371	1
BIOCARTA_ATRBRCA_PATHWAY	0.941984	0.314	373	1
REACTOME_ACTIVATED_TAK1_MEDIATES_P38_MAPK_ACTIVATION	0.931717	0.315	374	1
REACTOME_ACTIVATION_OF_BH3_ONLY_PROTEINS	0.931717	0.315	374	1
REACTOME_PROSTACYCLIN_SIGNALLING_THROUGH_PROSTACYCLIN_RECEPTOR	0.94186	0.316	376	1
REACTOME_REGULATION_OF_INSULIN_SECRETION_BY_ACETYLCHOLINE	0.931593	0.317	377	1
REACTOME_SIGNALING_BY_PDGF	0.961653	0.317	377	1
REACTOME_IRAK1_RECRUITS_IKK_COMPLEX	0.931593	0.317	377	1
PID_CIRCADIANPATHWAY	0.93147	0.319	380	1
BIOCARTA_MITOCHONDRIA_PATHWAY	0.941366	0.32	381	1
PID_HIF1APATHWAY	0.941366	0.32	381	1
REACTOME_G1_S_SPECIFIC_TRANSCRIPTION	0.931346	0.322	383	1
REACTOME_G0_AND_EARLY_G1	0.941242	0.323	384	1
KEGG_MAPK_SIGNALING_PATHWAY	0.966353	0.323	384	1
REACTOME_FATTY_ACYL_COA_BIOSYNTHESIS	0.941242	0.323	384	1
REACTOME_ENDOSOMAL_SORTING_COMPLEX_REQUIRED_FOR_TRANSPORT_ESCRT	0.941118	0.326	387	1
REACTOME_GLUCAGON_SIGNALING_IN_METABOLIC_REGULATION	0.946685	0.327	388	1
REACTOME_SIGNALING_BY_ILS	0.961529	0.328	389	1
PID_P53REGULATIONPATHWAY	0.95621	0.329	390	1
REACTOME_NEP_NS2_INTERACTS_WITH_THE_CELLULAR_EXPORT_MACHINERY	0.946437	0.33	391	1
PID_TAP63PATHWAY	0.955962	0.333	392	1
REACTOME_RAF_MAP_KINASE_CASCADE	0.930604	0.336	393	1
PID_NFAT_TFPATHWAY	0.952622	0.338	394	1
REACTOME_SYNTHESIS_OF_BILE_ACIDS_AND_BILE_SALTS	0.940809	0.338	394	1
BIOCARTA_STRESS_PATHWAY	0.940871	0.338	394	1
PID_P75NTRPATHWAY	0.955777	0.339	397	1
REACTOME_APOPTOSIS	0.962766	0.341	398	1
PID_IFNGPATHWAY	0.949283	0.342	399	1
REACTOME_METABOLISM_OF_POLYAMINES	0.930233	0.342	399	1
REACTOME_CELL_CYCLE_MITOTIC	0.96623	0.343	401	1
PID_INTEGRIN_A9B1_PATHWAY	0.940623	0.343	401	1
REACTOME_GPVI_MEDIATED_ACTIVATION_CASCADE	0.945943	0.345	403	1
REACTOME_RECRUITMENT_OF_MITOTIC_CENTROSOME_PROTEINS_AND_COMPLEXES	0.955715	0.346	404	1
BIOCARTA_WNT_PATHWAY	0.9405	0.346	404	1
BIOCARTA_HDAC_PATHWAY	0.945819	0.349	406	1
BIOCARTA_MCM_PATHWAY	0.929985	0.35	407	1
REACTOME_CDC6_ASSOCIATION_WITH_THE_ORC_ORIGIN_COMPLEX	0.909451	0.35	407	1
REACTOME_PYRIMIDINE_METABOLISM	0.940252	0.351	409	1
REACTOME_SHC_MEDIATED_CASCADE	0.940129	0.353	410	1
REACTOME_CIRCADIAN_REPRESSION_OF_EXPRESSION_BY_REV_ERBA	0.940005	0.356	411	1
BIOCARTA_CASPASE_PATHWAY	0.940005	0.356	411	1
PID_CDC42_PATHWAY	0.955468	0.357	413	1
REACTOME_SHC1_EVENTS_IN_EGFR_SIGNALING	0.929738	0.357	413	1
KEGG_UBIQUITIN_MEDIATED_PROTEOLYSIS	0.961034	0.357	413	1
REACTOME_BMAL1_CLOCK_NPAS2_ACTIVATES_CIRCADIAN_EXPRESSION	0.94854	0.36	416	1
REACTOME_FGFR_LIGAND_BINDING_AND_ACTIVATION	0.939758	0.361	417	1
BIOCARTA_ARF_PATHWAY	0.939758	0.361	417	1
BIOCARTA_MEF2D_PATHWAY	0.939758	0.361	417	1
KEGG_TGF_BETA_SIGNALING_PATHWAY	0.957694	0.363	420	1
REACTOME_GLUCAGON_TYPE_LIGAND_RECEPTORS	0.945448	0.363	420	1
PID_P38_MKK3_6PATHWAY	0.939634	0.364	422	1
BIOCARTA_MTOR_PATHWAY	0.939634	0.364	422	1
PID_P38GAMMADELTAPATHWAY	0.929367	0.364	422	1
REACTOME_NGF_SIGNALLING_VIA_TRKA_FROM_THE_PLASMA_MEMBRANE	0.96091	0.365	425	1
BIOCARTA_PTDINS_PATHWAY	0.93951	0.367	426	1
BIOCARTA_ERK_PATHWAY	0.9452	0.369	427	1
REACTOME_DOPAMINE_NEUROTRANSMITTER_RELEASE_CYCLE	0.928996	0.369	427	1
PID_ERBB1_RECEPTOR_PROXIMAL_PATHWAY	0.948169	0.37	429	1
REACTOME_GRB2_SOS_PROVIDES_LINKAGE_TO_MAPK_SIGNALING_FOR_INTERGRINS_	0.928872	0.37	429	1
REACTOME_PHOSPHORYLATION_OF_THE_APC_C	0.92881	0.371	431	1
KEGG_CELL_ADHESION_MOLECULES_CAMS	0.960787	0.372	432	1
KEGG_VASCULAR_SMOOTH_MUSCLE_CONTRACTION	0.960787	0.372	432	1
KEGG_AMYOTROPHIC_LATERAL_SCLEROSIS_ALS	0.951509	0.373	434	1
PID_MYC_REPRESSPATHWAY	0.954973	0.374	435	1
ST_FAS_SIGNALING_PATHWAY	0.954973	0.374	435	1
REACTOME_CTNNB1_PHOSPHORYLATION_CASCADE	0.928624	0.375	437	1
REACTOME_IL_7_SIGNALING	0.928624	0.375	437	1
REACTOME_IL_2_SIGNALING	0.948046	0.376	439	1
BIOCARTA_GLYCOLYSIS_PATHWAY	0.928501	0.377	440	1
REACTOME_NOTCH1_INTRACELLULAR_DOMAIN_REGULATES_TRANSCRIPTION	0.951385	0.377	440	1
REACTOME_G1_PHASE	0.944829	0.377	440	1
BIOCARTA_MYOSIN_PATHWAY	0.944582	0.38	443	1
REACTOME_PRE_NOTCH_TRANSCRIPTION_AND_TRANSLATION	0.944582	0.38	443	1
REACTOME_THROMBIN_SIGNALLING_THROUGH_PROTEINASE_ACTIVATED_RECEPTORS_PARS	0.944582	0.38	443	1
BIOCARTA_INSULIN_PATHWAY	0.938892	0.381	446	1
PID_INTEGRIN4_PATHWAY	0.928253	0.381	446	1
BIOCARTA_GCR_PATHWAY	0.93883	0.381	446	1
BIOCARTA_BARRESTIN_PATHWAY	0.928253	0.381	446	1
REACTOME_FGFR2C_LIGAND_BINDING_AND_ACTIVATION	0.928253	0.381	446	1
PID_HEDGEHOG_GLIPATHWAY	0.951262	0.382	451	1
KEGG_COMPLEMENT_AND_COAGULATION_CASCADES	0.954725	0.382	451	1
KEGG_BETA_ALANINE_METABOLISM	0.938768	0.383	453	1
REACTOME_ABORTIVE_ELONGATION_OF_HIV1_TRANSCRIPT_IN_THE_ABSENCE_OF_TAT	0.938706	0.383	453	1
REACTOME_PYRUVATE_METABOLISM	0.938644	0.384	455	1
PID_MYC_PATHWAY	0.938644	0.384	455	1
PID_LYMPHANGIOGENESIS_PATHWAY	0.938644	0.384	455	1
BIOCARTA_EIF4_PATHWAY	0.938459	0.386	458	1
BIOCARTA_RARRXR_PATHWAY	0.927944	0.388	459	1
PID_TCPTP_PATHWAY	0.951014	0.388	459	1
REACTOME_ACETYLCHOLINE_NEUROTRANSMITTER_RELEASE_CYCLE	0.928006	0.388	459	1
REACTOME_CLASS_B_2_SECRETIN_FAMILY_RECEPTORS	0.957199	0.392	462	1
BIOCARTA_CCR5_PATHWAY	0.927882	0.393	463	1
REACTOME_IONOTROPIC_ACTIVITY_OF_KAINATE_RECEPTORS	0.927882	0.393	463	1
KEGG_ALDOSTERONE_REGULATED_SODIUM_REABSORPTION	0.947303	0.395	465	1
PID_WNT_CANONICAL_PATHWAY	0.938026	0.396	466	1
REACTOME_OTHER_SEMAPHORIN_INTERACTIONS	0.927759	0.397	467	1
REACTOME_REGULATION_OF_WATER_BALANCE_BY_RENAL_AQUAPORINS	0.94718	0.399	468	1
REACTOME_LATENT_INFECTION_OF_HOMO_SAPIENS_WITH_MYCOBACTERIUM_TUBERCULOSIS	0.943963	0.399	468	1
REACTOME_DOWNSTREAM_TCR_SIGNALING	0.943963	0.399	468	1
PID_LKB1_PATHWAY	0.950643	0.399	468	1
KEGG_FATTY_ACID_METABOLISM	0.947056	0.401	472	1
KEGG_HEDGEHOG_SIGNALING_PATHWAY	0.954107	0.401	472	1
REACTOME_PECAM1_INTERACTIONS	0.927511	0.401	472	1
REACTOME_AUTODEGRADATION_OF_THE_E3_UBIQUITIN_LIGASE_COP1	0.95052	0.403	475	1
REACTOME_METAL_ION_SLC_TRANSPORTERS	0.937778	0.403	475	1
KEGG_NOTCH_SIGNALING_PATHWAY	0.95052	0.403	475	1
PID_P38_MK2PATHWAY	0.937778	0.403	475	1
BIOCARTA_NOS1_PATHWAY	0.937778	0.403	475	1
BIOCARTA_SARS_PATHWAY	0.927264	0.405	480	1
REACTOME_EARLY_PHASE_OF_HIV_LIFE_CYCLE	0.92714	0.406	481	1
PID_IL1PATHWAY	0.943716	0.408	482	1
REACTOME_ADHERENS_JUNCTIONS_INTERACTIONS	0.943716	0.408	482	1
REACTOME_ASSOCIATION_OF_LICENSING_FACTORS_WITH_THE_PRE_REPLICATIVE_COMPLEX	0.927016	0.409	484	1
PID_BETACATENIN_DEG_PATHWAY	0.927016	0.409	484	1
PID_HES_HEYPATHWAY	0.950272	0.409	484	1
PID_AP1_PATHWAY	0.956828	0.412	487	1
REACTOME_DOWNREGULATION_OF_ERBB2_ERBB3_SIGNALING	0.926769	0.414	488	1
REACTOME_AMINO_ACID_AND_OLIGOPEPTIDE_SLC_TRANSPORTERS	0.949963	0.417	489	1
REACTOME_TRANSFERRIN_ENDOCYTOSIS_AND_RECYCLING	0.936603	0.418	490	1
REACTOME_MEMBRANE_BINDING_AND_TARGETTING_OF_GAG_PROTEINS	0.904441	0.419	491	1
REACTOME_ANTIGEN_ACTIVATES_B_CELL_RECEPTOR_LEADING_TO_GENERATION_OF_SECOND_MESSENGERS	0.943345	0.419	491	1
PID_LIS1PATHWAY	0.943345	0.419	491	1
REACTOME_TRANSPORT_OF_MATURE_MRNA_DERIVED_FROM_AN_INTRONLESS_TRANSCRIPT	0.943345	0.419	491	1
PID_ILK_PATHWAY	0.949901	0.42	495	1
BIOCARTA_CBL_PATHWAY	0.926398	0.421	496	1
REACTOME_LATE_PHASE_OF_HIV_LIFE_CYCLE	0.957447	0.421	496	1
PID_ARF6_TRAFFICKINGPATHWAY	0.949777	0.423	498	1
REACTOME_JNK_C_JUN_KINASES_PHOSPHORYLATION_AND_ACTIVATION_MEDIATED_BY_ACTIVATED_HUMAN_TAK1	0.926274	0.424	499	1
PID_RHODOPSIN_PATHWAY	0.936294	0.425	500	1
REACTOME_METABOLISM_OF_NUCLEOTIDES	0.953488	0.426	501	1
REACTOME_CD28_DEPENDENT_VAV1_PATHWAY	0.92615	0.426	501	1
PID_MET_PATHWAY	0.956581	0.429	503	1
PID_THROMBIN_PAR4_PATHWAY	0.925903	0.43	504	1
PID_WNT_NONCANONICAL_PATHWAY	0.943097	0.43	504	1
REACTOME_REGULATION_OF_GLUCOKINASE_BY_GLUCOKINASE_REGULATORY_PROTEIN	0.943097	0.43	504	1
PID_ECADHERIN_NASCENTAJ_PATHWAY	0.945819	0.435	507	1
REACTOME_TRIGLYCERIDE_BIOSYNTHESIS	0.945695	0.438	508	1
REACTOME_CELL_CYCLE_CHECKPOINTS	0.95955	0.439	509	1
BIOCARTA_COMP_PATHWAY	0.925285	0.44	510	1
REACTOME_MITOCHONDRIAL_TRNA_AMINOACYLATION	0.935675	0.44	510	1
REACTOME_GABA_B_RECEPTOR_ACTIVATION	0.945572	0.44	510	1
REACTOME_ANTIVIRAL_MECHANISM_BY_IFN_STIMULATED_GENES	0.952994	0.44	510	1
SIG_CD40PATHWAYMAP	0.94285	0.441	514	1
BIOCARTA_DEATH_PATHWAY	0.942726	0.442	515	1
BIOCARTA_TCR_PATHWAY	0.949159	0.444	516	1
REACTOME_LIPID_DIGESTION_MOBILIZATION_AND_TRANSPORT	0.949159	0.444	516	1
REACTOME_CYTOSOLIC_TRNA_AMINOACYLATION	0.935428	0.446	518	1
REACTOME_ACTIVATION_OF_KAINATE_RECEPTORS_UPON_GLUTAMATE_BINDING	0.942603	0.446	518	1
KEGG_CIRCADIAN_RHYTHM_MAMMAL	0.925037	0.448	520	1
REACTOME_NOTCH_HLH_TRANSCRIPTION_PATHWAY	0.92479	0.45	521	1
KEGG_GLYCINE_SERINE_AND_THREONINE_METABOLISM	0.942355	0.454	522	1
REACTOME_NFKB_ACTIVATION_THROUGH_FADD_RIP1_PATHWAY_MEDIATED_BY_CASPASE_8_AND10	0.924542	0.455	523	1
REACTOME_MEMBRANE_TRAFFICKING	0.959179	0.456	524	1
PID_ERBB1_INTERNALIZATION_PATHWAY	0.944953	0.456	524	1
REACTOME_SIGNALLING_BY_NGF	0.965487	0.458	526	1
BIOCARTA_CDK5_PATHWAY	0.924295	0.461	527	1
BIOCARTA_NKCELLS_PATHWAY	0.934809	0.462	528	1
REACTOME_OPIOID_SIGNALLING	0.955839	0.463	529	1
REACTOME_SIGNALING_BY_FGFR1_FUSION_MUTANTS	0.934562	0.467	530	1
PID_PTP1BPATHWAY	0.94854	0.467	530	1
KEGG_T_CELL_RECEPTOR_SIGNALING_PATHWAY	0.958931	0.469	532	1
REACTOME_UNWINDING_OF_DNA	0.9238	0.47	533	1
REACTOME_SIGNALING_BY_CONSTITUTIVELY_ACTIVE_EGFR	0.9238	0.47	533	1
KEGG_GLYCEROLIPID_METABOLISM	0.948293	0.471	535	1
REACTOME_G_BETA_GAMMA_SIGNALLING_THROUGH_PI3KGAMMA	0.934438	0.471	535	1
REACTOME_REGULATION_OF_INSULIN_SECRETION_BY_GLUCAGON_LIKE_PEPTIDE1	0.944458	0.472	537	1
BIOCARTA_P27_PATHWAY	0.923553	0.473	538	1
REACTOME_RETROGRADE_NEUROTROPHIN_SIGNALLING	0.923429	0.475	539	1
BIOCARTA_VDR_PATHWAY	0.923429	0.475	539	1
REACTOME_PI3K_CASCADE	0.952128	0.476	541	1
REACTOME_RNA_POL_II_TRANSCRIPTION_PRE_INITIATION_AND_PROMOTER_OPENING	0.944087	0.477	542	1
REACTOME_FGFR1_LIGAND_BINDING_AND_ACTIVATION	0.923305	0.479	543	1
REACTOME_DEVELOPMENTAL_BIOLOGY	0.965364	0.481	544	1
REACTOME_PROTEOLYTIC_CLEAVAGE_OF_SNARE_COMPLEX_PROTEINS	0.922687	0.483	545	1
REACTOME_SIGNALING_BY_TGF_BETA_RECEPTOR_COMPLEX	0.952004	0.483	545	1
REACTOME_REGULATION_OF_THE_FANCONI_ANEMIA_PATHWAY	0.899678	0.483	545	1
REACTOME_ACTIVATION_OF_GENES_BY_ATF4	0.933696	0.484	548	1
REACTOME_MUSCLE_CONTRACTION	0.947922	0.485	549	1
REACTOME_GOLGI_ASSOCIATED_VESICLE_BIOGENESIS	0.947922	0.485	549	1
PID_CDC42_REG_PATHWAY	0.941366	0.485	549	1
REACTOME_SYNTHESIS_OF_VERY_LONG_CHAIN_FATTY_ACYL_COAS	0.922378	0.486	552	1
PID_IL4_2PATHWAY	0.95188	0.486	552	1
PID_TGFBRPATHWAY	0.951818	0.486	552	1
BIOCARTA_AKAPCENTROSOME_PATHWAY	0.922316	0.489	555	1
REACTOME_SEMA4D_INDUCED_CELL_MIGRATION_AND_GROWTH_CONE_COLLAPSE	0.933325	0.489	555	1
REACTOME_GROWTH_HORMONE_RECEPTOR_SIGNALING	0.933201	0.49	557	1
REACTOME_SMOOTH_MUSCLE_CONTRACTION	0.933201	0.49	557	1
BIOCARTA_CXCR4_PATHWAY	0.933201	0.49	557	1
REACTOME_MTORC1_MEDIATED_SIGNALLING	0.922192	0.49	557	1
REACTOME_INNATE_IMMUNE_SYSTEM	0.96524	0.491	561	1
KEGG_LONG_TERM_POTENTIATION	0.955096	0.493	562	1
REACTOME_APOPTOTIC_CLEAVAGE_OF_CELLULAR_PROTEINS	0.943221	0.494	563	1
REACTOME_ALPHA_LINOLENIC_ACID_ALA_METABOLISM	0.922068	0.494	563	1
REACTOME_REPAIR_SYNTHESIS_FOR_GAP_FILLING_BY_DNA_POL_IN_TC_NER	0.922068	0.494	563	1
BIOCARTA_VITCB_PATHWAY	0.921945	0.497	566	1
REACTOME_NOREPINEPHRINE_NEUROTRANSMITTER_RELEASE_CYCLE	0.921821	0.498	567	1
BIOCARTA_CERAMIDE_PATHWAY	0.932954	0.498	567	1
REACTOME_COSTIMULATION_BY_THE_CD28_FAMILY	0.951324	0.5	569	1
REACTOME_SYNTHESIS_OF_GLYCOSYLPHOSPHATIDYLINOSITOL_GPI	0.921573	0.5	569	1
REACTOME_OXYGEN_DEPENDENT_PROLINE_HYDROXYLATION_OF_HYPOXIA_INDUCIBLE_FACTOR_ALPHA	0.921573	0.5	569	1
KEGG_OXIDATIVE_PHOSPHORYLATION	0.958313	0.503	572	1
SA_TRKA_RECEPTOR	0.921326	0.504	573	1
REACTOME_CELL_SURFACE_INTERACTIONS_AT_THE_VASCULAR_WALL	0.954787	0.505	574	1
REACTOME_ELONGATION_ARREST_AND_RECOVERY	0.940623	0.508	575	1
PID_RAC1_REG_PATHWAY	0.942726	0.509	576	1
KEGG_VASOPRESSIN_REGULATED_WATER_REABSORPTION	0.947303	0.51	577	1
BIOCARTA_SKP2E2F_PATHWAY	0.920708	0.514	578	1
PID_CASPASE_PATHWAY	0.94718	0.514	578	1
REACTOME_CIRCADIAN_CLOCK	0.950767	0.517	580	1
REACTOME_SCFSKP2_MEDIATED_DEGRADATION_OF_P27_P21	0.950767	0.517	580	1
BIOCARTA_PGC1A_PATHWAY	0.932088	0.521	582	1
PID_CONE_PATHWAY	0.932088	0.521	582	1
REACTOME_G_PROTEIN_ACTIVATION	0.932088	0.521	582	1
REACTOME_METABOLISM_OF_VITAMINS_AND_COFACTORS	0.946809	0.523	585	1
PID_BETACATENIN_NUC_PATHWAY	0.954354	0.524	586	1
REACTOME_INSULIN_RECEPTOR_RECYCLING	0.931964	0.525	587	1
KEGG_ETHER_LIPID_METABOLISM	0.940005	0.525	587	1
REACTOME_BOTULINUM_NEUROTOXICITY	0.931964	0.525	587	1
BIOCARTA_DREAM_PATHWAY	0.920089	0.525	587	1
REACTOME_SIGNALING_BY_INSULIN_RECEPTOR	0.95522	0.526	591	1
BIOCARTA_ECM_PATHWAY	0.931841	0.528	592	1
REACTOME_DAG_AND_IP3_SIGNALING	0.939881	0.528	592	1
REACTOME_ABCA_TRANSPORTERS_IN_LIPID_HOMEOSTASIS	0.931841	0.528	592	1
BIOCARTA_G1_PATHWAY	0.939758	0.529	595	1
BIOCARTA_PAR1_PATHWAY	0.941984	0.53	596	1
PID_GMCSF_PATHWAY	0.942108	0.53	596	1
REACTOME_G_BETA_GAMMA_SIGNALLING_THROUGH_PLC_BETA	0.931717	0.531	598	1
REACTOME_NETRIN1_SIGNALING	0.94186	0.532	599	1
PID_MAPKTRKPATHWAY	0.939634	0.533	600	1
PID_HEDGEHOG_2PATHWAY	0.93147	0.533	600	1
REACTOME_PEROXISOMAL_LIPID_METABOLISM	0.93147	0.533	600	1
BIOCARTA_CELL2CELL_PATHWAY	0.919718	0.533	600	1
REACTOME_MRNA_SPLICING_MINOR_PATHWAY	0.941737	0.535	604	1
SIG_CHEMOTAXIS	0.94619	0.537	605	1
REACTOME_POST_TRANSLATIONAL_MODIFICATION_SYNTHESIS_OF_GPI_ANCHORED_PROTEINS	0.931222	0.538	606	1
PID_IL2_STAT5PATHWAY	0.939386	0.54	607	1
REACTOME_SYNTHESIS_SECRETION_AND_DEACYLATION_OF_GHRELIN	0.919471	0.54	607	1
REACTOME_IRON_UPTAKE_AND_TRANSPORT	0.941489	0.54	607	1
REACTOME_SYNTHESIS_AND_INTERCONVERSION_OF_NUCLEOTIDE_DI_AND_TRIPHOSPHATES	0.931098	0.542	610	1
REACTOME_YAP1_AND_WWTR1_TAZ_STIMULATED_GENE_EXPRESSION	0.931037	0.543	611	1
REACTOME_RAS_ACTIVATION_UOPN_CA2_INFUX_THROUGH_NMDA_RECEPTOR	0.919347	0.544	612	1
REACTOME_PRE_NOTCH_EXPRESSION_AND_PROCESSING	0.941118	0.547	613	1
REACTOME_PLATELET_HOMEOSTASIS	0.953612	0.548	614	1
PID_MYC_ACTIVPATHWAY	0.953612	0.548	614	1
KEGG_BASAL_TRANSCRIPTION_FACTORS	0.939139	0.549	616	1
REACTOME_RESPIRATORY_ELECTRON_TRANSPORT	0.949839	0.551	617	1
REACTOME_HIV_LIFE_CYCLE	0.957447	0.552	618	1
REACTOME_MITOTIC_M_M_G1_PHASES	0.959179	0.552	618	1
REACTOME_SIGNALLING_TO_P38_VIA_RIT_AND_RIN	0.91879	0.556	620	1
REACTOME_PLC_BETA_MEDIATED_EVENTS	0.940623	0.556	620	1
PID_ERB_GENOMIC_PATHWAY	0.918605	0.557	622	1
PID_INTEGRIN3_PATHWAY	0.945695	0.557	622	1
REACTOME_PYRIMIDINE_CATABOLISM	0.918481	0.558	624	1
REACTOME_LOSS_OF_NLP_FROM_MITOTIC_CENTROSOMES	0.949654	0.558	624	1
KEGG_GLYCOSYLPHOSPHATIDYLINOSITOL_GPI_ANCHOR_BIOSYNTHESIS	0.930356	0.559	626	1
KEGG_GLYCEROPHOSPHOLIPID_METABOLISM	0.953117	0.56	627	1
REACTOME_NOD1_2_SIGNALING_PATHWAY	0.938644	0.561	628	1
KEGG_PROPANOATE_METABOLISM	0.938644	0.561	628	1
KEGG_GLYCOSAMINOGLYCAN_BIOSYNTHESIS_CHONDROITIN_SULFATE	0.930233	0.563	630	1
REACTOME_RORA_ACTIVATES_CIRCADIAN_EXPRESSION	0.930233	0.563	630	1
BIOCARTA_IGF1R_PATHWAY	0.930233	0.563	630	1
REACTOME_TRANSCRIPTION_COUPLED_NER_TC_NER	0.940376	0.564	633	1
ST_STAT3_PATHWAY	0.91811	0.564	633	1
BIOCARTA_EIF2_PATHWAY	0.91811	0.564	633	1
REACTOME_DIABETES_PATHWAYS	0.957076	0.566	636	1
REACTOME_P75_NTR_RECEPTOR_MEDIATED_SIGNALLING	0.95287	0.568	637	1
REACTOME_SIGNALING_BY_WNT	0.949159	0.573	638	1
BIOCARTA_CHREBP2_PATHWAY	0.940129	0.573	638	1
REACTOME_PRE_NOTCH_PROCESSING_IN_GOLGI	0.917491	0.578	640	1
REACTOME_DCC_MEDIATED_ATTRACTIVE_SIGNALING	0.917368	0.578	640	1
KEGG_DNA_REPLICATION	0.940005	0.578	640	1
REACTOME_FACILITATIVE_NA_INDEPENDENT_GLUCOSE_TRANSPORTERS	0.917491	0.578	640	1
REACTOME_ACTIVATION_OF_CHAPERONE_GENES_BY_ATF6_ALPHA	0.917244	0.579	644	1
REACTOME_REGULATION_OF_GENE_EXPRESSION_IN_BETA_CELLS	0.92949	0.581	645	1
REACTOME_RNA_POL_I_TRANSCRIPTION_INITIATION	0.92949	0.581	645	1
BIOCARTA_ARAP_PATHWAY	0.916997	0.582	647	1
PID_SYNDECAN_3_PATHWAY	0.916997	0.582	647	1
REACTOME_GLUTAMATE_NEUROTRANSMITTER_RELEASE_CYCLE	0.916997	0.582	647	1
BIOCARTA_TID_PATHWAY	0.929367	0.583	650	1
REACTOME_FORMATION_OF_INCISION_COMPLEX_IN_GG_NER	0.929119	0.587	651	1
REACTOME_ACYL_CHAIN_REMODELLING_OF_PE	0.928996	0.588	652	1
KEGG_ARACHIDONIC_ACID_METABOLISM	0.948788	0.59	653	1
REACTOME_TRANSPORT_OF_GLUCOSE_AND_OTHER_SUGARS_BILE_SALTS_AND_ORGANIC_ACIDS_METAL_IONS_AND_AMINE_COMPOUNDS	0.953488	0.592	654	1
KEGG_PENTOSE_PHOSPHATE_PATHWAY	0.937098	0.593	655	1
REACTOME_MRNA_CAPPING	0.937036	0.594	656	1
REACTOME_PERK_REGULATED_GENE_EXPRESSION	0.928624	0.594	656	1
REACTOME_DARPP_32_EVENTS	0.928624	0.594	656	1
REACTOME_EXTENSION_OF_TELOMERES	0.937036	0.594	656	1
REACTOME_AQUAPORIN_MEDIATED_TRANSPORT	0.944706	0.595	660	1
REACTOME_TRANSPORT_OF_INORGANIC_CATIONS_ANIONS_AND_AMINO_ACIDS_OLIGOPEPTIDES	0.953365	0.597	661	1
PID_AJDISS_2PATHWAY	0.944582	0.598	662	1
BIOCARTA_RAS_PATHWAY	0.928253	0.601	663	1
REACTOME_RAP1_SIGNALLING	0.916007	0.603	664	1
REACTOME_REGULATION_OF_MITOTIC_CELL_CYCLE	0.951757	0.604	665	1
REACTOME_DESTABILIZATION_OF_MRNA_BY_BRF1	0.915883	0.605	666	1
KEGG_PHENYLALANINE_METABOLISM	0.915821	0.605	666	1
REACTOME_NEUROTRANSMITTER_RELEASE_CYCLE	0.936541	0.607	668	1
PID_PDGFRAPATHWAY	0.927882	0.608	669	1
KEGG_PRION_DISEASES	0.936418	0.609	670	1
BIOCARTA_CARM1_PATHWAY	0.91576	0.609	670	1
KEGG_ALLOGRAFT_REJECTION	0.936418	0.609	670	1
PID_GLYPICAN_1PATHWAY	0.936294	0.612	673	1
BIOCARTA_CALCINEURIN_PATHWAY	0.927697	0.613	674	1
PID_TRKRPATHWAY	0.948293	0.613	674	1
KEGG_CALCIUM_SIGNALING_PATHWAY	0.964127	0.614	676	1
PID_FANCONI_PATHWAY	0.944087	0.617	677	1
BIOCARTA_TRKA_PATHWAY	0.915017	0.618	678	1
PID_EPHBFWDPATHWAY	0.938644	0.62	679	1
PID_IL3_PATHWAY	0.935923	0.623	680	1
REACTOME_GLUCOSE_TRANSPORT	0.938397	0.629	681	1
BIOCARTA_IGF1_PATHWAY	0.926831	0.631	682	1
REACTOME_RNA_POL_III_TRANSCRIPTION_INITIATION_FROM_TYPE_2_PROMOTER	0.926893	0.631	682	1
REACTOME_IL_3_5_AND_GM_CSF_SIGNALING	0.938273	0.632	684	1
REACTOME_INSULIN_RECEPTOR_SIGNALLING_CASCADE	0.951014	0.632	684	1
REACTOME_POST_NMDA_RECEPTOR_ACTIVATION_EVENTS	0.935552	0.633	686	1
REACTOME_RNA_POL_II_PRE_TRANSCRIPTION_EVENTS	0.947674	0.637	687	1
BIOCARTA_NUCLEARRS_PATHWAY	0.913904	0.637	687	1
REACTOME_FORMATION_OF_THE_HIV1_EARLY_ELONGATION_COMPLEX	0.935304	0.638	689	1
REACTOME_G_PROTEIN_BETA_GAMMA_SIGNALLING	0.935304	0.638	689	1
BIOCARTA_CREB_PATHWAY	0.934995	0.64	691	1
REACTOME_PROCESSING_OF_INTRONLESS_PRE_MRNAS	0.913657	0.64	691	1
REACTOME_SIGNALING_BY_ROBO_RECEPTOR	0.935057	0.64	691	1
REACTOME_CELL_CYCLE	0.963879	0.641	694	1
REACTOME_GLUCOSE_METABOLISM	0.947427	0.642	695	1
KEGG_ARGININE_AND_PROLINE_METABOLISM	0.947365	0.642	695	1
REACTOME_REGULATED_PROTEOLYSIS_OF_P75NTR	0.913285	0.644	697	1
REACTOME_FGFR4_LIGAND_BINDING_AND_ACTIVATION	0.913162	0.646	698	1
REACTOME_NCAM1_INTERACTIONS	0.937778	0.648	699	1
REACTOME_AMINO_ACID_SYNTHESIS_AND_INTERCONVERSION_TRANSAMINATION	0.912667	0.648	699	1
REACTOME_DESTABILIZATION_OF_MRNA_BY_KSRP	0.912667	0.648	699	1
REACTOME_FORMATION_OF_RNA_POL_II_ELONGATION_COMPLEX_	0.937778	0.648	699	1
BIOCARTA_RANMS_PATHWAY	0.91242	0.651	703	1
KEGG_RENAL_CELL_CARCINOMA	0.950643	0.651	703	1
REACTOME_IRAK2_MEDIATED_ACTIVATION_OF_TAK1_COMPLEX_UPON_TLR7_8_OR_9_STIMULATION	0.885948	0.653	705	1
REACTOME_HS_GAG_BIOSYNTHESIS	0.934562	0.654	706	1
KEGG_INSULIN_SIGNALING_PATHWAY	0.954973	0.655	707	1
KEGG_DILATED_CARDIOMYOPATHY	0.95188	0.657	708	1
REACTOME_SIGNALING_BY_HIPPO	0.925903	0.657	708	1
BIOCARTA_CARM_ER_PATHWAY	0.937284	0.658	710	1
REACTOME_IL_RECEPTOR_SHC_SIGNALING	0.934315	0.658	710	1
REACTOME_RNA_POL_I_TRANSCRIPTION_TERMINATION	0.925656	0.66	712	1
REACTOME_MITOTIC_G2_G2_M_PHASES	0.950272	0.663	713	1
REACTOME_CREB_PHOSPHORYLATION_THROUGH_THE_ACTIVATION_OF_CAMKII	0.911925	0.663	713	1
REACTOME_ACTIVATION_OF_RAC	0.911616	0.664	715	1
KEGG_VEGF_SIGNALING_PATHWAY	0.950148	0.665	716	1
BIOCARTA_KERATINOCYTE_PATHWAY	0.942479	0.665	716	1
REACTOME_SEMA4D_IN_SEMAPHORIN_SIGNALING	0.933944	0.666	718	1
REACTOME_DEADENYLATION_OF_MRNA	0.925285	0.667	719	1
BIOCARTA_GH_PATHWAY	0.93382	0.668	720	1
REACTOME_CELL_DEATH_SIGNALLING_VIA_NRAGE_NRIF_AND_NADE	0.946314	0.669	721	1
PID_DNAPK_PATHWAY	0.911306	0.67	722	1
REACTOME_MRNA_DECAY_BY_3_TO_5_EXORIBONUCLEASE	0.911059	0.671	723	1
REACTOME_ARMS_MEDIATED_ACTIVATION	0.911059	0.671	723	1
BIOCARTA_EPONFKB_PATHWAY	0.911059	0.671	723	1
REACTOME_TRANS_GOLGI_NETWORK_VESICLE_BUDDING	0.94619	0.674	726	1
BIOCARTA_TOLL_PATHWAY	0.936665	0.674	726	1
PID_SYNDECAN_2_PATHWAY	0.933572	0.675	728	1
REACTOME_COMPLEMENT_CASCADE	0.933572	0.675	728	1
REACTOME_GLUCONEOGENESIS	0.933572	0.675	728	1
REACTOME_ACTIVATION_OF_NMDA_RECEPTOR_UPON_GLUTAMATE_BINDING_AND_POSTSYNAPTIC_EVENTS	0.936541	0.676	731	1
KEGG_GLYOXYLATE_AND_DICARBOXYLATE_METABOLISM	0.910564	0.677	732	1
ST_T_CELL_SIGNAL_TRANSDUCTION	0.94186	0.677	732	1
PID_EPHA2_FWDPATHWAY	0.92479	0.677	732	1
REACTOME_NEF_MEDIATES_DOWN_MODULATION_OF_CELL_SURFACE_RECEPTORS_BY_RECRUITING_THEM_TO_CLATHRIN_ADAPTERS	0.92479	0.677	732	1
REACTOME_LAGGING_STRAND_SYNTHESIS	0.92479	0.677	732	1
KEGG_TERPENOID_BACKBONE_BIOSYNTHESIS	0.91044	0.678	737	1
REACTOME_TRANSMEMBRANE_TRANSPORT_OF_SMALL_MOLECULES	0.963632	0.68	738	1
PID_WNT_SIGNALING_PATHWAY	0.933325	0.682	739	1
REACTOME_PROTEIN_FOLDING	0.941737	0.682	739	1
KEGG_TOLL_LIKE_RECEPTOR_SIGNALING_PATHWAY	0.951262	0.682	739	1
REACTOME_ENOS_ACTIVATION_AND_REGULATION	0.924295	0.682	739	1
REACTOME_BILE_ACID_AND_BILE_SALT_METABOLISM	0.933325	0.682	739	1
PID_RXR_VDR_PATHWAY	0.924419	0.682	739	1
REACTOME_HS_GAG_DEGRADATION	0.924171	0.684	745	1
REACTOME_MITOCHONDRIAL_PROTEIN_IMPORT	0.941613	0.684	745	1
REACTOME_RNA_POL_III_TRANSCRIPTION_INITIATION_FROM_TYPE_3_PROMOTER	0.924171	0.684	745	1
SIG_REGULATION_OF_THE_ACTIN_CYTOSKELETON_BY_RHO_GTPASES	0.933078	0.684	745	1
REACTOME_APC_C_CDH1_MEDIATED_DEGRADATION_OF_CDC20_AND_OTHER_APC_C_CDH1_TARGETED_PROTEINS_IN_LATE_MITOSIS_EARLY_G1	0.945572	0.686	749	1
BIOCARTA_IL6_PATHWAY	0.924048	0.688	750	1
REACTOME_A_TETRASACCHARIDE_LINKER_SEQUENCE_IS_REQUIRED_FOR_GAG_SYNTHESIS	0.924048	0.688	750	1
PID_REELINPATHWAY	0.932954	0.688	750	1
PID_BMPPATHWAY	0.93617	0.688	750	1
PID_VEGFR1_PATHWAY	0.932459	0.692	754	1
PID_RAS_PATHWAY	0.932459	0.692	754	1
REACTOME_ADVANCED_GLYCOSYLATION_ENDPRODUCT_RECEPTOR_SIGNALING	0.909451	0.692	754	1
KEGG_GLYCOSAMINOGLYCAN_DEGRADATION	0.923676	0.692	754	1
REACTOME_THE_ROLE_OF_NEF_IN_HIV1_REPLICATION_AND_DISEASE_PATHOGENESIS	0.932335	0.694	758	1
REACTOME_PKA_MEDIATED_PHOSPHORYLATION_OF_CREB	0.923553	0.694	758	1
REACTOME_FORMATION_OF_TRANSCRIPTION_COUPLED_NER_TC_NER_REPAIR_COMPLEX	0.932335	0.694	758	1
BIOCARTA_EPO_PATHWAY	0.923429	0.695	761	1
REACTOME_CYTOCHROME_P450_ARRANGED_BY_SUBSTRATE_TYPE	0.941242	0.696	762	1
REACTOME_PLATELET_CALCIUM_HOMEOSTASIS	0.909203	0.697	763	1
PID_ERBB1_DOWNSTREAM_PATHWAY	0.953983	0.697	763	1
REACTOME_ACTIVATION_OF_THE_PRE_REPLICATIVE_COMPLEX	0.923182	0.698	765	1
PID_P38ALPHABETAPATHWAY	0.931903	0.698	765	1
REACTOME_GAP_JUNCTION_TRAFFICKING	0.931964	0.698	765	1
REACTOME_ACTIVATION_OF_IRF3_IRF7_MEDIATED_BY_TBK1_IKK_EPSILON	0.90908	0.699	768	1
REACTOME_GAP_JUNCTION_DEGRADATION	0.908832	0.702	769	1
REACTOME_P53_INDEPENDENT_G1_S_DNA_DAMAGE_CHECKPOINT	0.940871	0.704	770	1
REACTOME_INITIAL_TRIGGERING_OF_COMPLEMENT	0.908709	0.704	770	1
REACTOME_FANCONI_ANEMIA_PATHWAY	0.92281	0.704	770	1
BIOCARTA_RANKL_PATHWAY	0.908709	0.704	770	1
REACTOME_CRMPS_IN_SEMA3A_SIGNALING	0.908585	0.705	774	1
KEGG_SNARE_INTERACTIONS_IN_VESICULAR_TRANSPORT	0.935552	0.705	774	1
BIOCARTA_PDGF_PATHWAY	0.93147	0.706	776	1
BIOCARTA_SHH_PATHWAY	0.908461	0.706	776	1
REACTOME_POST_CHAPERONIN_TUBULIN_FOLDING_PATHWAY	0.908337	0.707	778	1
BIOCARTA_MTA3_PATHWAY	0.922687	0.707	778	1
REACTOME_NRAGE_SIGNALS_DEATH_THROUGH_JNK	0.940623	0.708	780	1
PID_TCR_PATHWAY	0.944458	0.711	781	1
REACTOME_EGFR_DOWNREGULATION	0.922439	0.711	781	1
REACTOME_FATTY_ACID_TRIACYLGLYCEROL_AND_KETONE_BODY_METABOLISM	0.956086	0.713	783	1
PID_TNFPATHWAY	0.9405	0.713	783	1
KEGG_CELL_CYCLE	0.953612	0.714	785	1
BIOCARTA_CDMAC_PATHWAY	0.907843	0.716	786	1
REACTOME_TRAF3_DEPENDENT_IRF_ACTIVATION_PATHWAY	0.907843	0.716	786	1
REACTOME_HORMONE_LIGAND_BINDING_RECEPTORS	0.907533	0.718	788	1
REACTOME_INTEGRIN_CELL_SURFACE_INTERACTIONS	0.948664	0.721	789	1
REACTOME_HEPARAN_SULFATE_HEPARIN_HS_GAG_METABOLISM	0.940129	0.721	789	1
REACTOME_CHONDROITIN_SULFATE_DERMATAN_SULFATE_METABOLISM	0.940005	0.722	791	1
REACTOME_CREB_PHOSPHORYLATION_THROUGH_THE_ACTIVATION_OF_RAS	0.930975	0.722	791	1
BIOCARTA_HIVNEF_PATHWAY	0.943963	0.722	791	1
REACTOME_SYNTHESIS_SECRETION_AND_INACTIVATION_OF_GIP	0.907224	0.723	794	1
REACTOME_TGF_BETA_RECEPTOR_SIGNALING_IN_EMT_EPITHELIAL_TO_MESENCHYMAL_TRANSITION	0.907224	0.723	794	1
BIOCARTA_IL4_PATHWAY	0.907039	0.723	794	1
REACTOME_VOLTAGE_GATED_POTASSIUM_CHANNELS	0.939881	0.725	797	1
REACTOME_GLYCOPROTEIN_HORMONES	0.906977	0.725	797	1
REACTOME_METABOLISM_OF_NON_CODING_RNA	0.939881	0.725	797	1
REACTOME_PROCESSIVE_SYNTHESIS_ON_THE_LAGGING_STRAND	0.906606	0.727	800	1
PID_HNF3BPATHWAY	0.939758	0.727	800	1
REACTOME_ACYL_CHAIN_REMODELLING_OF_PC	0.921264	0.73	802	1
BIOCARTA_GATA3_PATHWAY	0.906482	0.731	803	1
REACTOME_PHASE1_FUNCTIONALIZATION_OF_COMPOUNDS	0.948293	0.734	804	1
REACTOME_APC_C_CDC20_MEDIATED_DEGRADATION_OF_MITOTIC_PROTEINS	0.943592	0.734	804	1
REACTOME_ABC_FAMILY_PROTEINS_MEDIATED_TRANSPORT	0.930356	0.735	806	1
KEGG_FRUCTOSE_AND_MANNOSE_METABOLISM	0.930356	0.735	806	1
SA_B_CELL_RECEPTOR_COMPLEXES	0.921202	0.736	808	1
KEGG_NITROGEN_METABOLISM	0.921141	0.736	808	1
REACTOME_SIGNALING_BY_RHO_GTPASES	0.95287	0.736	808	1
REACTOME_NUCLEOTIDE_EXCISION_REPAIR	0.939386	0.737	811	1
REACTOME_PYRUVATE_METABOLISM_AND_CITRIC_ACID_TCA_CYCLE	0.933944	0.738	812	1
BIOCARTA_PTC1_PATHWAY	0.90574	0.74	813	1
REACTOME_SYNTHESIS_OF_BILE_ACIDS_AND_BILE_SALTS_VIA_24_HYDROXYCHOLESTEROL	0.905616	0.743	814	1
PID_INTEGRIN2_PATHWAY	0.929985	0.746	815	1
REACTOME_ION_CHANNEL_TRANSPORT	0.943221	0.746	815	1
REACTOME_ELEVATION_OF_CYTOSOLIC_CA2_LEVELS	0.873949	0.747	817	1
BIOCARTA_ASBCELL_PATHWAY	0.905245	0.747	817	1
BIOCARTA_LECTIN_PATHWAY	0.905245	0.747	817	1
BIOCARTA_SALMONELLA_PATHWAY	0.905245	0.747	817	1
REACTOME_STEROID_HORMONES	0.929614	0.749	821	1
KEGG_HOMOLOGOUS_RECOMBINATION	0.929552	0.749	821	1
REACTOME_GLYCOSPHINGOLIPID_METABOLISM	0.933449	0.749	821	1
BIOCARTA_PROTEASOME_PATHWAY	0.92949	0.75	824	1
REACTOME_TCR_SIGNALING	0.938892	0.752	825	1
PID_INTEGRIN5_PATHWAY	0.920213	0.753	826	1
REACTOME_CHONDROITIN_SULFATE_BIOSYNTHESIS	0.920151	0.753	826	1
BIOCARTA_TPO_PATHWAY	0.920089	0.753	826	1
REACTOME_ROLE_OF_SECOND_MESSENGERS_IN_NETRIN1_SIGNALING	0.90475	0.755	829	1
BIOCARTA_SRCRPTP_PATHWAY	0.90475	0.755	829	1
REACTOME_POTASSIUM_CHANNELS	0.949159	0.757	831	1
REACTOME_DOWNSTREAM_SIGNALING_EVENTS_OF_B_CELL_RECEPTOR_BCR	0.949283	0.757	831	1
KEGG_GLYCOSPHINGOLIPID_BIOSYNTHESIS_GLOBO_SERIES	0.904132	0.758	833	1
REACTOME_SYNTHESIS_OF_PIPS_AT_THE_LATE_ENDOSOME_MEMBRANE	0.904503	0.758	833	1
REACTOME_P75NTR_SIGNALS_VIA_NFKB	0.904379	0.758	833	1
BIOCARTA_NGF_PATHWAY	0.919718	0.758	833	1
PID_INSULIN_PATHWAY	0.938521	0.758	833	1
KEGG_ALZHEIMERS_DISEASE	0.955096	0.759	838	1
REACTOME_TRANSPORT_TO_THE_GOLGI_AND_SUBSEQUENT_MODIFICATION	0.928872	0.76	839	1
REACTOME_DESTABILIZATION_OF_MRNA_BY_TRISTETRAPROLIN_TTP	0.903946	0.76	839	1
REACTOME_NUCLEOTIDE_LIKE_PURINERGIC_RECEPTORS	0.903884	0.762	841	1
KEGG_GLYCOSPHINGOLIPID_BIOSYNTHESIS_GANGLIO_SERIES	0.903451	0.765	842	1
REACTOME_IL_6_SIGNALING	0.903142	0.769	843	1
REACTOME_CA_DEPENDENT_EVENTS	0.927882	0.77	844	1
BIOCARTA_PS1_PATHWAY	0.903018	0.771	845	1
REACTOME_GLOBAL_GENOMIC_NER_GG_NER	0.927635	0.772	846	1
PID_RAC1_PATHWAY	0.942232	0.772	846	1
PID_NFAT_3PATHWAY	0.942232	0.772	846	1
BIOCARTA_IL22BP_PATHWAY	0.902771	0.774	849	1
BIOCARTA_MPR_PATHWAY	0.927511	0.774	849	1
BIOCARTA_EGF_PATHWAY	0.92714	0.775	851	1
ST_GAQ_PATHWAY	0.927078	0.775	851	1
REACTOME_TCA_CYCLE_AND_RESPIRATORY_ELECTRON_TRANSPORT	0.951757	0.776	853	1
REACTOME_HOST_INTERACTIONS_OF_HIV_FACTORS	0.951633	0.779	854	1
KEGG_PROXIMAL_TUBULE_BICARBONATE_RECLAMATION	0.918419	0.779	854	1
REACTOME_RESPIRATORY_ELECTRON_TRANSPORT_ATP_SYNTHESIS_BY_CHEMIOSMOTIC_COUPLING_AND_HEAT_PRODUCTION_BY_UNCOUPLING_PROTEINS_	0.947056	0.78	856	1
PID_RETINOIC_ACID_PATHWAY	0.926893	0.78	856	1
REACTOME_G_ALPHA1213_SIGNALLING_EVENTS	0.947056	0.78	856	1
REACTOME_CHYLOMICRON_MEDIATED_LIPID_TRANSPORT	0.902276	0.78	856	1
REACTOME_REGULATION_OF_ORNITHINE_DECARBOXYLASE_ODC	0.937531	0.781	860	1
PID_IL5_PATHWAY	0.901781	0.781	860	1
BIOCARTA_HSP27_PATHWAY	0.901534	0.782	862	1
KEGG_ONE_CARBON_POOL_BY_FOLATE	0.90141	0.782	862	1
REACTOME_BRANCHED_CHAIN_AMINO_ACID_CATABOLISM	0.901472	0.782	862	1
REACTOME_TRANSPORT_OF_VITAMINS_NUCLEOSIDES_AND_RELATED_MOLECULES	0.926398	0.783	865	1
KEGG_RNA_DEGRADATION	0.941613	0.783	865	1
PID_ANGIOPOIETINRECEPTOR_PATHWAY	0.93716	0.784	867	1
BIOCARTA_AKAP95_PATHWAY	0.900915	0.787	868	1
REACTOME_SIGNALING_BY_ACTIVATED_POINT_MUTANTS_OF_FGFR1	0.900915	0.787	868	1
KEGG_VIRAL_MYOCARDITIS	0.941366	0.789	870	1
REACTOME_IKK_COMPLEX_RECRUITMENT_MEDIATED_BY_RIP1	0.900297	0.789	870	1
PID_RANBP2PATHWAY	0.900297	0.789	870	1
PID_SYNDECAN_4_PATHWAY	0.926274	0.79	873	1
REACTOME_TGF_BETA_RECEPTOR_SIGNALING_ACTIVATES_SMADS	0.917615	0.791	874	1
REACTOME_PURINE_RIBONUCLEOSIDE_MONOPHOSPHATE_BIOSYNTHESIS	0.900173	0.791	874	1
KEGG_ECM_RECEPTOR_INTERACTION	0.946437	0.792	876	1
PID_AVB3_INTEGRIN_PATHWAY	0.946437	0.792	876	1
BIOCARTA_NEUROTRANSMITTERS_PATHWAY	0.865289	0.794	878	1
REACTOME_TRANSPORT_OF_MATURE_TRANSCRIPT_TO_CYTOPLASM	0.936541	0.794	878	1
BIOCARTA_ARENRF2_PATHWAY	0.899493	0.794	878	1
REACTOME_MRNA_DECAY_BY_5_TO_3_EXORIBONUCLEASE	0.899555	0.794	878	1
REACTOME_APOPTOTIC_EXECUTION_PHASE	0.936418	0.795	882	1
REACTOME_FORMATION_OF_ATP_BY_CHEMIOSMOTIC_COUPLING	0.899431	0.796	883	1
PID_PLK1_PATHWAY	0.93617	0.797	884	1
REACTOME_MRNA_SPLICING	0.947798	0.798	885	1
REACTOME_AMINE_DERIVED_HORMONES	0.898936	0.798	885	1
REACTOME_REGULATION_OF_HYPOXIA_INDUCIBLE_FACTOR_HIF_BY_OXYGEN	0.916873	0.801	887	1
REACTOME_TRAF6_MEDIATED_INDUCTION_OF_TAK1_COMPLEX	0.898812	0.801	887	1
REACTOME_REGULATION_OF_BETA_CELL_DEVELOPMENT	0.925285	0.803	889	1
REACTOME_PLATELET_AGGREGATION_PLUG_FORMATION	0.930356	0.803	889	1
REACTOME_DEADENYLATION_DEPENDENT_MRNA_DECAY	0.930356	0.803	889	1
BIOCARTA_GPCR_PATHWAY	0.925285	0.803	889	1
KEGG_HYPERTROPHIC_CARDIOMYOPATHY_HCM	0.945819	0.803	889	1
KEGG_PURINE_METABOLISM	0.954107	0.805	894	1
REACTOME_TRYPTOPHAN_CATABOLISM	0.898318	0.806	895	1
KEGG_PROTEIN_EXPORT	0.916564	0.807	896	1
BIOCARTA_RHO_PATHWAY	0.925161	0.807	896	1
REACTOME_GABA_RECEPTOR_ACTIVATION	0.940747	0.809	898	1
REACTOME_RIP_MEDIATED_NFKB_ACTIVATION_VIA_DAI	0.897823	0.809	898	1
PID_AMB2_NEUTROPHILS_PATHWAY	0.929985	0.81	900	1
KEGG_PATHOGENIC_ESCHERICHIA_COLI_INFECTION	0.940623	0.811	901	1
BIOCARTA_BAD_PATHWAY	0.92479	0.811	901	1
PID_INTEGRIN1_PATHWAY	0.9405	0.811	901	1
PID_PI3KPLCTRKPATHWAY	0.929861	0.812	904	1
KEGG_NOD_LIKE_RECEPTOR_SIGNALING_PATHWAY	0.940376	0.812	904	1
REACTOME_DIGESTION_OF_DIETARY_CARBOHYDRATE	0.861331	0.813	906	1
REACTOME_REGULATION_OF_APOPTOSIS	0.940252	0.814	907	1
REACTOME_DOWNREGULATION_OF_TGF_BETA_RECEPTOR_SIGNALING	0.915883	0.815	908	1
REACTOME_STRIATED_MUSCLE_CONTRACTION	0.924419	0.816	909	1
REACTOME_METABOLISM_OF_CARBOHYDRATES	0.962271	0.817	910	1
REACTOME_POST_TRANSLATIONAL_PROTEIN_MODIFICATION	0.962271	0.817	910	1
REACTOME_RECEPTOR_LIGAND_BINDING_INITIATES_THE_SECOND_PROTEOLYTIC_CLEAVAGE_OF_NOTCH_RECEPTOR	0.896957	0.819	912	1
REACTOME_INCRETIN_SYNTHESIS_SECRETION_AND_INACTIVATION	0.915388	0.819	912	1
PID_SYNDECAN_1_PATHWAY	0.935304	0.82	914	1
REACTOME_TETRAHYDROBIOPTERIN_BH4_SYNTHESIS_RECYCLING_SALVAGE_AND_REGULATION	0.896833	0.82	914	1
PID_UPA_UPAR_PATHWAY	0.929243	0.821	916	1
BIOCARTA_GSK3_PATHWAY	0.924048	0.823	917	1
REACTOME_SYNTHESIS_OF_PE	0.896462	0.824	918	1
REACTOME_SIGNALING_BY_THE_B_CELL_RECEPTOR_BCR	0.950025	0.824	918	1
REACTOME_PEPTIDE_HORMONE_BIOSYNTHESIS	0.896338	0.824	918	1
REACTOME_HORMONE_SENSITIVE_LIPASE_HSL_MEDIATED_TRIACYLGLYCEROL_HYDROLYSIS	0.896338	0.824	918	1
REACTOME_PROCESSING_OF_CAPPED_INTRON_CONTAINING_PRE_MRNA	0.950025	0.824	918	1
REACTOME_TRAF6_MEDIATED_IRF7_ACTIVATION_IN_TLR7_8_OR_9_SIGNALING	0.896091	0.825	923	1
KEGG_INTESTINAL_IMMUNE_NETWORK_FOR_IGA_PRODUCTION	0.928872	0.826	924	1
KEGG_CYSTEINE_AND_METHIONINE_METABOLISM	0.928872	0.826	924	1
REACTOME_SCF_BETA_TRCP_MEDIATED_DEGRADATION_OF_EMI1	0.934933	0.827	926	1
KEGG_GLUTATHIONE_METABOLISM	0.934809	0.828	927	1
PID_ARF_3PATHWAY	0.914399	0.828	927	1
REACTOME_P75NTR_RECRUITS_SIGNALLING_COMPLEXES	0.895782	0.829	929	1
REACTOME_PURINE_CATABOLISM	0.895844	0.829	929	1
KEGG_SPLICEOSOME	0.949777	0.83	931	1
BIOCARTA_SODD_PATHWAY	0.895473	0.83	931	1
KEGG_ARRHYTHMOGENIC_RIGHT_VENTRICULAR_CARDIOMYOPATHY_ARVC	0.944458	0.831	933	1
REACTOME_RNA_POL_III_TRANSCRIPTION	0.923429	0.832	934	1
REACTOME_REVERSIBLE_HYDRATION_OF_CARBON_DIOXIDE	0.894978	0.834	935	1
REACTOME_PROLACTIN_RECEPTOR_SIGNALING	0.894978	0.834	935	1
PID_IL12_2PATHWAY	0.93951	0.834	935	1
ST_TYPE_I_INTERFERON_PATHWAY	0.89504	0.834	935	1
BIOCARTA_UCALPAIN_PATHWAY	0.91378	0.836	939	1
REACTOME_PREFOLDIN_MEDIATED_TRANSFER_OF_SUBSTRATE_TO_CCT_TRIC	0.913657	0.837	940	1
BIOCARTA_IL10_PATHWAY	0.894668	0.837	940	1
KEGG_VALINE_LEUCINE_AND_ISOLEUCINE_DEGRADATION	0.934438	0.838	942	1
KEGG_HISTIDINE_METABOLISM	0.923058	0.838	942	1
BIOCARTA_IL1R_PATHWAY	0.923058	0.838	942	1
REACTOME_GLYCEROPHOSPHOLIPID_BIOSYNTHESIS	0.943963	0.838	942	1
REACTOME_SIGNAL_ATTENUATION	0.894483	0.839	946	1
REACTOME_RNA_POL_II_TRANSCRIPTION	0.946314	0.839	946	1
KEGG_LIMONENE_AND_PINENE_DEGRADATION	0.894359	0.84	948	1
ST_INTERLEUKIN_4_PATHWAY	0.922687	0.841	949	1
REACTOME_ASPARAGINE_N_LINKED_GLYCOSYLATION	0.943592	0.841	949	1
REACTOME_DESTABILIZATION_OF_MRNA_BY_AUF1_HNRNP_D0	0.934191	0.842	951	1
BIOCARTA_LYM_PATHWAY	0.894112	0.843	952	1
REACTOME_PRESYNAPTIC_NICOTINIC_ACETYLCHOLINE_RECEPTORS	0.893988	0.843	952	1
KEGG_VIBRIO_CHOLERAE_INFECTION	0.939139	0.843	952	1
BIOCARTA_EDG1_PATHWAY	0.922192	0.844	955	1
REACTOME_CYTOSOLIC_SULFONATION_OF_SMALL_MOLECULES	0.893864	0.844	955	1
REACTOME_HOMOLOGOUS_RECOMBINATION_REPAIR_OF_REPLICATION_INDEPENDENT_DOUBLE_STRAND_BREAKS	0.893741	0.845	957	1
REACTOME_SIGNALING_BY_NODAL	0.912667	0.847	958	1
REACTOME_HYALURONAN_UPTAKE_AND_DEGRADATION	0.892875	0.849	959	1
REACTOME_IMMUNE_SYSTEM	0.9619	0.851	960	1
BIOCARTA_KREB_PATHWAY	0.854527	0.852	961	1
KEGG_MISMATCH_REPAIR	0.912048	0.852	961	1
KEGG_BUTANOATE_METABOLISM	0.926893	0.853	963	1
PID_SHP2_PATHWAY	0.938397	0.854	964	1
REACTOME_ACTIVATION_OF_ATR_IN_RESPONSE_TO_REPLICATION_STRESS	0.92145	0.854	964	1
BIOCARTA_CD40_PATHWAY	0.892627	0.855	966	1
BIOCARTA_DC_PATHWAY	0.911925	0.855	966	1
REACTOME_NEF_MEDIATED_DOWNREGULATION_OF_MHC_CLASS_I_COMPLEX_CELL_SURFACE_EXPRESSION	0.892318	0.855	966	1
PID_RB_1PATHWAY	0.938149	0.856	969	1
BIOCARTA_GRANULOCYTES_PATHWAY	0.892133	0.858	970	1
KEGG_TAURINE_AND_HYPOTAURINE_METABOLISM	0.892133	0.858	970	1
KEGG_STEROID_BIOSYNTHESIS	0.892133	0.858	970	1
REACTOME_SYNTHESIS_OF_DNA	0.942479	0.858	970	1
REACTOME_SULFUR_AMINO_ACID_METABOLISM	0.911554	0.859	974	1
REACTOME_SIGNALING_BY_BMP	0.911554	0.859	974	1
REACTOME_PURINE_SALVAGE	0.891761	0.859	974	1
REACTOME_SLBP_DEPENDENT_PROCESSING_OF_REPLICATION_DEPENDENT_HISTONE_PRE_MRNAS	0.891267	0.86	977	1
BIOCARTA_IL3_PATHWAY	0.891143	0.86	977	1
REACTOME_RESPONSE_TO_ELEVATED_PLATELET_CYTOSOLIC_CA2_	0.942232	0.861	979	1
REACTOME_SYNTHESIS_SECRETION_AND_INACTIVATION_OF_GLP1	0.890896	0.861	979	1
REACTOME_ORC1_REMOVAL_FROM_CHROMATIN	0.937902	0.861	979	1
KEGG_BIOSYNTHESIS_OF_UNSATURATED_FATTY_ACIDS	0.911306	0.862	982	1
BIOCARTA_SPRY_PATHWAY	0.910935	0.864	983	1
REACTOME_THE_NLRP3_INFLAMMASOME	0.890277	0.864	983	1
SIG_IL4RECEPTOR_IN_B_LYPHOCYTES	0.920893	0.865	985	1
REACTOME_G_ALPHA_Q_SIGNALLING_EVENTS	0.961776	0.866	986	1
REACTOME_E2F_ENABLED_INHIBITION_OF_PRE_REPLICATION_COMPLEX_FORMATION	0.851559	0.867	987	1
REACTOME_BIOSYNTHESIS_OF_THE_N_GLYCAN_PRECURSOR_DOLICHOL_LIPID_LINKED_OLIGOSACCHARIDE_LLO_AND_TRANSFER_TO_A_NASCENT_PROTEIN	0.920708	0.868	988	1
BIOCARTA_IL2_PATHWAY	0.910688	0.868	988	1
REACTOME_PROLONGED_ERK_ACTIVATION_EVENTS	0.910626	0.868	988	1
BIOCARTA_CFTR_PATHWAY	0.889473	0.87	991	1
REACTOME_VITAMIN_B5_PANTOTHENATE_METABOLISM	0.889535	0.87	991	1
REACTOME_EFFECTS_OF_PIP2_HYDROLYSIS	0.910193	0.871	993	1
REACTOME_SYNTHESIS_OF_PA	0.910193	0.871	993	1
PID_IGF1_PATHWAY	0.92046	0.872	995	1
BIOCARTA_TFF_PATHWAY	0.910007	0.872	995	1
BIOCARTA_GABA_PATHWAY	0.88904	0.873	997	1
BIOCARTA_EGFR_SMRTE_PATHWAY	0.888916	0.874	998	1
REACTOME_CELL_EXTRACELLULAR_MATRIX_INTERACTIONS	0.888916	0.874	998	1
BIOCARTA_RELA_PATHWAY	0.888669	0.875	1000	1
REACTOME_ASSEMBLY_OF_THE_PRE_REPLICATIVE_COMPLEX	0.936912	0.878	1001	1
REACTOME_DEGRADATION_OF_THE_EXTRACELLULAR_MATRIX	0.919842	0.878	1001	1
REACTOME_CYCLIN_A_B1_ASSOCIATED_EVENTS_DURING_G2_M_TRANSITION	0.888298	0.879	1003	1
BIOCARTA_41BB_PATHWAY	0.888298	0.879	1003	1
BIOCARTA_MCALPAIN_PATHWAY	0.908832	0.88	1005	1
REACTOME_MEIOSIS	0.944582	0.88	1005	1
PID_IL23PATHWAY	0.924913	0.881	1007	1
PID_IL27PATHWAY	0.908647	0.881	1007	1
REACTOME_AUTODEGRADATION_OF_CDH1_BY_CDH1_APC_C	0.936665	0.881	1007	1
KEGG_GLYCOLYSIS_GLUCONEOGENESIS	0.936541	0.882	1010	1
BIOCARTA_ACTINY_PATHWAY	0.907595	0.884	1011	1
REACTOME_EXTRACELLULAR_MATRIX_ORGANIZATION	0.944087	0.884	1011	1
REACTOME_APOPTOTIC_CLEAVAGE_OF_CELL_ADHESION_PROTEINS	0.887679	0.885	1013	1
REACTOME_RESOLUTION_OF_AP_SITES_VIA_THE_MULTIPLE_NUCLEOTIDE_PATCH_REPLACEMENT_PATHWAY	0.887679	0.885	1013	1
REACTOME_CDT1_ASSOCIATION_WITH_THE_CDC6_ORC_ORIGIN_COMPLEX	0.931222	0.886	1015	1
PID_ALK1PATHWAY	0.918481	0.888	1016	1
BIOCARTA_TGFB_PATHWAY	0.907162	0.889	1017	1
PID_NFKAPPABCANONICALPATHWAY	0.907039	0.89	1018	1
REACTOME_PURINE_METABOLISM	0.91811	0.89	1018	1
REACTOME_INHIBITION_OF_VOLTAGE_GATED_CA2_CHANNELS_VIA_GBETA_GAMMA_SUBUNITS	0.906853	0.891	1020	1
REACTOME_ASSOCIATION_OF_TRIC_CCT_WITH_TARGET_PROTEINS_DURING_BIOSYNTHESIS	0.917862	0.892	1021	1
KEGG_VALINE_LEUCINE_AND_ISOLEUCINE_BIOSYNTHESIS	0.886566	0.893	1022	1
REACTOME_REGULATION_OF_PYRUVATE_DEHYDROGENASE_PDH_COMPLEX	0.886566	0.893	1022	1
KEGG_HUNTINGTONS_DISEASE	0.951447	0.894	1024	1
BIOCARTA_ALK_PATHWAY	0.923305	0.896	1025	1
REACTOME_M_G1_TRANSITION	0.940005	0.896	1025	1
REACTOME_GENERATION_OF_SECOND_MESSENGER_MOLECULES	0.905678	0.898	1027	1
ST_IL_13_PATHWAY	0.842714	0.898	1027	1
ST_INTERLEUKIN_13_PATHWAY	0.842714	0.898	1027	1
PID_ALK2PATHWAY	0.886071	0.898	1027	1
BIOCARTA_RAB_PATHWAY	0.885824	0.899	1031	1
KEGG_NICOTINATE_AND_NICOTINAMIDE_METABOLISM	0.905492	0.901	1032	1
KEGG_PROTEASOME	0.929861	0.901	1032	1
REACTOME_UNBLOCKING_OF_NMDA_RECEPTOR_GLUTAMATE_BINDING_AND_ACTIVATION	0.884958	0.902	1034	1
BIOCARTA_LONGEVITY_PATHWAY	0.884958	0.902	1034	1
PID_FCER1PATHWAY	0.934933	0.902	1034	1
REACTOME_ER_PHAGOSOME_PATHWAY	0.934809	0.903	1037	1
BIOCARTA_CARDIACEGF_PATHWAY	0.905245	0.903	1037	1
REACTOME_MHC_CLASS_II_ANTIGEN_PRESENTATION	0.943345	0.905	1039	1
REACTOME_HYALURONAN_METABOLISM	0.884216	0.907	1040	1
BIOCARTA_VEGF_PATHWAY	0.916502	0.907	1040	1
REACTOME_INTERFERON_GAMMA_SIGNALING	0.934191	0.907	1040	1
REACTOME_TAK1_ACTIVATES_NFKB_BY_PHOSPHORYLATION_AND_ACTIVATION_OF_IKKS_COMPLEX	0.904626	0.909	1043	1
REACTOME_CDK_MEDIATED_PHOSPHORYLATION_AND_REMOVAL_OF_CDC6	0.929119	0.91	1044	1
REACTOME_GLYCOGEN_BREAKDOWN_GLYCOGENOLYSIS	0.883968	0.911	1045	1
REACTOME_ACETYLCHOLINE_BINDING_AND_DOWNSTREAM_EVENTS	0.883721	0.911	1045	1
REACTOME_FORMATION_OF_TUBULIN_FOLDING_INTERMEDIATES_BY_CCT_TRIC	0.904379	0.911	1045	1
REACTOME_HIGHLY_CALCIUM_PERMEABLE_POSTSYNAPTIC_NICOTINIC_ACETYLCHOLINE_RECEPTORS	0.883474	0.912	1048	1
KEGG_SULFUR_METABOLISM	0.88335	0.913	1049	1
REACTOME_NFKB_IS_ACTIVATED_AND_SIGNALS_SURVIVAL	0.88335	0.913	1049	1
REACTOME_COMMON_PATHWAY	0.88335	0.913	1049	1
BIOCARTA_SPPA_PATHWAY	0.903761	0.916	1052	1
REACTOME_SYNTHESIS_OF_PIPS_AT_THE_EARLY_ENDOSOME_MEMBRANE	0.882979	0.916	1052	1
KEGG_SELENOAMINO_ACID_METABOLISM	0.915636	0.917	1054	1
REACTOME_COPI_MEDIATED_TRANSPORT	0.882608	0.918	1055	1
REACTOME_ACTIVATED_NOTCH1_TRANSMITS_SIGNAL_TO_THE_NUCLEUS	0.903389	0.919	1056	1
REACTOME_FORMATION_OF_FIBRIN_CLOT_CLOTTING_CASCADE	0.914523	0.919	1056	1
REACTOME_G2_M_CHECKPOINTS	0.921821	0.92	1058	1
BIOCARTA_CK1_PATHWAY	0.903266	0.921	1059	1
REACTOME_PLATELET_ADHESION_TO_EXPOSED_COLLAGEN	0.881865	0.921	1059	1
BIOCARTA_P35ALZHEIMERS_PATHWAY	0.881494	0.922	1061	1
REACTOME_REGULATION_OF_INSULIN_LIKE_GROWTH_FACTOR_IGF_ACTIVITY_BY_INSULIN_LIKE_GROWTH_FACTOR_BINDING_PROTEINS_IGFBPS	0.881309	0.922	1061	1
KEGG_OTHER_GLYCAN_DEGRADATION	0.881556	0.922	1061	1
BIOCARTA_BLYMPHOCYTE_PATHWAY	0.881618	0.922	1061	1
PID_CD8TCRDOWNSTREAMPATHWAY	0.932707	0.924	1065	1
REACTOME_HEMOSTASIS	0.960663	0.925	1066	1
KEGG_TYROSINE_METABOLISM	0.920831	0.926	1067	1
REACTOME_GLUTATHIONE_CONJUGATION	0.902895	0.926	1067	1
REACTOME_INTRINSIC_PATHWAY	0.880381	0.927	1069	1
REACTOME_SYNTHESIS_OF_SUBSTRATES_IN_N_GLYCAN_BIOSYTHESIS	0.880381	0.927	1069	1
BIOCARTA_IL5_PATHWAY	0.837147	0.927	1069	1
REACTOME_BIOLOGICAL_OXIDATIONS	0.945386	0.928	1072	1
KEGG_PPAR_SIGNALING_PATHWAY	0.937778	0.928	1072	1
KEGG_NUCLEOTIDE_EXCISION_REPAIR	0.92046	0.928	1072	1
KEGG_ALPHA_LINOLENIC_ACID_METABOLISM	0.879948	0.929	1075	1
BIOCARTA_LEPTIN_PATHWAY	0.88001	0.929	1075	1
REACTOME_TRANSCRIPTIONAL_REGULATION_OF_WHITE_ADIPOCYTE_DIFFERENTIATION	0.937284	0.929	1075	1
PID_HIF1_TFPATHWAY	0.932088	0.93	1078	1
PID_INTEGRIN_CS_PATHWAY	0.913409	0.931	1079	1
REACTOME_SEMA3A_PAK_DEPENDENT_AXON_REPULSION	0.879268	0.932	1080	1
REACTOME_TRANSPORT_OF_ORGANIC_ANIONS	0.879144	0.932	1080	1
KEGG_N_GLYCAN_BIOSYNTHESIS	0.926027	0.934	1082	1
REACTOME_MRNA_PROCESSING	0.948911	0.934	1082	1
KEGG_DRUG_METABOLISM_OTHER_ENZYMES	0.925532	0.935	1084	1
REACTOME_ENDOSOMAL_VACUOLAR_PATHWAY	0.830282	0.938	1085	1
REACTOME_TRAFFICKING_OF_GLUR2_CONTAINING_AMPA_RECEPTORS	0.877907	0.939	1086	1
REACTOME_DNA_REPAIR	0.9405	0.939	1086	1
REACTOME_PROCESSING_OF_CAPPED_INTRONLESS_PRE_MRNA	0.900915	0.94	1088	1
KEGG_ENDOCYTOSIS	0.960292	0.94	1088	1
BIOCARTA_NO2IL12_PATHWAY	0.900915	0.94	1088	1
BIOCARTA_NFKB_PATHWAY	0.90141	0.94	1088	1
REACTOME_ACYL_CHAIN_REMODELLING_OF_PG	0.877412	0.941	1092	1
REACTOME_SYNTHESIS_OF_PIPS_AT_THE_GOLGI_MEMBRANE	0.876051	0.942	1093	1
BIOCARTA_IL17_PATHWAY	0.876423	0.942	1093	1
BIOCARTA_AGPCR_PATHWAY	0.876175	0.942	1093	1
BIOCARTA_PARKIN_PATHWAY	0.875186	0.944	1096	1
REACTOME_ENDOGENOUS_STEROLS	0.874938	0.944	1096	1
KEGG_PRIMARY_IMMUNODEFICIENCY	0.91811	0.944	1096	1
KEGG_RIBOFLAVIN_METABOLISM	0.87568	0.944	1096	1
BIOCARTA_CLASSIC_PATHWAY	0.874938	0.944	1096	1
KEGG_PARKINSONS_DISEASE	0.944582	0.945	1101	1
PID_TCRCALCIUMPATHWAY	0.911183	0.945	1101	1
BIOCARTA_NTHI_PATHWAY	0.899864	0.945	1101	1
BIOCARTA_CTLA4_PATHWAY	0.899678	0.946	1104	1
REACTOME_DNA_REPLICATION	0.960045	0.947	1105	1
REACTOME_GASTRIN_CREB_SIGNALLING_PATHWAY_VIA_PKC_AND_MAPK	0.960045	0.947	1105	1
PID_HIVNEFPATHWAY	0.910811	0.947	1105	1
KEGG_ASTHMA	0.899431	0.947	1105	1
PID_REG_GR_PATHWAY	0.935428	0.948	1109	1
REACTOME_CASPASE_MEDIATED_CLEAVAGE_OF_CYTOSKELETAL_PROTEINS	0.874443	0.948	1109	1
REACTOME_COLLAGEN_FORMATION	0.93048	0.948	1109	1
REACTOME_ACTIVATION_OF_NF_KAPPAB_IN_B_CELLS	0.930356	0.95	1112	1
BIOCARTA_HIF_PATHWAY	0.873454	0.951	1113	1
BIOCARTA_SET_PATHWAY	0.873577	0.951	1113	1
REACTOME_REGULATION_OF_RHEB_GTPASE_ACTIVITY_BY_AMPK	0.873454	0.951	1113	1
REACTOME_N_GLYCAN_TRIMMING_IN_THE_ER_AND_CALNEXIN_CALRETICULIN_CYCLE	0.871846	0.952	1116	1
REACTOME_CROSS_PRESENTATION_OF_SOLUBLE_EXOGENOUS_ANTIGENS_ENDOSOMES	0.922068	0.952	1116	1
REACTOME_SIGNALING_BY_NOTCH4	0.872464	0.952	1116	1
REACTOME_P130CAS_LINKAGE_TO_MAPK_SIGNALING_FOR_INTEGRINS	0.872588	0.952	1116	1
REACTOME_CALNEXIN_CALRETICULIN_CYCLE	0.872712	0.952	1116	1
BIOCARTA_ETC_PATHWAY	0.872588	0.952	1116	1
REACTOME_GAMMA_CARBOXYLATION_TRANSPORT_AND_AMINO_TERMINAL_CLEAVAGE_OF_PROTEINS	0.872402	0.952	1116	1
BIOCARTA_D4GDI_PATHWAY	0.871846	0.952	1116	1
REACTOME_FACTORS_INVOLVED_IN_MEGAKARYOCYTE_DEVELOPMENT_AND_PLATELET_PRODUCTION	0.94384	0.953	1124	1
REACTOME_CS_DS_DEGRADATION	0.871598	0.953	1124	1
BIOCARTA_STATHMIN_PATHWAY	0.897452	0.953	1124	1
REACTOME_METABOLISM_OF_PORPHYRINS	0.871103	0.953	1124	1
REACTOME_SIGNALING_BY_NOTCH2	0.871165	0.953	1124	1
SA_FAS_SIGNALING	0.824592	0.953	1124	1
PID_TOLL_ENDOGENOUS_PATHWAY	0.897204	0.953	1124	1
BIOCARTA_AKT_PATHWAY	0.896833	0.954	1131	1
REACTOME_INWARDLY_RECTIFYING_K_CHANNELS	0.909574	0.955	1132	1
BIOCARTA_PLATELETAPP_PATHWAY	0.870238	0.955	1132	1
REACTOME_REGULATION_OF_COMPLEMENT_CASCADE	0.870361	0.955	1132	1
BIOCARTA_STEM_PATHWAY	0.869619	0.955	1132	1
BIOCARTA_CACAM_PATHWAY	0.870361	0.955	1132	1
REACTOME_TRAFFICKING_AND_PROCESSING_OF_ENDOSOMAL_TLR	0.870238	0.955	1132	1
REACTOME_AMINE_LIGAND_BINDING_RECEPTORS	0.916378	0.955	1132	1
BIOCARTA_AKAP13_PATHWAY	0.87067	0.955	1132	1
BIOCARTA_AHSP_PATHWAY	0.869372	0.956	1140	1
REACTOME_G2_M_DNA_DAMAGE_CHECKPOINT	0.869124	0.956	1140	1
REACTOME_TELOMERE_MAINTENANCE	0.929738	0.956	1140	1
REACTOME_P2Y_RECEPTORS	0.868506	0.956	1140	1
REACTOME_ACTIVATION_OF_THE_MRNA_UPON_BINDING_OF_THE_CAP_BINDING_COMPLEX_AND_EIFS_AND_SUBSEQUENT_BINDING_TO_43S	0.929243	0.957	1144	1
PID_HDAC_CLASSII_PATHWAY	0.90908	0.957	1144	1
REACTOME_VIF_MEDIATED_DEGRADATION_OF_APOBEC3G	0.921141	0.957	1144	1
BIOCARTA_CSK_PATHWAY	0.895349	0.957	1144	1
REACTOME_NITRIC_OXIDE_STIMULATES_GUANYLATE_CYCLASE	0.895473	0.957	1144	1
KEGG_AMINO_SUGAR_AND_NUCLEOTIDE_SUGAR_METABOLISM	0.921202	0.957	1144	1
REACTOME_FORMATION_OF_THE_TERNARY_COMPLEX_AND_SUBSEQUENTLY_THE_43S_COMPLEX	0.920955	0.958	1150	1
REACTOME_RESOLUTION_OF_AP_SITES_VIA_THE_SINGLE_NUCLEOTIDE_REPLACEMENT_PATHWAY	0.868011	0.959	1151	1
REACTOME_TRAFFICKING_OF_AMPA_RECEPTORS	0.908337	0.96	1152	1
BIOCARTA_DNAFRAGMENT_PATHWAY	0.866898	0.961	1153	1
PID_TCRRASPATHWAY	0.867021	0.961	1153	1
REACTOME_INTEGRIN_ALPHAIIB_BETA3_SIGNALING	0.908214	0.962	1155	1
REACTOME_ACTIVATION_OF_THE_AP1_FAMILY_OF_TRANSCRIPTION_FACTORS	0.866032	0.962	1155	1
REACTOME_ACYL_CHAIN_REMODELLING_OF_PS	0.865413	0.962	1155	1
KEGG_LINOLEIC_ACID_METABOLISM	0.907719	0.962	1155	1
KEGG_MATURITY_ONSET_DIABETES_OF_THE_YOUNG	0.893184	0.962	1155	1
REACTOME_ANTIGEN_PRESENTATION_FOLDING_ASSEMBLY_AND_PEPTIDE_LOADING_OF_CLASS_I_MHC	0.893122	0.962	1155	1
REACTOME_SIGNALING_BY_NOTCH3	0.865784	0.962	1155	1
REACTOME_G_ALPHA_S_SIGNALLING_EVENTS	0.942974	0.963	1162	1
BIOCARTA_ETS_PATHWAY	0.892627	0.963	1162	1
REACTOME_DEPOSITION_OF_NEW_CENPA_CONTAINING_NUCLEOSOMES_AT_THE_CENTROMERE	0.927882	0.964	1164	1
REACTOME_CREATION_OF_C4_AND_C2_ACTIVATORS	0.815995	0.965	1165	1
KEGG_PYRUVATE_METABOLISM	0.913657	0.965	1165	1
REACTOME_ANTIGEN_PROCESSING_CROSS_PRESENTATION	0.932212	0.966	1167	1
REACTOME_TRAF6_MEDIATED_NFKB_ACTIVATION	0.890648	0.966	1167	1
REACTOME_NRIF_SIGNALS_CELL_DEATH_FROM_THE_NUCLEUS	0.862939	0.966	1167	1
SA_MMP_CYTOKINE_CONNECTION	0.86331	0.966	1167	1
ST_WNT_BETA_CATENIN_PATHWAY	0.906853	0.966	1167	1
REACTOME_ETHANOL_OXIDATION	0.863434	0.966	1167	1
BIOCARTA_EXTRINSIC_PATHWAY	0.86331	0.966	1167	1
REACTOME_MEIOTIC_RECOMBINATION	0.932088	0.967	1174	1
KEGG_ALANINE_ASPARTATE_AND_GLUTAMATE_METABOLISM	0.906667	0.967	1174	1
REACTOME_BINDING_AND_ENTRY_OF_HIV_VIRION	0.811356	0.967	1174	1
REACTOME_SEROTONIN_RECEPTORS	0.861826	0.968	1177	1
BIOCARTA_FIBRINOLYSIS_PATHWAY	0.86195	0.968	1177	1
REACTOME_ACYL_CHAIN_REMODELLING_OF_PI	0.861578	0.969	1179	1
BIOCARTA_MONOCYTE_PATHWAY	0.861455	0.969	1179	1
REACTOME_REGULATION_OF_MRNA_STABILITY_BY_PROTEINS_THAT_BIND_AU_RICH_ELEMENTS	0.93147	0.969	1179	1
PID_FOXOPATHWAY	0.918543	0.97	1182	1
REACTOME_DOUBLE_STRAND_BREAK_REPAIR	0.888793	0.97	1182	1
REACTOME_GAP_JUNCTION_ASSEMBLY	0.889287	0.97	1182	1
REACTOME_TERMINATION_OF_O_GLYCAN_BIOSYNTHESIS	0.887927	0.971	1185	1
REACTOME_NEUROTRANSMITTER_RECEPTOR_BINDING_AND_DOWNSTREAM_TRANSMISSION_IN_THE_POSTSYNAPTIC_CELL	0.941613	0.971	1185	1
BIOCARTA_IL12_PATHWAY	0.887556	0.971	1185	1
PID_S1P_S1P1_PATHWAY	0.888669	0.971	1185	1
BIOCARTA_TH1TH2_PATHWAY	0.888298	0.971	1185	1
REACTOME_KINESINS	0.887185	0.972	1190	1
PID_HIF2PATHWAY	0.905369	0.973	1191	1
REACTOME_INFLUENZA_LIFE_CYCLE	0.941366	0.973	1191	1
KEGG_LEISHMANIA_INFECTION	0.925532	0.973	1191	1
KEGG_STEROID_HORMONE_BIOSYNTHESIS	0.926398	0.973	1191	1
REACTOME_CLASS_C_3_METABOTROPIC_GLUTAMATE_PHEROMONE_RECEPTORS	0.859352	0.973	1191	1
REACTOME_NEURONAL_SYSTEM	0.958931	0.974	1196	1
BIOCARTA_ERYTH_PATHWAY	0.857991	0.975	1197	1
REACTOME_RNA_POL_I_RNA_POL_III_AND_MITOCHONDRIAL_TRANSCRIPTION	0.940562	0.976	1198	1
KEGG_GALACTOSE_METABOLISM	0.903884	0.976	1198	1
REACTOME_CHROMOSOME_MAINTENANCE	0.940623	0.976	1198	1
REACTOME_PPARA_ACTIVATES_GENE_EXPRESSION	0.936418	0.977	1201	1
PID_ATM_PATHWAY	0.903142	0.977	1201	1
REACTOME_METABOLISM_OF_AMINO_ACIDS_AND_DERIVATIVES	0.958498	0.977	1201	1
REACTOME_TRANSLATION	0.944211	0.978	1204	1
REACTOME_NEGATIVE_REGULATORS_OF_RIG_I_MDA5_SIGNALING	0.902152	0.979	1205	1
REACTOME_PHASE_II_CONJUGATION	0.924295	0.979	1205	1
REACTOME_INSULIN_SYNTHESIS_AND_PROCESSING	0.882484	0.979	1205	1
REACTOME_THE_ACTIVATION_OF_ARYLSULFATASES	0.854527	0.981	1208	1
KEGG_BASE_EXCISION_REPAIR	0.90141	0.981	1208	1
REACTOME_BASE_EXCISION_REPAIR	0.879268	0.981	1208	1
PID_ATR_PATHWAY	0.909822	0.981	1208	1
REACTOME_3_UTR_MEDIATED_TRANSLATIONAL_REGULATION	0.934809	0.982	1212	1
BIOCARTA_TNFR2_PATHWAY	0.878402	0.982	1212	1
REACTOME_OPSINS	0.853662	0.982	1212	1
REACTOME_INFLUENZA_VIRAL_RNA_TRANSCRIPTION_AND_REPLICATION	0.934933	0.982	1212	1
KEGG_HEMATOPOIETIC_CELL_LINEAGE	0.929243	0.982	1212	1
REACTOME_BASE_FREE_SUGAR_PHOSPHATE_REMOVAL_VIA_THE_SINGLE_NUCLEOTIDE_REPLACEMENT_PATHWAY	0.848219	0.985	1217	1
PID_CD8TCRPATHWAY	0.923058	0.985	1217	1
REACTOME_SLC_MEDIATED_TRANSMEMBRANE_TRANSPORT	0.958065	0.985	1217	1
REACTOME_TRANSMISSION_ACROSS_CHEMICAL_SYNAPSES	0.958065	0.985	1217	1
KEGG_JAK_STAT_SIGNALING_PATHWAY	0.942355	0.986	1221	1
REACTOME_APOPTOSIS_INDUCED_DNA_FRAGMENTATION	0.846363	0.987	1222	1
REACTOME_XENOBIOTICS	0.844755	0.988	1223	1
REACTOME_MEIOTIC_SYNAPSIS	0.921079	0.988	1223	1
REACTOME_VEGF_LIGAND_RECEPTOR_INTERACTIONS	0.845002	0.988	1223	1
BIOCARTA_NO1_PATHWAY	0.896462	0.988	1223	1
REACTOME_MRNA_3_END_PROCESSING	0.897452	0.988	1223	1
BIOCARTA_INFLAM_PATHWAY	0.897081	0.988	1223	1
KEGG_REGULATION_OF_AUTOPHAGY	0.904998	0.989	1229	1
REACTOME_PEPTIDE_CHAIN_ELONGATION	0.927697	0.989	1229	1
REACTOME_ADAPTIVE_IMMUNE_SYSTEM	0.957818	0.989	1229	1
KEGG_SYSTEMIC_LUPUS_ERYTHEMATOSUS	0.936294	0.99	1232	1
REACTOME_PASSIVE_TRANSPORT_BY_AQUAPORINS	0.841168	0.991	1233	1
REACTOME_INTERFERON_SIGNALING	0.940376	0.993	1234	1
BIOCARTA_TOB1_PATHWAY	0.871846	0.993	1234	1
SA_CASPASE_CASCADE	0.871475	0.993	1234	1
REACTOME_DEFENSINS	0.889906	0.993	1234	1
KEGG_TASTE_TRANSDUCTION	0.907843	0.993	1234	1
REACTOME_CITRIC_ACID_CYCLE_TCA_CYCLE	0.870732	0.993	1234	1
REACTOME_REMOVAL_OF_THE_FLAP_INTERMEDIATE_FROM_THE_C_STRAND	0.834612	0.994	1240	1
KEGG_NON_HOMOLOGOUS_END_JOINING	0.833622	0.994	1240	1
BIOCARTA_ACE2_PATHWAY	0.835354	0.994	1240	1
KEGG_FOLATE_BIOSYNTHESIS	0.83288	0.994	1240	1
REACTOME_GABA_A_RECEPTOR_ACTIVATION	0.832694	0.994	1240	1
KEGG_FOCAL_ADHESION	0.956581	0.995	1245	1
REACTOME_PACKAGING_OF_TELOMERE_ENDS	0.895225	0.995	1245	1
REACTOME_SRP_DEPENDENT_COTRANSLATIONAL_PROTEIN_TARGETING_TO_MEMBRANE	0.929181	0.995	1245	1
REACTOME_ORGANIC_CATION_ANION_ZWITTERION_TRANSPORT	0.830035	0.995	1245	1
BIOCARTA_AMI_PATHWAY	0.86999	0.995	1245	1
BIOCARTA_TCRA_PATHWAY	0.830158	0.995	1245	1
KEGG_PORPHYRIN_AND_CHLOROPHYLL_METABOLISM	0.892318	0.996	1251	1
REACTOME_TRAF6_MEDIATED_IRF7_ACTIVATION	0.884958	0.996	1251	1
REACTOME_CLEAVAGE_OF_GROWING_TRANSCRIPT_IN_THE_TERMINATION_REGION_	0.890586	0.996	1251	1
REACTOME_TRANSLOCATION_OF_ZAP_70_TO_IMMUNOLOGICAL_SYNAPSE	0.828055	0.996	1251	1
KEGG_RIBOSOME	0.924171	0.996	1251	1
BIOCARTA_INTRINSIC_PATHWAY	0.868629	0.997	1256	1
PID_IL12_STAT4PATHWAY	0.884216	0.997	1256	1
REACTOME_IMMUNOREGULATORY_INTERACTIONS_BETWEEN_A_LYMPHOID_AND_A_NON_LYMPHOID_CELL	0.910317	0.997	1256	1
KEGG_GRAFT_VERSUS_HOST_DISEASE	0.883102	0.997	1256	1
BIOCARTA_CCR3_PATHWAY	0.868506	0.997	1256	1
BIOCARTA_TCYTOTOXIC_PATHWAY	0.817293	0.997	1256	1
REACTOME_ABACAVIR_TRANSPORT_AND_METABOLISM	0.817541	0.997	1256	1
BIOCARTA_FEEDER_PATHWAY	0.825458	0.997	1256	1
PID_VEGF_VEGFR_PATHWAY	0.815809	0.998	1264	1
REACTOME_METABOLISM_OF_PROTEINS	0.955653	0.998	1264	1
KEGG_METABOLISM_OF_XENOBIOTICS_BY_CYTOCHROME_P450	0.909698	0.998	1264	1
REACTOME_HIV_INFECTION	0.956086	0.998	1264	1
REACTOME_GPCR_LIGAND_BINDING	0.954973	0.998	1264	1
REACTOME_PLATELET_ACTIVATION_SIGNALING_AND_AGGREGATION	0.955715	0.998	1264	1
REACTOME_CGMP_EFFECTS	0.864918	0.998	1264	1
REACTOME_BETA_DEFENSINS	0.857001	0.999	1271	1
REACTOME_REGULATION_OF_IFNA_SIGNALING	0.851559	0.999	1271	1
BIOCARTA_CYTOKINE_PATHWAY	0.849085	0.999	1271	1
REACTOME_NONSENSE_MEDIATED_DECAY_ENHANCED_BY_THE_EXON_JUNCTION_COMPLEX	0.926398	0.999	1271	1
REACTOME_PHOSPHORYLATION_OF_CD3_AND_TCR_ZETA_CHAINS	0.765092	1	1275	1
KEGG_RETINOL_METABOLISM	0.896462	1	1275	1
REACTOME_PEPTIDE_LIGAND_BINDING_RECEPTORS	0.926522	1	1275	1
KEGG_TYPE_I_DIABETES_MELLITUS	0.882113	1	1275	1
REACTOME_CLASS_A1_RHODOPSIN_LIKE_RECEPTORS	0.948664	1	1275	1
BIOCARTA_TCAPOPTOSIS_PATHWAY	0.791069	1	1275	1
REACTOME_CLASS_I_MHC_MEDIATED_ANTIGEN_PROCESSING_PRESENTATION	0.938211	1	1275	1
REACTOME_ANTIGEN_PROCESSING_UBIQUITINATION_PROTEASOME_DEGRADATION	0.939386	1	1275	1
KEGG_ANTIGEN_PROCESSING_AND_PRESENTATION	0.907348	1	1275	1
REACTOME_GPCR_DOWNSTREAM_SIGNALING	0.940747	1	1275	1
KEGG_ASCORBATE_AND_ALDARATE_METABOLISM	0.82187	1	1275	1
REACTOME_CHEMOKINE_RECEPTORS_BIND_CHEMOKINES	0.821499	1	1275	1
REACTOME_RECYCLING_OF_BILE_ACIDS_AND_SALTS	0.80047	1	1275	1
REACTOME_METABOLISM_OF_RNA	0.939015	1	1275	1
REACTOME_KERATAN_SULFATE_DEGRADATION	0.774245	1	1275	1
BIOCARTA_THELPER_PATHWAY	0.795769	1	1275	1
REACTOME_CYTOKINE_SIGNALING_IN_IMMUNE_SYSTEM	0.951262	1	1275	1
KEGG_DRUG_METABOLISM_CYTOCHROME_P450	0.912172	1	1275	1
REACTOME_OLFACTORY_SIGNALING_PATHWAY	0.872217	1	1275	1
KEGG_NEUROACTIVE_LIGAND_RECEPTOR_INTERACTION	0.94619	1	1275	1
REACTOME_GENERIC_TRANSCRIPTION_PATHWAY	0.953859	1	1275	1
BIOCARTA_NKT_PATHWAY	0.871227	1	1275	1
REACTOME_INTERFERON_ALPHA_BETA_SIGNALING	0.898256	1	1275	1
REACTOME_AMYLOIDS	0.89139	1	1275	1
KEGG_CITRATE_CYCLE_TCA_CYCLE	0.874629	1	1275	1
REACTOME_G_ALPHA_I_SIGNALLING_EVENTS	0.949901	1	1275	1
REACTOME_SIGNALING_BY_GPCR	0.9452	1	1275	1
KEGG_STARCH_AND_SUCROSE_METABOLISM	0.881989	1	1275	1
REACTOME_LIGAND_GATED_ION_CHANNEL_TRANSPORT	0.835725	1	1275	1
REACTOME_GLUCURONIDATION	0.815933	1	1275	1
REACTOME_RNA_POL_I_TRANSCRIPTION	0.915017	1	1275	1
REACTOME_TRANSCRIPTION	0.952994	1	1275	1
REACTOME_RIG_I_MDA5_MEDIATED_INDUCTION_OF_IFN_ALPHA_BETA_PATHWAYS	0.893617	1	1275	1
REACTOME_METABOLISM_OF_MRNA	0.936294	1	1275	1
REACTOME_PD1_SIGNALING	0.784636	1	1275	1
REACTOME_RNA_POL_I_PROMOTER_OPENING	0.843394	1	1275	1
KEGG_OLFACTORY_TRANSDUCTION	0.890524	1	1275	1
KEGG_CYTOSOLIC_DNA_SENSING_PATHWAY	0.897947	1	1275	1
REACTOME_RECRUITMENT_OF_NUMA_TO_MITOTIC_CENTROSOMES	0.809377	1	1275	1
KEGG_CYTOKINE_CYTOKINE_RECEPTOR_INTERACTION	0.950643	1	1275	1
KEGG_REGULATION_OF_ACTIN_CYTOSKELETON	0.953488	1	1275	1
KEGG_CHEMOKINE_SIGNALING_PATHWAY	0.952251	1	1275	1
KEGG_RIG_I_LIKE_RECEPTOR_SIGNALING_PATHWAY	0.912296	1	1275	1
KEGG_PENTOSE_AND_GLUCURONATE_INTERCONVERSIONS	0.871722	1	1275	1
BIOCARTA_CTL_PATHWAY	0.78043	1	1275	1
KEGG_AUTOIMMUNE_THYROID_DISEASE	0.886195	1	1275	1

## Sheet: GSOA_Endometrial_Rank-Method
../Results/Revisons/UCEC__SerousvsNonSerous__C2__CNV_FDR.txt	../Results/Revisons/UCEC__SerousvsNonSerous__C2__RNA_FDR.txt	../Results/Revisons/UCEC__SerousvsNonSerous__C2__Somatic_Mutation_FDR.txt
	p.value	FDR_BH_R
KEGG_PHOSPHATIDYLINOSITOL_SIGNALING_SYSTEM	0.00225914	0.420323
KEGG_TIGHT_JUNCTION	0.00299161	0.420323
REACTOME_PI_METABOLISM	0.0034714	0.420323
KEGG_PATHWAYS_IN_CANCER	0.00377661	0.420323
BIOCARTA_CHEMICAL_PATHWAY	0.00379988	0.420323
REACTOME_PI3K_EVENTS_IN_ERBB2_SIGNALING	0.00388724	0.420323
KEGG_PROSTATE_CANCER	0.00424274	0.420323
KEGG_CHRONIC_MYELOID_LEUKEMIA	0.00442522	0.420323
SA_PTEN_PATHWAY	0.00445971	0.420323
BIOCARTA_MET_PATHWAY	0.00465408	0.420323
KEGG_NON_SMALL_CELL_LUNG_CANCER	0.00505053	0.420323
PID_A6B1_A6B4_INTEGRIN_PATHWAY	0.00512483	0.420323
KEGG_MELANOMA	0.00520435	0.420323
REACTOME_PHOSPHOLIPID_METABOLISM	0.00572766	0.420323
KEGG_BASAL_CELL_CARCINOMA	0.00616093	0.420323
REACTOME_ERK_MAPK_TARGETS	0.00626153	0.420323
KEGG_PANCREATIC_CANCER	0.00633987	0.420323
KEGG_MELANOGENESIS	0.00655135	0.420323
PID_P53DOWNSTREAMPATHWAY	0.00656759	0.420323
KEGG_SMALL_CELL_LUNG_CANCER	0.0066402	0.420323
BIOCARTA_P53_PATHWAY	0.00679254	0.420323
REACTOME_NUCLEAR_EVENTS_KINASE_AND_TRANSCRIPTION_FACTOR_ACTIVATION	0.00726744	0.420323
KEGG_WNT_SIGNALING_PATHWAY	0.00755944	0.420323
KEGG_APOPTOSIS	0.0079613	0.420323
PID_CXCR4_PATHWAY	0.00843997	0.420323
KEGG_INOSITOL_PHOSPHATE_METABOLISM	0.00845194	0.420323
PID_MYC_PATHWAY	0.00865657	0.420323
SIG_PIP3_SIGNALING_IN_CARDIAC_MYOCTES	0.00933318	0.420323
REACTOME_CELL_CELL_COMMUNICATION	0.00951436	0.420323
KEGG_GLIOMA	0.00975938	0.420323
KEGG_BLADDER_CANCER	0.0100662	0.420323
KEGG_ERBB_SIGNALING_PATHWAY	0.0101897	0.420323
REACTOME_AMINE_COMPOUND_SLC_TRANSPORTERS	0.0107053	0.423299
KEGG_LEUKOCYTE_TRANSENDOTHELIAL_MIGRATION	0.0109031	0.423299
PID_BCR_5PATHWAY	0.0114111	0.430362
REACTOME_CTLA4_INHIBITORY_SIGNALING	0.0117894	0.432279
ST_T_CELL_SIGNAL_TRANSDUCTION	0.0125151	0.446483
REACTOME_PI3K_EVENTS_IN_ERBB4_SIGNALING	0.0139645	0.472686
REACTOME_NA_CL_DEPENDENT_NEUROTRANSMITTER_TRANSPORTERS	0.0140184	0.472686
REACTOME_INTRINSIC_PATHWAY_FOR_APOPTOSIS	0.0146165	0.472686
SA_G1_AND_S_PHASES	0.0149532	0.472686
ST_INTEGRIN_SIGNALING_PATHWAY	0.01504	0.472686
PID_PI3KCIPATHWAY	0.0155913	0.478617
REACTOME_SEMAPHORIN_INTERACTIONS	0.0167753	0.503258
BIOCARTA_HER2_PATHWAY	0.0172104	0.50484
REACTOME_CELL_SURFACE_INTERACTIONS_AT_THE_VASCULAR_WALL	0.0179337	0.510808
PID_ER_NONGENOMIC_PATHWAY	0.0181879	0.510808
KEGG_ENDOMETRIAL_CANCER	0.0185981	0.511448
BIOCARTA_CHREBP2_PATHWAY	0.0193032	0.519157
REACTOME_SIGNALING_BY_ERBB4	0.01999	0.519157
REACTOME_SEMA4D_INDUCED_CELL_MIGRATION_AND_GROWTH_CONE_COLLAPSE	0.0205595	0.519157
REACTOME_AMINO_ACID_TRANSPORT_ACROSS_THE_PLASMA_MEMBRANE	0.0212	0.519157
BIOCARTA_FMLP_PATHWAY	0.0212918	0.519157
REACTOME_MEMBRANE_TRAFFICKING	0.0212983	0.519157
PID_DELTANP63PATHWAY	0.0223519	0.519157
PID_PRLSIGNALINGEVENTSPATHWAY	0.0239916	0.519157
KEGG_T_CELL_RECEPTOR_SIGNALING_PATHWAY	0.0243648	0.519157
PID_FAK_PATHWAY	0.024853	0.519157
WNT_SIGNALING	0.0251566	0.519157
PID_MET_PATHWAY	0.0251711	0.519157
PID_PDGFRBPATHWAY	0.0253246	0.519157
REACTOME_GPVI_MEDIATED_ACTIVATION_CASCADE	0.0254658	0.519157
KEGG_EPITHELIAL_CELL_SIGNALING_IN_HELICOBACTER_PYLORI_INFECTION	0.0258039	0.519157
PID_IL6_7PATHWAY	0.0259527	0.519157
SIG_CHEMOTAXIS	0.0262631	0.519157
PID_ECADHERIN_KERATINOCYTE_PATHWAY	0.0267163	0.519157
REACTOME_NGF_SIGNALLING_VIA_TRKA_FROM_THE_PLASMA_MEMBRANE	0.0270688	0.519157
KEGG_ENDOCYTOSIS	0.0271067	0.519157
BIOCARTA_FCER1_PATHWAY	0.0271378	0.519157
REACTOME_DARPP_32_EVENTS	0.0278269	0.524735
KEGG_P53_SIGNALING_PATHWAY	0.0283193	0.526499
ST_ERK1_ERK2_MAPK_PATHWAY	0.0296566	0.535567
BIOCARTA_RACCYCD_PATHWAY	0.0298075	0.535567
BIOCARTA_TCR_PATHWAY	0.0303508	0.535567
BIOCARTA_HDAC_PATHWAY	0.0306525	0.535567
KEGG_TRYPTOPHAN_METABOLISM	0.0308357	0.535567
PID_HES_HEYPATHWAY	0.0320276	0.549045
KEGG_FOCAL_ADHESION	0.0325765	0.551295
REACTOME_DOWNREGULATION_OF_SMAD2_3_SMAD4_TRANSCRIPTIONAL_ACTIVITY	0.0337505	0.553909
PID_HDAC_CLASSIII_PATHWAY	0.0338877	0.553909
KEGG_MAPK_SIGNALING_PATHWAY	0.0351197	0.553909
REACTOME_BASIGIN_INTERACTIONS	0.0359808	0.553909
BIOCARTA_NFAT_PATHWAY	0.0360267	0.553909
BIOCARTA_EIF4_PATHWAY	0.0365868	0.553909
BIOCARTA_ARF_PATHWAY	0.0377243	0.553909
KEGG_AMYOTROPHIC_LATERAL_SCLEROSIS_ALS	0.0383433	0.553909
REACTOME_METABOLISM_OF_LIPIDS_AND_LIPOPROTEINS	0.0385447	0.553909
BIOCARTA_G2_PATHWAY	0.0385619	0.553909
REACTOME_CHONDROITIN_SULFATE_DERMATAN_SULFATE_METABOLISM	0.0386413	0.553909
KEGG_ACUTE_MYELOID_LEUKEMIA	0.0386785	0.553909
REACTOME_ACTIVATION_OF_CHAPERONE_GENES_BY_XBP1S	0.0389607	0.553909
PID_INSULIN_PATHWAY	0.0398399	0.553909
SIG_BCR_SIGNALING_PATHWAY	0.0407244	0.553909
ST_FAS_SIGNALING_PATHWAY	0.0409374	0.553909
BIOCARTA_PPARA_PATHWAY	0.0414248	0.553909
KEGG_VALINE_LEUCINE_AND_ISOLEUCINE_DEGRADATION	0.0415023	0.553909
BIOCARTA_G1_PATHWAY	0.0423737	0.553909
BIOCARTA_RANMS_PATHWAY	0.0433504	0.553909
BIOCARTA_CTCF_PATHWAY	0.0434773	0.553909
REACTOME_SIGNALING_BY_ERBB2	0.0441332	0.553909
BIOCARTA_PTEN_PATHWAY	0.0457467	0.553909
PID_S1P_S1P2_PATHWAY	0.0466395	0.553909
BIOCARTA_BARRESTIN_PATHWAY	0.0468181	0.553909
KEGG_COLORECTAL_CANCER	0.0468539	0.553909
KEGG_NEUROTROPHIN_SIGNALING_PATHWAY	0.0468574	0.553909
BIOCARTA_IGF1_PATHWAY	0.0469315	0.553909
REACTOME_SIGNALING_BY_NOTCH	0.047883	0.553909
BIOCARTA_NGF_PATHWAY	0.0485041	0.553909
REACTOME_SYNTHESIS_AND_INTERCONVERSION_OF_NUCLEOTIDE_DI_AND_TRIPHOSPHATES	0.0489343	0.553909
BIOCARTA_FAS_PATHWAY	0.0489369	0.553909
BIOCARTA_TNFR1_PATHWAY	0.0493034	0.553909
PID_NECTIN_PATHWAY	0.0494006	0.553909
BIOCARTA_MAPK_PATHWAY	0.0497762	0.553909
KEGG_AXON_GUIDANCE	0.0499008	0.553909
REACTOME_PLATELET_SENSITIZATION_BY_LDL	0.0501502	0.553909
PID_TAP63PATHWAY	0.0506528	0.553909
BIOCARTA_MTOR_PATHWAY	0.0507912	0.553909
REACTOME_SIGNALING_BY_NOTCH1	0.0513861	0.553909
PID_RB_1PATHWAY	0.0514458	0.553909
REACTOME_NETRIN1_SIGNALING	0.0515204	0.553909
PID_EPHBFWDPATHWAY	0.0520165	0.553909
KEGG_LYSINE_DEGRADATION	0.052025	0.553909
SIG_INSULIN_RECEPTOR_PATHWAY_IN_CARDIAC_MYOCYTES	0.0522206	0.553909
PID_P73PATHWAY	0.0529714	0.553909
REACTOME_ACETYLCHOLINE_NEUROTRANSMITTER_RELEASE_CYCLE	0.0534633	0.553909
BIOCARTA_TEL_PATHWAY	0.0537349	0.553909
REACTOME_GAP_JUNCTION_DEGRADATION	0.0540612	0.553909
REACTOME_CTNNB1_PHOSPHORYLATION_CASCADE	0.0541072	0.553909
PID_INSULIN_GLUCOSE_PATHWAY	0.054132	0.553909
PID_TCR_PATHWAY	0.0547497	0.55592
BIOCARTA_P53HYPOXIA_PATHWAY	0.0560243	0.561313
REACTOME_NEGATIVE_REGULATION_OF_THE_PI3K_AKT_NETWORK	0.0561313	0.561313
PID_MYC_ACTIVPATHWAY	0.0573699	0.566073
REACTOME_TRANSFERRIN_ENDOCYTOSIS_AND_RECYCLING	0.0574649	0.566073
BIOCARTA_RNA_PATHWAY	0.0580527	0.567626
REACTOME_G1_PHASE	0.0591886	0.568111
PID_AURORA_A_PATHWAY	0.0594256	0.568111
REACTOME_CD28_DEPENDENT_PI3K_AKT_SIGNALING	0.0595151	0.568111
REACTOME_RAF_MAP_KINASE_CASCADE	0.0598238	0.568111
PID_ERBB1_DOWNSTREAM_PATHWAY	0.0611454	0.57598
ST_GRANULE_CELL_SURVIVAL_PATHWAY	0.0618164	0.57598
PID_TNFPATHWAY	0.0619614	0.57598
PID_RHOA_PATHWAY	0.0625919	0.577772
PID_IFNGPATHWAY	0.0647411	0.58985
KEGG_B_CELL_RECEPTOR_SIGNALING_PATHWAY	0.0647942	0.58985
REACTOME_SIGNALING_BY_FGFR_MUTANTS	0.0657146	0.593598
KEGG_PEROXISOME	0.066567	0.593598
REACTOME_TRAF6_MEDIATED_INDUCTION_OF_NFKB_AND_MAP_KINASES_UPON_TLR7_8_OR_9_ACTIVATION	0.0670403	0.593598
KEGG_GLYCOSYLPHOSPHATIDYLINOSITOL_GPI_ANCHOR_BIOSYNTHESIS	0.0675023	0.593598
KEGG_ARGININE_AND_PROLINE_METABOLISM	0.0676564	0.593598
PID_NEPHRIN_NEPH1_PATHWAY	0.067904	0.593598
BIOCARTA_PYK2_PATHWAY	0.0685672	0.595452
REACTOME_DOWNSTREAM_SIGNAL_TRANSDUCTION	0.0695725	0.600234
KEGG_THYROID_CANCER	0.0702845	0.602439
KEGG_SPHINGOLIPID_METABOLISM	0.0728303	0.617042
REACTOME_G_ALPHA1213_SIGNALLING_EVENTS	0.0729231	0.617042
REACTOME_ENDOSOMAL_SORTING_COMPLEX_REQUIRED_FOR_TRANSPORT_ESCRT	0.0735597	0.617206
PID_LKB1_PATHWAY	0.0738777	0.617206
KEGG_GLYCOSAMINOGLYCAN_BIOSYNTHESIS_HEPARAN_SULFATE	0.0759237	0.625645
REACTOME_NEPHRIN_INTERACTIONS	0.0764567	0.625645
PID_P75NTRPATHWAY	0.0767421	0.625645
PID_IL2_PI3KPATHWAY	0.0767974	0.625645
REACTOME_REGULATED_PROTEOLYSIS_OF_P75NTR	0.0772577	0.625645
BIOCARTA_BCR_PATHWAY	0.0777698	0.625952
KEGG_CALCIUM_SIGNALING_PATHWAY	0.0790462	0.629494
REACTOME_REGULATORY_RNA_PATHWAYS	0.0791637	0.629494
PID_CXCR3PATHWAY	0.0818217	0.638985
PID_ERBB2ERBB3PATHWAY	0.0824556	0.638985
REACTOME_FANCONI_ANEMIA_PATHWAY	0.0828586	0.638985
REACTOME_SIGNALING_BY_SCF_KIT	0.0832974	0.638985
PID_ECADHERIN_NASCENTAJ_PATHWAY	0.0843725	0.638985
BIOCARTA_TFF_PATHWAY	0.0844024	0.638985
PID_ECADHERIN_STABILIZATION_PATHWAY	0.0847204	0.638985
REACTOME_GAB1_SIGNALOSOME	0.0849192	0.638985
REACTOME_SYNTHESIS_OF_PIPS_AT_THE_PLASMA_MEMBRANE	0.0852681	0.638985
BIOCARTA_EPHA4_PATHWAY	0.0857621	0.638985
PID_CDC42_PATHWAY	0.0867525	0.638985
PID_AVB3_INTEGRIN_PATHWAY	0.0868251	0.638985
ST_JNK_MAPK_PATHWAY	0.0882044	0.638985
REACTOME_INHIBITION_OF_REPLICATION_INITIATION_OF_DAMAGED_DNA_BY_RB1_E2F1	0.0885306	0.638985
KEGG_LONG_TERM_DEPRESSION	0.0885414	0.638985
REACTOME_SIGNALING_BY_PDGF	0.0885895	0.638985
PID_TXA2PATHWAY	0.0890291	0.638985
PID_NOTCH_PATHWAY	0.0891359	0.638985
REACTOME_SOS_MEDIATED_SIGNALLING	0.0895547	0.638985
REACTOME_SPHINGOLIPID_DE_NOVO_BIOSYNTHESIS	0.0908196	0.644527
PID_TRKRPATHWAY	0.0918114	0.645901
PID_RANBP2PATHWAY	0.0919919	0.645901
PID_P38ALPHABETADOWNSTREAMPATHWAY	0.0937444	0.654723
REACTOME_METABOLISM_OF_VITAMINS_AND_COFACTORS	0.0944312	0.655022
PID_ANTHRAXPATHWAY	0.0947797	0.655022
REACTOME_SMAD2_SMAD3_SMAD4_HETEROTRIMER_REGULATES_TRANSCRIPTION	0.0966642	0.661165
PID_TCRJNKPATHWAY	0.0969734	0.661165
REACTOME_METABOLISM_OF_NON_CODING_RNA	0.0974156	0.661165
REACTOME_MICRORNA_MIRNA_BIOGENESIS	0.0976721	0.661165
REACTOME_SIGNALLING_BY_NGF	0.100045	0.66854
REACTOME_MAP_KINASE_ACTIVATION_IN_TLR_CASCADE	0.100229	0.66854
PID_HNF3BPATHWAY	0.100637	0.66854
PID_ERBB1_RECEPTOR_PROXIMAL_PATHWAY	0.101076	0.66854
REACTOME_RECRUITMENT_OF_MITOTIC_CENTROSOME_PROTEINS_AND_COMPLEXES	0.10141	0.66854
BIOCARTA_RAS_PATHWAY	0.102237	0.66854
REACTOME_ACTIVATION_OF_BH3_ONLY_PROTEINS	0.102307	0.66854
REACTOME_INTERACTION_BETWEEN_L1_AND_ANKYRINS	0.103276	0.669426
REACTOME_SYNTHESIS_OF_PIPS_AT_THE_LATE_ENDOSOME_MEMBRANE	0.103875	0.669426
BIOCARTA_CARM_ER_PATHWAY	0.103964	0.669426
REACTOME_G1_S_TRANSITION	0.106064	0.675603
PID_ERBB1_INTERNALIZATION_PATHWAY	0.106576	0.675603
REACTOME_MITOTIC_G1_G1_S_PHASES	0.106755	0.675603
REACTOME_SIGNALING_BY_FGFR	0.107475	0.675603
BIOCARTA_MEF2D_PATHWAY	0.107482	0.675603
REACTOME_MUSCLE_CONTRACTION	0.108331	0.676887
REACTOME_PHASE_II_CONJUGATION	0.108712	0.676887
REACTOME_SYNTHESIS_OF_PC	0.109392	0.677925
REACTOME_GLYCEROPHOSPHOLIPID_BIOSYNTHESIS	0.110679	0.682693
REACTOME_SPHINGOLIPID_METABOLISM	0.112959	0.691699
REACTOME_ADENYLATE_CYCLASE_ACTIVATING_PATHWAY	0.113187	0.691699
REACTOME_YAP1_AND_WWTR1_TAZ_STIMULATED_GENE_EXPRESSION	0.113864	0.692072
PID_E2F_PATHWAY	0.115444	0.692072
BIOCARTA_AT1R_PATHWAY	0.11577	0.692072
PID_ERBB4_PATHWAY	0.11638	0.692072
KEGG_MTOR_SIGNALING_PATHWAY	0.116792	0.692072
REACTOME_HIV_INFECTION	0.117582	0.692072
BIOCARTA_PML_PATHWAY	0.117712	0.692072
REACTOME_SEMA3A_PLEXIN_REPULSION_SIGNALING_BY_INHIBITING_INTEGRIN_ADHESION	0.118432	0.692072
BIOCARTA_SARS_PATHWAY	0.118628	0.692072
ST_B_CELL_ANTIGEN_RECEPTOR	0.118635	0.692072
REACTOME_NUCLEAR_RECEPTOR_TRANSCRIPTION_PATHWAY	0.119148	0.692072
REACTOME_SIGNALING_BY_FGFR_IN_DISEASE	0.120565	0.692072
REACTOME_MAPK_TARGETS_NUCLEAR_EVENTS_MEDIATED_BY_MAP_KINASES	0.12066	0.692072
SA_TRKA_RECEPTOR	0.120734	0.692072
PID_PI3KCIAKTPATHWAY	0.121281	0.692072
PID_KITPATHWAY	0.121637	0.692072
REACTOME_GABA_SYNTHESIS_RELEASE_REUPTAKE_AND_DEGRADATION	0.122262	0.692641
KEGG_GLYCOSAMINOGLYCAN_BIOSYNTHESIS_CHONDROITIN_SULFATE	0.123123	0.693214
KEGG_ALDOSTERONE_REGULATED_SODIUM_REABSORPTION	0.123506	0.693214
BIOCARTA_MAL_PATHWAY	0.124349	0.693214
PID_ERA_GENOMIC_PATHWAY	0.124463	0.693214
REACTOME_FACTORS_INVOLVED_IN_MEGAKARYOCYTE_DEVELOPMENT_AND_PLATELET_PRODUCTION	0.125853	0.696693
ST_PHOSPHOINOSITIDE_3_KINASE_PATHWAY	0.126144	0.696693
REACTOME_NUCLEAR_SIGNALING_BY_ERBB4	0.127168	0.697265
BIOCARTA_IGF1MTOR_PATHWAY	0.127678	0.697265
REACTOME_LIPID_DIGESTION_MOBILIZATION_AND_TRANSPORT	0.127832	0.697265
REACTOME_PI_3K_CASCADE	0.130043	0.706406
REACTOME_HEMOSTASIS	0.131429	0.71075
REACTOME_NCAM1_INTERACTIONS	0.132266	0.71075
REACTOME_N_GLYCAN_ANTENNAE_ELONGATION_IN_THE_MEDIAL_TRANS_GOLGI	0.132596	0.71075
PID_ARF6_PATHWAY	0.133381	0.71075
BIOCARTA_INTEGRIN_PATHWAY	0.133535	0.71075
PID_S1P_META_PATHWAY	0.136316	0.712793
BIOCARTA_GCR_PATHWAY	0.136552	0.712793
KEGG_TYPE_II_DIABETES_MELLITUS	0.136834	0.712793
REACTOME_SHC1_EVENTS_IN_ERBB4_SIGNALING	0.137269	0.712793
REACTOME_TIE2_SIGNALING	0.138	0.712793
REACTOME_CLASS_B_2_SECRETIN_FAMILY_RECEPTORS	0.138219	0.712793
REACTOME_INTEGRATION_OF_ENERGY_METABOLISM	0.138826	0.712793
PID_PTP1BPATHWAY	0.140165	0.712793
PID_PDGFRAPATHWAY	0.140908	0.712793
PID_HEDGEHOG_2PATHWAY	0.141223	0.712793
BIOCARTA_BARRESTIN_SRC_PATHWAY	0.141447	0.712793
BIOCARTA_HIVNEF_PATHWAY	0.141671	0.712793
BIOCARTA_SPPA_PATHWAY	0.142064	0.712793
PID_AURORA_B_PATHWAY	0.142254	0.712793
REACTOME_RECRUITMENT_OF_NUMA_TO_MITOTIC_CENTROSOMES	0.14228	0.712793
BIOCARTA_SPRY_PATHWAY	0.142559	0.712793
KEGG_CELL_CYCLE	0.14355	0.715041
REACTOME_LATENT_INFECTION_OF_HOMO_SAPIENS_WITH_MYCOBACTERIUM_TUBERCULOSIS	0.145263	0.715379
REACTOME_ABORTIVE_ELONGATION_OF_HIV1_TRANSCRIPT_IN_THE_ABSENCE_OF_TAT	0.14543	0.715379
REACTOME_A_TETRASACCHARIDE_LINKER_SEQUENCE_IS_REQUIRED_FOR_GAG_SYNTHESIS	0.145644	0.715379
PID_EPHRINBREVPATHWAY	0.146332	0.715379
REACTOME_MITOTIC_G2_G2_M_PHASES	0.147112	0.715379
REACTOME_METABOLISM_OF_AMINO_ACIDS_AND_DERIVATIVES	0.14721	0.715379
KEGG_GLYCEROLIPID_METABOLISM	0.147411	0.715379
BIOCARTA_INSULIN_PATHWAY	0.148544	0.717485
REACTOME_NEF_MEDIATED_DOWNREGULATION_OF_MHC_CLASS_I_COMPLEX_CELL_SURFACE_EXPRESSION	0.149012	0.717485
REACTOME_APOPTOSIS	0.150017	0.717485
KEGG_NOTCH_SIGNALING_PATHWAY	0.15002	0.717485
PID_AP1_PATHWAY	0.151053	0.717549
KEGG_PANTOTHENATE_AND_COA_BIOSYNTHESIS	0.15112	0.717549
PID_NCADHERINPATHWAY	0.152418	0.717575
REACTOME_TOLL_RECEPTOR_CASCADES	0.152806	0.717575
KEGG_LYSOSOME	0.154051	0.717575
PID_AR_TF_PATHWAY	0.155195	0.717575
PID_HIF1APATHWAY	0.155906	0.717575
KEGG_N_GLYCAN_BIOSYNTHESIS	0.156254	0.717575
BIOCARTA_CXCR4_PATHWAY	0.156622	0.717575
PID_SMAD2_3NUCLEARPATHWAY	0.156804	0.717575
REACTOME_NUCLEOTIDE_BINDING_DOMAIN_LEUCINE_RICH_REPEAT_CONTAINING_RECEPTOR_NLR_SIGNALING_PATHWAYS	0.157358	0.717575
REACTOME_ACTIVATED_TLR4_SIGNALLING	0.157537	0.717575
BIOCARTA_EPONFKB_PATHWAY	0.157592	0.717575
BIOCARTA_BIOPEPTIDES_PATHWAY	0.157939	0.717575
REACTOME_ARMS_MEDIATED_ACTIVATION	0.158356	0.717575
REACTOME_CIRCADIAN_REPRESSION_OF_EXPRESSION_BY_REV_ERBA	0.158754	0.717575
REACTOME_DOWNSTREAM_SIGNALING_OF_ACTIVATED_FGFR	0.160042	0.717575
ST_JAK_STAT_PATHWAY	0.160257	0.717575
PID_LYMPHANGIOGENESIS_PATHWAY	0.160367	0.717575
BIOCARTA_IGF1R_PATHWAY	0.16112	0.718509
PID_GLYPICAN_1PATHWAY	0.163562	0.724725
PID_FOXM1PATHWAY	0.163612	0.724725
PID_ENDOTHELINPATHWAY	0.164925	0.728095
REACTOME_ION_TRANSPORT_BY_P_TYPE_ATPASES	0.168556	0.739628
KEGG_UBIQUITIN_MEDIATED_PROTEOLYSIS	0.168905	0.739628
REACTOME_UNBLOCKING_OF_NMDA_RECEPTOR_GLUTAMATE_BINDING_AND_ACTIVATION	0.170112	0.739628
REACTOME_BMAL1_CLOCK_NPAS2_ACTIVATES_CIRCADIAN_EXPRESSION	0.170175	0.739628
REACTOME_TRANSCRIPTIONAL_REGULATION_OF_WHITE_ADIPOCYTE_DIFFERENTIATION	0.170865	0.739628
BIOCARTA_ATM_PATHWAY	0.171923	0.739628
PID_PLK1_PATHWAY	0.172231	0.739628
PID_CERAMIDE_PATHWAY	0.172551	0.739628
PID_SYNDECAN_3_PATHWAY	0.17258	0.739628
KEGG_ADHERENS_JUNCTION	0.174044	0.742275
PID_P53REGULATIONPATHWAY	0.174412	0.742275
REACTOME_IRAK2_MEDIATED_ACTIVATION_OF_TAK1_COMPLEX_UPON_TLR7_8_OR_9_STIMULATION	0.174885	0.742275
REACTOME_DOWNREGULATION_OF_ERBB2_ERBB3_SIGNALING	0.176955	0.746725
BIOCARTA_AGR_PATHWAY	0.177979	0.746725
PID_EPOPATHWAY	0.17806	0.746725
ST_DIFFERENTIATION_PATHWAY_IN_PC12_CELLS	0.178382	0.746725
BIOCARTA_AKT_PATHWAY	0.178761	0.746725
REACTOME_ALPHA_LINOLENIC_ACID_ALA_METABOLISM	0.181114	0.749534
REACTOME_APC_CDC20_MEDIATED_DEGRADATION_OF_NEK2A	0.181503	0.749534
REACTOME_TRIF_MEDIATED_TLR3_SIGNALING	0.181533	0.749534
REACTOME_LOSS_OF_NLP_FROM_MITOTIC_CENTROSOMES	0.181705	0.749534
REACTOME_NOREPINEPHRINE_NEUROTRANSMITTER_RELEASE_CYCLE	0.182356	0.749877
KEGG_VASCULAR_SMOOTH_MUSCLE_CONTRACTION	0.183125	0.750699
KEGG_NEUROACTIVE_LIGAND_RECEPTOR_INTERACTION	0.187064	0.763697
PID_BARD1PATHWAY	0.187501	0.763697
BIOCARTA_IL7_PATHWAY	0.188032	0.763697
KEGG_VEGF_SIGNALING_PATHWAY	0.19062	0.770068
PID_HNF3APATHWAY	0.191287	0.770068
SIG_PIP3_SIGNALING_IN_B_LYMPHOCYTES	0.192018	0.770068
REACTOME_S_PHASE	0.192363	0.770068
PID_FASPATHWAY	0.192853	0.770068
REACTOME_MYD88_MAL_CASCADE_INITIATED_ON_PLASMA_MEMBRANE	0.1931	0.770068
KEGG_GLYCEROPHOSPHOLIPID_METABOLISM	0.198793	0.780255
REACTOME_GPCR_LIGAND_BINDING	0.199384	0.780255
REACTOME_CYTOCHROME_P450_ARRANGED_BY_SUBSTRATE_TYPE	0.200367	0.780255
BIOCARTA_MCALPAIN_PATHWAY	0.200485	0.780255
REACTOME_SIGNAL_REGULATORY_PROTEIN_SIRP_FAMILY_INTERACTIONS	0.200766	0.780255
REACTOME_INSULIN_RECEPTOR_RECYCLING	0.201256	0.780255
REACTOME_UNFOLDED_PROTEIN_RESPONSE	0.202205	0.780255
KEGG_VASOPRESSIN_REGULATED_WATER_REABSORPTION	0.202501	0.780255
PID_HEDGEHOG_GLIPATHWAY	0.202802	0.780255
REACTOME_BILE_SALT_AND_ORGANIC_ANION_SLC_TRANSPORTERS	0.203198	0.780255
REACTOME_NUCLEOTIDE_EXCISION_REPAIR	0.203535	0.780255
BIOCARTA_NKCELLS_PATHWAY	0.203715	0.780255
REACTOME_PURINE_CATABOLISM	0.203848	0.780255
REACTOME_EGFR_DOWNREGULATION	0.20393	0.780255
KEGG_FC_GAMMA_R_MEDIATED_PHAGOCYTOSIS	0.206581	0.788112
REACTOME_LATE_PHASE_OF_HIV_LIFE_CYCLE	0.207552	0.789533
REACTOME_GLYCOSAMINOGLYCAN_METABOLISM	0.209637	0.792983
REACTOME_PI3K_AKT_ACTIVATION	0.210186	0.792983
REACTOME_CD28_CO_STIMULATION	0.210501	0.792983
KEGG_HEDGEHOG_SIGNALING_PATHWAY	0.210918	0.792983
REACTOME_P38MAPK_EVENTS	0.211462	0.792983
BIOCARTA_SODD_PATHWAY	0.212854	0.795942
REACTOME_SYNTHESIS_OF_VERY_LONG_CHAIN_FATTY_ACYL_COAS	0.213868	0.797475
PID_RET_PATHWAY	0.216106	0.799171
BIOCARTA_IL2RB_PATHWAY	0.216345	0.799171
PID_EPHA_FWDPATHWAY	0.217662	0.799171
KEGG_HUNTINGTONS_DISEASE	0.217758	0.799171
REACTOME_HYALURONAN_UPTAKE_AND_DEGRADATION	0.218701	0.799171
REACTOME_CIRCADIAN_CLOCK	0.218943	0.799171
KEGG_GLUTATHIONE_METABOLISM	0.21898	0.799171
PID_PI3KPLCTRKPATHWAY	0.219276	0.799171
REACTOME_ELEVATION_OF_CYTOSOLIC_CA2_LEVELS	0.219772	0.799171
PID_INTEGRIN_A9B1_PATHWAY	0.221171	0.80205
REACTOME_HIV_LIFE_CYCLE	0.225153	0.809227
REACTOME_IL_3_5_AND_GM_CSF_SIGNALING	0.225327	0.809227
REACTOME_FORMATION_OF_RNA_POL_II_ELONGATION_COMPLEX_	0.225388	0.809227
REACTOME_NOTCH1_INTRACELLULAR_DOMAIN_REGULATES_TRANSCRIPTION	0.225603	0.809227
REACTOME_SIGNALING_BY_CONSTITUTIVELY_ACTIVE_EGFR	0.226401	0.809891
PID_INTEGRIN_A4B1_PATHWAY	0.227634	0.810597
REACTOME_CLASS_A1_RHODOPSIN_LIKE_RECEPTORS	0.228789	0.810597
REACTOME_SULFUR_AMINO_ACID_METABOLISM	0.229071	0.810597
REACTOME_IL_6_SIGNALING	0.229417	0.810597
REACTOME_HDL_MEDIATED_LIPID_TRANSPORT	0.229974	0.810597
REACTOME_ROLE_OF_DCC_IN_REGULATING_APOPTOSIS	0.230774	0.810597
REACTOME_ANTIVIRAL_MECHANISM_BY_IFN_STIMULATED_GENES	0.230897	0.810597
BIOCARTA_ATRBRCA_PATHWAY	0.236105	0.826679
PID_TELOMERASEPATHWAY	0.237199	0.82802
KEGG_PROGESTERONE_MEDIATED_OOCYTE_MATURATION	0.238547	0.82802
REACTOME_RNA_POL_I_TRANSCRIPTION_TERMINATION	0.238578	0.82802
REACTOME_ABCA_TRANSPORTERS_IN_LIPID_HOMEOSTASIS	0.238997	0.82802
PID_SMAD2_3PATHWAY	0.241904	0.835898
REACTOME_RNA_POL_I_TRANSCRIPTION_INITIATION	0.246188	0.846697
REACTOME_AMINE_LIGAND_BINDING_RECEPTORS	0.246312	0.846697
BIOCARTA_BAD_PATHWAY	0.248427	0.84798
BIOCARTA_PTDINS_PATHWAY	0.249142	0.84798
REACTOME_G_ALPHA_Z_SIGNALLING_EVENTS	0.249558	0.84798
REACTOME_REMOVAL_OF_THE_FLAP_INTERMEDIATE_FROM_THE_C_STRAND	0.249731	0.84798
PID_IL8CXCR2_PATHWAY	0.25046	0.84798
REACTOME_ERKS_ARE_INACTIVATED	0.250585	0.84798
REACTOME_CELL_CYCLE	0.251182	0.84798
REACTOME_SIGNALING_BY_THE_B_CELL_RECEPTOR_BCR	0.254388	0.854503
REACTOME_SIGNALING_BY_BMP	0.2562	0.854503
REACTOME_KINESINS	0.2564	0.854503
BIOCARTA_PAR1_PATHWAY	0.256871	0.854503
REACTOME_PEROXISOMAL_LIPID_METABOLISM	0.258008	0.854503
BIOCARTA_PITX2_PATHWAY	0.258168	0.854503
KEGG_RNA_POLYMERASE	0.258319	0.854503
REACTOME_CELL_DEATH_SIGNALLING_VIA_NRAGE_NRIF_AND_NADE	0.258324	0.854503
REACTOME_APOBEC3G_MEDIATED_RESISTANCE_TO_HIV1_INFECTION	0.25894	0.854503
PID_P38_MKK3_6PATHWAY	0.261466	0.860687
PID_TCPTP_PATHWAY	0.263059	0.861076
REACTOME_CHONDROITIN_SULFATE_BIOSYNTHESIS	0.263192	0.861076
REACTOME_SIGNALING_BY_ILS	0.263541	0.861076
REACTOME_O_LINKED_GLYCOSYLATION_OF_MUCINS	0.264836	0.861335
REACTOME_PROTEIN_FOLDING	0.265537	0.861335
KEGG_STARCH_AND_SUCROSE_METABOLISM	0.267558	0.861335
REACTOME_RORA_ACTIVATES_CIRCADIAN_EXPRESSION	0.268672	0.861335
PID_MTOR_4PATHWAY	0.269056	0.861335
REACTOME_TCR_SIGNALING	0.270612	0.861335
REACTOME_CDC6_ASSOCIATION_WITH_THE_ORC_ORIGIN_COMPLEX	0.270902	0.861335
ST_G_ALPHA_S_PATHWAY	0.270946	0.861335
BIOCARTA_PGC1A_PATHWAY	0.271066	0.861335
REACTOME_RNA_POL_III_TRANSCRIPTION	0.271122	0.861335
REACTOME_IL_RECEPTOR_SHC_SIGNALING	0.271165	0.861335
REACTOME_ASPARAGINE_N_LINKED_GLYCOSYLATION	0.271451	0.861335
PID_WNT_CANONICAL_PATHWAY	0.272797	0.861731
REACTOME_DEVELOPMENTAL_BIOLOGY	0.273477	0.861731
KEGG_METABOLISM_OF_XENOBIOTICS_BY_CYTOCHROME_P450	0.274092	0.861731
BIOCARTA_CALCINEURIN_PATHWAY	0.275873	0.861731
REACTOME_METABOLISM_OF_NUCLEOTIDES	0.276356	0.861731
REACTOME_SIGNALING_BY_FGFR1_MUTANTS	0.276375	0.861731
KEGG_O_GLYCAN_BIOSYNTHESIS	0.276538	0.861731
REACTOME_NEUROTRANSMITTER_RECEPTOR_BINDING_AND_DOWNSTREAM_TRANSMISSION_IN_THE_POSTSYNAPTIC_CELL	0.276798	0.861731
REACTOME_FORMATION_OF_THE_HIV1_EARLY_ELONGATION_COMPLEX	0.278164	0.861897
PID_HDAC_CLASSI_PATHWAY	0.27963	0.861897
BIOCARTA_CASPASE_PATHWAY	0.279952	0.861897
REACTOME_G_BETA_GAMMA_SIGNALLING_THROUGH_PI3KGAMMA	0.279965	0.861897
REACTOME_GRB2_EVENTS_IN_ERBB2_SIGNALING	0.281454	0.861897
REACTOME_PROSTANOID_LIGAND_RECEPTORS	0.281486	0.861897
KEGG_RENAL_CELL_CARCINOMA	0.281649	0.861897
BIOCARTA_GSK3_PATHWAY	0.282398	0.861897
REACTOME_COSTIMULATION_BY_THE_CD28_FAMILY	0.282728	0.861897
REACTOME_ADP_SIGNALLING_THROUGH_P2RY1	0.285081	0.866073
REACTOME_ANTIGEN_ACTIVATES_B_CELL_RECEPTOR_LEADING_TO_GENERATION_OF_SECOND_MESSENGERS	0.28541	0.866073
REACTOME_GABA_B_RECEPTOR_ACTIVATION	0.288519	0.873499
REACTOME_DSCAM_INTERACTIONS	0.29038	0.876061
BIOCARTA_CELLCYCLE_PATHWAY	0.290693	0.876061
REACTOME_INTEGRATION_OF_PROVIRUS	0.291668	0.876998
BIOCARTA_RB_PATHWAY	0.295016	0.882449
SA_PROGRAMMED_CELL_DEATH	0.296794	0.882449
REACTOME_NFKB_AND_MAP_KINASES_ACTIVATION_MEDIATED_BY_TLR4_SIGNALING_REPERTOIRE	0.297054	0.882449
BIOCARTA_IL2_PATHWAY	0.297094	0.882449
PID_P38_MK2PATHWAY	0.297425	0.882449
KEGG_RENIN_ANGIOTENSIN_SYSTEM	0.297492	0.882449
REACTOME_NEUROTRANSMITTER_RELEASE_CYCLE	0.299596	0.88534
PID_CASPASE_PATHWAY	0.299808	0.88534
REACTOME_TRANSCRIPTION_COUPLED_NER_TC_NER	0.302626	0.891667
REACTOME_FATTY_ACYL_COA_BIOSYNTHESIS	0.304425	0.89316
KEGG_NATURAL_KILLER_CELL_MEDIATED_CYTOTOXICITY	0.305106	0.89316
REACTOME_RNA_POL_III_TRANSCRIPTION_INITIATION_FROM_TYPE_3_PROMOTER	0.305163	0.89316
REACTOME_MEMBRANE_BINDING_AND_TARGETTING_OF_GAG_PROTEINS	0.31361	0.914403
BIOCARTA_EDG1_PATHWAY	0.313806	0.914403
REACTOME_TRIGLYCERIDE_BIOSYNTHESIS	0.315103	0.916159
REACTOME_STRIATED_MUSCLE_CONTRACTION	0.31763	0.921477
ST_G_ALPHA_I_PATHWAY	0.319954	0.923783
PID_ERBB_NETWORK_PATHWAY	0.320651	0.923783
BIOCARTA_GLEEVEC_PATHWAY	0.321735	0.923783
REACTOME_MRNA_SPLICING_MINOR_PATHWAY	0.321755	0.923783
REACTOME_PROLONGED_ERK_ACTIVATION_EVENTS	0.321924	0.923783
REACTOME_SHC_MEDIATED_SIGNALLING	0.323865	0.924062
REACTOME_SYNTHESIS_OF_GLYCOSYLPHOSPHATIDYLINOSITOL_GPI	0.324441	0.924062
REACTOME_G_ALPHA_I_SIGNALLING_EVENTS	0.326152	0.924062
REACTOME_E2F_ENABLED_INHIBITION_OF_PRE_REPLICATION_COMPLEX_FORMATION	0.328254	0.924062
PID_THROMBIN_PAR1_PATHWAY	0.3299	0.924062
REACTOME_OTHER_SEMAPHORIN_INTERACTIONS	0.329923	0.924062
REACTOME_CYCLIN_E_ASSOCIATED_EVENTS_DURING_G1_S_TRANSITION_	0.33003	0.924062
PID_RXR_VDR_PATHWAY	0.33105	0.924062
PID_FANCONI_PATHWAY	0.33123	0.924062
REACTOME_TRAF6_MEDIATED_IRF7_ACTIVATION_IN_TLR7_8_OR_9_SIGNALING	0.331699	0.924062
BIOCARTA_HCMV_PATHWAY	0.331818	0.924062
REACTOME_SIGNALING_BY_WNT	0.33205	0.924062
REACTOME_AMINO_ACID_AND_OLIGOPEPTIDE_SLC_TRANSPORTERS	0.332601	0.924062
REACTOME_ELONGATION_ARREST_AND_RECOVERY	0.332611	0.924062
REACTOME_SIGNALING_BY_EGFR_IN_CANCER	0.33517	0.924062
REACTOME_POST_TRANSLATIONAL_PROTEIN_MODIFICATION	0.336309	0.924062
REACTOME_MRNA_PROCESSING	0.336329	0.924062
REACTOME_TGF_BETA_RECEPTOR_SIGNALING_ACTIVATES_SMADS	0.337138	0.924062
PID_LYSOPHOSPHOLIPID_PATHWAY	0.337447	0.924062
REACTOME_E2F_MEDIATED_REGULATION_OF_DNA_REPLICATION	0.337608	0.924062
PID_SYNDECAN_2_PATHWAY	0.338709	0.924062
REACTOME_NRAGE_SIGNALS_DEATH_THROUGH_JNK	0.339244	0.924062
REACTOME_P53_DEPENDENT_G1_DNA_DAMAGE_RESPONSE	0.33958	0.924062
PID_ALPHASYNUCLEIN_PATHWAY	0.340918	0.924062
REACTOME_NFKB_IS_ACTIVATED_AND_SIGNALS_SURVIVAL	0.340929	0.924062
SIG_REGULATION_OF_THE_ACTIN_CYTOSKELETON_BY_RHO_GTPASES	0.341362	0.924062
REACTOME_ACTIVATION_OF_CHAPERONE_GENES_BY_ATF6_ALPHA	0.343254	0.924062
PID_S1P_S1P1_PATHWAY	0.343449	0.924062
PID_REELINPATHWAY	0.343864	0.924062
REACTOME_INNATE_IMMUNE_SYSTEM	0.343896	0.924062
REACTOME_SYNTHESIS_OF_BILE_ACIDS_AND_BILE_SALTS_VIA_24_HYDROXYCHOLESTEROL	0.344973	0.924062
KEGG_SELENOAMINO_ACID_METABOLISM	0.346375	0.924062
BIOCARTA_MITOCHONDRIA_PATHWAY	0.346384	0.924062
BIOCARTA_RAC1_PATHWAY	0.347394	0.924062
REACTOME_ACTIVATED_NOTCH1_TRANSMITS_SIGNAL_TO_THE_NUCLEUS	0.347398	0.924062
KEGG_PYRIMIDINE_METABOLISM	0.348112	0.924062
REACTOME_DIABETES_PATHWAYS	0.348734	0.924062
REACTOME_SIGNALING_BY_TGF_BETA_RECEPTOR_COMPLEX	0.34934	0.924062
ST_ADRENERGIC	0.350359	0.924062
REACTOME_CHROMOSOME_MAINTENANCE	0.350843	0.924062
PID_AR_NONGENOMIC_PATHWAY	0.352238	0.924062
REACTOME_LIPOPROTEIN_METABOLISM	0.352521	0.924062
REACTOME_PTM_GAMMA_CARBOXYLATION_HYPUSINE_FORMATION_AND_ARYLSULFATASE_ACTIVATION	0.353126	0.924062
REACTOME_SIGNALING_BY_HIPPO	0.353167	0.924062
REACTOME_NEGATIVE_REGULATION_OF_FGFR_SIGNALING	0.353524	0.924062
REACTOME_INTERACTIONS_OF_VPR_WITH_HOST_CELLULAR_PROTEINS	0.354849	0.924631
REACTOME_FORMATION_OF_INCISION_COMPLEX_IN_GG_NER	0.355142	0.924631
BIOCARTA_GABA_PATHWAY	0.35622	0.925612
ST_GA13_PATHWAY	0.358964	0.929463
REACTOME_ANDROGEN_BIOSYNTHESIS	0.359111	0.929463
PID_INTEGRIN4_PATHWAY	0.360452	0.93111
KEGG_PPAR_SIGNALING_PATHWAY	0.363199	0.936371
REACTOME_SPRY_REGULATION_OF_FGF_SIGNALING	0.364469	0.937814
KEGG_LIMONENE_AND_PINENE_DEGRADATION	0.365687	0.939119
REACTOME_MITOTIC_PROMETAPHASE	0.366731	0.939971
BIOCARTA_TPO_PATHWAY	0.367624	0.940141
ST_PAC1_RECEPTOR_PATHWAY	0.368222	0.940141
KEGG_PROTEIN_EXPORT	0.369876	0.941691
SIG_IL4RECEPTOR_IN_B_LYPHOCYTES	0.370256	0.941691
PID_ANGIOPOIETINRECEPTOR_PATHWAY	0.371725	0.943609
PID_LPA4_PATHWAY	0.372883	0.943709
BIOCARTA_EPO_PATHWAY	0.373194	0.943709
REACTOME_DOWNSTREAM_SIGNALING_EVENTS_OF_B_CELL_RECEPTOR_BCR	0.375816	0.946743
REACTOME_M_G1_TRANSITION	0.376106	0.946743
REACTOME_CELL_CYCLE_CHECKPOINTS	0.376546	0.946743
REACTOME_PROCESSING_OF_CAPPED_INTRON_CONTAINING_PRE_MRNA	0.378443	0.949706
BIOCARTA_RARRXR_PATHWAY	0.380076	0.950766
BIOCARTA_CERAMIDE_PATHWAY	0.381887	0.950766
KEGG_NUCLEOTIDE_EXCISION_REPAIR	0.382136	0.950766
REACTOME_TRANS_GOLGI_NETWORK_VESICLE_BUDDING	0.382705	0.950766
KEGG_ABC_TRANSPORTERS	0.38416	0.950766
BIOCARTA_SRCRPTP_PATHWAY	0.384896	0.950766
BIOCARTA_DEATH_PATHWAY	0.387307	0.950766
REACTOME_CHOLESTEROL_BIOSYNTHESIS	0.388147	0.950766
BIOCARTA_VIP_PATHWAY	0.388735	0.950766
REACTOME_GOLGI_ASSOCIATED_VESICLE_BIOGENESIS	0.389141	0.950766
BIOCARTA_STRESS_PATHWAY	0.389488	0.950766
BIOCARTA_NDKDYNAMIN_PATHWAY	0.389695	0.950766
REACTOME_SEMA4D_IN_SEMAPHORIN_SIGNALING	0.389838	0.950766
REACTOME_TRANSCRIPTIONAL_ACTIVITY_OF_SMAD2_SMAD3_SMAD4_HETEROTRIMER	0.390346	0.950766
PID_FGF_PATHWAY	0.391428	0.950766
REACTOME_GASTRIN_CREB_SIGNALLING_PATHWAY_VIA_PKC_AND_MAPK	0.392187	0.950766
REACTOME_TRANSPORT_OF_GLUCOSE_AND_OTHER_SUGARS_BILE_SALTS_AND_ORGANIC_ACIDS_METAL_IONS_AND_AMINE_COMPOUNDS	0.39222	0.950766
REACTOME_HOST_INTERACTIONS_OF_HIV_FACTORS	0.393156	0.950766
BIOCARTA_TGFB_PATHWAY	0.393677	0.950766
ST_GA12_PATHWAY	0.39481	0.950766
REACTOME_ASSOCIATION_OF_LICENSING_FACTORS_WITH_THE_PRE_REPLICATIVE_COMPLEX	0.394841	0.950766
REACTOME_IRON_UPTAKE_AND_TRANSPORT	0.394889	0.950766
REACTOME_IMMUNE_SYSTEM	0.395432	0.950766
PID_FOXOPATHWAY	0.398932	0.95278
PID_TGFBRPATHWAY	0.399019	0.95278
REACTOME_DEADENYLATION_OF_MRNA	0.399098	0.95278
PID_NFKAPPABATYPICALPATHWAY	0.399157	0.95278
KEGG_GNRH_SIGNALING_PATHWAY	0.401021	0.954639
REACTOME_REGULATION_OF_HYPOXIA_INDUCIBLE_FACTOR_HIF_BY_OXYGEN	0.401382	0.954639
KEGG_DRUG_METABOLISM_OTHER_ENZYMES	0.402205	0.954875
PID_CD8TCRPATHWAY	0.405545	0.961077
PID_IL2_1PATHWAY	0.407306	0.962064
KEGG_ARACHIDONIC_ACID_METABOLISM	0.407419	0.962064
KEGG_INSULIN_SIGNALING_PATHWAY	0.41289	0.972361
REACTOME_APC_C_CDC20_MEDIATED_DEGRADATION_OF_CYCLIN_B	0.413254	0.972361
REACTOME_P75_NTR_RECEPTOR_MEDIATED_SIGNALLING	0.414042	0.972482
REACTOME_ASSOCIATION_OF_TRIC_CCT_WITH_TARGET_PROTEINS_DURING_BIOSYNTHESIS	0.416474	0.975461
PID_NFAT_3PATHWAY	0.417302	0.975461
REACTOME_SIGNALING_BY_NOTCH3	0.418128	0.975461
PID_AR_PATHWAY	0.418526	0.975461
REACTOME_LYSOSOME_VESICLE_BIOGENESIS	0.419005	0.975461
PID_REG_GR_PATHWAY	0.423581	0.983539
REACTOME_HS_GAG_DEGRADATION	0.423965	0.983539
REACTOME_REGULATION_OF_INSULIN_SECRETION_BY_ACETYLCHOLINE	0.426803	0.986752
SA_REG_CASCADE_OF_CYCLIN_EXPR	0.426908	0.986752
REACTOME_SHC1_EVENTS_IN_EGFR_SIGNALING	0.427592	0.986752
REACTOME_GROWTH_HORMONE_RECEPTOR_SIGNALING	0.429579	0.989606
REACTOME_ADAPTIVE_IMMUNE_SYSTEM	0.43285	0.995404
BIOCARTA_ACH_PATHWAY	0.433849	0.995966
PID_NFAT_TFPATHWAY	0.436349	0.997459
REACTOME_BILE_ACID_AND_BILE_SALT_METABOLISM	0.437454	0.997459
BIOCARTA_BCELLSURVIVAL_PATHWAY	0.438467	0.997459
REACTOME_SHC_MEDIATED_CASCADE	0.438796	0.997459
REACTOME_PHASE1_FUNCTIONALIZATION_OF_COMPOUNDS	0.439021	0.997459
REACTOME_BOTULINUM_NEUROTOXICITY	0.439033	0.997459
REACTOME_CELL_CELL_JUNCTION_ORGANIZATION	0.441912	0.997756
SA_B_CELL_RECEPTOR_COMPLEXES	0.442746	0.997756
KEGG_NICOTINATE_AND_NICOTINAMIDE_METABOLISM	0.443753	0.997756
REACTOME_MEIOSIS	0.446249	0.997756
REACTOME_OPIOID_SIGNALLING	0.448025	0.997756
BIOCARTA_MTA3_PATHWAY	0.448344	0.997756
REACTOME_RNA_POL_III_CHAIN_ELONGATION	0.44871	0.997756
REACTOME_IL_2_SIGNALING	0.449455	0.997756
REACTOME_BIOLOGICAL_OXIDATIONS	0.451956	0.997756
REACTOME_INFLAMMASOMES	0.452848	0.997756
REACTOME_POST_TRANSLATIONAL_MODIFICATION_SYNTHESIS_OF_GPI_ANCHORED_PROTEINS	0.452891	0.997756
BIOCARTA_PDGF_PATHWAY	0.452907	0.997756
BIOCARTA_GH_PATHWAY	0.454682	0.997756
PID_DNAPK_PATHWAY	0.455032	0.997756
BIOCARTA_LECTIN_PATHWAY	0.456143	0.997756
REACTOME_TRANSCRIPTION	0.457031	0.997756
REACTOME_BIOSYNTHESIS_OF_THE_N_GLYCAN_PRECURSOR_DOLICHOL_LIPID_LINKED_OLIGOSACCHARIDE_LLO_AND_TRANSFER_TO_A_NASCENT_PROTEIN	0.457775	0.997756
KEGG_FRUCTOSE_AND_MANNOSE_METABOLISM	0.463313	0.997756
KEGG_FATTY_ACID_METABOLISM	0.465746	0.997756
KEGG_CELL_ADHESION_MOLECULES_CAMS	0.465942	0.997756
REACTOME_SIGNALLING_TO_RAS	0.466584	0.997756
BIOCARTA_UCALPAIN_PATHWAY	0.467891	0.997756
REACTOME_SCFSKP2_MEDIATED_DEGRADATION_OF_P27_P21	0.467908	0.997756
REACTOME_REPAIR_SYNTHESIS_FOR_GAP_FILLING_BY_DNA_POL_IN_TC_NER	0.468086	0.997756
REACTOME_POL_SWITCHING	0.468712	0.997756
KEGG_GLYCOSAMINOGLYCAN_DEGRADATION	0.47203	0.997756
BIOCARTA_ERK5_PATHWAY	0.472858	0.997756
KEGG_LONG_TERM_POTENTIATION	0.473951	0.997756
REACTOME_G_ALPHA_Q_SIGNALLING_EVENTS	0.474793	0.997756
PID_ATF2_PATHWAY	0.475762	0.997756
REACTOME_SIGNALING_BY_ROBO_RECEPTOR	0.476442	0.997756
REACTOME_PROTEOLYTIC_CLEAVAGE_OF_SNARE_COMPLEX_PROTEINS	0.47708	0.997756
REACTOME_SIGNALLING_TO_ERKS	0.477513	0.997756
REACTOME_TELOMERE_MAINTENANCE	0.477962	0.997756
REACTOME_SMOOTH_MUSCLE_CONTRACTION	0.481108	0.997756
KEGG_JAK_STAT_SIGNALING_PATHWAY	0.481191	0.997756
REACTOME_FORMATION_OF_TRANSCRIPTION_COUPLED_NER_TC_NER_REPAIR_COMPLEX	0.481453	0.997756
REACTOME_ZINC_TRANSPORTERS	0.48299	0.997756
REACTOME_PIP3_ACTIVATES_AKT_SIGNALING	0.483111	0.997756
PID_IL8CXCR1_PATHWAY	0.484198	0.997756
KEGG_REGULATION_OF_ACTIN_CYTOSKELETON	0.484384	0.997756
REACTOME_HEPARAN_SULFATE_HEPARIN_HS_GAG_METABOLISM	0.48535	0.997756
BIOCARTA_ECM_PATHWAY	0.485558	0.997756
PID_MYC_REPRESSPATHWAY	0.486481	0.997756
REACTOME_EXTRINSIC_PATHWAY_FOR_APOPTOSIS	0.48773	0.997756
BIOCARTA_CDMAC_PATHWAY	0.488768	0.997756
PID_RHODOPSIN_PATHWAY	0.489466	0.997756
REACTOME_G_PROTEIN_BETA_GAMMA_SIGNALLING	0.49292	0.997756
REACTOME_IONOTROPIC_ACTIVITY_OF_KAINATE_RECEPTORS	0.49436	0.997756
REACTOME_PLATELET_ACTIVATION_SIGNALING_AND_AGGREGATION	0.494556	0.997756
KEGG_SNARE_INTERACTIONS_IN_VESICULAR_TRANSPORT	0.494754	0.997756
REACTOME_GABA_RECEPTOR_ACTIVATION	0.49581	0.997756
REACTOME_TRAFFICKING_OF_GLUR2_CONTAINING_AMPA_RECEPTORS	0.495853	0.997756
KEGG_CYSTEINE_AND_METHIONINE_METABOLISM	0.496345	0.997756
REACTOME_SIGNAL_AMPLIFICATION	0.49682	0.997756
REACTOME_VIRAL_MESSENGER_RNA_SYNTHESIS	0.497416	0.997756
REACTOME_SIGNALING_BY_INSULIN_RECEPTOR	0.49876	0.997756
REACTOME_RNA_POL_III_TRANSCRIPTION_TERMINATION	0.498937	0.997756
BIOCARTA_ARAP_PATHWAY	0.499353	0.997756
REACTOME_THROMBIN_SIGNALLING_THROUGH_PROTEINASE_ACTIVATED_RECEPTORS_PARS	0.499778	0.997756
PID_RHOA_REG_PATHWAY	0.500666	0.997756
PID_BETACATENIN_DEG_PATHWAY	0.501298	0.997756
BIOCARTA_TID_PATHWAY	0.502489	0.997756
PID_WNT_NONCANONICAL_PATHWAY	0.503819	0.997756
REACTOME_NCAM_SIGNALING_FOR_NEURITE_OUT_GROWTH	0.50392	0.997756
PID_RAC1_REG_PATHWAY	0.50467	0.997756
REACTOME_TRANSPORT_TO_THE_GOLGI_AND_SUBSEQUENT_MODIFICATION	0.505585	0.997756
REACTOME_CRMPS_IN_SEMA3A_SIGNALING	0.506617	0.997756
BIOCARTA_BARR_MAPK_PATHWAY	0.506972	0.997756
KEGG_GLYCINE_SERINE_AND_THREONINE_METABOLISM	0.507247	0.997756
REACTOME_RNA_POL_III_TRANSCRIPTION_INITIATION_FROM_TYPE_2_PROMOTER	0.507621	0.997756
REACTOME_N_GLYCAN_ANTENNAE_ELONGATION	0.507888	0.997756
BIOCARTA_IL6_PATHWAY	0.509586	0.997756
REACTOME_GLUCOSE_TRANSPORT	0.510019	0.997756
BIOCARTA_ERK_PATHWAY	0.510479	0.997756
REACTOME_METABOLISM_OF_STEROID_HORMONES_AND_VITAMINS_A_AND_D	0.511925	0.997756
BIOCARTA_P35ALZHEIMERS_PATHWAY	0.512501	0.997756
REACTOME_METAL_ION_SLC_TRANSPORTERS	0.51356	0.997756
REACTOME_INHIBITION_OF_THE_PROTEOLYTIC_ACTIVITY_OF_APC_C_REQUIRED_FOR_THE_ONSET_OF_ANAPHASE_BY_MITOTIC_SPINDLE_CHECKPOINT_COMPONENTS	0.513811	0.997756
REACTOME_ACTIVATION_OF_THE_PRE_REPLICATIVE_COMPLEX	0.514415	0.997756
REACTOME_LAGGING_STRAND_SYNTHESIS	0.514534	0.997756
REACTOME_DCC_MEDIATED_ATTRACTIVE_SIGNALING	0.516939	0.997756
PID_ATM_PATHWAY	0.517052	0.997756
REACTOME_SYNTHESIS_SECRETION_AND_INACTIVATION_OF_GIP	0.517172	0.997756
REACTOME_ACTIVATION_OF_KAINATE_RECEPTORS_UPON_GLUTAMATE_BINDING	0.517989	0.997756
REACTOME_HS_GAG_BIOSYNTHESIS	0.520986	0.997756
REACTOME_DOWNREGULATION_OF_TGF_BETA_RECEPTOR_SIGNALING	0.521685	0.997756
REACTOME_MRNA_SPLICING	0.52178	0.997756
REACTOME_ADHERENS_JUNCTIONS_INTERACTIONS	0.523728	0.997756
REACTOME_AXON_GUIDANCE	0.525988	0.997756
REACTOME_FORMATION_OF_THE_TERNARY_COMPLEX_AND_SUBSEQUENTLY_THE_43S_COMPLEX	0.531782	0.997756
ST_IL_13_PATHWAY	0.534177	0.997756
ST_INTERLEUKIN_13_PATHWAY	0.534177	0.997756
ST_MYOCYTE_AD_PATHWAY	0.534986	0.997756
KEGG_PROPANOATE_METABOLISM	0.536421	0.997756
REACTOME_REGULATION_OF_KIT_SIGNALING	0.537777	0.997756
KEGG_AMINO_SUGAR_AND_NUCLEOTIDE_SUGAR_METABOLISM	0.538604	0.997756
KEGG_DORSO_VENTRAL_AXIS_FORMATION	0.538793	0.997756
REACTOME_CHYLOMICRON_MEDIATED_LIPID_TRANSPORT	0.539174	0.997756
PID_ALK2PATHWAY	0.539231	0.997756
REACTOME_FGFR_LIGAND_BINDING_AND_ACTIVATION	0.540465	0.997756
REACTOME_NEP_NS2_INTERACTS_WITH_THE_CELLULAR_EXPORT_MACHINERY	0.543251	0.997756
KEGG_VIBRIO_CHOLERAE_INFECTION	0.543276	0.997756
ST_INTERFERON_GAMMA_PATHWAY	0.543623	0.997756
REACTOME_AUTODEGRADATION_OF_THE_E3_UBIQUITIN_LIGASE_COP1	0.543752	0.997756
REACTOME_MRNA_CAPPING	0.546226	0.997756
REACTOME_MTORC1_MEDIATED_SIGNALLING	0.547842	0.997756
REACTOME_PRE_NOTCH_EXPRESSION_AND_PROCESSING	0.548096	0.997756
REACTOME_RECYCLING_PATHWAY_OF_L1	0.548566	0.997756
ST_STAT3_PATHWAY	0.550044	0.997756
REACTOME_RETROGRADE_NEUROTROPHIN_SIGNALLING	0.551106	0.997756
PID_ARF6DOWNSTREAMPATHWAY	0.552982	0.997756
REACTOME_FGFR2C_LIGAND_BINDING_AND_ACTIVATION	0.555847	0.997756
REACTOME_G0_AND_EARLY_G1	0.559211	0.997756
BIOCARTA_MYOSIN_PATHWAY	0.562112	0.997756
REACTOME_SIGNAL_TRANSDUCTION_BY_L1	0.562307	0.997756
PID_TCRRASPATHWAY	0.562547	0.997756
REACTOME_ACYL_CHAIN_REMODELLING_OF_PC	0.564764	0.997756
BIOCARTA_EGF_PATHWAY	0.565868	0.997756
BIOCARTA_FREE_PATHWAY	0.566107	0.997756
REACTOME_ACTIVATION_OF_THE_AP1_FAMILY_OF_TRANSCRIPTION_FACTORS	0.566849	0.997756
PID_P38GAMMADELTAPATHWAY	0.566974	0.997756
KEGG_TAURINE_AND_HYPOTAURINE_METABOLISM	0.568017	0.997756
BIOCARTA_BLYMPHOCYTE_PATHWAY	0.570279	0.997756
REACTOME_RAS_ACTIVATION_UOPN_CA2_INFUX_THROUGH_NMDA_RECEPTOR	0.570657	0.997756
PID_HDAC_CLASSII_PATHWAY	0.570947	0.997756
REACTOME_PLATELET_AGGREGATION_PLUG_FORMATION	0.571098	0.997756
REACTOME_GLYCOSPHINGOLIPID_METABOLISM	0.571493	0.997756
PID_VEGFR1_2_PATHWAY	0.576182	0.997756
REACTOME_RNA_POL_II_TRANSCRIPTION_PRE_INITIATION_AND_PROMOTER_OPENING	0.578277	0.997756
REACTOME_BASE_FREE_SUGAR_PHOSPHATE_REMOVAL_VIA_THE_SINGLE_NUCLEOTIDE_REPLACEMENT_PATHWAY	0.579129	0.997756
BIOCARTA_TOLL_PATHWAY	0.580314	0.997756
REACTOME_AMINE_DERIVED_HORMONES	0.582627	0.997756
REACTOME_ADENYLATE_CYCLASE_INHIBITORY_PATHWAY	0.584175	0.997756
SA_G2_AND_M_PHASES	0.585493	0.997756
REACTOME_PRE_NOTCH_TRANSCRIPTION_AND_TRANSLATION	0.586082	0.997756
REACTOME_REGULATION_OF_RHEB_GTPASE_ACTIVITY_BY_AMPK	0.5864	0.997756
PID_EPHA2_FWDPATHWAY	0.588219	0.997756
REACTOME_TIGHT_JUNCTION_INTERACTIONS	0.589983	0.997756
BIOCARTA_EIF_PATHWAY	0.590958	0.997756
BIOCARTA_MCM_PATHWAY	0.59144	0.997756
REACTOME_MYOGENESIS	0.591562	0.997756
KEGG_BIOSYNTHESIS_OF_UNSATURATED_FATTY_ACIDS	0.592258	0.997756
REACTOME_METABOLISM_OF_POLYAMINES	0.592783	0.997756
REACTOME_DOWNSTREAM_TCR_SIGNALING	0.593751	0.997756
REACTOME_CREB_PHOSPHORYLATION_THROUGH_THE_ACTIVATION_OF_CAMKII	0.59537	0.997756
REACTOME_NEF_MEDIATES_DOWN_MODULATION_OF_CELL_SURFACE_RECEPTORS_BY_RECRUITING_THEM_TO_CLATHRIN_ADAPTERS	0.595392	0.997756
BIOCARTA_SET_PATHWAY	0.595655	0.997756
KEGG_TGF_BETA_SIGNALING_PATHWAY	0.595943	0.997756
REACTOME_SYNTHESIS_OF_BILE_ACIDS_AND_BILE_SALTS	0.596143	0.997756
REACTOME_KERATAN_SULFATE_KERATIN_METABOLISM	0.596868	0.997756
PID_IL3_PATHWAY	0.597378	0.997756
REACTOME_TRAFFICKING_OF_AMPA_RECEPTORS	0.597387	0.997756
REACTOME_FGFR1_LIGAND_BINDING_AND_ACTIVATION	0.597548	0.997756
REACTOME_CELL_CYCLE_MITOTIC	0.597723	0.997756
REACTOME_G2_M_DNA_DAMAGE_CHECKPOINT	0.598478	0.997756
PID_SYNDECAN_1_PATHWAY	0.599844	0.997756
REACTOME_G1_S_SPECIFIC_TRANSCRIPTION	0.600085	0.997756
REACTOME_IL1_SIGNALING	0.602241	0.997756
KEGG_ECM_RECEPTOR_INTERACTION	0.604601	0.997756
REACTOME_DOPAMINE_NEUROTRANSMITTER_RELEASE_CYCLE	0.604949	0.997756
BIOCARTA_IL22BP_PATHWAY	0.604995	0.997756
REACTOME_GAMMA_CARBOXYLATION_TRANSPORT_AND_AMINO_TERMINAL_CLEAVAGE_OF_PROTEINS	0.605337	0.997756
REACTOME_PHOSPHORYLATION_OF_THE_APC_C	0.605507	0.997756
REACTOME_ACYL_CHAIN_REMODELLING_OF_PE	0.607126	0.997756
REACTOME_REGULATION_OF_MITOTIC_CELL_CYCLE	0.60772	0.997756
REACTOME_TRANSMISSION_ACROSS_CHEMICAL_SYNAPSES	0.608293	0.997756
REACTOME_IRAK1_RECRUITS_IKK_COMPLEX	0.608629	0.997756
REACTOME_ACTIVATED_AMPK_STIMULATES_FATTY_ACID_OXIDATION_IN_MUSCLE	0.609314	0.997756
REACTOME_METABOLISM_OF_CARBOHYDRATES	0.609693	0.997756
REACTOME_CONVERSION_FROM_APC_C_CDC20_TO_APC_C_CDH1_IN_LATE_ANAPHASE	0.610486	0.997756
KEGG_RNA_DEGRADATION	0.612363	0.997756
ST_P38_MAPK_PATHWAY	0.613142	0.997756
REACTOME_INHIBITION_OF_VOLTAGE_GATED_CA2_CHANNELS_VIA_GBETA_GAMMA_SUBUNITS	0.613297	0.997756
KEGG_PRIMARY_BILE_ACID_BIOSYNTHESIS	0.614159	0.997756
BIOCARTA_CCR3_PATHWAY	0.615169	0.997756
BIOCARTA_LONGEVITY_PATHWAY	0.616025	0.997756
KEGG_HISTIDINE_METABOLISM	0.616516	0.997756
REACTOME_ADP_SIGNALLING_THROUGH_P2RY12	0.618067	0.997756
REACTOME_GLUTAMATE_NEUROTRANSMITTER_RELEASE_CYCLE	0.618462	0.997756
REACTOME_VEGF_LIGAND_RECEPTOR_INTERACTIONS	0.61903	0.997756
BIOCARTA_P27_PATHWAY	0.621979	0.997756
KEGG_BUTANOATE_METABOLISM	0.623469	0.997756
REACTOME_INTERFERON_GAMMA_SIGNALING	0.623529	0.997756
BIOCARTA_CDC42RAC_PATHWAY	0.623593	0.997756
REACTOME_REGULATION_OF_THE_FANCONI_ANEMIA_PATHWAY	0.6242	0.997756
PID_INTEGRIN5_PATHWAY	0.624679	0.997756
REACTOME_SIGNALING_BY_RHO_GTPASES	0.624969	0.997756
PID_S1P_S1P3_PATHWAY	0.625204	0.997756
REACTOME_CYTOSOLIC_TRNA_AMINOACYLATION	0.625264	0.997756
PID_NETRIN_PATHWAY	0.626764	0.997756
REACTOME_AMYLOIDS	0.627247	0.997756
PID_PS1PATHWAY	0.628481	0.997756
REACTOME_IKK_COMPLEX_RECRUITMENT_MEDIATED_BY_RIP1	0.628751	0.997756
REACTOME_SHC_RELATED_EVENTS	0.631179	0.997756
REACTOME_TAK1_ACTIVATES_NFKB_BY_PHOSPHORYLATION_AND_ACTIVATION_OF_IKKS_COMPLEX	0.631664	0.997756
PID_IL4_2PATHWAY	0.633297	0.997756
REACTOME_MITOCHONDRIAL_PROTEIN_IMPORT	0.633598	0.997756
PID_RETINOIC_ACID_PATHWAY	0.635387	0.997756
PID_CMYB_PATHWAY	0.635402	0.997756
REACTOME_MITOCHONDRIAL_TRNA_AMINOACYLATION	0.635589	0.997756
REACTOME_PPARA_ACTIVATES_GENE_EXPRESSION	0.636206	0.997756
REACTOME_AQUAPORIN_MEDIATED_TRANSPORT	0.637184	0.997756
KEGG_FC_EPSILON_RI_SIGNALING_PATHWAY	0.642529	0.997756
REACTOME_FATTY_ACID_TRIACYLGLYCEROL_AND_KETONE_BODY_METABOLISM	0.645373	0.997756
REACTOME_THROMBOXANE_SIGNALLING_THROUGH_TP_RECEPTOR	0.648759	0.997756
KEGG_RIBOFLAVIN_METABOLISM	0.648966	0.997756
REACTOME_RNA_POL_II_PRE_TRANSCRIPTION_EVENTS	0.650307	0.997756
KEGG_PROXIMAL_TUBULE_BICARBONATE_RECLAMATION	0.650557	0.997756
REACTOME_HORMONE_LIGAND_BINDING_RECEPTORS	0.650625	0.997756
KEGG_PRION_DISEASES	0.651774	0.997756
KEGG_BASAL_TRANSCRIPTION_FACTORS	0.652775	0.997756
BIOCARTA_KERATINOCYTE_PATHWAY	0.653815	0.997756
KEGG_RETINOL_METABOLISM	0.654843	0.997756
PID_CDC42_REG_PATHWAY	0.656857	0.997756
PID_ARF_3PATHWAY	0.657247	0.997756
REACTOME_MITOCHONDRIAL_FATTY_ACID_BETA_OXIDATION	0.657623	0.997756
REACTOME_TGF_BETA_RECEPTOR_SIGNALING_IN_EMT_EPITHELIAL_TO_MESENCHYMAL_TRANSITION	0.658406	0.997756
KEGG_LEISHMANIA_INFECTION	0.659244	0.997756
REACTOME_RESPONSE_TO_ELEVATED_PLATELET_CYTOSOLIC_CA2_	0.662019	0.997756
REACTOME_TRANSPORT_OF_VITAMINS_NUCLEOSIDES_AND_RELATED_MOLECULES	0.664156	0.997756
REACTOME_TRANSPORT_OF_INORGANIC_CATIONS_ANIONS_AND_AMINO_ACIDS_OLIGOPEPTIDES	0.664214	0.997756
PID_P38ALPHABETAPATHWAY	0.665569	0.997756
PID_ATR_PATHWAY	0.666229	0.997756
PID_INTEGRIN3_PATHWAY	0.667805	0.997756
REACTOME_REGULATION_OF_INSULIN_SECRETION_BY_GLUCAGON_LIKE_PEPTIDE1	0.670074	0.997756
KEGG_DRUG_METABOLISM_CYTOCHROME_P450	0.6708	0.997756
REACTOME_CREB_PHOSPHORYLATION_THROUGH_THE_ACTIVATION_OF_RAS	0.672227	0.997756
KEGG_RIG_I_LIKE_RECEPTOR_SIGNALING_PATHWAY	0.6723	0.997756
BIOCARTA_TRKA_PATHWAY	0.672481	0.997756
REACTOME_REGULATION_OF_IFNG_SIGNALING	0.67339	0.997756
ST_INTERLEUKIN_4_PATHWAY	0.673892	0.997756
REACTOME_GLUTATHIONE_CONJUGATION	0.676291	0.997756
REACTOME_REGULATION_OF_WATER_BALANCE_BY_RENAL_AQUAPORINS	0.678062	0.997756
BIOCARTA_PARKIN_PATHWAY	0.678163	0.997756
REACTOME_TRNA_AMINOACYLATION	0.678355	0.997756
KEGG_CARDIAC_MUSCLE_CONTRACTION	0.678729	0.997756
REACTOME_PRE_NOTCH_PROCESSING_IN_GOLGI	0.678733	0.997756
REACTOME_SIGNAL_ATTENUATION	0.679107	0.997756
KEGG_PATHOGENIC_ESCHERICHIA_COLI_INFECTION	0.681422	0.997756
REACTOME_OXYGEN_DEPENDENT_PROLINE_HYDROXYLATION_OF_HYPOXIA_INDUCIBLE_FACTOR_ALPHA	0.68263	0.997756
REACTOME_ACTIVATION_OF_RAC	0.682866	0.997756
BIOCARTA_MPR_PATHWAY	0.683471	0.997756
PID_MAPKTRKPATHWAY	0.683474	0.997756
BIOCARTA_DNAFRAGMENT_PATHWAY	0.684298	0.997756
PID_IL1PATHWAY	0.684326	0.997756
REACTOME_ION_CHANNEL_TRANSPORT	0.684769	0.997756
KEGG_MISMATCH_REPAIR	0.686848	0.997756
PID_HIF1_TFPATHWAY	0.687319	0.997756
REACTOME_ACTIVATED_POINT_MUTANTS_OF_FGFR2	0.687502	0.997756
PID_IL12_2PATHWAY	0.688437	0.997756
BIOCARTA_TALL1_PATHWAY	0.689538	0.997756
REACTOME_CITRIC_ACID_CYCLE_TCA_CYCLE	0.689692	0.997756
BIOCARTA_NOS1_PATHWAY	0.69159	0.997756
KEGG_NITROGEN_METABOLISM	0.693311	0.997756
REACTOME_AKT_PHOSPHORYLATES_TARGETS_IN_THE_CYTOSOL	0.695453	0.997756
REACTOME_SCF_BETA_TRCP_MEDIATED_DEGRADATION_OF_EMI1	0.696192	0.997756
PID_FRA_PATHWAY	0.696474	0.997756
KEGG_PORPHYRIN_AND_CHLOROPHYLL_METABOLISM	0.69664	0.997756
REACTOME_RNA_POL_I_RNA_POL_III_AND_MITOCHONDRIAL_TRANSCRIPTION	0.697734	0.997756
SA_FAS_SIGNALING	0.697769	0.997756
PID_HIVNEFPATHWAY	0.697883	0.997756
KEGG_ADIPOCYTOKINE_SIGNALING_PATHWAY	0.699138	0.997756
ST_TYPE_I_INTERFERON_PATHWAY	0.699195	0.997756
PID_AVB3_OPN_PATHWAY	0.699623	0.997756
PID_THROMBIN_PAR4_PATHWAY	0.701001	0.997756
BIOCARTA_P38MAPK_PATHWAY	0.701128	0.997756
REACTOME_TRAF6_MEDIATED_NFKB_ACTIVATION	0.702818	0.997756
REACTOME_G_BETA_GAMMA_SIGNALLING_THROUGH_PLC_BETA	0.703751	0.997756
REACTOME_REGULATION_OF_AMPK_ACTIVITY_VIA_LKB1	0.704803	0.997756
BIOCARTA_IL3_PATHWAY	0.705509	0.997756
REACTOME_NOD1_2_SIGNALING_PATHWAY	0.708023	0.997756
REACTOME_DEADENYLATION_DEPENDENT_MRNA_DECAY	0.711236	0.997756
REACTOME_REGULATION_OF_GLUCOKINASE_BY_GLUCOKINASE_REGULATORY_PROTEIN	0.712293	0.997756
REACTOME_PKA_MEDIATED_PHOSPHORYLATION_OF_CREB	0.712364	0.997756
REACTOME_NEGATIVE_REGULATORS_OF_RIG_I_MDA5_SIGNALING	0.713062	0.997756
ST_TUMOR_NECROSIS_FACTOR_PATHWAY	0.71317	0.997756
REACTOME_GLYCOLYSIS	0.713651	0.997756
REACTOME_CD28_DEPENDENT_VAV1_PATHWAY	0.713755	0.997756
REACTOME_RESPIRATORY_ELECTRON_TRANSPORT	0.714392	0.997756
REACTOME_INHIBITION_OF_INSULIN_SECRETION_BY_ADRENALINE_NORADRENALINE	0.714745	0.997756
REACTOME_NONSENSE_MEDIATED_DECAY_ENHANCED_BY_THE_EXON_JUNCTION_COMPLEX	0.714834	0.997756
REACTOME_ABACAVIR_TRANSPORT_AND_METABOLISM	0.716176	0.997756
KEGG_ALZHEIMERS_DISEASE	0.71628	0.997756
REACTOME_G_PROTEIN_ACTIVATION	0.716848	0.997756
REACTOME_INSULIN_RECEPTOR_SIGNALLING_CASCADE	0.717014	0.997756
REACTOME_VITAMIN_B5_PANTOTHENATE_METABOLISM	0.717429	0.997756
REACTOME_AMINO_ACID_SYNTHESIS_AND_INTERCONVERSION_TRANSAMINATION	0.718018	0.997756
REACTOME_SIGNALLING_TO_P38_VIA_RIT_AND_RIN	0.718836	0.997756
REACTOME_BRANCHED_CHAIN_AMINO_ACID_CATABOLISM	0.719608	0.997756
SIG_CD40PATHWAYMAP	0.720196	0.997756
BIOCARTA_VDR_PATHWAY	0.720306	0.997756
REACTOME_EFFECTS_OF_PIP2_HYDROLYSIS	0.720334	0.997756
REACTOME_REGULATION_OF_GENE_EXPRESSION_IN_BETA_CELLS	0.721272	0.997756
REACTOME_RNA_POL_II_TRANSCRIPTION	0.721522	0.997756
PID_ARF6_TRAFFICKINGPATHWAY	0.721621	0.997756
REACTOME_MHC_CLASS_II_ANTIGEN_PRESENTATION	0.724319	0.997756
KEGG_STEROID_BIOSYNTHESIS	0.725887	0.997756
REACTOME_PYRIMIDINE_METABOLISM	0.72798	0.997756
REACTOME_ACTIVATION_OF_THE_MRNA_UPON_BINDING_OF_THE_CAP_BINDING_COMPLEX_AND_EIFS_AND_SUBSEQUENT_BINDING_TO_43S	0.72811	0.997756
REACTOME_L1CAM_INTERACTIONS	0.728135	0.997756
REACTOME_ABC_FAMILY_PROTEINS_MEDIATED_TRANSPORT	0.729107	0.997756
REACTOME_P2Y_RECEPTORS	0.729819	0.997756
REACTOME_TRANSLATION	0.731377	0.997756
BIOCARTA_SKP2E2F_PATHWAY	0.731905	0.997756
BIOCARTA_AMI_PATHWAY	0.732123	0.997756
BIOCARTA_CCR5_PATHWAY	0.733054	0.997756
KEGG_VALINE_LEUCINE_AND_ISOLEUCINE_BIOSYNTHESIS	0.733387	0.997756
REACTOME_ASSEMBLY_OF_THE_PRE_REPLICATIVE_COMPLEX	0.735014	0.997756
REACTOME_CALNEXIN_CALRETICULIN_CYCLE	0.736959	0.997756
REACTOME_TRANSPORT_OF_RIBONUCLEOPROTEINS_INTO_THE_HOST_NUCLEUS	0.73815	0.997756
REACTOME_N_GLYCAN_TRIMMING_IN_THE_ER_AND_CALNEXIN_CALRETICULIN_CYCLE	0.739995	0.997756
PID_CD40_PATHWAY	0.744601	0.997756
REACTOME_PLATELET_HOMEOSTASIS	0.748582	0.997756
PID_CONE_PATHWAY	0.748802	0.997756
BIOCARTA_PLCE_PATHWAY	0.749037	0.997756
KEGG_PARKINSONS_DISEASE	0.750384	0.997756
REACTOME_MEIOTIC_RECOMBINATION	0.752434	0.997756
REACTOME_ACTIVATION_OF_CHAPERONES_BY_ATF6_ALPHA	0.752643	0.997756
REACTOME_ROLE_OF_SECOND_MESSENGERS_IN_NETRIN1_SIGNALING	0.753402	0.997756
REACTOME_SYNTHESIS_OF_PA	0.753844	0.997756
KEGG_GLYCOSPHINGOLIPID_BIOSYNTHESIS_GLOBO_SERIES	0.75488	0.997756
REACTOME_PLATELET_CALCIUM_HOMEOSTASIS	0.7553	0.997756
REACTOME_SYNTHESIS_OF_BILE_ACIDS_AND_BILE_SALTS_VIA_7ALPHA_HYDROXYCHOLESTEROL	0.755414	0.997756
BIOCARTA_STATHMIN_PATHWAY	0.755993	0.997756
REACTOME_DNA_REPLICATION	0.756247	0.997756
REACTOME_ACTIVATION_OF_ATR_IN_RESPONSE_TO_REPLICATION_STRESS	0.75627	0.997756
REACTOME_PLC_BETA_MEDIATED_EVENTS	0.756987	0.997756
REACTOME_ETHANOL_OXIDATION	0.75714	0.997756
REACTOME_TRAF6_MEDIATED_INDUCTION_OF_TAK1_COMPLEX	0.75792	0.997756
BIOCARTA_CK1_PATHWAY	0.758333	0.997756
BIOCARTA_AKAPCENTROSOME_PATHWAY	0.758478	0.997756
KEGG_PENTOSE_AND_GLUCURONATE_INTERCONVERSIONS	0.75953	0.997756
KEGG_CYTOKINE_CYTOKINE_RECEPTOR_INTERACTION	0.760549	0.997756
BIOCARTA_PS1_PATHWAY	0.762568	0.997756
REACTOME_REGULATION_OF_MRNA_STABILITY_BY_PROTEINS_THAT_BIND_AU_RICH_ELEMENTS	0.762718	0.997756
REACTOME_NOTCH_HLH_TRANSCRIPTION_PATHWAY	0.763319	0.997756
BIOCARTA_DC_PATHWAY	0.763412	0.997756
REACTOME_ANTIGEN_PROCESSING_CROSS_PRESENTATION	0.764427	0.997756
REACTOME_G2_M_CHECKPOINTS	0.764667	0.997756
KEGG_PURINE_METABOLISM	0.766395	0.997756
REACTOME_IL_7_SIGNALING	0.767292	0.997756
BIOCARTA_GLYCOLYSIS_PATHWAY	0.767443	0.997756
REACTOME_SIGNALING_BY_ACTIVATED_POINT_MUTANTS_OF_FGFR1	0.770133	0.997756
REACTOME_SYNTHESIS_OF_PIPS_AT_THE_GOLGI_MEMBRANE	0.770196	0.997756
BIOCARTA_CELL2CELL_PATHWAY	0.771313	0.997756
PID_RAS_PATHWAY	0.772467	0.997756
BIOCARTA_INTRINSIC_PATHWAY	0.772964	0.997756
REACTOME_CELL_JUNCTION_ORGANIZATION	0.77444	0.997756
KEGG_ALPHA_LINOLENIC_ACID_METABOLISM	0.775962	0.997756
REACTOME_MITOTIC_M_M_G1_PHASES	0.776354	0.997756
REACTOME_POST_CHAPERONIN_TUBULIN_FOLDING_PATHWAY	0.777318	0.997756
BIOCARTA_LEPTIN_PATHWAY	0.777376	0.997756
REACTOME_P53_INDEPENDENT_G1_S_DNA_DAMAGE_CHECKPOINT	0.777579	0.997756
KEGG_SPLICEOSOME	0.779091	0.997756
BIOCARTA_CSK_PATHWAY	0.782174	0.997756
PID_IL5_PATHWAY	0.783518	0.997756
BIOCARTA_CBL_PATHWAY	0.783861	0.997756
PID_VEGF_VEGFR_PATHWAY	0.785283	0.997756
REACTOME_GENERIC_TRANSCRIPTION_PATHWAY	0.785447	0.997756
REACTOME_GRB2_SOS_PROVIDES_LINKAGE_TO_MAPK_SIGNALING_FOR_INTERGRINS_	0.786126	0.997756
REACTOME_INTERFERON_SIGNALING	0.786258	0.997756
REACTOME_ACTIVATION_OF_IRF3_IRF7_MEDIATED_BY_TBK1_IKK_EPSILON	0.78644	0.997756
PID_SHP2_PATHWAY	0.78739	0.997756
KEGG_SYSTEMIC_LUPUS_ERYTHEMATOSUS	0.787791	0.997756
REACTOME_TRANSPORT_OF_MATURE_MRNA_DERIVED_FROM_AN_INTRONLESS_TRANSCRIPT	0.788481	0.997756
REACTOME_PREFOLDIN_MEDIATED_TRANSFER_OF_SUBSTRATE_TO_CCT_TRIC	0.788495	0.997756
PID_CD8TCRDOWNSTREAMPATHWAY	0.788607	0.997756
REACTOME_DESTABILIZATION_OF_MRNA_BY_AUF1_HNRNP_D0	0.789359	0.997756
KEGG_GAP_JUNCTION	0.789541	0.997756
PID_CIRCADIANPATHWAY	0.790135	0.997756
REACTOME_SYNTHESIS_SECRETION_AND_DEACYLATION_OF_GHRELIN	0.792497	0.997756
REACTOME_ENOS_ACTIVATION_AND_REGULATION	0.793381	0.997756
KEGG_CHEMOKINE_SIGNALING_PATHWAY	0.793768	0.997756
REACTOME_REGULATION_OF_INSULIN_SECRETION	0.793921	0.997756
PID_IL2_STAT5PATHWAY	0.794186	0.997756
REACTOME_PROSTACYCLIN_SIGNALLING_THROUGH_PROSTACYCLIN_RECEPTOR	0.794356	0.997756
KEGG_NOD_LIKE_RECEPTOR_SIGNALING_PATHWAY	0.795697	0.997756
BIOCARTA_TH1TH2_PATHWAY	0.796392	0.997756
REACTOME_PURINE_METABOLISM	0.798234	0.997756
REACTOME_TCA_CYCLE_AND_RESPIRATORY_ELECTRON_TRANSPORT	0.798471	0.997756
REACTOME_TRANSMEMBRANE_TRANSPORT_OF_SMALL_MOLECULES	0.799594	0.997756
BIOCARTA_GPCR_PATHWAY	0.800018	0.997756
REACTOME_ACTIVATION_OF_NMDA_RECEPTOR_UPON_GLUTAMATE_BINDING_AND_POSTSYNAPTIC_EVENTS	0.800086	0.997756
REACTOME_ADVANCED_GLYCOSYLATION_ENDPRODUCT_RECEPTOR_SIGNALING	0.80015	0.997756
PID_TRAIL_PATHWAY	0.80244	0.997756
REACTOME_REGULATION_OF_APOPTOSIS	0.803732	0.997756
REACTOME_PROCESSING_OF_INTRONLESS_PRE_MRNAS	0.804748	0.997756
BIOCARTA_STEM_PATHWAY	0.80686	0.997756
BIOCARTA_IL4_PATHWAY	0.807028	0.997756
ST_WNT_CA2_CYCLIC_GMP_PATHWAY	0.807579	0.997756
REACTOME_PYRUVATE_METABOLISM_AND_CITRIC_ACID_TCA_CYCLE	0.809113	0.997756
PID_INTEGRIN1_PATHWAY	0.810365	0.997756
REACTOME_REGULATION_OF_SIGNALING_BY_CBL	0.814509	0.997756
KEGG_AMINOACYL_TRNA_BIOSYNTHESIS	0.814573	0.997756
BIOCARTA_AKAP95_PATHWAY	0.815574	0.997756
REACTOME_THE_ROLE_OF_NEF_IN_HIV1_REPLICATION_AND_DISEASE_PATHOGENESIS	0.81565	0.997756
REACTOME_REGULATION_OF_INSULIN_LIKE_GROWTH_FACTOR_IGF_ACTIVITY_BY_INSULIN_LIKE_GROWTH_FACTOR_BINDING_PROTEINS_IGFBPS	0.816156	0.997756
REACTOME_INCRETIN_SYNTHESIS_SECRETION_AND_INACTIVATION	0.816415	0.997756
BIOCARTA_CDK5_PATHWAY	0.817508	0.997756
KEGG_CYTOSOLIC_DNA_SENSING_PATHWAY	0.818127	0.997756
REACTOME_NEURONAL_SYSTEM	0.818709	0.997756
REACTOME_POST_NMDA_RECEPTOR_ACTIVATION_EVENTS	0.824799	0.997756
KEGG_TYPE_I_DIABETES_MELLITUS	0.825481	0.997756
REACTOME_ACTIVATION_OF_GENES_BY_ATF4	0.825664	0.997756
BIOCARTA_NFKB_PATHWAY	0.825823	0.997756
REACTOME_STEROID_HORMONES	0.826139	0.997756
REACTOME_PI3K_CASCADE	0.827343	0.997756
REACTOME_COPI_MEDIATED_TRANSPORT	0.827624	0.997756
REACTOME_SIGNALING_BY_FGFR1_FUSION_MUTANTS	0.830905	0.997756
REACTOME_CA_DEPENDENT_EVENTS	0.831764	0.997756
REACTOME_NUCLEOTIDE_LIKE_PURINERGIC_RECEPTORS	0.832732	0.997756
REACTOME_GLUCOSE_METABOLISM	0.833074	0.997756
REACTOME_PROCESSING_OF_CAPPED_INTRONLESS_PRE_MRNA	0.833215	0.997756
BIOCARTA_FEEDER_PATHWAY	0.83372	0.997756
REACTOME_SLC_MEDIATED_TRANSMEMBRANE_TRANSPORT	0.835036	0.997756
REACTOME_ORC1_REMOVAL_FROM_CHROMATIN	0.835259	0.997756
BIOCARTA_NEUROTRANSMITTERS_PATHWAY	0.836612	0.997756
PID_S1P_S1P4_PATHWAY	0.837444	0.997756
REACTOME_GENERATION_OF_SECOND_MESSENGER_MOLECULES	0.83887	0.997756
REACTOME_RAP1_SIGNALLING	0.83912	0.997756
PID_HIF2PATHWAY	0.839671	0.997756
BIOCARTA_VEGF_PATHWAY	0.839757	0.997756
REACTOME_SEMA3A_PAK_DEPENDENT_AXON_REPULSION	0.840644	0.997756
REACTOME_ER_PHAGOSOME_PATHWAY	0.840738	0.997756
REACTOME_ACTIVATED_TAK1_MEDIATES_P38_MAPK_ACTIVATION	0.841712	0.997756
KEGG_GLYCOLYSIS_GLUCONEOGENESIS	0.842369	0.997756
KEGG_OOCYTE_MEIOSIS	0.844886	0.997756
REACTOME_PYRUVATE_METABOLISM	0.845412	0.997756
REACTOME_PROCESSIVE_SYNTHESIS_ON_THE_LAGGING_STRAND	0.84545	0.997756
REACTOME_DEPOSITION_OF_NEW_CENPA_CONTAINING_NUCLEOSOMES_AT_THE_CENTROMERE	0.845811	0.997756
PID_RAC1_PATHWAY	0.846512	0.997756
REACTOME_TRANSPORT_OF_MATURE_TRANSCRIPT_TO_CYTOPLASM	0.847331	0.997756
REACTOME_EARLY_PHASE_OF_HIV_LIFE_CYCLE	0.8478	0.997756
KEGG_GLYCOSAMINOGLYCAN_BIOSYNTHESIS_KERATAN_SULFATE	0.848616	0.997756
REACTOME_VIF_MEDIATED_DEGRADATION_OF_APOBEC3G	0.848695	0.997756
KEGG_OXIDATIVE_PHOSPHORYLATION	0.849131	0.997756
REACTOME_JNK_C_JUN_KINASES_PHOSPHORYLATION_AND_ACTIVATION_MEDIATED_BY_ACTIVATED_HUMAN_TAK1	0.849352	0.997756
REACTOME_GLUCAGON_SIGNALING_IN_METABOLIC_REGULATION	0.84959	0.997756
REACTOME_SIGNALING_BY_GPCR	0.851485	0.997756
BIOCARTA_PROTEASOME_PATHWAY	0.852449	0.997756
REACTOME_NITRIC_OXIDE_STIMULATES_GUANYLATE_CYCLASE	0.852505	0.997756
PID_BMPPATHWAY	0.852892	0.997756
REACTOME_TETRAHYDROBIOPTERIN_BH4_SYNTHESIS_RECYCLING_SALVAGE_AND_REGULATION	0.853379	0.997756
ST_WNT_BETA_CATENIN_PATHWAY	0.854497	0.997756
REACTOME_MRNA_3_END_PROCESSING	0.85598	0.997756
KEGG_PENTOSE_PHOSPHATE_PATHWAY	0.856515	0.997756
PID_ILK_PATHWAY	0.857762	0.997756
REACTOME_DESTABILIZATION_OF_MRNA_BY_BRF1	0.857826	0.997756
BIOCARTA_CARDIACEGF_PATHWAY	0.858492	0.997756
REACTOME_CDT1_ASSOCIATION_WITH_THE_CDC6_ORC_ORIGIN_COMPLEX	0.859245	0.997756
PID_WNT_SIGNALING_PATHWAY	0.860383	0.997756
BIOCARTA_CARM1_PATHWAY	0.860488	0.997756
BIOCARTA_EIF2_PATHWAY	0.860504	0.997756
REACTOME_FGFR4_LIGAND_BINDING_AND_ACTIVATION	0.863619	0.997756
PID_SYNDECAN_4_PATHWAY	0.865978	0.997756
REACTOME_DESTABILIZATION_OF_MRNA_BY_TRISTETRAPROLIN_TTP	0.868377	0.997756
REACTOME_ENERGY_DEPENDENT_REGULATION_OF_MTOR_BY_LKB1_AMPK	0.868523	0.997756
REACTOME_ACYL_CHAIN_REMODELLING_OF_PI	0.869877	0.997756
REACTOME_FRS2_MEDIATED_CASCADE	0.870748	0.997756
REACTOME_PYRIMIDINE_CATABOLISM	0.870992	0.997756
REACTOME_EXTRACELLULAR_MATRIX_ORGANIZATION	0.871225	0.997756
BIOCARTA_ALK_PATHWAY	0.871738	0.997756
KEGG_GLYCOSPHINGOLIPID_BIOSYNTHESIS_LACTO_AND_NEOLACTO_SERIES	0.872014	0.997756
REACTOME_PEPTIDE_HORMONE_BIOSYNTHESIS	0.874618	0.997756
BIOCARTA_ACTINY_PATHWAY	0.876392	0.997756
REACTOME_NRIF_SIGNALS_CELL_DEATH_FROM_THE_NUCLEUS	0.876641	0.997756
REACTOME_MEIOTIC_SYNAPSIS	0.876729	0.997756
BIOCARTA_PTC1_PATHWAY	0.876871	0.997756
BIOCARTA_ETS_PATHWAY	0.876911	0.997756
REACTOME_KERATAN_SULFATE_BIOSYNTHESIS	0.877647	0.997756
KEGG_ALANINE_ASPARTATE_AND_GLUTAMATE_METABOLISM	0.8786	0.997756
REACTOME_RESPIRATORY_ELECTRON_TRANSPORT_ATP_SYNTHESIS_BY_CHEMIOSMOTIC_COUPLING_AND_HEAT_PRODUCTION_BY_UNCOUPLING_PROTEINS_	0.879452	0.997756
REACTOME_PECAM1_INTERACTIONS	0.880442	0.997756
KEGG_OTHER_GLYCAN_DEGRADATION	0.880846	0.997756
REACTOME_SIGNALING_BY_FGFR3_MUTANTS	0.88091	0.997756
KEGG_SULFUR_METABOLISM	0.880953	0.997756
REACTOME_PEPTIDE_LIGAND_BINDING_RECEPTORS	0.881044	0.997756
BIOCARTA_HSP27_PATHWAY	0.881084	0.997756
PID_FCER1PATHWAY	0.882582	0.997756
REACTOME_REGULATION_OF_ORNITHINE_DECARBOXYLASE_ODC	0.883103	0.997756
REACTOME_EICOSANOID_LIGAND_BINDING_RECEPTORS	0.88487	0.997756
REACTOME_BASE_EXCISION_REPAIR	0.886795	0.997756
REACTOME_PHOSPHOLIPASE_C_MEDIATED_CASCADE	0.887167	0.997756
REACTOME_SYNTHESIS_OF_SUBSTRATES_IN_N_GLYCAN_BIOSYTHESIS	0.887373	0.997756
REACTOME_ANTIGEN_PRESENTATION_FOLDING_ASSEMBLY_AND_PEPTIDE_LOADING_OF_CLASS_I_MHC	0.888026	0.997756
BIOCARTA_CACAM_PATHWAY	0.888663	0.997756
REACTOME_TRAF6_MEDIATED_IRF7_ACTIVATION	0.889652	0.997756
REACTOME_TERMINATION_OF_O_GLYCAN_BIOSYNTHESIS	0.890159	0.997756
BIOCARTA_NUCLEARRS_PATHWAY	0.891029	0.997756
REACTOME_RIG_I_MDA5_MEDIATED_INDUCTION_OF_IFN_ALPHA_BETA_PATHWAYS	0.892114	0.997756
REACTOME_CYCLIN_A_B1_ASSOCIATED_EVENTS_DURING_G2_M_TRANSITION	0.892683	0.997756
REACTOME_SRP_DEPENDENT_COTRANSLATIONAL_PROTEIN_TARGETING_TO_MEMBRANE	0.893075	0.997756
REACTOME_THE_ACTIVATION_OF_ARYLSULFATASES	0.89321	0.997756
REACTOME_INSULIN_SYNTHESIS_AND_PROCESSING	0.895426	0.997756
REACTOME_RECEPTOR_LIGAND_BINDING_INITIATES_THE_SECOND_PROTEOLYTIC_CLEAVAGE_OF_NOTCH_RECEPTOR	0.896835	0.997756
REACTOME_GPCR_DOWNSTREAM_SIGNALING	0.897187	0.997756
REACTOME_RIP_MEDIATED_NFKB_ACTIVATION_VIA_DAI	0.89817	0.997756
BIOCARTA_RHO_PATHWAY	0.898776	0.997756
KEGG_HOMOLOGOUS_RECOMBINATION	0.899573	0.997756
REACTOME_INTEGRIN_ALPHAIIB_BETA3_SIGNALING	0.901966	0.997756
REACTOME_METABOLISM_OF_PROTEINS	0.903153	0.997756
PID_GMCSF_PATHWAY	0.903318	0.997756
REACTOME_FORMATION_OF_TUBULIN_FOLDING_INTERMEDIATES_BY_CCT_TRIC	0.903574	0.997756
REACTOME_SIGNALING_BY_NOTCH2	0.903609	0.997756
REACTOME_CYTOSOLIC_SULFONATION_OF_SMALL_MOLECULES	0.904748	0.997756
PID_VEGFR1_PATHWAY	0.904889	0.997756
BIOCARTA_RELA_PATHWAY	0.906499	0.997756
BIOCARTA_DREAM_PATHWAY	0.907351	0.997756
BIOCARTA_CREB_PATHWAY	0.908685	0.997756
BIOCARTA_41BB_PATHWAY	0.909208	0.997756
REACTOME_CGMP_EFFECTS	0.910493	0.997756
KEGG_PROTEASOME	0.910531	0.997756
PID_NFKAPPABCANONICALPATHWAY	0.910881	0.997756
REACTOME_CDK_MEDIATED_PHOSPHORYLATION_AND_REMOVAL_OF_CDC6	0.91151	0.997756
BIOCARTA_AHSP_PATHWAY	0.911912	0.997756
PID_LIS1PATHWAY	0.912044	0.997756
REACTOME_BETA_DEFENSINS	0.913872	0.997756
REACTOME_METABOLISM_OF_MRNA	0.913919	0.997756
REACTOME_SLBP_DEPENDENT_PROCESSING_OF_REPLICATION_DEPENDENT_HISTONE_PRE_MRNAS	0.91406	0.997756
BIOCARTA_CFTR_PATHWAY	0.914089	0.997756
REACTOME_SEROTONIN_RECEPTORS	0.914292	0.997756
KEGG_BETA_ALANINE_METABOLISM	0.915236	0.997756
REACTOME_MRNA_DECAY_BY_5_TO_3_EXORIBONUCLEASE	0.915476	0.997756
REACTOME_FACILITATIVE_NA_INDEPENDENT_GLUCOSE_TRANSPORTERS	0.916642	0.997756
BIOCARTA_AKAP13_PATHWAY	0.91777	0.997756
REACTOME_VOLTAGE_GATED_POTASSIUM_CHANNELS	0.917863	0.997756
BIOCARTA_NTHI_PATHWAY	0.917963	0.997756
PID_TOLL_ENDOGENOUS_PATHWAY	0.918145	0.997756
REACTOME_PURINE_RIBONUCLEOSIDE_MONOPHOSPHATE_BIOSYNTHESIS	0.918197	0.997756
PID_AMB2_NEUTROPHILS_PATHWAY	0.918204	0.997756
PID_ERB_GENOMIC_PATHWAY	0.9187	0.997756
BIOCARTA_ASBCELL_PATHWAY	0.918856	0.997756
KEGG_LINOLEIC_ACID_METABOLISM	0.918978	0.997756
REACTOME_TRANSPORT_OF_ORGANIC_ANIONS	0.919872	0.997756
KEGG_CIRCADIAN_RHYTHM_MAMMAL	0.920444	0.997756
REACTOME_DNA_REPAIR	0.921035	0.997756
REACTOME_GLOBAL_GENOMIC_NER_GG_NER	0.921046	0.997756
PID_ALK1PATHWAY	0.922072	0.997756
REACTOME_ACTIVATION_OF_NF_KAPPAB_IN_B_CELLS	0.922765	0.997756
BIOCARTA_TNFR2_PATHWAY	0.923287	0.997756
BIOCARTA_SALMONELLA_PATHWAY	0.923308	0.997756
REACTOME_PERK_REGULATED_GENE_EXPRESSION	0.924045	0.997756
REACTOME_EXTENSION_OF_TELOMERES	0.924309	0.997756
REACTOME_HOMOLOGOUS_RECOMBINATION_REPAIR_OF_REPLICATION_INDEPENDENT_DOUBLE_STRAND_BREAKS	0.924774	0.997756
KEGG_REGULATION_OF_AUTOPHAGY	0.925234	0.997756
REACTOME_APC_C_CDC20_MEDIATED_DEGRADATION_OF_MITOTIC_PROTEINS	0.925426	0.997756
PID_BETACATENIN_NUC_PATHWAY	0.925879	0.997756
KEGG_TOLL_LIKE_RECEPTOR_SIGNALING_PATHWAY	0.926115	0.997756
KEGG_MATURITY_ONSET_DIABETES_OF_THE_YOUNG	0.926201	0.997756
SA_MMP_CYTOKINE_CONNECTION	0.926573	0.997756
REACTOME_ENDOGENOUS_STEROLS	0.927752	0.997756
REACTOME_TRAF3_DEPENDENT_IRF_ACTIVATION_PATHWAY	0.929525	0.997756
REACTOME_METABOLISM_OF_RNA	0.930241	0.997756
BIOCARTA_LAIR_PATHWAY	0.931602	0.997756
REACTOME_APC_C_CDH1_MEDIATED_DEGRADATION_OF_CDC20_AND_OTHER_APC_C_CDH1_TARGETED_PROTEINS_IN_LATE_MITOSIS_EARLY_G1	0.931961	0.997756
KEGG_HEMATOPOIETIC_CELL_LINEAGE	0.932583	0.997756
REACTOME_SYNTHESIS_SECRETION_AND_INACTIVATION_OF_GLP1	0.933604	0.997756
REACTOME_HYALURONAN_METABOLISM	0.93361	0.997756
REACTOME_CROSS_PRESENTATION_OF_SOLUBLE_EXOGENOUS_ANTIGENS_ENDOSOMES	0.934332	0.997756
REACTOME_SYNTHESIS_OF_PE	0.934418	0.997756
REACTOME_TRANSLOCATION_OF_ZAP_70_TO_IMMUNOLOGICAL_SYNAPSE	0.934705	0.997756
REACTOME_CREATION_OF_C4_AND_C2_ACTIVATORS	0.934971	0.997756
REACTOME_INTRINSIC_PATHWAY	0.935012	0.997756
KEGG_TERPENOID_BACKBONE_BIOSYNTHESIS	0.935273	0.997756
REACTOME_INWARDLY_RECTIFYING_K_CHANNELS	0.935967	0.997756
BIOCARTA_CLASSIC_PATHWAY	0.936013	0.997756
REACTOME_THE_NLRP3_INFLAMMASOME	0.93654	0.997756
BIOCARTA_ARENRF2_PATHWAY	0.93689	0.997756
REACTOME_INTEGRIN_CELL_SURFACE_INTERACTIONS	0.93727	0.997756
BIOCARTA_KREB_PATHWAY	0.937444	0.997756
REACTOME_DIGESTION_OF_DIETARY_CARBOHYDRATE	0.937602	0.997756
KEGG_CITRATE_CYCLE_TCA_CYCLE	0.937613	0.997756
KEGG_ALLOGRAFT_REJECTION	0.937689	0.997756
REACTOME_REGULATION_OF_COMPLEMENT_CASCADE	0.937779	0.997756
REACTOME_GLUCONEOGENESIS	0.938242	0.997756
KEGG_TASTE_TRANSDUCTION	0.938414	0.997756
REACTOME_GLYCOGEN_BREAKDOWN_GLYCOGENOLYSIS	0.938867	0.997756
REACTOME_SIGNALING_BY_NODAL	0.939486	0.997756
BIOCARTA_IL5_PATHWAY	0.939502	0.997756
PID_IL23PATHWAY	0.941104	0.997756
BIOCARTA_IL1R_PATHWAY	0.941266	0.997756
REACTOME_DESTABILIZATION_OF_MRNA_BY_KSRP	0.941444	0.997756
KEGG_PYRUVATE_METABOLISM	0.942407	0.997756
BIOCARTA_HIF_PATHWAY	0.94344	0.997756
BIOCARTA_ACE2_PATHWAY	0.944422	0.997756
REACTOME_IMMUNOREGULATORY_INTERACTIONS_BETWEEN_A_LYMPHOID_AND_A_NON_LYMPHOID_CELL	0.944479	0.997756
KEGG_ETHER_LIPID_METABOLISM	0.944922	0.997756
REACTOME_PKB_MEDIATED_EVENTS	0.945147	0.997756
REACTOME_P75NTR_SIGNALS_VIA_NFKB	0.945657	0.997756
BIOCARTA_CTLA4_PATHWAY	0.945725	0.997756
REACTOME_DAG_AND_IP3_SIGNALING	0.945776	0.997756
REACTOME_GABA_A_RECEPTOR_ACTIVATION	0.946439	0.997756
REACTOME_P75NTR_RECRUITS_SIGNALLING_COMPLEXES	0.947441	0.997756
KEGG_FOLATE_BIOSYNTHESIS	0.949003	0.997756
KEGG_OLFACTORY_TRANSDUCTION	0.949193	0.997756
REACTOME_DEFENSINS	0.949742	0.997756
REACTOME_SIGNALING_BY_NOTCH4	0.949792	0.997756
BIOCARTA_IL12_PATHWAY	0.949927	0.997756
PID_AJDISS_2PATHWAY	0.950184	0.997756
REACTOME_GLUCURONIDATION	0.951711	0.997756
REACTOME_SYNTHESIS_OF_DNA	0.951815	0.997756
REACTOME_TRYPTOPHAN_CATABOLISM	0.952088	0.997756
BIOCARTA_VITCB_PATHWAY	0.952882	0.997756
BIOCARTA_SHH_PATHWAY	0.952989	0.997756
BIOCARTA_INFLAM_PATHWAY	0.953002	0.997756
REACTOME_DNA_STRAND_ELONGATION	0.953121	0.997756
REACTOME_TANDEM_PORE_DOMAIN_POTASSIUM_CHANNELS	0.953231	0.997756
REACTOME_DEGRADATION_OF_THE_EXTRACELLULAR_MATRIX	0.953243	0.997756
REACTOME_GAP_JUNCTION_TRAFFICKING	0.954232	0.997756
KEGG_ARRHYTHMOGENIC_RIGHT_VENTRICULAR_CARDIOMYOPATHY_ARVC	0.954838	0.997756
REACTOME_ENDOSOMAL_VACUOLAR_PATHWAY	0.955344	0.997756
KEGG_INTESTINAL_IMMUNE_NETWORK_FOR_IGA_PRODUCTION	0.955885	0.997756
BIOCARTA_WNT_PATHWAY	0.955954	0.997756
BIOCARTA_NO2IL12_PATHWAY	0.95615	0.997756
KEGG_GALACTOSE_METABOLISM	0.956299	0.997756
KEGG_GLYOXYLATE_AND_DICARBOXYLATE_METABOLISM	0.956559	0.997756
REACTOME_KERATAN_SULFATE_DEGRADATION	0.956583	0.997756
REACTOME_PROLACTIN_RECEPTOR_SIGNALING	0.957008	0.997756
REACTOME_CYTOKINE_SIGNALING_IN_IMMUNE_SYSTEM	0.957423	0.997756
REACTOME_OPSINS	0.958529	0.997756
REACTOME_APOPTOSIS_INDUCED_DNA_FRAGMENTATION	0.959739	0.997756
REACTOME_RESOLUTION_OF_AP_SITES_VIA_THE_MULTIPLE_NUCLEOTIDE_PATCH_REPLACEMENT_PATHWAY	0.961101	0.997756
REACTOME_DOUBLE_STRAND_BREAK_REPAIR	0.961821	0.997756
BIOCARTA_CD40_PATHWAY	0.962182	0.997756
KEGG_DNA_REPLICATION	0.962212	0.997756
BIOCARTA_TOB1_PATHWAY	0.963937	0.997756
KEGG_PHENYLALANINE_METABOLISM	0.964695	0.997756
KEGG_AUTOIMMUNE_THYROID_DISEASE	0.964696	0.997756
REACTOME_LIGAND_GATED_ION_CHANNEL_TRANSPORT	0.965425	0.997756
REACTOME_CELL_EXTRACELLULAR_MATRIX_INTERACTIONS	0.96552	0.997756
PID_INTEGRIN_CS_PATHWAY	0.966151	0.997756
ST_GAQ_PATHWAY	0.966673	0.997756
REACTOME_AUTODEGRADATION_OF_CDH1_BY_CDH1_APC_C	0.967529	0.997756
KEGG_VIRAL_MYOCARDITIS	0.967571	0.997756
KEGG_PRIMARY_IMMUNODEFICIENCY	0.967572	0.997756
REACTOME_CLASS_I_MHC_MEDIATED_ANTIGEN_PROCESSING_PRESENTATION	0.968125	0.997756
REACTOME_CASPASE_MEDIATED_CLEAVAGE_OF_CYTOSKELETAL_PROTEINS	0.968621	0.997756
PID_UPA_UPAR_PATHWAY	0.969642	0.997756
REACTOME_GLUCAGON_TYPE_LIGAND_RECEPTORS	0.970037	0.997756
REACTOME_INFLUENZA_VIRAL_RNA_TRANSCRIPTION_AND_REPLICATION	0.970421	0.997756
REACTOME_XENOBIOTICS	0.97078	0.997756
REACTOME_METABOLISM_OF_PORPHYRINS	0.970931	0.997756
REACTOME_OLFACTORY_SIGNALING_PATHWAY	0.971081	0.997756
KEGG_GLYCOSPHINGOLIPID_BIOSYNTHESIS_GANGLIO_SERIES	0.97119	0.997756
BIOCARTA_RANKL_PATHWAY	0.971352	0.997756
REACTOME_APOPTOTIC_CLEAVAGE_OF_CELL_ADHESION_PROTEINS	0.972697	0.997756
BIOCARTA_IL10_PATHWAY	0.972954	0.997756
REACTOME_APOPTOTIC_EXECUTION_PHASE	0.973051	0.997756
REACTOME_RNA_POL_I_TRANSCRIPTION	0.97316	0.997756
KEGG_ANTIGEN_PROCESSING_AND_PRESENTATION	0.973422	0.997756
REACTOME_HORMONE_SENSITIVE_LIPASE_HSL_MEDIATED_TRIACYLGLYCEROL_HYDROLYSIS	0.973584	0.997756
REACTOME_PLATELET_ADHESION_TO_EXPOSED_COLLAGEN	0.974185	0.997756
REACTOME_POTASSIUM_CHANNELS	0.97448	0.997756
REACTOME_REGULATION_OF_PYRUVATE_DEHYDROGENASE_PDH_COMPLEX	0.974516	0.997756
REACTOME_GLYCOPROTEIN_HORMONES	0.974523	0.997756
REACTOME_ANTIGEN_PROCESSING_UBIQUITINATION_PROTEASOME_DEGRADATION	0.974948	0.997756
REACTOME_FORMATION_OF_ATP_BY_CHEMIOSMOTIC_COUPLING	0.97516	0.997756
SA_CASPASE_CASCADE	0.975235	0.997756
REACTOME_RECYCLING_OF_BILE_ACIDS_AND_SALTS	0.97528	0.997756
BIOCARTA_TCRA_PATHWAY	0.976435	0.997756
KEGG_STEROID_HORMONE_BIOSYNTHESIS	0.976896	0.997756
KEGG_NON_HOMOLOGOUS_END_JOINING	0.977124	0.997756
KEGG_BASE_EXCISION_REPAIR	0.97832	0.997756
BIOCARTA_ETC_PATHWAY	0.978596	0.997756
BIOCARTA_NKT_PATHWAY	0.978643	0.997756
BIOCARTA_EXTRINSIC_PATHWAY	0.978648	0.997756
REACTOME_COLLAGEN_FORMATION	0.979409	0.997756
PID_IGF1_PATHWAY	0.97997	0.997756
REACTOME_PEPTIDE_CHAIN_ELONGATION	0.980507	0.997756
PID_TCRCALCIUMPATHWAY	0.980524	0.997756
REACTOME_CS_DS_DEGRADATION	0.980579	0.997756
REACTOME_CLEAVAGE_OF_GROWING_TRANSCRIPT_IN_THE_TERMINATION_REGION_	0.98065	0.997756
BIOCARTA_RAB_PATHWAY	0.982362	0.997756
REACTOME_APOPTOTIC_CLEAVAGE_OF_CELLULAR_PROTEINS	0.982756	0.997756
REACTOME_INTERFERON_ALPHA_BETA_SIGNALING	0.982923	0.997756
KEGG_TYROSINE_METABOLISM	0.983299	0.997756
REACTOME_ORGANIC_CATION_ANION_ZWITTERION_TRANSPORT	0.9833	0.997756
BIOCARTA_TCAPOPTOSIS_PATHWAY	0.983329	0.997756
REACTOME_ACYL_CHAIN_REMODELLING_OF_PG	0.98344	0.997756
REACTOME_UNWINDING_OF_DNA	0.983697	0.997756
BIOCARTA_PLATELETAPP_PATHWAY	0.983855	0.997756
BIOCARTA_THELPER_PATHWAY	0.984197	0.997756
BIOCARTA_FIBRINOLYSIS_PATHWAY	0.984814	0.997756
REACTOME_ACYL_CHAIN_REMODELLING_OF_PS	0.985223	0.997756
REACTOME_P130CAS_LINKAGE_TO_MAPK_SIGNALING_FOR_INTEGRINS	0.985912	0.997756
KEGG_ASCORBATE_AND_ALDARATE_METABOLISM	0.98619	0.997756
REACTOME_G_ALPHA_S_SIGNALLING_EVENTS	0.986778	0.997756
BIOCARTA_GRANULOCYTES_PATHWAY	0.987057	0.997756
REACTOME_3_UTR_MEDIATED_TRANSLATIONAL_REGULATION	0.987134	0.997756
BIOCARTA_IL17_PATHWAY	0.987352	0.997756
REACTOME_REVERSIBLE_HYDRATION_OF_CARBON_DIOXIDE	0.987427	0.997756
BIOCARTA_ERYTH_PATHWAY	0.987698	0.997756
REACTOME_INITIAL_TRIGGERING_OF_COMPLEMENT	0.987831	0.997756
REACTOME_CLASS_C_3_METABOTROPIC_GLUTAMATE_PHEROMONE_RECEPTORS	0.98811	0.997756
REACTOME_ACETYLCHOLINE_BINDING_AND_DOWNSTREAM_EVENTS	0.988201	0.997756
BIOCARTA_NO1_PATHWAY	0.988357	0.997756
BIOCARTA_GATA3_PATHWAY	0.988406	0.997756
BIOCARTA_MONOCYTE_PATHWAY	0.988807	0.997756
REACTOME_HIGHLY_CALCIUM_PERMEABLE_POSTSYNAPTIC_NICOTINIC_ACETYLCHOLINE_RECEPTORS	0.989413	0.997756
REACTOME_INFLUENZA_LIFE_CYCLE	0.989571	0.997756
REACTOME_NFKB_ACTIVATION_THROUGH_FADD_RIP1_PATHWAY_MEDIATED_BY_CASPASE_8_AND10	0.989629	0.997756
REACTOME_TRAFFICKING_AND_PROCESSING_OF_ENDOSOMAL_TLR	0.989977	0.997756
BIOCARTA_TCYTOTOXIC_PATHWAY	0.990237	0.997756
REACTOME_PURINE_SALVAGE	0.990353	0.997756
KEGG_ONE_CARBON_POOL_BY_FOLATE	0.990532	0.997756
REACTOME_BINDING_AND_ENTRY_OF_HIV_VIRION	0.990547	0.997756
BIOCARTA_AGPCR_PATHWAY	0.990648	0.997756
REACTOME_FORMATION_OF_FIBRIN_CLOT_CLOTTING_CASCADE	0.99065	0.997756
KEGG_RIBOSOME	0.991005	0.997756
REACTOME_COMMON_PATHWAY	0.991098	0.997756
KEGG_ASTHMA	0.991098	0.997756
REACTOME_REGULATION_OF_BETA_CELL_DEVELOPMENT	0.991119	0.997756
REACTOME_SYNTHESIS_OF_PIPS_AT_THE_EARLY_ENDOSOME_MEMBRANE	0.991494	0.997756
KEGG_DILATED_CARDIOMYOPATHY	0.991504	0.997756
BIOCARTA_CTL_PATHWAY	0.991867	0.997756
REACTOME_MRNA_DECAY_BY_3_TO_5_EXORIBONUCLEASE	0.992313	0.997756
PID_INTEGRIN2_PATHWAY	0.992382	0.997756
REACTOME_CHEMOKINE_RECEPTORS_BIND_CHEMOKINES	0.992771	0.997756
PID_IL27PATHWAY	0.99279	0.997756
REACTOME_PRESYNAPTIC_NICOTINIC_ACETYLCHOLINE_RECEPTORS	0.993224	0.997756
REACTOME_RESOLUTION_OF_AP_SITES_VIA_THE_SINGLE_NUCLEOTIDE_REPLACEMENT_PATHWAY	0.993321	0.997756
PID_IL12_STAT4PATHWAY	0.993327	0.997756
BIOCARTA_EGFR_SMRTE_PATHWAY	0.993368	0.997756
KEGG_HYPERTROPHIC_CARDIOMYOPATHY_HCM	0.993382	0.997756
REACTOME_REGULATION_OF_IFNA_SIGNALING	0.993995	0.997756
BIOCARTA_LYM_PATHWAY	0.994397	0.997756
REACTOME_PACKAGING_OF_TELOMERE_ENDS	0.994575	0.997756
REACTOME_GAP_JUNCTION_ASSEMBLY	0.994683	0.997756
KEGG_GRAFT_VERSUS_HOST_DISEASE	0.994741	0.997756
KEGG_COMPLEMENT_AND_COAGULATION_CASCADES	0.995724	0.997756
REACTOME_PD1_SIGNALING	0.99581	0.997756
REACTOME_PASSIVE_TRANSPORT_BY_AQUAPORINS	0.996445	0.997756
REACTOME_RNA_POL_I_PROMOTER_OPENING	0.99658	0.997756
REACTOME_COMPLEMENT_CASCADE	0.996777	0.997756
BIOCARTA_COMP_PATHWAY	0.996974	0.997756
BIOCARTA_CYTOKINE_PATHWAY	0.997415	0.997756
BIOCARTA_D4GDI_PATHWAY	0.997686	0.997756
REACTOME_PHOSPHORYLATION_OF_CD3_AND_TCR_ZETA_CHAINS	0.997756	0.997756

## Sheet: GSOA_Endometrial_Somatic
# dataFilePaths=/data/GSOA_Manuscript/Data/PANCAN12_mutations_cleaned classFilePath=/data/GSOA_Manuscript/Data/TCGA_UCEC_Serous_new.txt gmtFilePaths=/data/GSOA_Manuscript/Data/c2.cp.v4.0.symbols.gmt numCores=32 numRandomIterations=1000 rowsToExclude= numFolds=5 classificationAlgorithm=svmrbf permuteSeed= date=Thu Jan 1 21:32:11 MST 2015 version=1.0
Gene Set	AUC	p-value	Rank	FDR
KEGG_GLIOMA	0.955227	0.001	1	0.021639
REACTOME_SIGNALING_BY_ERBB4	0.913977	0.001	1	0.021639
PID_CXCR4_PATHWAY	0.911761	0.001	1	0.021639
KEGG_FOCAL_ADHESION	0.960795	0.001	1	0.021639
REACTOME_GAB1_SIGNALOSOME	0.896307	0.001	1	0.021639
REACTOME_PI3K_AKT_ACTIVATION	0.906534	0.001	1	0.021639
KEGG_NON_SMALL_CELL_LUNG_CANCER	0.899602	0.001	1	0.021639
KEGG_MELANOMA	0.944716	0.001	1	0.021639
BIOCARTA_RNA_PATHWAY	0.836023	0.001	1	0.021639
KEGG_ENDOMETRIAL_CANCER	0.960568	0.001	1	0.021639
REACTOME_SIGNALING_BY_PDGF	0.92625	0.001	1	0.021639
PID_BCR_5PATHWAY	0.906534	0.001	1	0.021639
KEGG_BASAL_CELL_CARCINOMA	0.896534	0.001	1	0.021639
REACTOME_PI3K_EVENTS_IN_ERBB2_SIGNALING	0.896307	0.001	1	0.021639
REACTOME_SIGNALING_BY_FGFR	0.910284	0.001	1	0.021639
REACTOME_SIGNALING_BY_THE_B_CELL_RECEPTOR_BCR	0.907443	0.001	1	0.021639
KEGG_PROSTATE_CANCER	0.963352	0.001	1	0.021639
REACTOME_SYNTHESIS_OF_PIPS_AT_THE_PLASMA_MEMBRANE	0.897557	0.001	1	0.021639
BIOCARTA_CTCF_PATHWAY	0.934375	0.001	1	0.021639
KEGG_P53_SIGNALING_PATHWAY	0.936932	0.001	1	0.021639
KEGG_PHOSPHATIDYLINOSITOL_SIGNALING_SYSTEM	0.897159	0.001	1	0.021639
REACTOME_PI_METABOLISM	0.911761	0.001	1	0.021639
REACTOME_PI_3K_CASCADE	0.897955	0.001	1	0.021639
PID_TCR_PATHWAY	0.903977	0.001	1	0.021639
REACTOME_NGF_SIGNALLING_VIA_TRKA_FROM_THE_PLASMA_MEMBRANE	0.931648	0.001	1	0.021639
REACTOME_SIGNALING_BY_FGFR_IN_DISEASE	0.926307	0.001	1	0.021639
KEGG_WNT_SIGNALING_PATHWAY	0.900852	0.001	1	0.021639
PID_P75NTRPATHWAY	0.8875	0.001	1	0.021639
BIOCARTA_MET_PATHWAY	0.894261	0.001	1	0.021639
PID_PI3KCIPATHWAY	0.922386	0.001	1	0.021639
KEGG_COLORECTAL_CANCER	0.890227	0.001	1	0.021639
KEGG_PATHWAYS_IN_CANCER	0.949432	0.001	1	0.021639
REACTOME_SIGNALING_BY_NOTCH	0.905284	0.001	1	0.021639
BIOCARTA_IGF1MTOR_PATHWAY	0.9025	0.001	1	0.021639
PID_AP1_PATHWAY	0.928125	0.001	1	0.021639
REACTOME_SIGNALLING_BY_NGF	0.935398	0.001	1	0.021639
PID_PDGFRBPATHWAY	0.925284	0.001	1	0.021639
KEGG_TIGHT_JUNCTION	0.947443	0.001	1	0.021639
BIOCARTA_PTEN_PATHWAY	0.892557	0.001	1	0.021639
SIG_PIP3_SIGNALING_IN_B_LYMPHOCYTES	0.886534	0.001	1	0.021639
ST_PHOSPHOINOSITIDE_3_KINASE_PATHWAY	0.898011	0.001	1	0.021639
REACTOME_TCR_SIGNALING	0.896023	0.001	1	0.021639
REACTOME_DOWNSTREAM_SIGNAL_TRANSDUCTION	0.918011	0.001	1	0.021639
SIG_INSULIN_RECEPTOR_PATHWAY_IN_CARDIAC_MYOCYTES	0.918523	0.001	1	0.021639
REACTOME_SIGNALING_BY_EGFR_IN_CANCER	0.91608	0.001	1	0.021639
REACTOME_SIGNALING_BY_SCF_KIT	0.922102	0.001	1	0.021639
PID_P53DOWNSTREAMPATHWAY	0.93142	0.001	1	0.021639
BIOCARTA_MTOR_PATHWAY	0.903636	0.001	1	0.021639
REACTOME_SIGNALING_BY_ERBB2	0.906477	0.001	1	0.021639
SIG_CHEMOTAXIS	0.911364	0.001	1	0.021639
PID_KITPATHWAY	0.898864	0.001	1	0.021639
REACTOME_DOWNSTREAM_TCR_SIGNALING	0.903352	0.001	1	0.021639
KEGG_PANCREATIC_CANCER	0.888977	0.001	1	0.021639
BIOCARTA_EIF4_PATHWAY	0.905341	0.001	1	0.021639
KEGG_SMALL_CELL_LUNG_CANCER	0.94142	0.001	1	0.021639
BIOCARTA_ARF_PATHWAY	0.878352	0.001	1	0.021639
REACTOME_PI3K_EVENTS_IN_ERBB4_SIGNALING	0.89858	0.001	1	0.021639
PID_RHOA_PATHWAY	0.899943	0.001	1	0.021639
REACTOME_ADAPTIVE_IMMUNE_SYSTEM	0.920682	0.001	1	0.021639
REACTOME_DOWNSTREAM_SIGNALING_OF_ACTIVATED_FGFR	0.915455	0.001	1	0.021639
REACTOME_NEGATIVE_REGULATION_OF_THE_PI3K_AKT_NETWORK	0.86733	0.001	1	0.021639
REACTOME_PIP3_ACTIVATES_AKT_SIGNALING	0.869773	0.002	62	0.033846
BIOCARTA_PML_PATHWAY	0.864205	0.002	62	0.033846
BIOCARTA_P53_PATHWAY	0.857614	0.002	62	0.033846
BIOCARTA_ATRBRCA_PATHWAY	0.855852	0.002	62	0.033846
BIOCARTA_TID_PATHWAY	0.847159	0.002	62	0.033846
KEGG_NEUROTROPHIN_SIGNALING_PATHWAY	0.896875	0.002	62	0.033846
REACTOME_HEMOSTASIS	0.907102	0.002	62	0.033846
PID_HDAC_CLASSIII_PATHWAY	0.857273	0.002	62	0.033846
BIOCARTA_RB_PATHWAY	0.860455	0.002	62	0.033846
REACTOME_DOWNSTREAM_SIGNALING_EVENTS_OF_B_CELL_RECEPTOR_BCR	0.88642	0.002	62	0.033846
BIOCARTA_G2_PATHWAY	0.855568	0.002	62	0.033846
KEGG_THYROID_CANCER	0.863295	0.002	62	0.033846
KEGG_BLADDER_CANCER	0.860227	0.002	62	0.033846
BIOCARTA_P53HYPOXIA_PATHWAY	0.862273	0.002	62	0.033846
BIOCARTA_TEL_PATHWAY	0.87375	0.002	62	0.033846
BIOCARTA_CHEMICAL_PATHWAY	0.853807	0.002	62	0.033846
SA_PTEN_PATHWAY	0.871875	0.002	62	0.033846
REACTOME_SYNTHESIS_OF_PIPS_AT_THE_LATE_ENDOSOME_MEMBRANE	0.566193	0.003	79	0.042581
REACTOME_AUTODEGRADATION_OF_THE_E3_UBIQUITIN_LIGASE_COP1	0.850852	0.003	79	0.042581
KEGG_CHRONIC_MYELOID_LEUKEMIA	0.876761	0.003	79	0.042581
PID_BARD1PATHWAY	0.845795	0.003	79	0.042581
SIG_PIP3_SIGNALING_IN_CARDIAC_MYOCTES	0.881023	0.003	79	0.042581
REACTOME_INTRINSIC_PATHWAY_FOR_APOPTOSIS	0.84358	0.003	79	0.042581
KEGG_AMYOTROPHIC_LATERAL_SCLEROSIS_ALS	0.843409	0.003	79	0.042581
REACTOME_PRE_NOTCH_TRANSCRIPTION_AND_TRANSLATION	0.846932	0.003	79	0.042581
PID_AURORA_A_PATHWAY	0.835398	0.003	79	0.042581
BIOCARTA_G1_PATHWAY	0.856023	0.003	79	0.042581
PID_P38ALPHABETADOWNSTREAMPATHWAY	0.830852	0.003	79	0.042581
REACTOME_RECRUITMENT_OF_NUMA_TO_MITOTIC_CENTROSOMES	0.568239	0.003	79	0.042581
PID_LKB1_PATHWAY	0.822159	0.003	79	0.042581
ST_JNK_MAPK_PATHWAY	0.851307	0.003	79	0.042581
REACTOME_PRE_NOTCH_EXPRESSION_AND_PROCESSING	0.847727	0.003	79	0.042581
PID_PI3KPLCTRKPATHWAY	0.677102	0.004	94	0.046316
KEGG_APOPTOSIS	0.880511	0.004	94	0.046316
PID_FASPATHWAY	0.674773	0.004	94	0.046316
REACTOME_CYTOCHROME_P450_ARRANGED_BY_SUBSTRATE_TYPE	0.690227	0.004	94	0.046316
PID_ECADHERIN_NASCENTAJ_PATHWAY	0.706477	0.004	94	0.046316
SA_G1_AND_S_PHASES	0.828011	0.004	94	0.046316
BIOCARTA_PAR1_PATHWAY	0.712045	0.004	94	0.046316
PID_NCADHERINPATHWAY	0.75733	0.004	94	0.046316
PID_HIF1APATHWAY	0.824318	0.004	94	0.046316
PID_NECTIN_PATHWAY	0.742898	0.004	94	0.046316
KEGG_MAPK_SIGNALING_PATHWAY	0.878977	0.004	94	0.046316
PID_ERBB1_INTERNALIZATION_PATHWAY	0.730852	0.004	94	0.046316
BIOCARTA_GSK3_PATHWAY	0.77375	0.004	94	0.046316
KEGG_TYPE_II_DIABETES_MELLITUS	0.700795	0.004	94	0.046316
PID_IFNGPATHWAY	0.690114	0.004	94	0.046316
REACTOME_SIGNALING_BY_FGFR_MUTANTS	0.695795	0.004	94	0.046316
BIOCARTA_ATM_PATHWAY	0.825568	0.004	94	0.046316
REACTOME_ACTIVATION_OF_BH3_ONLY_PROTEINS	0.825966	0.004	94	0.046316
PID_CXCR3PATHWAY	0.686534	0.004	94	0.046316
BIOCARTA_NFAT_PATHWAY	0.683523	0.004	94	0.046316
KEGG_ALDOSTERONE_REGULATED_SODIUM_REABSORPTION	0.683466	0.004	94	0.046316
PID_HEDGEHOG_2PATHWAY	0.70125	0.005	115	0.052381
REACTOME_CTNNB1_PHOSPHORYLATION_CASCADE	0.659773	0.005	115	0.052381
PID_ECADHERIN_KERATINOCYTE_PATHWAY	0.729034	0.005	115	0.052381
KEGG_INOSITOL_PHOSPHATE_METABOLISM	0.867784	0.005	115	0.052381
REACTOME_VEGF_LIGAND_RECEPTOR_INTERACTIONS	0.563011	0.005	115	0.052381
BIOCARTA_TFF_PATHWAY	0.732955	0.005	115	0.052381
PID_EPHBFWDPATHWAY	0.665682	0.005	115	0.052381
REACTOME_CD28_DEPENDENT_PI3K_AKT_SIGNALING	0.646989	0.005	115	0.052381
BIOCARTA_HDAC_PATHWAY	0.658636	0.005	115	0.052381
PID_P53REGULATIONPATHWAY	0.864545	0.005	115	0.052381
PID_A6B1_A6B4_INTEGRIN_PATHWAY	0.65642	0.005	115	0.052381
PID_INSULIN_PATHWAY	0.670795	0.005	115	0.052381
REACTOME_ELEVATION_OF_CYTOSOLIC_CA2_LEVELS	0.561534	0.006	127	0.061875
REACTOME_SIGNALING_BY_CONSTITUTIVELY_ACTIVE_EGFR	0.63625	0.006	127	0.061875
REACTOME_P53_DEPENDENT_G1_DNA_DAMAGE_RESPONSE	0.856932	0.007	129	0.07
REACTOME_GPVI_MEDIATED_ACTIVATION_CASCADE	0.650341	0.007	129	0.07
PID_HEDGEHOG_GLIPATHWAY	0.652727	0.007	129	0.07
REACTOME_CD28_CO_STIMULATION	0.65267	0.007	129	0.07
KEGG_CELL_CYCLE	0.857614	0.009	133	0.089323
REACTOME_APOPTOSIS	0.869148	0.01	134	0.09635
REACTOME_CELL_CYCLE_CHECKPOINTS	0.85625	0.01	134	0.09635
REACTOME_IMMUNE_SYSTEM	0.902898	0.01	134	0.09635
ST_FAS_SIGNALING_PATHWAY	0.83892	0.01	134	0.09635
REACTOME_CELL_CYCLE	0.883011	0.011	138	0.10446
KEGG_HUNTINGTONS_DISEASE	0.85767	0.011	138	0.10446
PID_CDC42_PATHWAY	0.737443	0.012	140	0.111549
PID_REG_GR_PATHWAY	0.856193	0.012	140	0.111549
PID_RANBP2PATHWAY	0.556989	0.012	140	0.111549
KEGG_MELANOGENESIS	0.788068	0.013	143	0.115946
PID_MYC_ACTIVPATHWAY	0.846989	0.013	143	0.115946
PID_AVB3_INTEGRIN_PATHWAY	0.691193	0.013	143	0.115946
REACTOME_HYALURONAN_UPTAKE_AND_DEGRADATION	0.556591	0.013	143	0.115946
PID_MET_PATHWAY	0.710568	0.013	143	0.115946
ST_INTEGRIN_SIGNALING_PATHWAY	0.840114	0.013	143	0.115946
PID_VEGF_VEGFR_PATHWAY	0.554659	0.014	149	0.121579
REACTOME_FACTORS_INVOLVED_IN_MEGAKARYOCYTE_DEVELOPMENT_AND_PLATELET_PRODUCTION	0.835284	0.014	149	0.121579
KEGG_LEUKOCYTE_TRANSENDOTHELIAL_MIGRATION	0.753011	0.014	149	0.121579
PID_ERBB1_DOWNSTREAM_PATHWAY	0.754659	0.014	149	0.121579
KEGG_PROGESTERONE_MEDIATED_OOCYTE_MATURATION	0.687841	0.015	153	0.128571
BIOCARTA_PLCE_PATHWAY	0.554148	0.015	153	0.128571
REACTOME_YAP1_AND_WWTR1_TAZ_STIMULATED_GENE_EXPRESSION	0.61267	0.016	155	0.135385
REACTOME_CELL_CELL_COMMUNICATION	0.691818	0.016	155	0.135385
REACTOME_G_ALPHA1213_SIGNALLING_EVENTS	0.668239	0.018	157	0.151338
REACTOME_INTEGRATION_OF_ENERGY_METABOLISM	0.68267	0.019	158	0.157736
BIOCARTA_BARRESTIN_PATHWAY	0.551989	0.019	158	0.157736
PID_TAP63PATHWAY	0.662955	0.02	160	0.163975
REACTOME_METABOLISM_OF_LIPIDS_AND_LIPOPROTEINS	0.866136	0.02	160	0.163975
REACTOME_PHOSPHOLIPID_METABOLISM	0.82358	0.021	162	0.171111
PID_ER_NONGENOMIC_PATHWAY	0.63875	0.022	163	0.17816
REACTOME_SIGNALING_BY_WNT	0.658239	0.025	164	0.198795
REACTOME_BIOLOGICAL_OXIDATIONS	0.693182	0.025	164	0.198795
REACTOME_DIABETES_PATHWAYS	0.672216	0.025	164	0.198795
REACTOME_SYNTHESIS_OF_PIPS_AT_THE_GOLGI_MEMBRANE	0.60608	0.026	167	0.205509
REACTOME_PHASE1_FUNCTIONALIZATION_OF_COMPOUNDS	0.656193	0.027	168	0.207209
REACTOME_ASSOCIATION_OF_TRIC_CCT_WITH_TARGET_PROTEINS_DURING_BIOSYNTHESIS	0.635511	0.027	168	0.207209
KEGG_ENDOCYTOSIS	0.691364	0.027	168	0.207209
REACTOME_ACTIVATED_NOTCH1_TRANSMITS_SIGNAL_TO_THE_NUCLEUS	0.605739	0.027	168	0.207209
REACTOME_ADENYLATE_CYCLASE_ACTIVATING_PATHWAY	0.549318	0.027	168	0.207209
BIOCARTA_RACCYCD_PATHWAY	0.633125	0.031	173	0.236532
BIOCARTA_EPHA4_PATHWAY	0.54625	0.032	174	0.24
KEGG_JAK_STAT_SIGNALING_PATHWAY	0.681136	0.032	174	0.24
PID_PTP1BPATHWAY	0.632386	0.032	174	0.24
REACTOME_REGULATION_OF_RHEB_GTPASE_ACTIVITY_BY_AMPK	0.545	0.036	177	0.268475
WNT_SIGNALING	0.658068	0.04	178	0.296629
PID_LPA4_PATHWAY	0.600852	0.041	179	0.302346
PID_AR_TF_PATHWAY	0.62983	0.042	180	0.306298
REACTOME_KINESINS	0.600682	0.042	180	0.306298
KEGG_GLYCOSYLPHOSPHATIDYLINOSITOL_GPI_ANCHOR_BIOSYNTHESIS	0.59875	0.045	182	0.326374
REACTOME_BILE_SALT_AND_ORGANIC_ANION_SLC_TRANSPORTERS	0.543011	0.048	183	0.342486
REACTOME_CELL_SURFACE_INTERACTIONS_AT_THE_VASCULAR_WALL	0.654602	0.048	183	0.342486
PID_WNT_NONCANONICAL_PATHWAY	0.627898	0.048	183	0.342486
REACTOME_NCAM1_INTERACTIONS	0.627557	0.05	186	0.351064
REACTOME_HEPARAN_SULFATE_HEPARIN_HS_GAG_METABOLISM	0.627386	0.05	186	0.351064
REACTOME_DEVELOPMENTAL_BIOLOGY	0.815625	0.05	186	0.351064
REACTOME_EGFR_DOWNREGULATION	0.597614	0.053	189	0.370159
PID_GLYPICAN_1PATHWAY	0.596989	0.054	190	0.375158
BIOCARTA_AKT_PATHWAY	0.596364	0.056	191	0.387016
REACTOME_COSTIMULATION_BY_THE_CD28_FAMILY	0.643182	0.059	192	0.405625
REACTOME_G_ALPHA_Q_SIGNALLING_EVENTS	0.658011	0.062	193	0.424041
KEGG_NEUROACTIVE_LIGAND_RECEPTOR_INTERACTION	0.665398	0.066	194	0.446769
REACTOME_ACTIVATION_OF_ATR_IN_RESPONSE_TO_REPLICATION_STRESS	0.623068	0.066	194	0.446769
REACTOME_GLYCOSAMINOGLYCAN_METABOLISM	0.649375	0.069	196	0.46
REACTOME_IL_3_5_AND_GM_CSF_SIGNALING	0.622159	0.069	196	0.46
REACTOME_G2_M_CHECKPOINTS	0.622159	0.069	196	0.46
REACTOME_CHONDROITIN_SULFATE_DERMATAN_SULFATE_METABOLISM	0.621989	0.07	199	0.462
REACTOME_CHROMOSOME_MAINTENANCE	0.647784	0.07	199	0.462
KEGG_LYSOSOME	0.647102	0.072	201	0.472836
REACTOME_NUCLEOTIDE_BINDING_DOMAIN_LEUCINE_RICH_REPEAT_CONTAINING_RECEPTOR_NLR_SIGNALING_PATHWAYS	0.62142	0.074	202	0.483564
PID_ECADHERIN_STABILIZATION_PATHWAY	0.620455	0.075	203	0.487685
REACTOME_GASTRIN_CREB_SIGNALLING_PATHWAY_VIA_PKC_AND_MAPK	0.651591	0.079	204	0.511176
REACTOME_CLASS_A1_RHODOPSIN_LIKE_RECEPTORS	0.656364	0.081	205	0.521561
REACTOME_UNBLOCKING_OF_NMDA_RECEPTOR_GLUTAMATE_BINDING_AND_ACTIVATION	0.59233	0.082	206	0.525437
REACTOME_NUCLEAR_RECEPTOR_TRANSCRIPTION_PATHWAY	0.617784	0.086	207	0.548406
KEGG_TAURINE_AND_HYPOTAURINE_METABOLISM	0.539773	0.087	208	0.552115
REACTOME_TIE2_SIGNALING	0.59142	0.088	209	0.555789
REACTOME_SIGNALING_BY_GPCR	0.748977	0.09	210	0.565714
BIOCARTA_HER2_PATHWAY	0.590795	0.091	211	0.569289
PID_LYSOPHOSPHOLIPID_PATHWAY	0.633125	0.092	212	0.57283
BIOCARTA_LECTIN_PATHWAY	0.539091	0.093	213	0.576338
KEGG_METABOLISM_OF_XENOBIOTICS_BY_CYTOCHROME_P450	0.632727	0.095	214	0.585981
PID_IL6_7PATHWAY	0.615114	0.098	215	0.598889
BIOCARTA_BLYMPHOCYTE_PATHWAY	0.538466	0.098	215	0.598889
REACTOME_CIRCADIAN_CLOCK	0.615	0.099	217	0.602212
PID_HES_HEYPATHWAY	0.614261	0.1	218	0.605505
REACTOME_CIRCADIAN_REPRESSION_OF_EXPRESSION_BY_REV_ERBA	0.588864	0.102	219	0.612
REACTOME_SIGNALING_BY_FGFR1_MUTANTS	0.588295	0.102	219	0.612
KEGG_RETINOL_METABOLISM	0.630852	0.104	221	0.621176
REACTOME_NEUROTRANSMITTER_RELEASE_CYCLE	0.613693	0.106	222	0.63027
REACTOME_LATE_PHASE_OF_HIV_LIFE_CYCLE	0.636648	0.109	223	0.645202
REACTOME_NEPHRIN_INTERACTIONS	0.587045	0.11	224	0.648214
REACTOME_UNFOLDED_PROTEIN_RESPONSE	0.628239	0.112	225	0.657067
REACTOME_METABOLISM_OF_NON_CODING_RNA	0.612955	0.114	226	0.665841
REACTOME_CTLA4_INHIBITORY_SIGNALING	0.586307	0.116	227	0.674537
PID_P38_MKK3_6PATHWAY	0.586136	0.117	228	0.677368
REACTOME_TRANSPORT_OF_VITAMINS_NUCLEOSIDES_AND_RELATED_MOLECULES	0.611534	0.124	229	0.711207
REACTOME_GABA_B_RECEPTOR_ACTIVATION	0.611534	0.124	229	0.711207
REACTOME_SYNTHESIS_OF_GLYCOSYLPHOSPHATIDYLINOSITOL_GPI	0.585455	0.125	231	0.711207
BIOCARTA_HIVNEF_PATHWAY	0.626136	0.125	231	0.711207
REACTOME_STRIATED_MUSCLE_CONTRACTION	0.584659	0.128	233	0.72515
REACTOME_NETRIN1_SIGNALING	0.610114	0.131	234	0.738974
REACTOME_MEMBRANE_TRAFFICKING	0.632898	0.133	235	0.747064
KEGG_DRUG_METABOLISM_CYTOCHROME_P450	0.624432	0.136	236	0.757468
REACTOME_NA_CL_DEPENDENT_NEUROTRANSMITTER_TRANSPORTERS	0.584148	0.136	236	0.757468
REACTOME_NEP_NS2_INTERACTS_WITH_THE_CELLULAR_EXPORT_MACHINERY	0.609034	0.137	238	0.759832
BIOCARTA_SPRY_PATHWAY	0.584034	0.138	239	0.762176
PID_DELTANP63PATHWAY	0.608409	0.139	240	0.763636
REACTOME_ETHANOL_OXIDATION	0.534886	0.14	241	0.763636
BIOCARTA_MEF2D_PATHWAY	0.583864	0.14	241	0.763636
REACTOME_FANCONI_ANEMIA_PATHWAY	0.583295	0.142	243	0.771358
BIOCARTA_SPPA_PATHWAY	0.582955	0.149	244	0.802776
REACTOME_INHIBITION_OF_REPLICATION_INITIATION_OF_DAMAGED_DNA_BY_RB1_E2F1	0.582955	0.149	244	0.802776
KEGG_EPITHELIAL_CELL_SIGNALING_IN_HELICOBACTER_PYLORI_INFECTION	0.621023	0.151	246	0.806964
PID_AURORA_B_PATHWAY	0.606875	0.151	246	0.806964
PID_EPHA_FWDPATHWAY	0.606477	0.153	248	0.81312
KEGG_GLYCEROPHOSPHOLIPID_METABOLISM	0.620682	0.154	249	0.81312
PID_HNF3BPATHWAY	0.606307	0.154	249	0.81312
REACTOME_DOWNREGULATION_OF_TGF_BETA_RECEPTOR_SIGNALING	0.582386	0.156	251	0.820398
REACTOME_GPCR_LIGAND_BINDING	0.648977	0.157	252	0.822381
BIOCARTA_MCALPAIN_PATHWAY	0.582216	0.158	253	0.824348
KEGG_TRYPTOPHAN_METABOLISM	0.605455	0.159	254	0.825
REACTOME_PEPTIDE_LIGAND_BINDING_RECEPTORS	0.63125	0.16	255	0.825
REACTOME_SEMA4D_INDUCED_CELL_MIGRATION_AND_GROWTH_CONE_COLLAPSE	0.581705	0.16	255	0.825
REACTOME_ERK_MAPK_TARGETS	0.581534	0.163	257	0.837198
REACTOME_ANTIGEN_ACTIVATES_B_CELL_RECEPTOR_LEADING_TO_GENERATION_OF_SECOND_MESSENGERS	0.604489	0.165	258	0.83954
REACTOME_ION_TRANSPORT_BY_P_TYPE_ATPASES	0.604375	0.165	258	0.83954
REACTOME_ADENYLATE_CYCLASE_INHIBITORY_PATHWAY	0.581307	0.166	260	0.83954
KEGG_ACUTE_MYELOID_LEUKEMIA	0.618864	0.166	260	0.83954
KEGG_AMINO_SUGAR_AND_NUCLEOTIDE_SUGAR_METABOLISM	0.60392	0.169	262	0.85145
REACTOME_AMINE_COMPOUND_SLC_TRANSPORTERS	0.603636	0.173	263	0.861736
BIOCARTA_CCR3_PATHWAY	0.580568	0.173	263	0.861736
REACTOME_SIGNALING_BY_NOTCH1	0.617841	0.173	263	0.861736
REACTOME_NUCLEAR_EVENTS_KINASE_AND_TRANSCRIPTION_FACTOR_ACTIVATION	0.580227	0.174	266	0.863459
REACTOME_METABOLISM_OF_AMINO_ACIDS_AND_DERIVATIVES	0.629659	0.175	267	0.865169
BIOCARTA_CARM_ER_PATHWAY	0.602955	0.177	268	0.867011
KEGG_T_CELL_RECEPTOR_SIGNALING_PATHWAY	0.626591	0.177	268	0.867011
REACTOME_RORA_ACTIVATES_CIRCADIAN_EXPRESSION	0.579602	0.178	270	0.867011
BIOCARTA_NKCELLS_PATHWAY	0.579602	0.178	270	0.867011
KEGG_CALCIUM_SIGNALING_PATHWAY	0.629148	0.18	272	0.871971
BIOCARTA_CXCR4_PATHWAY	0.579375	0.181	273	0.871971
BIOCARTA_CASPASE_PATHWAY	0.579375	0.181	273	0.871971
REACTOME_PURINE_CATABOLISM	0.531534	0.182	275	0.8736
PID_TXA2PATHWAY	0.615227	0.188	276	0.89913
BIOCARTA_EDG1_PATHWAY	0.60108	0.189	277	0.90065
REACTOME_G_ALPHA_Z_SIGNALLING_EVENTS	0.600511	0.194	278	0.921151
BIOCARTA_CSK_PATHWAY	0.577443	0.196	279	0.921684
REACTOME_INTERFERON_GAMMA_SIGNALING	0.61392	0.196	279	0.921684
REACTOME_TGF_BETA_RECEPTOR_SIGNALING_ACTIVATES_SMADS	0.577159	0.198	281	0.921684
REACTOME_A_TETRASACCHARIDE_LINKER_SEQUENCE_IS_REQUIRED_FOR_GAG_SYNTHESIS	0.577159	0.198	281	0.921684
KEGG_PPAR_SIGNALING_PATHWAY	0.613466	0.198	281	0.921684
REACTOME_CITRIC_ACID_CYCLE_TCA_CYCLE	0.576989	0.199	284	0.921684
REACTOME_PLATELET_SENSITIZATION_BY_LDL	0.576989	0.199	284	0.921684
PID_MYC_PATHWAY	0.576477	0.203	286	0.936923
REACTOME_INTERFERON_SIGNALING	0.624886	0.205	287	0.942857
REACTOME_ERKS_ARE_INACTIVATED	0.576136	0.206	288	0.944167
BIOCARTA_FAS_PATHWAY	0.599489	0.209	289	0.944795
REACTOME_ACTIVATION_OF_CHAPERONE_GENES_BY_XBP1S	0.599489	0.209	289	0.944795
REACTOME_SMAD2_SMAD3_SMAD4_HETEROTRIMER_REGULATES_TRANSCRIPTION	0.575795	0.209	289	0.944795
KEGG_STARCH_AND_SUCROSE_METABOLISM	0.599432	0.209	289	0.944795
REACTOME_PRE_NOTCH_PROCESSING_IN_GOLGI	0.575625	0.211	293	0.947347
REACTOME_G_PROTEIN_BETA_GAMMA_SIGNALLING	0.575682	0.211	293	0.947347
KEGG_ERBB_SIGNALING_PATHWAY	0.616307	0.213	295	0.9504
REACTOME_SOS_MEDIATED_SIGNALLING	0.575455	0.214	296	0.9504
KEGG_NOTCH_SIGNALING_PATHWAY	0.599034	0.215	297	0.9504
BIOCARTA_SET_PATHWAY	0.528125	0.216	298	0.9504
REACTOME_GAMMA_CARBOXYLATION_TRANSPORT_AND_AMINO_TERMINAL_CLEAVAGE_OF_PROTEINS	0.528239	0.216	298	0.9504
BIOCARTA_INTEGRIN_PATHWAY	0.598977	0.216	298	0.9504
ST_T_CELL_SIGNAL_TRANSDUCTION	0.59858	0.218	301	0.952848
KEGG_NUCLEOTIDE_EXCISION_REPAIR	0.59858	0.218	301	0.952848
PID_S1P_S1P1_PATHWAY	0.575057	0.219	303	0.954059
BIOCARTA_CHREBP2_PATHWAY	0.598182	0.221	304	0.959605
KEGG_GLYCOSAMINOGLYCAN_BIOSYNTHESIS_HEPARAN_SULFATE	0.574261	0.225	305	0.964286
BIOCARTA_GCR_PATHWAY	0.574432	0.225	305	0.964286
KEGG_O_GLYCAN_BIOSYNTHESIS	0.59733	0.225	305	0.964286
KEGG_ARACHIDONIC_ACID_METABOLISM	0.609659	0.225	305	0.964286
REACTOME_HS_GAG_BIOSYNTHESIS	0.597273	0.226	309	0.965437
REACTOME_POST_TRANSLATIONAL_PROTEIN_MODIFICATION	0.620511	0.23	310	0.977308
REACTOME_PTM_GAMMA_CARBOXYLATION_HYPUSINE_FORMATION_AND_ARYLSULFATASE_ACTIVATION	0.57375	0.231	311	0.977308
ST_ERK1_ERK2_MAPK_PATHWAY	0.597102	0.231	311	0.977308
REACTOME_ACETYLCHOLINE_NEUROTRANSMITTER_RELEASE_CYCLE	0.527216	0.232	313	0.978403
REACTOME_AMINO_ACID_TRANSPORT_ACROSS_THE_PLASMA_MEMBRANE	0.597045	0.234	314	0.981646
REACTOME_GPCR_DOWNSTREAM_SIGNALING	0.629205	0.235	315	0.981646
REACTOME_DARPP_32_EVENTS	0.573636	0.235	315	0.981646
REACTOME_TRAF6_MEDIATED_IRF7_ACTIVATION	0.596875	0.239	317	0.995205
REACTOME_NUCLEOTIDE_EXCISION_REPAIR	0.596648	0.24	318	0.996226
REACTOME_SEROTONIN_RECEPTORS	0.572614	0.241	319	0.997241
REACTOME_CHONDROITIN_SULFATE_BIOSYNTHESIS	0.5725	0.242	320	0.99825
REACTOME_PLATELET_AGGREGATION_PLUG_FORMATION	0.596023	0.246	321	0.999757
REACTOME_BMAL1_CLOCK_NPAS2_ACTIVATES_CIRCADIAN_EXPRESSION	0.595909	0.246	321	0.999757
PID_ARF6DOWNSTREAMPATHWAY	0.572159	0.247	323	0.999757
KEGG_GLYCOLYSIS_GLUCONEOGENESIS	0.607045	0.247	323	0.999757
KEGG_LONG_TERM_DEPRESSION	0.606534	0.249	325	0.999757
REACTOME_G_ALPHA_I_SIGNALLING_EVENTS	0.61733	0.25	326	0.999757
REACTOME_LATENT_INFECTION_OF_HOMO_SAPIENS_WITH_MYCOBACTERIUM_TUBERCULOSIS	0.595284	0.252	327	0.999757
REACTOME_CLASS_B_2_SECRETIN_FAMILY_RECEPTORS	0.611648	0.252	327	0.999757
REACTOME_PHASE_II_CONJUGATION	0.605739	0.254	329	0.999757
PID_IL2_PI3KPATHWAY	0.595057	0.254	329	0.999757
REACTOME_IONOTROPIC_ACTIVITY_OF_KAINATE_RECEPTORS	0.525227	0.256	331	0.999757
PID_SYNDECAN_4_PATHWAY	0.594659	0.257	332	0.999757
REACTOME_SIGNALING_BY_TGF_BETA_RECEPTOR_COMPLEX	0.605057	0.257	332	0.999757
KEGG_UBIQUITIN_MEDIATED_PROTEOLYSIS	0.614432	0.257	332	0.999757
KEGG_RIBOFLAVIN_METABOLISM	0.57125	0.258	335	0.999757
REACTOME_PROTEIN_FOLDING	0.594318	0.264	336	0.999757
PID_CERAMIDE_PATHWAY	0.594318	0.264	336	0.999757
REACTOME_APC_CDC20_MEDIATED_DEGRADATION_OF_NEK2A	0.570739	0.268	338	0.999757
KEGG_MISMATCH_REPAIR	0.570739	0.268	338	0.999757
REACTOME_ANTIGEN_PRESENTATION_FOLDING_ASSEMBLY_AND_PEPTIDE_LOADING_OF_CLASS_I_MHC	0.570511	0.273	340	0.999757
REACTOME_O_LINKED_GLYCOSYLATION_OF_MUCINS	0.602386	0.275	341	0.999757
REACTOME_N_GLYCAN_ANTENNAE_ELONGATION_IN_THE_MEDIAL_TRANS_GOLGI	0.570114	0.275	341	0.999757
BIOCARTA_PTDINS_PATHWAY	0.569545	0.278	343	0.999757
KEGG_STEROID_BIOSYNTHESIS	0.569886	0.278	343	0.999757
PID_BETACATENIN_DEG_PATHWAY	0.569489	0.278	343	0.999757
REACTOME_ABACAVIR_TRANSPORT_AND_METABOLISM	0.52375	0.279	346	0.999757
BIOCARTA_PPARA_PATHWAY	0.601648	0.281	347	0.999757
PID_REELINPATHWAY	0.592557	0.283	348	0.999757
REACTOME_GABA_RECEPTOR_ACTIVATION	0.5925	0.284	349	0.999757
REACTOME_FGFR2C_LIGAND_BINDING_AND_ACTIVATION	0.523068	0.286	350	0.999757
KEGG_PROTEIN_EXPORT	0.568352	0.293	351	0.999757
BIOCARTA_AGR_PATHWAY	0.591364	0.294	352	0.999757
SIG_BCR_SIGNALING_PATHWAY	0.591364	0.294	352	0.999757
REACTOME_IRAK1_RECRUITS_IKK_COMPLEX	0.522386	0.298	354	0.999757
REACTOME_ACTIVATION_OF_THE_PRE_REPLICATIVE_COMPLEX	0.591193	0.299	355	0.999757
REACTOME_TRANSPORT_OF_RIBONUCLEOPROTEINS_INTO_THE_HOST_NUCLEUS	0.591136	0.299	355	0.999757
REACTOME_REMOVAL_OF_THE_FLAP_INTERMEDIATE_FROM_THE_C_STRAND	0.522102	0.302	357	0.999757
KEGG_TYPE_I_DIABETES_MELLITUS	0.590227	0.305	358	0.999757
REACTOME_BASE_FREE_SUGAR_PHOSPHATE_REMOVAL_VIA_THE_SINGLE_NUCLEOTIDE_REPLACEMENT_PATHWAY	0.521648	0.306	359	0.999757
KEGG_VALINE_LEUCINE_AND_ISOLEUCINE_DEGRADATION	0.590057	0.307	360	0.999757
PID_ERBB1_RECEPTOR_PROXIMAL_PATHWAY	0.590057	0.307	360	0.999757
REACTOME_PERK_REGULATED_GENE_EXPRESSION	0.566989	0.308	362	0.999757
REACTOME_FGFR1_LIGAND_BINDING_AND_ACTIVATION	0.521477	0.31	363	0.999757
PID_TNFPATHWAY	0.58983	0.31	363	0.999757
REACTOME_RNA_POL_III_TRANSCRIPTION	0.589489	0.311	365	0.999757
REACTOME_NEF_MEDIATED_DOWNREGULATION_OF_MHC_CLASS_I_COMPLEX_CELL_SURFACE_EXPRESSION	0.52125	0.312	366	0.999757
REACTOME_GLUCOSE_TRANSPORT	0.589091	0.314	367	0.999757
REACTOME_AMINE_LIGAND_BINDING_RECEPTORS	0.588977	0.315	368	0.999757
REACTOME_BILE_ACID_AND_BILE_SALT_METABOLISM	0.588693	0.321	369	0.999757
PID_TRKRPATHWAY	0.596932	0.321	369	0.999757
REACTOME_TAK1_ACTIVATES_NFKB_BY_PHOSPHORYLATION_AND_ACTIVATION_OF_IKKS_COMPLEX	0.566193	0.323	371	0.999757
BIOCARTA_SARS_PATHWAY	0.52017	0.324	372	0.999757
KEGG_LEISHMANIA_INFECTION	0.596705	0.324	372	0.999757
REACTOME_DOPAMINE_NEUROTRANSMITTER_RELEASE_CYCLE	0.520114	0.324	372	0.999757
REACTOME_INTERACTIONS_OF_VPR_WITH_HOST_CELLULAR_PROTEINS	0.588352	0.325	375	0.999757
REACTOME_TRANSFERRIN_ENDOCYTOSIS_AND_RECYCLING	0.565909	0.326	376	0.999757
REACTOME_SIGNALING_BY_ILS	0.604716	0.327	377	0.999757
REACTOME_NRAGE_SIGNALS_DEATH_THROUGH_JNK	0.588011	0.33	378	0.999757
PID_IL4_2PATHWAY	0.59625	0.331	379	0.999757
REACTOME_ASPARAGINE_N_LINKED_GLYCOSYLATION	0.601023	0.335	380	0.999757
BIOCARTA_VEGF_PATHWAY	0.5875	0.335	380	0.999757
ST_GRANULE_CELL_SURVIVAL_PATHWAY	0.58733	0.337	382	0.999757
REACTOME_SIGNALING_BY_INSULIN_RECEPTOR	0.600284	0.339	383	0.999757
REACTOME_SIGNALING_BY_ROBO_RECEPTOR	0.587102	0.34	384	0.999757
REACTOME_ACTIVATION_OF_CHAPERONE_GENES_BY_ATF6_ALPHA	0.518239	0.342	385	0.999757
REACTOME_SIGNALING_BY_ACTIVATED_POINT_MUTANTS_OF_FGFR1	0.518125	0.345	386	0.999757
KEGG_FRUCTOSE_AND_MANNOSE_METABOLISM	0.586591	0.346	387	0.999757
REACTOME_REGULATION_OF_GLUCOKINASE_BY_GLUCOKINASE_REGULATORY_PROTEIN	0.586534	0.347	388	0.999757
REACTOME_HS_GAG_DEGRADATION	0.564318	0.348	389	0.999757
REACTOME_GABA_SYNTHESIS_RELEASE_REUPTAKE_AND_DEGRADATION	0.564318	0.348	389	0.999757
PID_FAK_PATHWAY	0.593693	0.348	389	0.999757
REACTOME_PYRUVATE_METABOLISM_AND_CITRIC_ACID_TCA_CYCLE	0.58608	0.35	392	0.999757
KEGG_LINOLEIC_ACID_METABOLISM	0.563977	0.351	393	0.999757
REACTOME_TRAFFICKING_OF_GLUR2_CONTAINING_AMPA_RECEPTORS	0.563977	0.351	393	0.999757
REACTOME_BASIGIN_INTERACTIONS	0.563977	0.351	393	0.999757
PID_TCPTP_PATHWAY	0.585568	0.353	396	0.999757
REACTOME_NFKB_IS_ACTIVATED_AND_SIGNALS_SURVIVAL	0.5175	0.354	397	0.999757
REACTOME_BETA_DEFENSINS	0.56375	0.357	398	0.999757
BIOCARTA_KERATINOCYTE_PATHWAY	0.585284	0.357	398	0.999757
BIOCARTA_BAD_PATHWAY	0.56358	0.359	400	0.999757
REACTOME_M_G1_TRANSITION	0.59875	0.359	400	0.999757
REACTOME_IL_RECEPTOR_SHC_SIGNALING	0.585	0.359	400	0.999757
REACTOME_REGULATORY_RNA_PATHWAYS	0.56358	0.359	400	0.999757
REACTOME_SEMAPHORIN_INTERACTIONS	0.592386	0.362	404	0.999757
REACTOME_REGULATION_OF_MRNA_STABILITY_BY_PROTEINS_THAT_BIND_AU_RICH_ELEMENTS	0.59267	0.362	404	0.999757
REACTOME_TRAF6_MEDIATED_IRF7_ACTIVATION_IN_TLR7_8_OR_9_SIGNALING	0.516932	0.362	404	0.999757
REACTOME_REPAIR_SYNTHESIS_FOR_GAP_FILLING_BY_DNA_POL_IN_TC_NER	0.563068	0.366	407	0.999757
ST_JAK_STAT_PATHWAY	0.516477	0.366	407	0.999757
REACTOME_FORMATION_OF_THE_TERNARY_COMPLEX_AND_SUBSEQUENTLY_THE_43S_COMPLEX	0.583977	0.367	409	0.999757
REACTOME_PHOSPHORYLATION_OF_THE_APC_C	0.562727	0.37	410	0.999757
KEGG_PENTOSE_PHOSPHATE_PATHWAY	0.583466	0.371	411	0.999757
BIOCARTA_MAPK_PATHWAY	0.596989	0.372	412	0.999757
REACTOME_TRAFFICKING_OF_AMPA_RECEPTORS	0.583352	0.373	413	0.999757
KEGG_DRUG_METABOLISM_OTHER_ENZYMES	0.591136	0.374	414	0.999757
REACTOME_HIV_INFECTION	0.6	0.375	415	0.999757
PID_HIF1_TFPATHWAY	0.590966	0.376	416	0.999757
BIOCARTA_STATHMIN_PATHWAY	0.562216	0.376	416	0.999757
BIOCARTA_MITOCHONDRIA_PATHWAY	0.561932	0.377	418	0.999757
REACTOME_PROCESSING_OF_CAPPED_INTRON_CONTAINING_PRE_MRNA	0.597784	0.377	418	0.999757
PID_INTEGRIN_A9B1_PATHWAY	0.561648	0.378	420	0.999757
KEGG_GLYCOSAMINOGLYCAN_DEGRADATION	0.561534	0.38	421	0.999757
KEGG_OLFACTORY_TRANSDUCTION	0.608807	0.381	422	0.999757
REACTOME_GENERATION_OF_SECOND_MESSENGER_MOLECULES	0.56142	0.383	423	0.999757
BIOCARTA_FREE_PATHWAY	0.514034	0.384	424	0.999757
PID_NOTCH_PATHWAY	0.589659	0.384	424	0.999757
REACTOME_NOTCH1_INTRACELLULAR_DOMAIN_REGULATES_TRANSCRIPTION	0.582557	0.387	426	0.999757
REACTOME_G_BETA_GAMMA_SIGNALLING_THROUGH_PI3KGAMMA	0.561023	0.391	427	0.999757
REACTOME_APC_C_CDC20_MEDIATED_DEGRADATION_OF_CYCLIN_B	0.560625	0.393	428	0.999757
REACTOME_REGULATED_PROTEOLYSIS_OF_P75NTR	0.513011	0.393	428	0.999757
KEGG_RENIN_ANGIOTENSIN_SYSTEM	0.560625	0.393	428	0.999757
REACTOME_MITOTIC_PROMETAPHASE	0.594091	0.394	431	0.999757
REACTOME_INSULIN_RECEPTOR_SIGNALLING_CASCADE	0.588068	0.395	432	0.999757
REACTOME_TELOMERE_MAINTENANCE	0.588182	0.395	432	0.999757
BIOCARTA_TCR_PATHWAY	0.581989	0.397	434	0.999757
BIOCARTA_TOLL_PATHWAY	0.581875	0.398	435	0.999757
BIOCARTA_IL2_PATHWAY	0.560284	0.399	436	0.999757
BIOCARTA_CLASSIC_PATHWAY	0.560284	0.399	436	0.999757
REACTOME_DOWNREGULATION_OF_SMAD2_3_SMAD4_TRANSCRIPTIONAL_ACTIVITY	0.56	0.4	438	0.999757
REACTOME_IL1_SIGNALING	0.581648	0.4	438	0.999757
BIOCARTA_CARDIACEGF_PATHWAY	0.560227	0.4	438	0.999757
BIOCARTA_BIOPEPTIDES_PATHWAY	0.581193	0.402	441	0.999757
BIOCARTA_TNFR1_PATHWAY	0.581023	0.403	442	0.999757
REACTOME_INTRINSIC_PATHWAY	0.55983	0.403	442	0.999757
BIOCARTA_GH_PATHWAY	0.581023	0.403	442	0.999757
REACTOME_NONSENSE_MEDIATED_DECAY_ENHANCED_BY_THE_EXON_JUNCTION_COMPLEX	0.593125	0.403	442	0.999757
KEGG_ALPHA_LINOLENIC_ACID_METABOLISM	0.559716	0.405	446	0.999757
KEGG_SNARE_INTERACTIONS_IN_VESICULAR_TRANSPORT	0.580455	0.408	447	0.999757
REACTOME_CREATION_OF_C4_AND_C2_ACTIVATORS	0.510795	0.409	448	0.999757
REACTOME_METABOLISM_OF_VITAMINS_AND_COFACTORS	0.580398	0.409	448	0.999757
REACTOME_SYNTHESIS_OF_PA	0.559148	0.41	450	0.999757
BIOCARTA_IL5_PATHWAY	0.510739	0.41	450	0.999757
REACTOME_TRAF6_MEDIATED_NFKB_ACTIVATION	0.559091	0.412	452	0.999757
REACTOME_KERATAN_SULFATE_KERATIN_METABOLISM	0.57983	0.413	453	0.999757
REACTOME_GLYCEROPHOSPHOLIPID_BIOSYNTHESIS	0.585455	0.413	453	0.999757
REACTOME_SYNTHESIS_OF_BILE_ACIDS_AND_BILE_SALTS_VIA_24_HYDROXYCHOLESTEROL	0.51017	0.414	455	0.999757
BIOCARTA_TGFB_PATHWAY	0.55892	0.415	456	0.999757
REACTOME_ENDOGENOUS_STEROLS	0.55892	0.415	456	0.999757
REACTOME_TRANSCRIPTION_COUPLED_NER_TC_NER	0.579489	0.417	458	0.999757
REACTOME_RECRUITMENT_OF_MITOTIC_CENTROSOME_PROTEINS_AND_COMPLEXES	0.584716	0.419	459	0.999757
REACTOME_TRAF6_MEDIATED_INDUCTION_OF_NFKB_AND_MAP_KINASES_UPON_TLR7_8_OR_9_ACTIVATION	0.584545	0.419	459	0.999757
KEGG_SELENOAMINO_ACID_METABOLISM	0.578864	0.42	461	0.999757
REACTOME_NEUROTRANSMITTER_RECEPTOR_BINDING_AND_DOWNSTREAM_TRANSMISSION_IN_THE_POSTSYNAPTIC_CELL	0.59608	0.423	462	0.999757
REACTOME_DCC_MEDIATED_ATTRACTIVE_SIGNALING	0.558295	0.423	462	0.999757
REACTOME_POST_TRANSLATIONAL_MODIFICATION_SYNTHESIS_OF_GPI_ANCHORED_PROTEINS	0.57858	0.423	462	0.999757
BIOCARTA_BARRESTIN_SRC_PATHWAY	0.558295	0.423	462	0.999757
REACTOME_INTEGRIN_ALPHAIIB_BETA3_SIGNALING	0.578523	0.424	466	0.999757
PID_FANCONI_PATHWAY	0.578523	0.424	466	0.999757
REACTOME_TRANS_GOLGI_NETWORK_VESICLE_BUDDING	0.583636	0.425	468	0.999757
REACTOME_ANTIGEN_PROCESSING_CROSS_PRESENTATION	0.583693	0.425	468	0.999757
KEGG_ARGININE_AND_PROLINE_METABOLISM	0.583636	0.425	468	0.999757
PID_CIRCADIANPATHWAY	0.557898	0.426	471	0.999757
PID_P73PATHWAY	0.582955	0.427	472	0.999757
BIOCARTA_CARM1_PATHWAY	0.557614	0.428	473	0.999757
KEGG_NICOTINATE_AND_NICOTINAMIDE_METABOLISM	0.557614	0.428	473	0.999757
REACTOME_INHIBITION_OF_THE_PROTEOLYTIC_ACTIVITY_OF_APC_C_REQUIRED_FOR_THE_ONSET_OF_ANAPHASE_BY_MITOTIC_SPINDLE_CHECKPOINT_COMPONENTS	0.557727	0.428	473	0.999757
KEGG_TASTE_TRANSDUCTION	0.578409	0.428	473	0.999757
REACTOME_NOD1_2_SIGNALING_PATHWAY	0.578182	0.429	477	0.999757
REACTOME_TRANSCRIPTIONAL_REGULATION_OF_WHITE_ADIPOCYTE_DIFFERENTIATION	0.58267	0.429	477	0.999757
ST_INTERLEUKIN_4_PATHWAY	0.577955	0.43	479	0.999757
REACTOME_CHOLESTEROL_BIOSYNTHESIS	0.55733	0.432	480	0.999757
REACTOME_SPHINGOLIPID_METABOLISM	0.582216	0.435	481	0.999757
KEGG_ADIPOCYTOKINE_SIGNALING_PATHWAY	0.582102	0.435	481	0.999757
PID_IL12_2PATHWAY	0.58233	0.435	481	0.999757
REACTOME_ABCA_TRANSPORTERS_IN_LIPID_HOMEOSTASIS	0.557102	0.436	484	0.999757
REACTOME_S_PHASE	0.589545	0.443	485	0.999757
REACTOME_LYSOSOME_VESICLE_BIOGENESIS	0.55608	0.444	486	0.999757
KEGG_PROXIMAL_TUBULE_BICARBONATE_RECLAMATION	0.556023	0.444	486	0.999757
PID_PDGFRAPATHWAY	0.556023	0.444	486	0.999757
REACTOME_ACTIVATION_OF_KAINATE_RECEPTORS_UPON_GLUTAMATE_BINDING	0.577159	0.444	486	0.999757
PID_ALK2PATHWAY	0.506534	0.444	486	0.999757
KEGG_GLYCOSAMINOGLYCAN_BIOSYNTHESIS_CHONDROITIN_SULFATE	0.555739	0.445	491	0.999757
BIOCARTA_FMLP_PATHWAY	0.576989	0.445	491	0.999757
REACTOME_POST_CHAPERONIN_TUBULIN_FOLDING_PATHWAY	0.555455	0.447	493	0.999757
KEGG_CYTOKINE_CYTOKINE_RECEPTOR_INTERACTION	0.590852	0.447	493	0.999757
REACTOME_HIV_LIFE_CYCLE	0.58875	0.448	495	0.999757
BIOCARTA_DNAFRAGMENT_PATHWAY	0.505966	0.449	496	0.999757
REACTOME_CELL_DEATH_SIGNALLING_VIA_NRAGE_NRIF_AND_NADE	0.58125	0.449	496	0.999757
REACTOME_CYCLIN_E_ASSOCIATED_EVENTS_DURING_G1_S_TRANSITION_	0.580909	0.45	498	0.999757
REACTOME_IRAK2_MEDIATED_ACTIVATION_OF_TAK1_COMPLEX_UPON_TLR7_8_OR_9_STIMULATION	0.505625	0.451	499	0.999757
REACTOME_RIP_MEDIATED_NFKB_ACTIVATION_VIA_DAI	0.555114	0.453	500	0.999757
REACTOME_P38MAPK_EVENTS	0.555114	0.453	500	0.999757
REACTOME_CONVERSION_FROM_APC_C_CDC20_TO_APC_C_CDH1_IN_LATE_ANAPHASE	0.555	0.454	502	0.999757
REACTOME_DSCAM_INTERACTIONS	0.554716	0.455	503	0.999757
REACTOME_POL_SWITCHING	0.554943	0.455	503	0.999757
REACTOME_MRNA_PROCESSING	0.591136	0.457	505	0.999757
REACTOME_AMINE_DERIVED_HORMONES	0.554375	0.458	506	0.999757
REACTOME_HOST_INTERACTIONS_OF_HIV_FACTORS	0.587443	0.458	506	0.999757
REACTOME_GOLGI_ASSOCIATED_VESICLE_BIOGENESIS	0.57642	0.458	506	0.999757
PID_CD8TCRPATHWAY	0.580227	0.459	509	0.999757
PID_SYNDECAN_3_PATHWAY	0.554318	0.459	509	0.999757
REACTOME_ACTIVATION_OF_THE_AP1_FAMILY_OF_TRANSCRIPTION_FACTORS	0.504943	0.46	511	0.999757
REACTOME_SCF_BETA_TRCP_MEDIATED_DEGRADATION_OF_EMI1	0.575966	0.461	512	0.999757
BIOCARTA_RANMS_PATHWAY	0.504773	0.462	513	0.999757
REACTOME_MEIOTIC_SYNAPSIS	0.579943	0.463	514	0.999757
KEGG_PANTOTHENATE_AND_COA_BIOSYNTHESIS	0.55392	0.463	514	0.999757
KEGG_VASCULAR_SMOOTH_MUSCLE_CONTRACTION	0.586307	0.463	514	0.999757
KEGG_PROPANOATE_METABOLISM	0.575455	0.465	517	0.999757
BIOCARTA_RELA_PATHWAY	0.553636	0.467	518	0.999757
KEGG_N_GLYCAN_BIOSYNTHESIS	0.575341	0.468	519	0.999757
KEGG_HISTIDINE_METABOLISM	0.57517	0.469	520	0.999757
PID_CDC42_REG_PATHWAY	0.57517	0.469	520	0.999757
REACTOME_ENERGY_DEPENDENT_REGULATION_OF_MTOR_BY_LKB1_AMPK	0.553523	0.47	522	0.999757
REACTOME_REGULATION_OF_IFNG_SIGNALING	0.553409	0.47	522	0.999757
REACTOME_PEROXISOMAL_LIPID_METABOLISM	0.553352	0.471	524	0.999757
PID_RB_1PATHWAY	0.579034	0.472	525	0.999757
BIOCARTA_VIP_PATHWAY	0.553068	0.473	526	0.999757
REACTOME_SYNTHESIS_OF_VERY_LONG_CHAIN_FATTY_ACYL_COAS	0.552955	0.474	527	0.999757
REACTOME_ASSEMBLY_OF_THE_PRE_REPLICATIVE_COMPLEX	0.578352	0.477	528	0.999757
REACTOME_GLYCOLYSIS	0.57375	0.478	529	0.999757
BIOCARTA_IL1R_PATHWAY	0.57375	0.478	529	0.999757
KEGG_B_CELL_RECEPTOR_SIGNALING_PATHWAY	0.578011	0.479	531	0.999757
BIOCARTA_IL7_PATHWAY	0.55267	0.479	531	0.999757
PID_ENDOTHELINPATHWAY	0.578125	0.479	531	0.999757
REACTOME_ACTIVATION_OF_CHAPERONES_BY_ATF6_ALPHA	0.552557	0.48	534	0.999757
REACTOME_SIGNALING_BY_BMP	0.552557	0.48	534	0.999757
BIOCARTA_IGF1R_PATHWAY	0.552273	0.483	536	0.999757
BIOCARTA_ACE2_PATHWAY	0.552216	0.483	536	0.999757
BIOCARTA_SRCRPTP_PATHWAY	0.552273	0.483	536	0.999757
REACTOME_RNA_POL_I_TRANSCRIPTION_INITIATION	0.552159	0.483	536	0.999757
REACTOME_RAF_MAP_KINASE_CASCADE	0.502557	0.485	540	0.999757
PID_CD8TCRDOWNSTREAMPATHWAY	0.577102	0.486	541	0.999757
PID_AVB3_OPN_PATHWAY	0.573352	0.487	542	0.999757
REACTOME_ORC1_REMOVAL_FROM_CHROMATIN	0.576932	0.487	542	0.999757
PID_ERBB2ERBB3PATHWAY	0.573182	0.488	544	0.999757
REACTOME_RNA_POL_I_TRANSCRIPTION_TERMINATION	0.550795	0.49	545	0.999757
PID_S1P_META_PATHWAY	0.55108	0.49	545	0.999757
REACTOME_GRB2_SOS_PROVIDES_LINKAGE_TO_MAPK_SIGNALING_FOR_INTERGRINS_	0.550909	0.49	545	0.999757
REACTOME_FORMATION_OF_TUBULIN_FOLDING_INTERMEDIATES_BY_CCT_TRIC	0.550739	0.492	548	0.999757
REACTOME_E2F_MEDIATED_REGULATION_OF_DNA_REPLICATION	0.572784	0.492	548	0.999757
PID_INSULIN_GLUCOSE_PATHWAY	0.550511	0.493	550	0.999757
REACTOME_GABA_A_RECEPTOR_ACTIVATION	0.550568	0.493	550	0.999757
BIOCARTA_AKAP13_PATHWAY	0.550455	0.493	550	0.999757
REACTOME_ACTIVATED_AMPK_STIMULATES_FATTY_ACID_OXIDATION_IN_MUSCLE	0.550057	0.496	553	0.999757
SA_FAS_SIGNALING	0.50125	0.496	553	0.999757
BIOCARTA_IGF1_PATHWAY	0.549943	0.498	555	0.999757
REACTOME_PURINE_RIBONUCLEOSIDE_MONOPHOSPHATE_BIOSYNTHESIS	0.549659	0.5	556	0.999757
REACTOME_NEGATIVE_REGULATION_OF_FGFR_SIGNALING	0.572216	0.5	556	0.999757
REACTOME_CGMP_EFFECTS	0.549659	0.5	556	0.999757
REACTOME_RETROGRADE_NEUROTROPHIN_SIGNALLING	0.500455	0.501	559	0.999757
KEGG_GALACTOSE_METABOLISM	0.571989	0.502	560	0.999757
KEGG_REGULATION_OF_ACTIN_CYTOSKELETON	0.585341	0.503	561	0.999757
KEGG_RIG_I_LIKE_RECEPTOR_SIGNALING_PATHWAY	0.575227	0.503	561	0.999757
REACTOME_FORMATION_OF_RNA_POL_II_ELONGATION_COMPLEX_	0.571761	0.506	563	0.999757
REACTOME_ELONGATION_ARREST_AND_RECOVERY	0.571648	0.508	564	0.999757
BIOCARTA_41BB_PATHWAY	0.549375	0.509	565	0.999757
REACTOME_OTHER_SEMAPHORIN_INTERACTIONS	0.549318	0.51	566	0.999757
PID_EPOPATHWAY	0.571364	0.51	566	0.999757
REACTOME_TRIF_MEDIATED_TLR3_SIGNALING	0.574205	0.512	568	0.999757
PID_RXR_VDR_PATHWAY	0.548693	0.513	569	0.999757
PID_PLK1_PATHWAY	0.570568	0.515	570	0.999757
REACTOME_SHC_MEDIATED_CASCADE	0.548409	0.516	571	0.999757
REACTOME_INFLAMMASOMES	0.548409	0.516	571	0.999757
REACTOME_DNA_REPLICATION	0.583239	0.517	573	0.999757
BIOCARTA_PROTEASOME_PATHWAY	0.570341	0.518	574	0.999757
REACTOME_NFKB_AND_MAP_KINASES_ACTIVATION_MEDIATED_BY_TLR4_SIGNALING_REPERTOIRE	0.573352	0.52	575	0.999757
BIOCARTA_NGF_PATHWAY	0.548182	0.52	575	0.999757
BIOCARTA_HIF_PATHWAY	0.548125	0.521	577	0.999757
BIOCARTA_MCM_PATHWAY	0.548068	0.521	577	0.999757
PID_RET_PATHWAY	0.570057	0.523	579	0.999757
BIOCARTA_FCER1_PATHWAY	0.570057	0.523	579	0.999757
REACTOME_MAP_KINASE_ACTIVATION_IN_TLR_CASCADE	0.57	0.524	581	0.999757
REACTOME_BASE_EXCISION_REPAIR	0.547727	0.524	581	0.999757
SIG_REGULATION_OF_THE_ACTIN_CYTOSKELETON_BY_RHO_GTPASES	0.57	0.524	581	0.999757
PID_PRLSIGNALINGEVENTSPATHWAY	0.54767	0.524	581	0.999757
REACTOME_REGULATION_OF_MITOTIC_CELL_CYCLE	0.572784	0.526	585	0.999757
REACTOME_PROLACTIN_RECEPTOR_SIGNALING	0.547386	0.526	585	0.999757
BIOCARTA_AMI_PATHWAY	0.547386	0.526	585	0.999757
REACTOME_INSULIN_SYNTHESIS_AND_PROCESSING	0.547216	0.527	588	0.999757
REACTOME_LOSS_OF_NLP_FROM_MITOTIC_CENTROSOMES	0.572557	0.528	589	0.999757
REACTOME_XENOBIOTICS	0.546989	0.53	590	0.999757
KEGG_NITROGEN_METABOLISM	0.546989	0.53	590	0.999757
REACTOME_ROLE_OF_DCC_IN_REGULATING_APOPTOSIS	0.497557	0.531	592	0.999757
REACTOME_OLFACTORY_SIGNALING_PATHWAY	0.588693	0.535	593	0.999757
REACTOME_MEIOSIS	0.57892	0.535	593	0.999757
PID_PI3KCIAKTPATHWAY	0.568352	0.538	595	0.999757
PID_IL8CXCR2_PATHWAY	0.568352	0.538	595	0.999757
KEGG_PENTOSE_AND_GLUCURONATE_INTERCONVERSIONS	0.568239	0.538	595	0.999757
REACTOME_TRANSPORT_TO_THE_GOLGI_AND_SUBSEQUENT_MODIFICATION	0.568182	0.539	598	0.999757
KEGG_OOCYTE_MEIOSIS	0.575455	0.539	598	0.999757
REACTOME_BOTULINUM_NEUROTOXICITY	0.54642	0.542	600	0.999757
REACTOME_BIOSYNTHESIS_OF_THE_N_GLYCAN_PRECURSOR_DOLICHOL_LIPID_LINKED_OLIGOSACCHARIDE_LLO_AND_TRANSFER_TO_A_NASCENT_PROTEIN	0.56733	0.545	601	0.999757
REACTOME_MTORC1_MEDIATED_SIGNALLING	0.496136	0.545	601	0.999757
SIG_CD40PATHWAYMAP	0.567045	0.546	603	0.999757
KEGG_CYTOSOLIC_DNA_SENSING_PATHWAY	0.569886	0.546	603	0.999757
PID_CASPASE_PATHWAY	0.567045	0.546	603	0.999757
REACTOME_CROSS_PRESENTATION_OF_SOLUBLE_EXOGENOUS_ANTIGENS_ENDOSOMES	0.566932	0.547	606	0.999757
REACTOME_ION_CHANNEL_TRANSPORT	0.569659	0.548	607	0.999757
BIOCARTA_MYOSIN_PATHWAY	0.566591	0.549	608	0.999757
ST_PAC1_RECEPTOR_PATHWAY	0.495966	0.55	609	0.999757
REACTOME_ALPHA_LINOLENIC_ACID_ALA_METABOLISM	0.545795	0.552	610	0.999757
REACTOME_TRANSCRIPTION	0.578977	0.552	610	0.999757
KEGG_VALINE_LEUCINE_AND_ISOLEUCINE_BIOSYNTHESIS	0.545739	0.553	612	0.999757
REACTOME_MITOTIC_G2_G2_M_PHASES	0.569148	0.557	613	0.999757
REACTOME_SEMA3A_PAK_DEPENDENT_AXON_REPULSION	0.545455	0.557	613	0.999757
BIOCARTA_GABA_PATHWAY	0.495	0.558	615	0.999757
PID_IL8CXCR1_PATHWAY	0.565568	0.559	616	0.999757
BIOCARTA_DREAM_PATHWAY	0.545227	0.559	616	0.999757
BIOCARTA_PARKIN_PATHWAY	0.54517	0.56	618	0.999757
ST_IL_13_PATHWAY	0.494773	0.56	618	0.999757
ST_INTERLEUKIN_13_PATHWAY	0.494773	0.56	618	0.999757
REACTOME_PLATELET_CALCIUM_HOMEOSTASIS	0.544886	0.563	621	0.999757
SIG_IL4RECEPTOR_IN_B_LYPHOCYTES	0.544773	0.563	621	0.999757
REACTOME_NOTCH_HLH_TRANSCRIPTION_PATHWAY	0.544318	0.565	623	0.999757
REACTOME_MICRORNA_MIRNA_BIOGENESIS	0.544545	0.565	623	0.999757
PID_ATR_PATHWAY	0.564886	0.565	623	0.999757
BIOCARTA_ETS_PATHWAY	0.544034	0.566	626	0.999757
REACTOME_SYNTHESIS_AND_INTERCONVERSION_OF_NUCLEOTIDE_DI_AND_TRIPHOSPHATES	0.544205	0.566	626	0.999757
KEGG_RNA_POLYMERASE	0.544091	0.566	626	0.999757
BIOCARTA_LEPTIN_PATHWAY	0.544148	0.566	626	0.999757
REACTOME_PYRUVATE_METABOLISM	0.54375	0.567	630	0.999757
REACTOME_SCFSKP2_MEDIATED_DEGRADATION_OF_P27_P21	0.567841	0.568	631	0.999757
REACTOME_SIGNAL_ATTENUATION	0.543295	0.569	632	0.999757
KEGG_CIRCADIAN_RHYTHM_MAMMAL	0.543409	0.569	632	0.999757
KEGG_LYSINE_DEGRADATION	0.564716	0.57	634	0.999757
REACTOME_EFFECTS_OF_PIP2_HYDROLYSIS	0.543239	0.571	635	0.999757
REACTOME_P53_INDEPENDENT_G1_S_DNA_DAMAGE_CHECKPOINT	0.564659	0.572	636	0.999757
PID_ARF6_PATHWAY	0.564545	0.572	636	0.999757
REACTOME_AKT_PHOSPHORYLATES_TARGETS_IN_THE_CYTOSOL	0.543125	0.572	636	0.999757
REACTOME_E2F_ENABLED_INHIBITION_OF_PRE_REPLICATION_COMPLEX_FORMATION	0.494091	0.572	636	0.999757
BIOCARTA_CACAM_PATHWAY	0.543125	0.572	636	0.999757
BIOCARTA_IL2RB_PATHWAY	0.564432	0.574	641	0.999757
REACTOME_RNA_POL_III_TRANSCRIPTION_INITIATION_FROM_TYPE_3_PROMOTER	0.542955	0.576	642	0.999757
BIOCARTA_TH1TH2_PATHWAY	0.542955	0.576	642	0.999757
REACTOME_P75_NTR_RECEPTOR_MEDIATED_SIGNALLING	0.574659	0.577	644	0.999757
REACTOME_G1_PHASE	0.564261	0.577	644	0.999757
BIOCARTA_INTRINSIC_PATHWAY	0.54267	0.579	646	0.999757
PID_INTEGRIN_A4B1_PATHWAY	0.563977	0.579	646	0.999757
PID_S1P_S1P2_PATHWAY	0.542727	0.579	646	0.999757
REACTOME_MYD88_MAL_CASCADE_INITIATED_ON_PLASMA_MEMBRANE	0.574375	0.58	649	0.999757
BIOCARTA_RAC1_PATHWAY	0.542614	0.58	649	0.999757
BIOCARTA_NEUROTRANSMITTERS_PATHWAY	0.493636	0.581	651	0.999757
KEGG_OTHER_GLYCAN_DEGRADATION	0.5425	0.582	652	0.999757
BIOCARTA_TPO_PATHWAY	0.5425	0.582	652	0.999757
PID_MAPKTRKPATHWAY	0.563352	0.584	654	0.999757
PID_FOXOPATHWAY	0.563295	0.584	654	0.999757
REACTOME_AMYLOIDS	0.566591	0.584	654	0.999757
REACTOME_ANTIVIRAL_MECHANISM_BY_IFN_STIMULATED_GENES	0.56642	0.584	654	0.999757
REACTOME_FACILITATIVE_NA_INDEPENDENT_GLUCOSE_TRANSPORTERS	0.542273	0.584	654	0.999757
PID_IL1PATHWAY	0.563125	0.585	659	0.999757
REACTOME_TIGHT_JUNCTION_INTERACTIONS	0.542216	0.585	659	0.999757
PID_P38GAMMADELTAPATHWAY	0.542216	0.585	659	0.999757
BIOCARTA_SODD_PATHWAY	0.493466	0.586	662	0.999757
REACTOME_GAP_JUNCTION_DEGRADATION	0.493466	0.586	662	0.999757
REACTOME_SIGNALING_BY_NOTCH2	0.493466	0.586	662	0.999757
REACTOME_SIGNALING_BY_NOTCH3	0.493466	0.586	662	0.999757
REACTOME_PLATELET_ADHESION_TO_EXPOSED_COLLAGEN	0.541761	0.587	666	0.999757
BIOCARTA_IL4_PATHWAY	0.541761	0.587	666	0.999757
BIOCARTA_RARRXR_PATHWAY	0.541591	0.589	668	0.999757
REACTOME_PLC_BETA_MEDIATED_EVENTS	0.562898	0.589	668	0.999757
REACTOME_ARMS_MEDIATED_ACTIVATION	0.541364	0.59	670	0.999757
BIOCARTA_AKAPCENTROSOME_PATHWAY	0.541136	0.591	671	0.999757
REACTOME_CELL_EXTRACELLULAR_MATRIX_INTERACTIONS	0.54108	0.591	671	0.999757
REACTOME_REGULATION_OF_WATER_BALANCE_BY_RENAL_AQUAPORINS	0.562273	0.592	673	0.999757
REACTOME_MAPK_TARGETS_NUCLEAR_EVENTS_MEDIATED_BY_MAP_KINASES	0.562386	0.592	673	0.999757
REACTOME_DESTABILIZATION_OF_MRNA_BY_AUF1_HNRNP_D0	0.562273	0.592	673	0.999757
REACTOME_REGULATION_OF_APOPTOSIS	0.565455	0.592	673	0.999757
ST_B_CELL_ANTIGEN_RECEPTOR	0.562216	0.593	677	0.999757
REACTOME_PROTEOLYTIC_CLEAVAGE_OF_SNARE_COMPLEX_PROTEINS	0.540795	0.594	678	0.999757
REACTOME_INSULIN_RECEPTOR_RECYCLING	0.540852	0.594	678	0.999757
REACTOME_SIGNALING_BY_NODAL	0.540852	0.594	678	0.999757
BIOCARTA_P27_PATHWAY	0.492955	0.594	678	0.999757
REACTOME_DIGESTION_OF_DIETARY_CARBOHYDRATE	0.492955	0.594	678	0.999757
BIOCARTA_VDR_PATHWAY	0.540739	0.594	678	0.999757
BIOCARTA_CELL2CELL_PATHWAY	0.540795	0.594	678	0.999757
KEGG_RNA_DEGRADATION	0.561818	0.595	685	0.999757
PID_HIF2PATHWAY	0.561761	0.596	686	0.999757
PID_HDAC_CLASSII_PATHWAY	0.561761	0.596	686	0.999757
REACTOME_CDT1_ASSOCIATION_WITH_THE_CDC6_ORC_ORIGIN_COMPLEX	0.565398	0.596	686	0.999757
REACTOME_OPIOID_SIGNALLING	0.565227	0.598	689	0.999757
KEGG_AXON_GUIDANCE	0.566989	0.6	690	0.999757
KEGG_PORPHYRIN_AND_CHLOROPHYLL_METABOLISM	0.561193	0.602	691	0.999757
REACTOME_G2_M_DNA_DAMAGE_CHECKPOINT	0.492443	0.602	691	0.999757
REACTOME_TRANSCRIPTIONAL_ACTIVITY_OF_SMAD2_SMAD3_SMAD4_HETEROTRIMER	0.561023	0.602	691	0.999757
REACTOME_ABC_FAMILY_PROTEINS_MEDIATED_TRANSPORT	0.560909	0.603	694	0.999757
REACTOME_RIG_I_MDA5_MEDIATED_INDUCTION_OF_IFN_ALPHA_BETA_PATHWAYS	0.564261	0.603	694	0.999757
REACTOME_ACTIVATED_TAK1_MEDIATES_P38_MAPK_ACTIVATION	0.540227	0.605	696	0.999757
PID_RETINOIC_ACID_PATHWAY	0.560625	0.607	697	0.999757
BIOCARTA_PITX2_PATHWAY	0.539432	0.609	698	0.999757
REACTOME_RESPONSE_TO_ELEVATED_PLATELET_CYTOSOLIC_CA2_	0.570511	0.609	698	0.999757
REACTOME_PREFOLDIN_MEDIATED_TRANSFER_OF_SUBSTRATE_TO_CCT_TRIC	0.560284	0.611	700	0.999757
PID_RAC1_REG_PATHWAY	0.560341	0.611	700	0.999757
KEGG_SYSTEMIC_LUPUS_ERYTHEMATOSUS	0.565682	0.612	702	0.999757
PID_ALK1PATHWAY	0.538864	0.613	703	0.999757
BIOCARTA_P35ALZHEIMERS_PATHWAY	0.538295	0.614	704	0.999757
REACTOME_NITRIC_OXIDE_STIMULATES_GUANYLATE_CYCLASE	0.538239	0.615	705	0.999757
REACTOME_SYNTHESIS_OF_PC	0.537955	0.616	706	0.999757
PID_FOXM1PATHWAY	0.56	0.616	706	0.999757
REACTOME_REGULATION_OF_THE_FANCONI_ANEMIA_PATHWAY	0.491932	0.618	708	0.999757
PID_ARF_3PATHWAY	0.537784	0.618	708	0.999757
BIOCARTA_LONGEVITY_PATHWAY	0.53767	0.619	710	0.999757
SA_MMP_CYTOKINE_CONNECTION	0.537386	0.623	711	0.999757
KEGG_ABC_TRANSPORTERS	0.559375	0.624	712	0.999757
REACTOME_PURINE_METABOLISM	0.559205	0.625	713	0.999757
KEGG_ALANINE_ASPARTATE_AND_GLUTAMATE_METABOLISM	0.558409	0.629	714	0.999757
REACTOME_ACTIVATION_OF_THE_MRNA_UPON_BINDING_OF_THE_CAP_BINDING_COMPLEX_AND_EIFS_AND_SUBSEQUENT_BINDING_TO_43S	0.558295	0.63	715	0.999757
BIOCARTA_BCR_PATHWAY	0.558295	0.63	715	0.999757
REACTOME_REGULATION_OF_KIT_SIGNALING	0.536761	0.63	715	0.999757
KEGG_GLYCEROLIPID_METABOLISM	0.558182	0.633	718	0.999757
REACTOME_TRANSMEMBRANE_TRANSPORT_OF_SMALL_MOLECULES	0.575966	0.634	719	0.999757
REACTOME_SYNTHESIS_OF_BILE_ACIDS_AND_BILE_SALTS	0.536364	0.636	720	0.999757
KEGG_NOD_LIKE_RECEPTOR_SIGNALING_PATHWAY	0.560568	0.638	721	0.999757
KEGG_RENAL_CELL_CARCINOMA	0.560511	0.638	721	0.999757
PID_SMAD2_3NUCLEARPATHWAY	0.564034	0.639	723	0.999757
REACTOME_IKK_COMPLEX_RECRUITMENT_MEDIATED_BY_RIP1	0.490966	0.639	723	0.999757
REACTOME_FGFR4_LIGAND_BINDING_AND_ACTIVATION	0.490966	0.639	723	0.999757
REACTOME_IRON_UPTAKE_AND_TRANSPORT	0.557216	0.641	726	0.999757
BIOCARTA_CDMAC_PATHWAY	0.535852	0.642	727	0.999757
PID_ALPHASYNUCLEIN_PATHWAY	0.557102	0.642	727	0.999757
REACTOME_NEF_MEDIATES_DOWN_MODULATION_OF_CELL_SURFACE_RECEPTORS_BY_RECRUITING_THEM_TO_CLATHRIN_ADAPTERS	0.535966	0.642	727	0.999757
REACTOME_REGULATION_OF_GENE_EXPRESSION_IN_BETA_CELLS	0.536023	0.642	727	0.999757
BIOCARTA_CFTR_PATHWAY	0.535625	0.643	731	0.999757
REACTOME_METABOLISM_OF_NUCLEOTIDES	0.559943	0.645	732	0.999757
REACTOME_NEGATIVE_REGULATORS_OF_RIG_I_MDA5_SIGNALING	0.556875	0.646	733	0.999757
REACTOME_METABOLISM_OF_POLYAMINES	0.535398	0.646	733	0.999757
BIOCARTA_INSULIN_PATHWAY	0.535341	0.647	735	0.999757
REACTOME_METABOLISM_OF_MRNA	0.566591	0.647	735	0.999757
REACTOME_GLUCONEOGENESIS	0.555795	0.649	737	0.999757
REACTOME_ER_PHAGOSOME_PATHWAY	0.55892	0.649	737	0.999757
KEGG_CARDIAC_MUSCLE_CONTRACTION	0.559205	0.649	737	0.999757
ST_P38_MAPK_PATHWAY	0.555625	0.65	740	0.999757
REACTOME_VIF_MEDIATED_DEGRADATION_OF_APOBEC3G	0.555398	0.652	741	0.999757
KEGG_ANTIGEN_PROCESSING_AND_PRESENTATION	0.562102	0.653	742	0.999757
PID_HIVNEFPATHWAY	0.555341	0.653	742	0.999757
REACTOME_ACTIVATED_TLR4_SIGNALLING	0.561932	0.654	744	0.999757
REACTOME_AMINO_ACID_SYNTHESIS_AND_INTERCONVERSION_TRANSAMINATION	0.535114	0.654	744	0.999757
REACTOME_PPARA_ACTIVATES_GENE_EXPRESSION	0.561705	0.654	744	0.999757
REACTOME_MYOGENESIS	0.555	0.656	747	0.999757
REACTOME_METABOLISM_OF_STEROID_HORMONES_AND_VITAMINS_A_AND_D	0.554773	0.657	748	0.999757
REACTOME_TRANSMISSION_ACROSS_CHEMICAL_SYNAPSES	0.565398	0.657	748	0.999757
REACTOME_MITOTIC_M_M_G1_PHASES	0.565114	0.657	748	0.999757
REACTOME_DEFENSINS	0.554318	0.658	751	0.999757
PID_E2F_PATHWAY	0.55733	0.658	751	0.999757
BIOCARTA_IL3_PATHWAY	0.534659	0.659	753	0.999757
PID_AR_NONGENOMIC_PATHWAY	0.553693	0.662	754	0.999757
BIOCARTA_NKT_PATHWAY	0.55375	0.662	754	0.999757
KEGG_TGF_BETA_SIGNALING_PATHWAY	0.560057	0.662	754	0.999757
REACTOME_GLUCOSE_METABOLISM	0.556534	0.666	757	0.999757
PID_TELOMERASEPATHWAY	0.556477	0.666	757	0.999757
REACTOME_CRMPS_IN_SEMA3A_SIGNALING	0.533636	0.667	759	0.999757
REACTOME_CDK_MEDIATED_PHOSPHORYLATION_AND_REMOVAL_OF_CDC6	0.553068	0.668	760	0.999757
PID_IL3_PATHWAY	0.553068	0.668	760	0.999757
REACTOME_REGULATION_OF_INSULIN_SECRETION_BY_GLUCAGON_LIKE_PEPTIDE1	0.552727	0.67	762	0.999757
REACTOME_INTERACTION_BETWEEN_L1_AND_ANKYRINS	0.533125	0.672	763	0.999757
REACTOME_PKA_MEDIATED_PHOSPHORYLATION_OF_CREB	0.533125	0.672	763	0.999757
REACTOME_CA_DEPENDENT_EVENTS	0.552557	0.672	763	0.999757
REACTOME_G1_S_TRANSITION	0.557102	0.673	766	0.999757
KEGG_INSULIN_SIGNALING_PATHWAY	0.562216	0.673	766	0.999757
BIOCARTA_RAS_PATHWAY	0.533011	0.674	768	0.999757
PID_ERA_GENOMIC_PATHWAY	0.555511	0.676	769	0.999757
REACTOME_THROMBIN_SIGNALLING_THROUGH_PROTEINASE_ACTIVATED_RECEPTORS_PARS	0.552159	0.676	769	0.999757
PID_NETRIN_PATHWAY	0.552159	0.676	769	0.999757
SA_PROGRAMMED_CELL_DEATH	0.532102	0.677	772	0.999757
REACTOME_N_GLYCAN_TRIMMING_IN_THE_ER_AND_CALNEXIN_CALRETICULIN_CYCLE	0.5325	0.677	772	0.999757
REACTOME_JNK_C_JUN_KINASES_PHOSPHORYLATION_AND_ACTIVATION_MEDIATED_BY_ACTIVATED_HUMAN_TAK1	0.532216	0.677	772	0.999757
REACTOME_GLUTATHIONE_CONJUGATION	0.531932	0.678	775	0.999757
REACTOME_AQUAPORIN_MEDIATED_TRANSPORT	0.551875	0.68	776	0.999757
BIOCARTA_TALL1_PATHWAY	0.531477	0.682	777	0.999757
REACTOME_ACTIVATED_POINT_MUTANTS_OF_FGFR2	0.531477	0.682	777	0.999757
REACTOME_THE_ROLE_OF_NEF_IN_HIV1_REPLICATION_AND_DISEASE_PATHOGENESIS	0.551818	0.683	779	0.999757
BIOCARTA_MTA3_PATHWAY	0.531364	0.683	779	0.999757
BIOCARTA_CERAMIDE_PATHWAY	0.531364	0.683	779	0.999757
PID_RHODOPSIN_PATHWAY	0.531136	0.686	782	0.999757
KEGG_GLYCINE_SERINE_AND_THREONINE_METABOLISM	0.551534	0.687	783	0.999757
PID_ANTHRAXPATHWAY	0.531023	0.688	784	0.999757
KEGG_MTOR_SIGNALING_PATHWAY	0.553636	0.69	785	0.999757
KEGG_PEROXISOME	0.553466	0.691	786	0.999757
REACTOME_ENDOSOMAL_SORTING_COMPLEX_REQUIRED_FOR_TRANSPORT_ESCRT	0.530909	0.691	786	0.999757
ST_TUMOR_NECROSIS_FACTOR_PATHWAY	0.551023	0.691	786	0.999757
REACTOME_APOPTOSIS_INDUCED_DNA_FRAGMENTATION	0.530625	0.692	789	0.999757
REACTOME_KERATAN_SULFATE_DEGRADATION	0.530568	0.692	789	0.999757
REACTOME_FGFR_LIGAND_BINDING_AND_ACTIVATION	0.530682	0.692	789	0.999757
PID_TCRRASPATHWAY	0.530568	0.692	789	0.999757
REACTOME_NEURONAL_SYSTEM	0.562955	0.693	793	0.999757
KEGG_HEDGEHOG_SIGNALING_PATHWAY	0.553125	0.694	794	0.999757
REACTOME_APC_C_CDH1_MEDIATED_DEGRADATION_OF_CDC20_AND_OTHER_APC_C_CDH1_TARGETED_PROTEINS_IN_LATE_MITOSIS_EARLY_G1	0.553011	0.694	794	0.999757
REACTOME_OXYGEN_DEPENDENT_PROLINE_HYDROXYLATION_OF_HYPOXIA_INDUCIBLE_FACTOR_ALPHA	0.530455	0.694	794	0.999757
KEGG_PROTEASOME	0.550682	0.695	797	0.999757
REACTOME_SEMA3A_PLEXIN_REPULSION_SIGNALING_BY_INHIBITING_INTEGRIN_ADHESION	0.529943	0.696	798	0.999757
KEGG_PRIMARY_BILE_ACID_BIOSYNTHESIS	0.529886	0.696	798	0.999757
REACTOME_MUSCLE_CONTRACTION	0.550455	0.696	798	0.999757
REACTOME_DEADENYLATION_OF_MRNA	0.530057	0.696	798	0.999757
KEGG_TOLL_LIKE_RECEPTOR_SIGNALING_PATHWAY	0.555568	0.699	802	0.999757
PID_IL5_PATHWAY	0.529716	0.699	802	0.999757
REACTOME_MITOTIC_G1_G1_S_PHASES	0.557557	0.7	804	0.999757
REACTOME_SIGNAL_REGULATORY_PROTEIN_SIRP_FAMILY_INTERACTIONS	0.529489	0.701	805	0.999757
BIOCARTA_TNFR2_PATHWAY	0.529318	0.702	806	0.999757
REACTOME_HYALURONAN_METABOLISM	0.529261	0.702	806	0.999757
REACTOME_ORGANIC_CATION_ANION_ZWITTERION_TRANSPORT	0.529034	0.702	806	0.999757
KEGG_GNRH_SIGNALING_PATHWAY	0.555398	0.703	809	0.999757
BIOCARTA_ECM_PATHWAY	0.528693	0.705	810	0.999757
KEGG_ADHERENS_JUNCTION	0.551932	0.705	810	0.999757
BIOCARTA_HSP27_PATHWAY	0.528636	0.706	812	0.999757
KEGG_PYRIMIDINE_METABOLISM	0.554489	0.708	813	0.999757
SA_REG_CASCADE_OF_CYCLIN_EXPR	0.527727	0.708	813	0.999757
BIOCARTA_AKAP95_PATHWAY	0.527955	0.708	813	0.999757
PID_SMAD2_3PATHWAY	0.527727	0.708	813	0.999757
KEGG_SPHINGOLIPID_METABOLISM	0.548352	0.709	817	0.999757
BIOCARTA_PYK2_PATHWAY	0.548239	0.71	818	0.999757
KEGG_BASAL_TRANSCRIPTION_FACTORS	0.548295	0.71	818	0.999757
REACTOME_ACTIVATION_OF_GENES_BY_ATF4	0.527614	0.71	818	0.999757
PID_HDAC_CLASSI_PATHWAY	0.551023	0.712	821	0.999757
REACTOME_REGULATION_OF_AMPK_ACTIVITY_VIA_LKB1	0.527216	0.712	821	0.999757
BIOCARTA_NUCLEARRS_PATHWAY	0.527216	0.712	821	0.999757
BIOCARTA_CCR5_PATHWAY	0.526989	0.713	824	0.999757
BIOCARTA_NFKB_PATHWAY	0.526932	0.713	824	0.999757
REACTOME_N_GLYCAN_ANTENNAE_ELONGATION	0.526875	0.713	824	0.999757
REACTOME_PLATELET_ACTIVATION_SIGNALING_AND_AGGREGATION	0.558182	0.714	827	0.999757
REACTOME_RNA_POL_I_RNA_POL_III_AND_MITOCHONDRIAL_TRANSCRIPTION	0.553125	0.715	828	0.999757
REACTOME_NRIF_SIGNALS_CELL_DEATH_FROM_THE_NUCLEUS	0.526761	0.715	828	0.999757
REACTOME_NUCLEAR_SIGNALING_BY_ERBB4	0.547216	0.715	828	0.999757
KEGG_AUTOIMMUNE_THYROID_DISEASE	0.547273	0.715	828	0.999757
REACTOME_SIGNAL_TRANSDUCTION_BY_L1	0.547102	0.716	832	0.999757
PID_NFAT_3PATHWAY	0.547045	0.716	832	0.999757
PID_NEPHRIN_NEPH1_PATHWAY	0.546818	0.719	834	0.999757
REACTOME_FORMATION_OF_INCISION_COMPLEX_IN_GG_NER	0.52625	0.72	835	0.999757
REACTOME_ACETYLCHOLINE_BINDING_AND_DOWNSTREAM_EVENTS	0.526307	0.72	835	0.999757
BIOCARTA_UCALPAIN_PATHWAY	0.52608	0.721	837	0.999757
REACTOME_REGULATION_OF_HYPOXIA_INDUCIBLE_FACTOR_HIF_BY_OXYGEN	0.525909	0.722	838	0.999757
KEGG_CELL_ADHESION_MOLECULES_CAMS	0.547955	0.723	839	0.999757
REACTOME_GLYCOSPHINGOLIPID_METABOLISM	0.546136	0.725	840	0.999757
REACTOME_P75NTR_RECRUITS_SIGNALLING_COMPLEXES	0.525682	0.726	841	0.999757
REACTOME_CALNEXIN_CALRETICULIN_CYCLE	0.525455	0.728	842	0.999757
REACTOME_METABOLISM_OF_RNA	0.552841	0.731	843	0.999757
REACTOME_ACYL_CHAIN_REMODELLING_OF_PE	0.525284	0.731	843	0.999757
REACTOME_THE_ACTIVATION_OF_ARYLSULFATASES	0.524886	0.732	845	0.999757
REACTOME_ACYL_CHAIN_REMODELLING_OF_PI	0.525227	0.732	845	0.999757
REACTOME_PYRIMIDINE_METABOLISM	0.524886	0.732	845	0.999757
BIOCARTA_CBL_PATHWAY	0.525114	0.732	845	0.999757
BIOCARTA_MAL_PATHWAY	0.525227	0.732	845	0.999757
BIOCARTA_IL22BP_PATHWAY	0.524261	0.733	850	0.999757
REACTOME_ACTIVATION_OF_NMDA_RECEPTOR_UPON_GLUTAMATE_BINDING_AND_POSTSYNAPTIC_EVENTS	0.545455	0.733	850	0.999757
REACTOME_SIGNALING_BY_HIPPO	0.52392	0.735	852	0.999757
BIOCARTA_LAIR_PATHWAY	0.523864	0.735	852	0.999757
KEGG_FATTY_ACID_METABOLISM	0.54517	0.736	854	0.999757
REACTOME_DOWNREGULATION_OF_ERBB2_ERBB3_SIGNALING	0.52375	0.736	854	0.999757
PID_INTEGRIN4_PATHWAY	0.523409	0.737	856	0.999757
PID_VEGFR1_PATHWAY	0.544886	0.738	857	0.999757
PID_INTEGRIN5_PATHWAY	0.523295	0.738	857	0.999757
BIOCARTA_GPCR_PATHWAY	0.54483	0.739	859	0.999757
REACTOME_PROCESSIVE_SYNTHESIS_ON_THE_LAGGING_STRAND	0.522955	0.74	860	0.999757
REACTOME_GROWTH_HORMONE_RECEPTOR_SIGNALING	0.5225	0.742	861	0.999757
BIOCARTA_TRKA_PATHWAY	0.522557	0.742	861	0.999757
REACTOME_ACYL_CHAIN_REMODELLING_OF_PC	0.522443	0.743	863	0.999757
REACTOME_DEPOSITION_OF_NEW_CENPA_CONTAINING_NUCLEOSOMES_AT_THE_CENTROMERE	0.543864	0.745	864	0.999757
REACTOME_GLUCAGON_SIGNALING_IN_METABOLIC_REGULATION	0.543693	0.747	865	0.999757
PID_WNT_SIGNALING_PATHWAY	0.543352	0.748	866	0.999757
REACTOME_PKB_MEDIATED_EVENTS	0.543523	0.748	866	0.999757
REACTOME_PLATELET_HOMEOSTASIS	0.544659	0.749	868	0.999757
REACTOME_METABOLISM_OF_PROTEINS	0.555455	0.749	868	0.999757
REACTOME_GLYCOGEN_BREAKDOWN_GLYCOGENOLYSIS	0.521989	0.749	868	0.999757
REACTOME_LIGAND_GATED_ION_CHANNEL_TRANSPORT	0.521818	0.749	868	0.999757
REACTOME_CLASS_I_MHC_MEDIATED_ANTIGEN_PROCESSING_PRESENTATION	0.549602	0.75	872	0.999757
KEGG_PYRUVATE_METABOLISM	0.543239	0.75	872	0.999757
KEGG_HOMOLOGOUS_RECOMBINATION	0.543239	0.75	872	0.999757
BIOCARTA_BCELLSURVIVAL_PATHWAY	0.521761	0.75	872	0.999757
REACTOME_ACTIVATION_OF_NF_KAPPAB_IN_B_CELLS	0.544375	0.751	876	0.999757
BIOCARTA_STRESS_PATHWAY	0.521648	0.752	877	0.999757
REACTOME_AUTODEGRADATION_OF_CDH1_BY_CDH1_APC_C	0.544148	0.752	877	0.999757
SA_B_CELL_RECEPTOR_COMPLEXES	0.521136	0.756	879	0.999757
REACTOME_CS_DS_DEGRADATION	0.520852	0.756	879	0.999757
BIOCARTA_STEM_PATHWAY	0.520625	0.756	879	0.999757
BIOCARTA_CDC42RAC_PATHWAY	0.520739	0.756	879	0.999757
KEGG_INTESTINAL_IMMUNE_NETWORK_FOR_IGA_PRODUCTION	0.5425	0.757	883	0.999757
KEGG_ETHER_LIPID_METABOLISM	0.542273	0.757	883	0.999757
REACTOME_ADHERENS_JUNCTIONS_INTERACTIONS	0.542386	0.757	883	0.999757
REACTOME_APC_C_CDC20_MEDIATED_DEGRADATION_OF_MITOTIC_PROTEINS	0.543409	0.758	886	0.999757
PID_WNT_CANONICAL_PATHWAY	0.520341	0.758	886	0.999757
PID_IL2_STAT5PATHWAY	0.541705	0.759	888	0.999757
BIOCARTA_BARR_MAPK_PATHWAY	0.520284	0.76	889	0.999757
REACTOME_ANTIGEN_PROCESSING_UBIQUITINATION_PROTEASOME_DEGRADATION	0.548977	0.76	889	0.999757
BIOCARTA_CALCINEURIN_PATHWAY	0.520114	0.76	889	0.999757
PID_P38_MK2PATHWAY	0.52017	0.76	889	0.999757
PID_ERBB_NETWORK_PATHWAY	0.520057	0.761	893	0.999757
REACTOME_FORMATION_OF_FIBRIN_CLOT_CLOTTING_CASCADE	0.54142	0.761	893	0.999757
REACTOME_RECYCLING_OF_BILE_ACIDS_AND_SALTS	0.519943	0.763	895	0.999757
BIOCARTA_ARAP_PATHWAY	0.519886	0.763	895	0.999757
REACTOME_LAGGING_STRAND_SYNTHESIS	0.519716	0.764	897	0.999757
KEGG_CYSTEINE_AND_METHIONINE_METABOLISM	0.540341	0.767	898	0.999757
KEGG_GAP_JUNCTION	0.5425	0.768	899	0.999757
BIOCARTA_PLATELETAPP_PATHWAY	0.519375	0.768	899	0.999757
BIOCARTA_IL17_PATHWAY	0.519375	0.768	899	0.999757
KEGG_GLYCOSPHINGOLIPID_BIOSYNTHESIS_GANGLIO_SERIES	0.519432	0.768	899	0.999757
REACTOME_P75NTR_SIGNALS_VIA_NFKB	0.518807	0.77	903	0.999757
BIOCARTA_PDGF_PATHWAY	0.539432	0.77	903	0.999757
REACTOME_RESOLUTION_OF_AP_SITES_VIA_THE_MULTIPLE_NUCLEOTIDE_PATCH_REPLACEMENT_PATHWAY	0.518466	0.77	903	0.999757
PID_NFKAPPABCANONICALPATHWAY	0.518636	0.77	903	0.999757
REACTOME_COMMON_PATHWAY	0.518409	0.77	903	0.999757
BIOCARTA_EXTRINSIC_PATHWAY	0.518636	0.77	903	0.999757
REACTOME_ACTIVATION_OF_RAC	0.517216	0.773	909	0.999757
REACTOME_SIGNALLING_TO_P38_VIA_RIT_AND_RIN	0.517443	0.773	909	0.999757
REACTOME_HIGHLY_CALCIUM_PERMEABLE_POSTSYNAPTIC_NICOTINIC_ACETYLCHOLINE_RECEPTORS	0.517159	0.773	909	0.999757
REACTOME_REGULATION_OF_PYRUVATE_DEHYDROGENASE_PDH_COMPLEX	0.5175	0.773	909	0.999757
REACTOME_CHYLOMICRON_MEDIATED_LIPID_TRANSPORT	0.5175	0.773	909	0.999757
BIOCARTA_ACTINY_PATHWAY	0.517045	0.775	914	0.999757
KEGG_HEMATOPOIETIC_CELL_LINEAGE	0.540625	0.775	914	0.999757
KEGG_REGULATION_OF_AUTOPHAGY	0.538466	0.777	916	0.999757
REACTOME_LIPID_DIGESTION_MOBILIZATION_AND_TRANSPORT	0.53858	0.777	916	0.999757
REACTOME_IL_2_SIGNALING	0.538693	0.777	916	0.999757
REACTOME_VITAMIN_B5_PANTOTHENATE_METABOLISM	0.516648	0.778	919	0.999757
REACTOME_INNATE_IMMUNE_SYSTEM	0.544602	0.779	920	0.999757
PID_SHP2_PATHWAY	0.539148	0.78	921	0.999757
BIOCARTA_DEATH_PATHWAY	0.537955	0.78	921	0.999757
REACTOME_MRNA_SPLICING	0.539034	0.782	923	0.999757
REACTOME_CELL_CYCLE_MITOTIC	0.547955	0.782	923	0.999757
REACTOME_G0_AND_EARLY_G1	0.516307	0.784	925	0.999757
PID_ATF2_PATHWAY	0.537727	0.785	926	0.999757
REACTOME_DNA_REPAIR	0.538239	0.788	927	0.999757
BIOCARTA_PS1_PATHWAY	0.515852	0.788	927	0.999757
BIOCARTA_SHH_PATHWAY	0.51608	0.788	927	0.999757
KEGG_LONG_TERM_POTENTIATION	0.536761	0.788	927	0.999757
REACTOME_TOLL_RECEPTOR_CASCADES	0.538523	0.788	927	0.999757
PID_TCRJNKPATHWAY	0.515511	0.792	932	0.999757
PID_ANGIOPOIETINRECEPTOR_PATHWAY	0.535114	0.793	933	0.999757
BIOCARTA_IL12_PATHWAY	0.514943	0.793	933	0.999757
BIOCARTA_AGPCR_PATHWAY	0.515114	0.793	933	0.999757
REACTOME_IMMUNOREGULATORY_INTERACTIONS_BETWEEN_A_LYMPHOID_AND_A_NON_LYMPHOID_CELL	0.53608	0.794	936	0.999757
KEGG_BUTANOATE_METABOLISM	0.534659	0.795	937	0.999757
KEGG_VEGF_SIGNALING_PATHWAY	0.535625	0.795	937	0.999757
REACTOME_RNA_POL_I_TRANSCRIPTION	0.535398	0.795	937	0.999757
REACTOME_PHOSPHOLIPASE_C_MEDIATED_CASCADE	0.534318	0.796	940	0.999757
BIOCARTA_FIBRINOLYSIS_PATHWAY	0.514545	0.796	940	0.999757
BIOCARTA_CTLA4_PATHWAY	0.514489	0.797	942	0.999757
BIOCARTA_EIF_PATHWAY	0.514432	0.797	942	0.999757
BIOCARTA_CD40_PATHWAY	0.51375	0.799	944	0.999757
REACTOME_CREB_PHOSPHORYLATION_THROUGH_THE_ACTIVATION_OF_RAS	0.533807	0.8	945	0.999757
KEGG_CITRATE_CYCLE_TCA_CYCLE	0.533466	0.802	946	0.999757
PID_CD40_PATHWAY	0.533295	0.802	946	0.999757
REACTOME_PI3K_CASCADE	0.532273	0.803	948	0.999757
REACTOME_REVERSIBLE_HYDRATION_OF_CARBON_DIOXIDE	0.512841	0.804	949	0.999757
KEGG_TERPENOID_BACKBONE_BIOSYNTHESIS	0.51267	0.805	950	0.999757
REACTOME_P130CAS_LINKAGE_TO_MAPK_SIGNALING_FOR_INTEGRINS	0.512727	0.805	950	0.999757
KEGG_TYROSINE_METABOLISM	0.532841	0.806	952	0.999757
BIOCARTA_IL10_PATHWAY	0.512273	0.809	953	0.999757
REACTOME_MRNA_SPLICING_MINOR_PATHWAY	0.53233	0.81	954	0.999757
KEGG_PATHOGENIC_ESCHERICHIA_COLI_INFECTION	0.530682	0.81	954	0.999757
PID_FRA_PATHWAY	0.532102	0.81	954	0.999757
KEGG_GLYCOSPHINGOLIPID_BIOSYNTHESIS_GLOBO_SERIES	0.511932	0.812	957	0.999757
REACTOME_FORMATION_OF_THE_HIV1_EARLY_ELONGATION_COMPLEX	0.531875	0.812	957	0.999757
BIOCARTA_CK1_PATHWAY	0.511705	0.813	959	0.999757
REACTOME_TRANSPORT_OF_MATURE_MRNA_DERIVED_FROM_AN_INTRONLESS_TRANSCRIPT	0.531591	0.813	959	0.999757
REACTOME_RECYCLING_PATHWAY_OF_L1	0.511307	0.814	961	0.999757
PID_MYC_REPRESSPATHWAY	0.5275	0.814	961	0.999757
REACTOME_POST_NMDA_RECEPTOR_ACTIVATION_EVENTS	0.531136	0.815	963	0.999757
REACTOME_FORMATION_OF_TRANSCRIPTION_COUPLED_NER_TC_NER_REPAIR_COMPLEX	0.510966	0.815	963	0.999757
PID_ERBB4_PATHWAY	0.531136	0.815	963	0.999757
REACTOME_SPHINGOLIPID_DE_NOVO_BIOSYNTHESIS	0.530909	0.816	966	0.999757
REACTOME_TGF_BETA_RECEPTOR_SIGNALING_IN_EMT_EPITHELIAL_TO_MESENCHYMAL_TRANSITION	0.51017	0.816	966	0.999757
BIOCARTA_ERK5_PATHWAY	0.510284	0.816	966	0.999757
BIOCARTA_NO2IL12_PATHWAY	0.509886	0.817	969	0.999757
REACTOME_DAG_AND_IP3_SIGNALING	0.530284	0.819	970	0.999757
REACTOME_PRESYNAPTIC_NICOTINIC_ACETYLCHOLINE_RECEPTORS	0.509205	0.819	970	0.999757
REACTOME_FATTY_ACID_TRIACYLGLYCEROL_AND_KETONE_BODY_METABOLISM	0.535114	0.819	970	0.999757
PID_ATM_PATHWAY	0.530114	0.82	973	0.999757
ST_WNT_BETA_CATENIN_PATHWAY	0.529716	0.823	974	0.999757
PID_HNF3APATHWAY	0.529716	0.823	974	0.999757
ST_STAT3_PATHWAY	0.50858	0.824	976	0.999757
SA_TRKA_RECEPTOR	0.50858	0.824	976	0.999757
REACTOME_TRAF6_MEDIATED_INDUCTION_OF_TAK1_COMPLEX	0.508295	0.825	978	0.999757
REACTOME_MITOCHONDRIAL_FATTY_ACID_BETA_OXIDATION	0.508068	0.826	979	0.999757
REACTOME_SHC1_EVENTS_IN_EGFR_SIGNALING	0.507784	0.829	980	0.999757
BIOCARTA_HCMV_PATHWAY	0.507557	0.831	981	0.999757
REACTOME_TRIGLYCERIDE_BIOSYNTHESIS	0.527955	0.832	982	0.999757
KEGG_GLUTATHIONE_METABOLISM	0.528011	0.832	982	0.999757
BIOCARTA_EPONFKB_PATHWAY	0.507273	0.832	982	0.999757
REACTOME_SPRY_REGULATION_OF_FGF_SIGNALING	0.506761	0.833	985	0.999757
PID_IL23PATHWAY	0.527784	0.833	985	0.999757
BIOCARTA_EPO_PATHWAY	0.506875	0.833	985	0.999757
REACTOME_ABORTIVE_ELONGATION_OF_HIV1_TRANSCRIPT_IN_THE_ABSENCE_OF_TAT	0.507102	0.833	985	0.999757
REACTOME_ENDOSOMAL_VACUOLAR_PATHWAY	0.490909	0.834	989	0.999757
REACTOME_GLYCOPROTEIN_HORMONES	0.490909	0.834	989	0.999757
REACTOME_MRNA_DECAY_BY_3_TO_5_EXORIBONUCLEASE	0.490909	0.834	989	0.999757
REACTOME_REGULATION_OF_INSULIN_SECRETION_BY_ACETYLCHOLINE	0.490909	0.834	989	0.999757
REACTOME_NOREPINEPHRINE_NEUROTRANSMITTER_RELEASE_CYCLE	0.490909	0.834	989	0.999757
REACTOME_MEMBRANE_BINDING_AND_TARGETTING_OF_GAG_PROTEINS	0.490909	0.834	989	0.999757
BIOCARTA_TCAPOPTOSIS_PATHWAY	0.490909	0.834	989	0.999757
BIOCARTA_ARENRF2_PATHWAY	0.490909	0.834	989	0.999757
REACTOME_SLBP_DEPENDENT_PROCESSING_OF_REPLICATION_DEPENDENT_HISTONE_PRE_MRNAS	0.490909	0.834	989	0.999757
BIOCARTA_GLYCOLYSIS_PATHWAY	0.490909	0.834	989	0.999757
REACTOME_APOBEC3G_MEDIATED_RESISTANCE_TO_HIV1_INFECTION	0.490909	0.834	989	0.999757
KEGG_SULFUR_METABOLISM	0.490909	0.834	989	0.999757
BIOCARTA_ACH_PATHWAY	0.506307	0.834	989	0.999757
REACTOME_HORMONE_LIGAND_BINDING_RECEPTORS	0.490909	0.834	989	0.999757
KEGG_LIMONENE_AND_PINENE_DEGRADATION	0.490909	0.834	989	0.999757
KEGG_BIOSYNTHESIS_OF_UNSATURATED_FATTY_ACIDS	0.506534	0.834	989	0.999757
BIOCARTA_PTC1_PATHWAY	0.490909	0.834	989	0.999757
KEGG_FOLATE_BIOSYNTHESIS	0.490909	0.834	989	0.999757
REACTOME_COPI_MEDIATED_TRANSPORT	0.490909	0.834	989	0.999757
REACTOME_PROSTANOID_LIGAND_RECEPTORS	0.490909	0.834	989	0.999757
REACTOME_BINDING_AND_ENTRY_OF_HIV_VIRION	0.490909	0.834	989	0.999757
BIOCARTA_SALMONELLA_PATHWAY	0.506534	0.834	989	0.999757
REACTOME_THE_NLRP3_INFLAMMASOME	0.490909	0.834	989	0.999757
REACTOME_INTEGRATION_OF_PROVIRUS	0.490909	0.834	989	0.999757
REACTOME_ANDROGEN_BIOSYNTHESIS	0.490909	0.834	989	0.999757
ST_INTERFERON_GAMMA_PATHWAY	0.490909	0.834	989	0.999757
ST_TYPE_I_INTERFERON_PATHWAY	0.490909	0.834	989	0.999757
BIOCARTA_FEEDER_PATHWAY	0.490909	0.834	989	0.999757
REACTOME_SHC_MEDIATED_SIGNALLING	0.505341	0.835	1017	0.999757
REACTOME_MRNA_CAPPING	0.504886	0.835	1017	0.999757
BIOCARTA_ERYTH_PATHWAY	0.505682	0.835	1017	0.999757
REACTOME_CD28_DEPENDENT_VAV1_PATHWAY	0.506023	0.835	1017	0.999757
REACTOME_FATTY_ACYL_COA_BIOSYNTHESIS	0.505625	0.835	1017	0.999757
BIOCARTA_NOS1_PATHWAY	0.505114	0.835	1017	0.999757
REACTOME_MEIOTIC_RECOMBINATION	0.520682	0.836	1023	0.999757
BIOCARTA_NDKDYNAMIN_PATHWAY	0.504716	0.836	1023	0.999757
REACTOME_CHEMOKINE_RECEPTORS_BIND_CHEMOKINES	0.526761	0.837	1025	0.999757
PID_EPHRINBREVPATHWAY	0.526989	0.837	1025	0.999757
REACTOME_RESPIRATORY_ELECTRON_TRANSPORT	0.51983	0.838	1027	0.999757
REACTOME_INTERFERON_ALPHA_BETA_SIGNALING	0.519773	0.839	1028	0.999757
BIOCARTA_P38MAPK_PATHWAY	0.526023	0.84	1029	0.999757
KEGG_GRAFT_VERSUS_HOST_DISEASE	0.525625	0.841	1030	0.999757
REACTOME_SULFUR_AMINO_ACID_METABOLISM	0.503352	0.842	1031	0.999757
KEGG_NON_HOMOLOGOUS_END_JOINING	0.503295	0.842	1031	0.999757
REACTOME_TERMINATION_OF_O_GLYCAN_BIOSYNTHESIS	0.503182	0.843	1033	0.999757
BIOCARTA_EGF_PATHWAY	0.52483	0.846	1034	0.999757
PID_P38ALPHABETAPATHWAY	0.524148	0.846	1034	0.999757
BIOCARTA_ERK_PATHWAY	0.524091	0.846	1034	0.999757
PID_S1P_S1P3_PATHWAY	0.524602	0.846	1034	0.999757
PID_FGF_PATHWAY	0.52392	0.847	1038	0.999757
BIOCARTA_KREB_PATHWAY	0.490455	0.848	1039	0.999757
SA_G2_AND_M_PHASES	0.490455	0.848	1039	0.999757
REACTOME_SHC1_EVENTS_IN_ERBB4_SIGNALING	0.501989	0.849	1041	0.999757
REACTOME_SIGNALING_BY_FGFR1_FUSION_MUTANTS	0.50142	0.851	1042	0.999757
REACTOME_SYNTHESIS_OF_BILE_ACIDS_AND_BILE_SALTS_VIA_7ALPHA_HYDROXYCHOLESTEROL	0.50142	0.851	1042	0.999757
REACTOME_G1_S_SPECIFIC_TRANSCRIPTION	0.50108	0.851	1042	0.999757
PID_VEGFR1_2_PATHWAY	0.517727	0.851	1042	0.999757
REACTOME_RAP1_SIGNALLING	0.500795	0.851	1042	0.999757
BIOCARTA_VITCB_PATHWAY	0.500568	0.852	1047	0.999757
REACTOME_MITOCHONDRIAL_TRNA_AMINOACYLATION	0.500057	0.853	1048	0.999757
REACTOME_NUCLEOTIDE_LIKE_PURINERGIC_RECEPTORS	0.500114	0.853	1048	0.999757
REACTOME_CELL_CELL_JUNCTION_ORGANIZATION	0.522386	0.853	1048	0.999757
REACTOME_ASSOCIATION_OF_LICENSING_FACTORS_WITH_THE_PRE_REPLICATIVE_COMPLEX	0.499886	0.854	1051	0.999757
REACTOME_RAS_ACTIVATION_UOPN_CA2_INFUX_THROUGH_NMDA_RECEPTOR	0.499602	0.854	1051	0.999757
BIOCARTA_AT1R_PATHWAY	0.52233	0.854	1051	0.999757
REACTOME_RECEPTOR_LIGAND_BINDING_INITIATES_THE_SECOND_PROTEOLYTIC_CLEAVAGE_OF_NOTCH_RECEPTOR	0.499205	0.855	1054	0.999757
BIOCARTA_NTHI_PATHWAY	0.499148	0.855	1054	0.999757
REACTOME_ADP_SIGNALLING_THROUGH_P2RY12	0.49892	0.856	1056	0.999757
BIOCARTA_RANKL_PATHWAY	0.499034	0.856	1056	0.999757
REACTOME_P2Y_RECEPTORS	0.498636	0.856	1056	0.999757
REACTOME_CLASS_C_3_METABOTROPIC_GLUTAMATE_PHEROMONE_RECEPTORS	0.49858	0.856	1056	0.999757
REACTOME_TRANSPORT_OF_MATURE_TRANSCRIPT_TO_CYTOPLASM	0.515795	0.857	1060	0.999757
BIOCARTA_TCYTOTOXIC_PATHWAY	0.498011	0.858	1061	0.999757
PID_LYMPHANGIOGENESIS_PATHWAY	0.497784	0.859	1062	0.999757
PID_IL12_STAT4PATHWAY	0.519432	0.86	1063	0.999757
REACTOME_GENERIC_TRANSCRIPTION_PATHWAY	0.529205	0.86	1063	0.999757
KEGG_BASE_EXCISION_REPAIR	0.520284	0.86	1063	0.999757
REACTOME_RNA_POL_II_PRE_TRANSCRIPTION_EVENTS	0.519545	0.86	1063	0.999757
PID_MTOR_4PATHWAY	0.514943	0.86	1063	0.999757
REACTOME_RNA_POL_II_TRANSCRIPTION	0.516364	0.861	1068	0.999757
REACTOME_METABOLISM_OF_CARBOHYDRATES	0.519375	0.862	1069	0.999757
BIOCARTA_MPR_PATHWAY	0.518636	0.863	1070	0.999757
REACTOME_BRANCHED_CHAIN_AMINO_ACID_CATABOLISM	0.496989	0.863	1070	0.999757
PID_UPA_UPAR_PATHWAY	0.517898	0.864	1072	0.999757
PID_SYNDECAN_2_PATHWAY	0.516761	0.864	1072	0.999757
BIOCARTA_NO1_PATHWAY	0.517784	0.864	1072	0.999757
REACTOME_SIGNAL_AMPLIFICATION	0.517727	0.864	1072	0.999757
REACTOME_RESOLUTION_OF_AP_SITES_VIA_THE_SINGLE_NUCLEOTIDE_REPLACEMENT_PATHWAY	0.496591	0.865	1076	0.999757
REACTOME_REGULATION_OF_ORNITHINE_DECARBOXYLASE_ODC	0.51642	0.865	1076	0.999757
REACTOME_SMOOTH_MUSCLE_CONTRACTION	0.496477	0.866	1078	0.999757
PID_S1P_S1P4_PATHWAY	0.49642	0.867	1079	0.999757
BIOCARTA_THELPER_PATHWAY	0.496307	0.868	1080	0.999757
REACTOME_PD1_SIGNALING	0.496193	0.868	1080	0.999757
REACTOME_G_PROTEIN_ACTIVATION	0.49625	0.868	1080	0.999757
REACTOME_SHC_RELATED_EVENTS	0.496193	0.868	1080	0.999757
REACTOME_PYRIMIDINE_CATABOLISM	0.495625	0.87	1084	0.999757
KEGG_VASOPRESSIN_REGULATED_WATER_REABSORPTION	0.514489	0.872	1085	0.999757
KEGG_PRIMARY_IMMUNODEFICIENCY	0.514261	0.872	1085	0.999757
REACTOME_TRNA_AMINOACYLATION	0.514261	0.872	1085	0.999757
REACTOME_REGULATION_OF_INSULIN_LIKE_GROWTH_FACTOR_IGF_ACTIVITY_BY_INSULIN_LIKE_GROWTH_FACTOR_BINDING_PROTEINS_IGFBPS	0.495455	0.873	1088	0.999757
REACTOME_EICOSANOID_LIGAND_BINDING_RECEPTORS	0.495455	0.873	1088	0.999757
REACTOME_PACKAGING_OF_TELOMERE_ENDS	0.513352	0.874	1090	0.999757
REACTOME_SYNTHESIS_SECRETION_AND_INACTIVATION_OF_GLP1	0.49517	0.874	1090	0.999757
KEGG_PRION_DISEASES	0.513011	0.875	1092	0.999757
REACTOME_INHIBITION_OF_INSULIN_SECRETION_BY_ADRENALINE_NORADRENALINE	0.494943	0.875	1092	0.999757
BIOCARTA_CDK5_PATHWAY	0.494716	0.875	1092	0.999757
REACTOME_INWARDLY_RECTIFYING_K_CHANNELS	0.51233	0.876	1095	0.999757
REACTOME_REGULATION_OF_INSULIN_SECRETION	0.510398	0.876	1095	0.999757
PID_BMPPATHWAY	0.512727	0.876	1095	0.999757
ST_DIFFERENTIATION_PATHWAY_IN_PC12_CELLS	0.510909	0.879	1098	0.999757
REACTOME_ACYL_CHAIN_REMODELLING_OF_PS	0.494432	0.879	1098	0.999757
REACTOME_NFKB_ACTIVATION_THROUGH_FADD_RIP1_PATHWAY_MEDIATED_BY_CASPASE_8_AND10	0.493977	0.879	1098	0.999757
REACTOME_HORMONE_SENSITIVE_LIPASE_HSL_MEDIATED_TRIACYLGLYCEROL_HYDROLYSIS	0.494489	0.879	1098	0.999757
PID_THROMBIN_PAR4_PATHWAY	0.493466	0.881	1102	0.999757
BIOCARTA_CTL_PATHWAY	0.493636	0.881	1102	0.999757
REACTOME_OPSINS	0.489943	0.882	1104	0.999757
REACTOME_IL_7_SIGNALING	0.493352	0.882	1104	0.999757
REACTOME_VIRAL_MESSENGER_RNA_SYNTHESIS	0.493068	0.882	1104	0.999757
REACTOME_TRANSPORT_OF_GLUCOSE_AND_OTHER_SUGARS_BILE_SALTS_AND_ORGANIC_ACIDS_METAL_IONS_AND_AMINE_COMPOUNDS	0.508409	0.882	1104	0.999757
BIOCARTA_TOB1_PATHWAY	0.492955	0.883	1108	0.999757
REACTOME_TRAF3_DEPENDENT_IRF_ACTIVATION_PATHWAY	0.492955	0.883	1108	0.999757
REACTOME_INHIBITION_OF_VOLTAGE_GATED_CA2_CHANNELS_VIA_GBETA_GAMMA_SUBUNITS	0.492784	0.885	1110	0.999757
REACTOME_SEMA4D_IN_SEMAPHORIN_SIGNALING	0.508807	0.886	1111	0.999757
KEGG_MATURITY_ONSET_DIABETES_OF_THE_YOUNG	0.49267	0.886	1111	0.999757
REACTOME_GAP_JUNCTION_TRAFFICKING	0.508068	0.886	1111	0.999757
REACTOME_SYNTHESIS_OF_PE	0.4925	0.887	1114	0.999757
REACTOME_THROMBOXANE_SIGNALLING_THROUGH_TP_RECEPTOR	0.492443	0.887	1114	0.999757
REACTOME_SYNTHESIS_OF_PIPS_AT_THE_EARLY_ENDOSOME_MEMBRANE	0.491932	0.889	1116	0.999757
REACTOME_ZINC_TRANSPORTERS	0.491761	0.89	1117	0.999757
BIOCARTA_GLEEVEC_PATHWAY	0.491818	0.89	1117	0.999757
REACTOME_PASSIVE_TRANSPORT_BY_AQUAPORINS	0.491818	0.89	1117	0.999757
KEGG_BETA_ALANINE_METABOLISM	0.491591	0.891	1120	0.999757
REACTOME_TRANSPORT_OF_ORGANIC_ANIONS	0.489886	0.893	1121	0.999757
BIOCARTA_TCRA_PATHWAY	0.489886	0.893	1121	0.999757
REACTOME_PECAM1_INTERACTIONS	0.489886	0.893	1121	0.999757
KEGG_PURINE_METABOLISM	0.506875	0.895	1124	0.999757
REACTOME_SIGNALING_BY_RHO_GTPASES	0.504602	0.895	1124	0.999757
KEGG_VIRAL_MYOCARDITIS	0.49875	0.896	1126	0.999757
REACTOME_RNA_POL_I_PROMOTER_OPENING	0.50483	0.896	1126	0.999757
KEGG_FC_EPSILON_RI_SIGNALING_PATHWAY	0.498239	0.899	1128	0.999757
PID_IL2_1PATHWAY	0.498125	0.899	1128	0.999757
REACTOME_CELL_JUNCTION_ORGANIZATION	0.496023	0.905	1130	0.999757
REACTOME_MRNA_3_END_PROCESSING	0.5	0.907	1131	0.999757
PID_INTEGRIN2_PATHWAY	0.499659	0.909	1132	0.999757
REACTOME_SYNTHESIS_SECRETION_AND_INACTIVATION_OF_GIP	0.490909	0.91	1133	0.999757
REACTOME_TANDEM_PORE_DOMAIN_POTASSIUM_CHANNELS	0.490909	0.91	1133	0.999757
REACTOME_ADP_SIGNALLING_THROUGH_P2RY1	0.490909	0.91	1133	0.999757
BIOCARTA_RAB_PATHWAY	0.490909	0.91	1133	0.999757
BIOCARTA_ASBCELL_PATHWAY	0.490909	0.91	1133	0.999757
BIOCARTA_CELLCYCLE_PATHWAY	0.490909	0.91	1133	0.999757
REACTOME_CYTOSOLIC_TRNA_AMINOACYLATION	0.490909	0.91	1133	0.999757
KEGG_GLYOXYLATE_AND_DICARBOXYLATE_METABOLISM	0.490909	0.91	1133	0.999757
KEGG_ASCORBATE_AND_ALDARATE_METABOLISM	0.490909	0.91	1133	0.999757
REACTOME_RNA_POL_III_CHAIN_ELONGATION	0.490909	0.91	1133	0.999757
REACTOME_PEPTIDE_HORMONE_BIOSYNTHESIS	0.490909	0.91	1133	0.999757
REACTOME_SYNTHESIS_SECRETION_AND_DEACYLATION_OF_GHRELIN	0.490909	0.91	1133	0.999757
BIOCARTA_EIF2_PATHWAY	0.490909	0.91	1133	0.999757
REACTOME_DESTABILIZATION_OF_MRNA_BY_KSRP	0.490909	0.91	1133	0.999757
REACTOME_DNA_STRAND_ELONGATION	0.49733	0.91	1133	0.999757
REACTOME_SYNTHESIS_OF_SUBSTRATES_IN_N_GLYCAN_BIOSYTHESIS	0.490909	0.91	1133	0.999757
REACTOME_HDL_MEDIATED_LIPID_TRANSPORT	0.490909	0.91	1133	0.999757
REACTOME_REGULATION_OF_IFNA_SIGNALING	0.490909	0.91	1133	0.999757
REACTOME_ACTIVATION_OF_IRF3_IRF7_MEDIATED_BY_TBK1_IKK_EPSILON	0.490909	0.91	1133	0.999757
KEGG_GLYCOSAMINOGLYCAN_BIOSYNTHESIS_KERATAN_SULFATE	0.490909	0.91	1133	0.999757
PID_NFAT_TFPATHWAY	0.497386	0.91	1133	0.999757
KEGG_ONE_CARBON_POOL_BY_FOLATE	0.490909	0.91	1133	0.999757
REACTOME_TRANSLOCATION_OF_ZAP_70_TO_IMMUNOLOGICAL_SYNAPSE	0.490909	0.91	1133	0.999757
REACTOME_UNWINDING_OF_DNA	0.490909	0.91	1133	0.999757
PID_TOLL_ENDOGENOUS_PATHWAY	0.490909	0.91	1133	0.999757
BIOCARTA_ETC_PATHWAY	0.490909	0.91	1133	0.999757
BIOCARTA_PGC1A_PATHWAY	0.490909	0.91	1133	0.999757
KEGG_GLYCOSPHINGOLIPID_BIOSYNTHESIS_LACTO_AND_NEOLACTO_SERIES	0.490909	0.91	1133	0.999757
REACTOME_ADVANCED_GLYCOSYLATION_ENDPRODUCT_RECEPTOR_SIGNALING	0.490909	0.91	1133	0.999757
REACTOME_TRAFFICKING_AND_PROCESSING_OF_ENDOSOMAL_TLR	0.490909	0.91	1133	0.999757
BIOCARTA_DC_PATHWAY	0.490909	0.91	1133	0.999757
REACTOME_PROSTACYCLIN_SIGNALLING_THROUGH_PROSTACYCLIN_RECEPTOR	0.490909	0.91	1133	0.999757
REACTOME_G_BETA_GAMMA_SIGNALLING_THROUGH_PLC_BETA	0.490909	0.91	1133	0.999757
REACTOME_RNA_POL_III_TRANSCRIPTION_INITIATION_FROM_TYPE_2_PROMOTER	0.490909	0.91	1133	0.999757
REACTOME_CYTOSOLIC_SULFONATION_OF_SMALL_MOLECULES	0.490909	0.91	1133	0.999757
REACTOME_INCRETIN_SYNTHESIS_SECRETION_AND_INACTIVATION	0.490909	0.91	1133	0.999757
BIOCARTA_CREB_PATHWAY	0.496648	0.911	1169	0.999757
BIOCARTA_GATA3_PATHWAY	0.48983	0.912	1170	0.999757
REACTOME_ACYL_CHAIN_REMODELLING_OF_PG	0.48983	0.912	1170	0.999757
REACTOME_PROLONGED_ERK_ACTIVATION_EVENTS	0.489773	0.912	1170	0.999757
REACTOME_CREB_PHOSPHORYLATION_THROUGH_THE_ACTIVATION_OF_CAMKII	0.489432	0.912	1170	0.999757
REACTOME_METABOLISM_OF_PORPHYRINS	0.490511	0.912	1170	0.999757
PID_TCRCALCIUMPATHWAY	0.495966	0.912	1170	0.999757
REACTOME_CYCLIN_A_B1_ASSOCIATED_EVENTS_DURING_G2_M_TRANSITION	0.49	0.912	1170	0.999757
REACTOME_GLUCURONIDATION	0.49	0.912	1170	0.999757
REACTOME_CASPASE_MEDIATED_CLEAVAGE_OF_CYTOSKELETAL_PROTEINS	0.489432	0.912	1170	0.999757
REACTOME_PURINE_SALVAGE	0.490398	0.912	1170	0.999757
REACTOME_TRYPTOPHAN_CATABOLISM	0.49	0.912	1170	0.999757
REACTOME_CDC6_ASSOCIATION_WITH_THE_ORC_ORIGIN_COMPLEX	0.489659	0.912	1170	0.999757
PID_SYNDECAN_1_PATHWAY	0.495398	0.913	1182	0.999757
PID_RAS_PATHWAY	0.49517	0.913	1182	0.999757
SA_CASPASE_CASCADE	0.489375	0.913	1182	0.999757
REACTOME_GLUTAMATE_NEUROTRANSMITTER_RELEASE_CYCLE	0.489375	0.913	1182	0.999757
REACTOME_ENOS_ACTIVATION_AND_REGULATION	0.489148	0.914	1186	0.999757
REACTOME_TRANSPORT_OF_INORGANIC_CATIONS_ANIONS_AND_AMINO_ACIDS_OLIGOPEPTIDES	0.490739	0.914	1186	0.999757
PID_FCER1PATHWAY	0.49017	0.914	1186	0.999757
REACTOME_TETRAHYDROBIOPTERIN_BH4_SYNTHESIS_RECYCLING_SALVAGE_AND_REGULATION	0.489091	0.914	1186	0.999757
PID_IGF1_PATHWAY	0.493068	0.915	1190	0.999757
BIOCARTA_SKP2E2F_PATHWAY	0.488864	0.915	1190	0.999757
PID_ERB_GENOMIC_PATHWAY	0.488636	0.915	1190	0.999757
KEGG_ALLOGRAFT_REJECTION	0.490909	0.916	1193	0.999757
REACTOME_CLEAVAGE_OF_GROWING_TRANSCRIPT_IN_THE_TERMINATION_REGION_	0.49125	0.916	1193	0.999757
REACTOME_GLUCAGON_TYPE_LIGAND_RECEPTORS	0.490909	0.916	1193	0.999757
REACTOME_KERATAN_SULFATE_BIOSYNTHESIS	0.49142	0.916	1193	0.999757
PID_EPHA2_FWDPATHWAY	0.488239	0.917	1197	0.999757
REACTOME_RNA_POL_III_TRANSCRIPTION_TERMINATION	0.488352	0.917	1197	0.999757
BIOCARTA_AHSP_PATHWAY	0.487841	0.918	1199	0.999757
BIOCARTA_EGFR_SMRTE_PATHWAY	0.487841	0.918	1199	0.999757
REACTOME_MHC_CLASS_II_ANTIGEN_PRESENTATION	0.48517	0.918	1199	0.999757
REACTOME_SIGNALLING_TO_RAS	0.490341	0.919	1202	0.999757
KEGG_AMINOACYL_TRNA_BIOSYNTHESIS	0.489602	0.921	1203	0.999757
REACTOME_SLC_MEDIATED_TRANSMEMBRANE_TRANSPORT	0.492159	0.921	1203	0.999757
REACTOME_EXTRINSIC_PATHWAY_FOR_APOPTOSIS	0.487216	0.924	1205	0.999757
BIOCARTA_GRANULOCYTES_PATHWAY	0.486705	0.926	1206	0.999757
REACTOME_GAP_JUNCTION_ASSEMBLY	0.486818	0.926	1206	0.999757
KEGG_PHENYLALANINE_METABOLISM	0.486761	0.926	1206	0.999757
KEGG_FC_GAMMA_R_MEDIATED_PHAGOCYTOSIS	0.48017	0.926	1206	0.999757
PID_THROMBIN_PAR1_PATHWAY	0.48767	0.927	1210	0.999757
BIOCARTA_RHO_PATHWAY	0.486705	0.928	1211	0.999757
BIOCARTA_LYM_PATHWAY	0.487614	0.928	1211	0.999757
REACTOME_REGULATION_OF_BETA_CELL_DEVELOPMENT	0.485909	0.928	1211	0.999757
ST_ADRENERGIC	0.485114	0.929	1214	0.999757
KEGG_CHEMOKINE_SIGNALING_PATHWAY	0.493523	0.929	1214	0.999757
REACTOME_VOLTAGE_GATED_POTASSIUM_CHANNELS	0.484773	0.93	1216	0.999757
REACTOME_PHOSPHORYLATION_OF_CD3_AND_TCR_ZETA_CHAINS	0.484773	0.931	1217	0.999757
REACTOME_PROCESSING_OF_CAPPED_INTRONLESS_PRE_MRNA	0.484205	0.932	1218	0.999757
REACTOME_METAL_ION_SLC_TRANSPORTERS	0.484148	0.932	1218	0.999757
BIOCARTA_INFLAM_PATHWAY	0.484659	0.932	1218	0.999757
PID_LIS1PATHWAY	0.482216	0.933	1221	0.999757
PID_BETACATENIN_NUC_PATHWAY	0.478182	0.934	1222	0.999757
REACTOME_SYNTHESIS_OF_DNA	0.473693	0.935	1223	0.999757
PID_GMCSF_PATHWAY	0.479205	0.937	1224	0.999757
REACTOME_APOPTOTIC_CLEAVAGE_OF_CELL_ADHESION_PROTEINS	0.483182	0.938	1225	0.999757
PID_RAC1_PATHWAY	0.476818	0.938	1225	0.999757
BIOCARTA_CYTOKINE_PATHWAY	0.482216	0.939	1227	0.999757
PID_CMYB_PATHWAY	0.476591	0.939	1227	0.999757
REACTOME_PROCESSING_OF_INTRONLESS_PRE_MRNAS	0.481989	0.94	1229	0.999757
KEGG_ASTHMA	0.481136	0.942	1230	0.999757
REACTOME_ROLE_OF_SECOND_MESSENGERS_IN_NETRIN1_SIGNALING	0.486818	0.943	1231	0.999757
PID_ILK_PATHWAY	0.476875	0.943	1231	0.999757
PID_INTEGRIN3_PATHWAY	0.475682	0.943	1231	0.999757
REACTOME_G_ALPHA_S_SIGNALLING_EVENTS	0.475568	0.945	1234	0.999757
REACTOME_IL_6_SIGNALING	0.486534	0.945	1234	0.999757
REACTOME_SRP_DEPENDENT_COTRANSLATIONAL_PROTEIN_TARGETING_TO_MEMBRANE	0.467898	0.946	1236	0.999757
KEGG_DORSO_VENTRAL_AXIS_FORMATION	0.479716	0.946	1236	0.999757
REACTOME_SIGNALING_BY_NOTCH4	0.486364	0.946	1236	0.999757
REACTOME_FRS2_MEDIATED_CASCADE	0.474148	0.946	1236	0.999757
REACTOME_SIGNALLING_TO_ERKS	0.474205	0.946	1236	0.999757
REACTOME_POTASSIUM_CHANNELS	0.464034	0.948	1241	0.999757
PID_NFKAPPABATYPICALPATHWAY	0.477216	0.948	1241	0.999757
REACTOME_STEROID_HORMONES	0.473125	0.949	1243	0.999757
REACTOME_EARLY_PHASE_OF_HIV_LIFE_CYCLE	0.475739	0.951	1244	0.999757
KEGG_DNA_REPLICATION	0.471591	0.951	1244	0.999757
KEGG_VIBRIO_CHOLERAE_INFECTION	0.468864	0.951	1244	0.999757
PID_AR_PATHWAY	0.466761	0.952	1247	0.999757
KEGG_DILATED_CARDIOMYOPATHY	0.462386	0.953	1248	0.999757
REACTOME_GLOBAL_GENOMIC_NER_GG_NER	0.468977	0.953	1248	0.999757
BIOCARTA_MONOCYTE_PATHWAY	0.485511	0.953	1248	0.999757
BIOCARTA_D4GDI_PATHWAY	0.47483	0.954	1251	0.999757
REACTOME_LIPOPROTEIN_METABOLISM	0.466761	0.955	1252	0.999757
BIOCARTA_IL6_PATHWAY	0.473182	0.956	1253	0.999757
REACTOME_3_UTR_MEDIATED_TRANSLATIONAL_REGULATION	0.456875	0.957	1254	0.999757
PID_IL27PATHWAY	0.472614	0.957	1254	0.999757
REACTOME_COLLAGEN_FORMATION	0.46358	0.958	1256	0.999757
REACTOME_NCAM_SIGNALING_FOR_NEURITE_OUT_GROWTH	0.459034	0.962	1257	0.999757
REACTOME_REGULATION_OF_SIGNALING_BY_CBL	0.469034	0.962	1257	0.999757
BIOCARTA_ALK_PATHWAY	0.462955	0.962	1257	0.999757
KEGG_STEROID_HORMONE_BIOSYNTHESIS	0.454545	0.965	1260	0.999757
KEGG_RIBOSOME	0.455909	0.965	1260	0.999757
PID_INTEGRIN1_PATHWAY	0.453807	0.966	1262	0.999757
KEGG_HYPERTROPHIC_CARDIOMYOPATHY_HCM	0.447443	0.966	1262	0.999757
REACTOME_PEPTIDE_CHAIN_ELONGATION	0.451932	0.968	1264	0.999757
REACTOME_TRANSLATION	0.449432	0.968	1264	0.999757
REACTOME_EXTENSION_OF_TELOMERES	0.455398	0.968	1264	0.999757
KEGG_ALZHEIMERS_DISEASE	0.44608	0.97	1267	0.999757
REACTOME_APOPTOTIC_EXECUTION_PHASE	0.45233	0.97	1267	0.999757
KEGG_PARKINSONS_DISEASE	0.439148	0.971	1269	0.999757
PID_ARF6_TRAFFICKINGPATHWAY	0.451761	0.971	1269	0.999757
REACTOME_CYTOKINE_SIGNALING_IN_IMMUNE_SYSTEM	0.446477	0.974	1271	0.999757
KEGG_SPLICEOSOME	0.444659	0.974	1271	0.999757
REACTOME_APOPTOTIC_CLEAVAGE_OF_CELLULAR_PROTEINS	0.447386	0.975	1273	0.999757
REACTOME_GRB2_EVENTS_IN_ERBB2_SIGNALING	0.461136	0.975	1273	0.999757
REACTOME_L1CAM_INTERACTIONS	0.436705	0.976	1275	0.999757
REACTOME_TCA_CYCLE_AND_RESPIRATORY_ELECTRON_TRANSPORT	0.434659	0.976	1275	0.999757
REACTOME_EXTRACELLULAR_MATRIX_ORGANIZATION	0.436705	0.976	1275	0.999757
PID_INTEGRIN_CS_PATHWAY	0.44375	0.978	1278	0.999757
REACTOME_FORMATION_OF_ATP_BY_CHEMIOSMOTIC_COUPLING	0.456705	0.978	1278	0.999757
REACTOME_INITIAL_TRIGGERING_OF_COMPLEMENT	0.456591	0.978	1278	0.999757
ST_G_ALPHA_S_PATHWAY	0.457386	0.978	1278	0.999757
REACTOME_HOMOLOGOUS_RECOMBINATION_REPAIR_OF_REPLICATION_INDEPENDENT_DOUBLE_STRAND_BREAKS	0.454432	0.98	1282	0.999757
REACTOME_SIGNALING_BY_FGFR3_MUTANTS	0.480682	0.981	1283	0.999757
BIOCARTA_WNT_PATHWAY	0.449034	0.983	1284	0.999757
REACTOME_MRNA_DECAY_BY_5_TO_3_EXORIBONUCLEASE	0.44767	0.984	1285	0.999757
REACTOME_RESPIRATORY_ELECTRON_TRANSPORT_ATP_SYNTHESIS_BY_CHEMIOSMOTIC_COUPLING_AND_HEAT_PRODUCTION_BY_UNCOUPLING_PROTEINS_	0.427614	0.986	1286	0.999757
PID_TRAIL_PATHWAY	0.439886	0.986	1286	0.999757
REACTOME_DOUBLE_STRAND_BREAK_REPAIR	0.439432	0.988	1288	0.999757
PID_PS1PATHWAY	0.432273	0.988	1288	0.999757
PID_CONE_PATHWAY	0.440398	0.988	1288	0.999757
REACTOME_DEGRADATION_OF_THE_EXTRACELLULAR_MATRIX	0.436477	0.989	1291	0.999757
REACTOME_REGULATION_OF_COMPLEMENT_CASCADE	0.436193	0.989	1291	0.999757
ST_WNT_CA2_CYCLIC_GMP_PATHWAY	0.433636	0.989	1291	0.999757
REACTOME_MITOCHONDRIAL_PROTEIN_IMPORT	0.429375	0.989	1291	0.999757
REACTOME_INFLUENZA_VIRAL_RNA_TRANSCRIPTION_AND_REPLICATION	0.404318	0.99	1295	0.999757
PID_DNAPK_PATHWAY	0.432216	0.99	1295	0.999757
REACTOME_RNA_POL_II_TRANSCRIPTION_PRE_INITIATION_AND_PROMOTER_OPENING	0.427784	0.99	1295	0.999757
REACTOME_COMPLEMENT_CASCADE	0.426307	0.99	1295	0.999757
REACTOME_DESTABILIZATION_OF_MRNA_BY_BRF1	0.431932	0.991	1299	0.999757
PID_RHOA_REG_PATHWAY	0.420795	0.991	1299	0.999757
KEGG_ECM_RECEPTOR_INTERACTION	0.397102	0.991	1299	0.999757
BIOCARTA_COMP_PATHWAY	0.430852	0.991	1299	0.999757
ST_GAQ_PATHWAY	0.422955	0.991	1299	0.999757
REACTOME_DESTABILIZATION_OF_MRNA_BY_TRISTETRAPROLIN_TTP	0.430455	0.991	1299	0.999757
REACTOME_DEADENYLATION_DEPENDENT_MRNA_DECAY	0.419261	0.993	1305	0.999757
ST_MYOCYTE_AD_PATHWAY	0.415398	0.994	1306	0.999757
KEGG_COMPLEMENT_AND_COAGULATION_CASCADES	0.400057	0.995	1307	0.999757
PID_AMB2_NEUTROPHILS_PATHWAY	0.412614	0.995	1307	0.999757
ST_GA13_PATHWAY	0.413125	0.995	1307	0.999757
REACTOME_INFLUENZA_LIFE_CYCLE	0.407159	0.996	1310	0.999757
KEGG_NATURAL_KILLER_CELL_MEDIATED_CYTOTOXICITY	0.391364	0.997	1311	0.999757
REACTOME_INTEGRIN_CELL_SURFACE_INTERACTIONS	0.383239	0.997	1311	0.999757
KEGG_OXIDATIVE_PHOSPHORYLATION	0.383807	0.997	1311	0.999757
REACTOME_AMINO_ACID_AND_OLIGOPEPTIDE_SLC_TRANSPORTERS	0.405341	0.997	1311	0.999757
PID_AJDISS_2PATHWAY	0.398239	0.998	1315	0.999757
REACTOME_AXON_GUIDANCE	0.385284	0.998	1315	0.999757
ST_G_ALPHA_I_PATHWAY	0.397102	0.998	1315	0.999757
ST_GA12_PATHWAY	0.398977	0.999	1318	0.999757
PID_TGFBRPATHWAY	0.390455	0.999	1318	0.999757
KEGG_ARRHYTHMOGENIC_RIGHT_VENTRICULAR_CARDIOMYOPATHY_ARVC	0.361648	1	1320	1

## Sheet: GSOA__Endometrail_RNASeq
# dataFilePaths=/data/GSOA_Manuscript/Data/PANCAN12.IlluminaHiSeq_RNASeqV2.geneExp.tumor_whitelist_nodup classFilePath=/data/GSOA_Manuscript/Data/TCGA_UCEC_Serous_new.txt gmtFilePaths=/data/GSOA_Manuscript/Data/c2.cp.v4.0.symbols.gmt numCores=32 numRandomIterations=1000 rowsToExclude= numFolds=5 classificationAlgorithm=svmrbf permuteSeed= date=Thu Jan 1 21:05:28 MST 2015 version=1.0
Gene Set	AUC	p-value	Rank	FDR
KEGG_LYSINE_DEGRADATION	0.976937	0.001	1	0.543529
KEGG_PATHWAYS_IN_CANCER	0.981195	0.002	2	0.543529
KEGG_SMALL_CELL_LUNG_CANCER	0.975092	0.002	2	0.543529
REACTOME_BASIGIN_INTERACTIONS	0.956997	0.002	2	0.543529
KEGG_APOPTOSIS	0.972644	0.004	5	0.543529
KEGG_PEROXISOME	0.972821	0.004	5	0.543529
PID_PLK1_PATHWAY	0.962816	0.004	5	0.543529
PID_INTEGRIN4_PATHWAY	0.947488	0.004	5	0.543529
PID_FOXM1PATHWAY	0.967003	0.004	5	0.543529
PID_HNF3APATHWAY	0.962248	0.006	10	0.543529
PID_MYC_PATHWAY	0.94174	0.007	11	0.543529
REACTOME_SPHINGOLIPID_DE_NOVO_BIOSYNTHESIS	0.942485	0.007	11	0.543529
KEGG_WNT_SIGNALING_PATHWAY	0.974879	0.007	11	0.543529
PID_ECADHERIN_KERATINOCYTE_PATHWAY	0.942521	0.007	11	0.543529
PID_SMAD2_3NUCLEARPATHWAY	0.971189	0.007	11	0.543529
PID_P53DOWNSTREAMPATHWAY	0.975234	0.007	11	0.543529
REACTOME_ERK_MAPK_TARGETS	0.942698	0.007	11	0.543529
REACTOME_PEROXISOMAL_LIPID_METABOLISM	0.941243	0.008	18	0.573913
BIOCARTA_EPHA4_PATHWAY	0.913284	0.009	19	0.573913
REACTOME_ENDOSOMAL_SORTING_COMPLEX_REQUIRED_FOR_TRANSPORT_ESCRT	0.940001	0.01	20	0.573913
REACTOME_NUCLEAR_EVENTS_KINASE_AND_TRANSCRIPTION_FACTOR_ACTIVATION	0.940747	0.01	20	0.573913
BIOCARTA_GLEEVEC_PATHWAY	0.940605	0.01	20	0.573913
REACTOME_EXTRINSIC_PATHWAY_FOR_APOPTOSIS	0.940747	0.01	20	0.573913
KEGG_PHOSPHATIDYLINOSITOL_SIGNALING_SYSTEM	0.969415	0.013	24	0.596129
ST_FAS_SIGNALING_PATHWAY	0.968138	0.013	24	0.596129
REACTOME_SIGNALING_BY_NOTCH1	0.967925	0.013	24	0.596129
PID_ERBB4_PATHWAY	0.959977	0.013	24	0.596129
KEGG_VALINE_LEUCINE_AND_ISOLEUCINE_DEGRADATION	0.959552	0.014	28	0.596129
PID_NFKAPPABATYPICALPATHWAY	0.937589	0.014	28	0.596129
REACTOME_NA_CL_DEPENDENT_NEUROTRANSMITTER_TRANSPORTERS	0.93805	0.014	28	0.596129
BIOCARTA_TPO_PATHWAY	0.937198	0.014	28	0.596129
PID_P73PATHWAY	0.968635	0.015	32	0.61875
PID_TRAIL_PATHWAY	0.9587	0.018	33	0.676098
REACTOME_AMINO_ACID_TRANSPORT_ACROSS_THE_PLASMA_MEMBRANE	0.958771	0.018	33	0.676098
BIOCARTA_IL6_PATHWAY	0.935282	0.019	35	0.676098
REACTOME_CD28_DEPENDENT_PI3K_AKT_SIGNALING	0.935424	0.019	35	0.676098
PID_THROMBIN_PAR1_PATHWAY	0.957423	0.019	35	0.676098
REACTOME_GABA_SYNTHESIS_RELEASE_REUPTAKE_AND_DEGRADATION	0.93475	0.02	38	0.676098
BIOCARTA_G2_PATHWAY	0.934786	0.02	38	0.676098
KEGG_GLIOMA	0.964945	0.021	40	0.676098
KEGG_AXON_GUIDANCE	0.972254	0.021	40	0.676098
BIOCARTA_CELLCYCLE_PATHWAY	0.934289	0.024	42	0.746087
REACTOME_METABOLISM_OF_VITAMINS_AND_COFACTORS	0.955436	0.025	43	0.746087
PID_IL6_7PATHWAY	0.955471	0.025	43	0.746087
BIOCARTA_ARF_PATHWAY	0.933792	0.026	45	0.746087
PID_PRLSIGNALINGEVENTSPATHWAY	0.933863	0.026	45	0.746087
KEGG_B_CELL_RECEPTOR_SIGNALING_PATHWAY	0.963738	0.028	47	0.754286
KEGG_P53_SIGNALING_PATHWAY	0.963596	0.028	47	0.754286
KEGG_CHRONIC_MYELOID_LEUKEMIA	0.963596	0.028	47	0.754286
BIOCARTA_IGF1_PATHWAY	0.932657	0.031	50	0.796981
KEGG_PANCREATIC_CANCER	0.963171	0.031	50	0.796981
KEGG_MELANOGENESIS	0.969983	0.032	52	0.796981
KEGG_BLADDER_CANCER	0.954797	0.032	52	0.796981
REACTOME_PI_METABOLISM	0.954442	0.034	54	0.816
REACTOME_AMINO_ACID_AND_OLIGOPEPTIDE_SLC_TRANSPORTERS	0.954442	0.034	54	0.816
PID_HDAC_CLASSI_PATHWAY	0.962532	0.035	56	0.825
SA_TRKA_RECEPTOR	0.930741	0.038	57	0.850169
PID_S1P_S1P2_PATHWAY	0.930812	0.038	57	0.850169
KEGG_VASOPRESSIN_REGULATED_WATER_REABSORPTION	0.953733	0.038	57	0.850169
REACTOME_AMINE_COMPOUND_SLC_TRANSPORTERS	0.953165	0.045	60	0.86087
KEGG_LEUKOCYTE_TRANSENDOTHELIAL_MIGRATION	0.968777	0.047	61	0.86087
KEGG_BASAL_CELL_CARCINOMA	0.960616	0.047	61	0.86087
REACTOME_GAP_JUNCTION_DEGRADATION	0.891995	0.047	61	0.86087
REACTOME_INTEGRATION_OF_PROVIRUS	0.892599	0.047	61	0.86087
ST_JAK_STAT_PATHWAY	0.891215	0.047	61	0.86087
REACTOME_IL_6_SIGNALING	0.890647	0.048	66	0.86087
PID_ERBB1_RECEPTOR_PROXIMAL_PATHWAY	0.952455	0.049	67	0.86087
KEGG_SPHINGOLIPID_METABOLISM	0.952597	0.049	67	0.86087
PID_HNF3BPATHWAY	0.952384	0.049	67	0.86087
PID_ATF2_PATHWAY	0.960332	0.051	70	0.86087
BIOCARTA_CTCF_PATHWAY	0.928044	0.052	71	0.86087
PID_HIF1APATHWAY	0.927973	0.052	71	0.86087
ST_INTERFERON_GAMMA_PATHWAY	0.889015	0.052	71	0.86087
PID_TNFPATHWAY	0.951675	0.053	74	0.86087
KEGG_MELANOMA	0.960119	0.054	75	0.86087
REACTOME_SEMA3A_PLEXIN_REPULSION_SIGNALING_BY_INHIBITING_INTEGRIN_ADHESION	0.926838	0.055	76	0.86087
BIOCARTA_CARM_ER_PATHWAY	0.951391	0.055	76	0.86087
REACTOME_G1_PHASE	0.951355	0.055	76	0.86087
BIOCARTA_EPONFKB_PATHWAY	0.926909	0.055	76	0.86087
PID_MTOR_4PATHWAY	0.960048	0.055	76	0.86087
REACTOME_INTERACTION_BETWEEN_L1_AND_ANKYRINS	0.926731	0.057	81	0.86087
REACTOME_SIGNALING_BY_HIPPO	0.92627	0.058	82	0.86087
WNT_SIGNALING	0.964377	0.058	82	0.86087
BIOCARTA_CHEMICAL_PATHWAY	0.92627	0.058	82	0.86087
REACTOME_SULFUR_AMINO_ACID_METABOLISM	0.925632	0.059	85	0.86087
SA_G1_AND_S_PHASES	0.925844	0.059	85	0.86087
REACTOME_ABCA_TRANSPORTERS_IN_LIPID_HOMEOSTASIS	0.925561	0.059	85	0.86087
PID_RHOA_REG_PATHWAY	0.950681	0.06	88	0.86087
REACTOME_REGULATED_PROTEOLYSIS_OF_P75NTR	0.885254	0.06	88	0.86087
REACTOME_APOBEC3G_MEDIATED_RESISTANCE_TO_HIV1_INFECTION	0.826923	0.06	88	0.86087
BIOCARTA_FCER1_PATHWAY	0.950752	0.06	88	0.86087
REACTOME_CDC6_ASSOCIATION_WITH_THE_ORC_ORIGIN_COMPLEX	0.826604	0.06	88	0.86087
KEGG_TIGHT_JUNCTION	0.968386	0.062	93	0.88
PID_NEPHRIN_NEPH1_PATHWAY	0.950468	0.064	94	0.895714
PID_CXCR4_PATHWAY	0.967357	0.068	95	0.895714
KEGG_FATTY_ACID_METABOLISM	0.950255	0.07	96	0.895714
REACTOME_IL_7_SIGNALING	0.923999	0.071	97	0.895714
PID_P38ALPHABETADOWNSTREAMPATHWAY	0.950149	0.071	97	0.895714
REACTOME_FORMATION_OF_INCISION_COMPLEX_IN_GG_NER	0.923858	0.072	99	0.895714
KEGG_FC_GAMMA_R_MEDIATED_PHAGOCYTOSIS	0.963313	0.074	100	0.895714
KEGG_ENDOCYTOSIS	0.970551	0.076	101	0.895714
ST_B_CELL_ANTIGEN_RECEPTOR	0.949901	0.076	101	0.895714
KEGG_TRYPTOPHAN_METABOLISM	0.949439	0.078	103	0.895714
KEGG_ACUTE_MYELOID_LEUKEMIA	0.95799	0.078	103	0.895714
PID_ERA_GENOMIC_PATHWAY	0.957919	0.079	105	0.895714
REACTOME_TRANSPORT_OF_INORGANIC_CATIONS_ANIONS_AND_AMINO_ACIDS_OLIGOPEPTIDES	0.962887	0.08	106	0.895714
REACTOME_BMAL1_CLOCK_NPAS2_ACTIVATES_CIRCADIAN_EXPRESSION	0.949191	0.08	106	0.895714
REACTOME_SIGNAL_TRANSDUCTION_BY_L1	0.948907	0.081	108	0.895714
REACTOME_G1_S_TRANSITION	0.962603	0.082	109	0.895714
PID_NFAT_3PATHWAY	0.957777	0.082	109	0.895714
REACTOME_CELL_SURFACE_INTERACTIONS_AT_THE_VASCULAR_WALL	0.962461	0.084	111	0.895714
REACTOME_NGF_SIGNALLING_VIA_TRKA_FROM_THE_PLASMA_MEMBRANE	0.967003	0.084	111	0.895714
REACTOME_PHOSPHOLIPID_METABOLISM	0.970125	0.084	111	0.895714
BIOCARTA_STRESS_PATHWAY	0.922651	0.084	111	0.895714
REACTOME_TRNA_AMINOACYLATION	0.948694	0.084	111	0.895714
PID_LYMPHANGIOGENESIS_PATHWAY	0.92258	0.085	116	0.895714
PID_AP1_PATHWAY	0.957494	0.085	116	0.895714
BIOCARTA_INSULIN_PATHWAY	0.922225	0.087	118	0.895714
PID_MYC_ACTIVPATHWAY	0.96239	0.087	118	0.895714
BIOCARTA_HER2_PATHWAY	0.922119	0.087	118	0.895714
PID_ERBB1_INTERNALIZATION_PATHWAY	0.948481	0.087	118	0.895714
REACTOME_METABOLISM_OF_POLYAMINES	0.922225	0.087	118	0.895714
REACTOME_INTERACTIONS_OF_VPR_WITH_HOST_CELLULAR_PROTEINS	0.948552	0.087	118	0.895714
PID_A6B1_A6B4_INTEGRIN_PATHWAY	0.948339	0.088	124	0.895714
KEGG_ECM_RECEPTOR_INTERACTION	0.962248	0.089	125	0.895714
ST_T_CELL_SIGNAL_TRANSDUCTION	0.947949	0.091	126	0.895714
KEGG_PROSTATE_CANCER	0.962106	0.091	126	0.895714
REACTOME_CLASS_B_2_SECRETIN_FAMILY_RECEPTORS	0.962106	0.091	126	0.895714
PID_TELOMERASEPATHWAY	0.956926	0.092	129	0.895714
PID_TAP63PATHWAY	0.956855	0.092	129	0.895714
BIOCARTA_CHREBP2_PATHWAY	0.947914	0.093	131	0.895714
BIOCARTA_AT1R_PATHWAY	0.947914	0.093	131	0.895714
KEGG_NEUROTROPHIN_SIGNALING_PATHWAY	0.966577	0.094	133	0.895714
REACTOME_ACTIVATION_OF_CHAPERONE_GENES_BY_XBP1S	0.947843	0.094	133	0.895714
PID_TRKRPATHWAY	0.956784	0.094	133	0.895714
KEGG_HEDGEHOG_SIGNALING_PATHWAY	0.956678	0.095	136	0.895714
REACTOME_PI3K_EVENTS_IN_ERBB2_SIGNALING	0.947701	0.095	136	0.895714
BIOCARTA_FMLP_PATHWAY	0.947772	0.095	136	0.895714
PID_DELTANP63PATHWAY	0.947772	0.095	136	0.895714
REACTOME_CELL_CELL_JUNCTION_ORGANIZATION	0.956678	0.095	136	0.895714
KEGG_CELL_ADHESION_MOLECULES_CAMS	0.966435	0.097	141	0.90169
BIOCARTA_P53_PATHWAY	0.921551	0.097	141	0.90169
KEGG_ERBB_SIGNALING_PATHWAY	0.961538	0.098	143	0.901863
REACTOME_S_PHASE	0.961468	0.099	144	0.901863
SA_G2_AND_M_PHASES	0.87092	0.101	145	0.901863
BIOCARTA_RAS_PATHWAY	0.92109	0.101	145	0.901863
PID_RXR_VDR_PATHWAY	0.947488	0.101	145	0.901863
REACTOME_TIGHT_JUNCTION_INTERACTIONS	0.947346	0.103	148	0.901863
ST_GA12_PATHWAY	0.920522	0.104	149	0.901863
REACTOME_SYNTHESIS_AND_INTERCONVERSION_OF_NUCLEOTIDE_DI_AND_TRIPHOSPHATES	0.920522	0.104	149	0.901863
REACTOME_SEMA4D_INDUCED_CELL_MIGRATION_AND_GROWTH_CONE_COLLAPSE	0.920309	0.104	149	0.901863
BIOCARTA_EIF_PATHWAY	0.920345	0.104	149	0.901863
BIOCARTA_IL2_PATHWAY	0.920167	0.105	153	0.901863
REACTOME_GROWTH_HORMONE_RECEPTOR_SIGNALING	0.920026	0.107	154	0.901863
REACTOME_SEMAPHORIN_INTERACTIONS	0.956216	0.107	154	0.901863
REACTOME_ACETYLCHOLINE_NEUROTRANSMITTER_RELEASE_CYCLE	0.86872	0.107	154	0.901863
BIOCARTA_IL7_PATHWAY	0.919813	0.108	157	0.901863
SA_PTEN_PATHWAY	0.9196	0.109	158	0.901863
PID_HES_HEYPATHWAY	0.946565	0.109	158	0.901863
REACTOME_O_LINKED_GLYCOSYLATION_OF_MUCINS	0.955791	0.11	160	0.901863
REACTOME_MITOTIC_G1_G1_S_PHASES	0.965229	0.11	160	0.901863
SA_B_CELL_RECEPTOR_COMPLEXES	0.918819	0.115	162	0.917931
KEGG_FOCAL_ADHESION	0.968848	0.116	163	0.917931
REACTOME_REGULATION_OF_INSULIN_LIKE_GROWTH_FACTOR_IGF_ACTIVITY_BY_INSULIN_LIKE_GROWTH_FACTOR_BINDING_PROTEINS_IGFBPS	0.918464	0.116	163	0.917931
REACTOME_NUCLEAR_RECEPTOR_TRANSCRIPTION_PATHWAY	0.945856	0.117	165	0.917931
PID_IL2_PI3KPATHWAY	0.945714	0.118	166	0.917931
PID_EPHRINBREVPATHWAY	0.945785	0.118	166	0.917931
REACTOME_GRB2_EVENTS_IN_ERBB2_SIGNALING	0.91811	0.119	168	0.917931
REACTOME_FANCONI_ANEMIA_PATHWAY	0.91811	0.119	168	0.917931
KEGG_NON_SMALL_CELL_LUNG_CANCER	0.95501	0.12	170	0.917931
REACTOME_SYNTHESIS_OF_PIPS_AT_THE_PLASMA_MEMBRANE	0.945501	0.12	170	0.917931
PID_TCRJNKPATHWAY	0.917826	0.12	170	0.917931
BIOCARTA_PYK2_PATHWAY	0.945359	0.121	173	0.917931
BIOCARTA_MTA3_PATHWAY	0.917542	0.121	173	0.917931
REACTOME_SIGNALING_BY_PDGF	0.964377	0.123	175	0.927771
REACTOME_METABOLISM_OF_LIPIDS_AND_LIPOPROTEINS	0.973957	0.126	176	0.943911
REACTOME_RECRUITMENT_OF_NUMA_TO_MITOTIC_CENTROSOMES	0.86354	0.127	177	0.943911
SIG_PIP3_SIGNALING_IN_CARDIAC_MYOCTES	0.954726	0.128	178	0.943911
PID_CXCR3PATHWAY	0.944933	0.128	178	0.943911
BIOCARTA_EPO_PATHWAY	0.917045	0.13	180	0.953333
PID_MET_PATHWAY	0.959906	0.132	181	0.961231
ST_DIFFERENTIATION_PATHWAY_IN_PC12_CELLS	0.944649	0.133	182	0.961231
REACTOME_REGULATION_OF_SIGNALING_BY_CBL	0.91669	0.135	183	0.961231
KEGG_PRIMARY_BILE_ACID_BIOSYNTHESIS	0.916619	0.135	183	0.961231
REACTOME_CHOLESTEROL_BIOSYNTHESIS	0.916619	0.135	183	0.961231
PID_RB_1PATHWAY	0.954158	0.139	186	0.961231
KEGG_EPITHELIAL_CELL_SIGNALING_IN_HELICOBACTER_PYLORI_INFECTION	0.954158	0.139	186	0.961231
PID_AR_PATHWAY	0.954158	0.139	186	0.961231
PID_ARF6_TRAFFICKINGPATHWAY	0.944295	0.139	186	0.961231
PID_NOTCH_PATHWAY	0.953981	0.141	190	0.961231
PID_P75NTRPATHWAY	0.954087	0.141	190	0.961231
ST_G_ALPHA_S_PATHWAY	0.916123	0.141	190	0.961231
REACTOME_SHC1_EVENTS_IN_ERBB4_SIGNALING	0.916087	0.141	190	0.961231
KEGG_MTOR_SIGNALING_PATHWAY	0.953946	0.142	194	0.961231
REACTOME_ABORTIVE_ELONGATION_OF_HIV1_TRANSCRIPT_IN_THE_ABSENCE_OF_TAT	0.915981	0.142	194	0.961231
PID_TCPTP_PATHWAY	0.943727	0.143	196	0.963061
REACTOME_NOTCH1_INTRACELLULAR_DOMAIN_REGULATES_TRANSCRIPTION	0.943585	0.144	197	0.964873
KEGG_RENAL_CELL_CARCINOMA	0.953804	0.146	198	0.973333
REACTOME_CELL_JUNCTION_ORGANIZATION	0.958842	0.147	199	0.973981
BIOCARTA_NGF_PATHWAY	0.915129	0.148	200	0.973981
REACTOME_MEMBRANE_TRAFFICKING	0.964661	0.15	201	0.973981
PID_ARF6_PATHWAY	0.943017	0.151	202	0.973981
PID_HDAC_CLASSII_PATHWAY	0.943017	0.151	202	0.973981
REACTOME_IL_RECEPTOR_SHC_SIGNALING	0.943088	0.151	202	0.973981
PID_HEDGEHOG_GLIPATHWAY	0.942804	0.152	205	0.973981
REACTOME_PI3K_EVENTS_IN_ERBB4_SIGNALING	0.942804	0.152	205	0.973981
REACTOME_REGULATION_OF_HYPOXIA_INDUCIBLE_FACTOR_HIF_BY_OXYGEN	0.91442	0.153	207	0.975652
SA_REG_CASCADE_OF_CYCLIN_EXPR	0.914349	0.155	208	0.978776
BIOCARTA_BCR_PATHWAY	0.942662	0.156	209	0.978776
REACTOME_ADHERENS_JUNCTIONS_INTERACTIONS	0.942521	0.158	210	0.978776
REACTOME_MITOTIC_G2_G2_M_PHASES	0.95281	0.161	211	0.978776
REACTOME_LIPID_DIGESTION_MOBILIZATION_AND_TRANSPORT	0.942237	0.161	211	0.978776
PID_HDAC_CLASSIII_PATHWAY	0.913923	0.162	213	0.978776
REACTOME_RNA_POL_I_TRANSCRIPTION_TERMINATION	0.913923	0.162	213	0.978776
REACTOME_RNA_POL_III_TRANSCRIPTION_INITIATION_FROM_TYPE_2_PROMOTER	0.913994	0.162	213	0.978776
KEGG_PYRIMIDINE_METABOLISM	0.958274	0.165	216	0.978776
REACTOME_TRAF6_MEDIATED_IRF7_ACTIVATION_IN_TLR7_8_OR_9_SIGNALING	0.854173	0.165	216	0.978776
REACTOME_INTRINSIC_PATHWAY_FOR_APOPTOSIS	0.94174	0.166	218	0.978776
BIOCARTA_RNA_PATHWAY	0.853534	0.168	219	0.978776
BIOCARTA_RANMS_PATHWAY	0.853321	0.168	219	0.978776
ST_WNT_CA2_CYCLIC_GMP_PATHWAY	0.913213	0.168	219	0.978776
REACTOME_CELL_CELL_COMMUNICATION	0.962461	0.168	219	0.978776
REACTOME_RAF_MAP_KINASE_CASCADE	0.853108	0.169	223	0.978776
REACTOME_ALPHA_LINOLENIC_ACID_ALA_METABOLISM	0.912787	0.171	224	0.978776
REACTOME_SYNTHESIS_OF_BILE_ACIDS_AND_BILE_SALTS_VIA_7ALPHA_HYDROXYCHOLESTEROL	0.911971	0.171	224	0.978776
REACTOME_CYTOSOLIC_TRNA_AMINOACYLATION	0.911936	0.172	226	0.978776
BIOCARTA_MET_PATHWAY	0.941456	0.172	226	0.978776
SIG_BCR_SIGNALING_PATHWAY	0.941314	0.172	226	0.978776
REACTOME_DOWNREGULATION_OF_SMAD2_3_SMAD4_TRANSCRIPTIONAL_ACTIVITY	0.911865	0.173	229	0.978776
BIOCARTA_RACCYCD_PATHWAY	0.941172	0.173	229	0.978776
REACTOME_CYCLIN_E_ASSOCIATED_EVENTS_DURING_G1_S_TRANSITION_	0.952065	0.174	231	0.978776
BIOCARTA_IGF1R_PATHWAY	0.911581	0.175	232	0.978776
REACTOME_IL_2_SIGNALING	0.940747	0.175	232	0.978776
REACTOME_MUSCLE_CONTRACTION	0.940605	0.177	234	0.978776
REACTOME_IL_3_5_AND_GM_CSF_SIGNALING	0.940534	0.179	235	0.978776
PID_FAK_PATHWAY	0.951817	0.179	235	0.978776
PID_AURORA_A_PATHWAY	0.940498	0.179	235	0.978776
REACTOME_HIV_INFECTION	0.966861	0.18	238	0.978776
REACTOME_TCA_CYCLE_AND_RESPIRATORY_ELECTRON_TRANSPORT	0.962071	0.18	238	0.978776
REACTOME_TOLL_RECEPTOR_CASCADES	0.962071	0.18	238	0.978776
REACTOME_CTLA4_INHIBITORY_SIGNALING	0.911084	0.181	241	0.978776
BIOCARTA_ATM_PATHWAY	0.911013	0.182	242	0.978776
BIOCARTA_PPARA_PATHWAY	0.951675	0.183	243	0.978776
REACTOME_INFLAMMASOMES	0.910729	0.185	244	0.978776
BIOCARTA_G1_PATHWAY	0.940321	0.186	245	0.978776
REACTOME_SIGNALING_BY_CONSTITUTIVELY_ACTIVE_EGFR	0.910588	0.186	245	0.978776
PID_DNAPK_PATHWAY	0.910304	0.187	247	0.978776
REACTOME_TIE2_SIGNALING	0.910517	0.187	247	0.978776
BIOCARTA_RAC1_PATHWAY	0.910446	0.187	247	0.978776
PID_ANTHRAXPATHWAY	0.91002	0.19	250	0.978776
REACTOME_RNA_POL_I_TRANSCRIPTION_INITIATION	0.909842	0.19	250	0.978776
KEGG_ABC_TRANSPORTERS	0.940108	0.191	252	0.978776
REACTOME_N_GLYCAN_ANTENNAE_ELONGATION	0.909523	0.191	252	0.978776
REACTOME_N_GLYCAN_ANTENNAE_ELONGATION_IN_THE_MEDIAL_TRANS_GOLGI	0.909736	0.191	252	0.978776
ST_TYPE_I_INTERFERON_PATHWAY	0.849276	0.191	252	0.978776
REACTOME_P75_NTR_RECEPTOR_MEDIATED_SIGNALLING	0.957494	0.192	256	0.978776
REACTOME_SPHINGOLIPID_METABOLISM	0.95132	0.192	256	0.978776
KEGG_CELL_CYCLE	0.96168	0.192	256	0.978776
BIOCARTA_TCR_PATHWAY	0.939966	0.195	259	0.978776
REACTOME_SIGNALLING_BY_NGF	0.969557	0.196	260	0.978776
KEGG_O_GLYCAN_BIOSYNTHESIS	0.939895	0.196	260	0.978776
REACTOME_MITOCHONDRIAL_TRNA_AMINOACYLATION	0.909026	0.197	262	0.978776
KEGG_INOSITOL_PHOSPHATE_METABOLISM	0.950894	0.197	262	0.978776
BIOCARTA_PGC1A_PATHWAY	0.908991	0.197	262	0.978776
REACTOME_CIRCADIAN_REPRESSION_OF_EXPRESSION_BY_REV_ERBA	0.908814	0.199	265	0.978776
REACTOME_SYNTHESIS_OF_BILE_ACIDS_AND_BILE_SALTS	0.908743	0.199	265	0.978776
REACTOME_ACTIVATED_TLR4_SIGNALLING	0.95721	0.2	267	0.978776
BIOCARTA_CALCINEURIN_PATHWAY	0.908601	0.2	267	0.978776
REACTOME_FATTY_ACYL_COA_BIOSYNTHESIS	0.90853	0.202	269	0.978776
REACTOME_SIGNALING_BY_SCF_KIT	0.95061	0.202	269	0.978776
PID_SMAD2_3PATHWAY	0.90853	0.202	269	0.978776
PID_NECTIN_PATHWAY	0.939256	0.206	272	0.978776
PID_RANBP2PATHWAY	0.908175	0.206	272	0.978776
REACTOME_SCFSKP2_MEDIATED_DEGRADATION_OF_P27_P21	0.950255	0.207	274	0.978776
KEGG_SNARE_INTERACTIONS_IN_VESICULAR_TRANSPORT	0.939079	0.208	275	0.978776
KEGG_BUTANOATE_METABOLISM	0.939043	0.209	276	0.978776
REACTOME_GPVI_MEDIATED_ACTIVATION_CASCADE	0.939043	0.209	276	0.978776
BIOCARTA_SKP2E2F_PATHWAY	0.84587	0.21	278	0.978776
REACTOME_HIV_LIFE_CYCLE	0.960971	0.211	279	0.978776
BIOCARTA_CERAMIDE_PATHWAY	0.90782	0.211	279	0.978776
KEGG_VEGF_SIGNALING_PATHWAY	0.949865	0.213	281	0.978776
BIOCARTA_MAL_PATHWAY	0.907607	0.213	281	0.978776
REACTOME_MITOCHONDRIAL_PROTEIN_IMPORT	0.938831	0.213	281	0.978776
BIOCARTA_SPRY_PATHWAY	0.907678	0.213	281	0.978776
PID_IFNGPATHWAY	0.938902	0.213	281	0.978776
PID_WNT_CANONICAL_PATHWAY	0.907465	0.215	286	0.978776
BIOCARTA_NDKDYNAMIN_PATHWAY	0.907465	0.215	286	0.978776
REACTOME_RNA_POL_III_CHAIN_ELONGATION	0.907323	0.216	288	0.978776
ST_ADRENERGIC	0.938476	0.217	289	0.978776
REACTOME_CD28_CO_STIMULATION	0.938618	0.217	289	0.978776
ST_G_ALPHA_I_PATHWAY	0.938476	0.217	289	0.978776
PID_INSULIN_PATHWAY	0.938689	0.217	289	0.978776
REACTOME_LATENT_INFECTION_OF_HOMO_SAPIENS_WITH_MYCOBACTERIUM_TUBERCULOSIS	0.938405	0.218	293	0.978776
REACTOME_DOWNSTREAM_SIGNAL_TRANSDUCTION	0.956713	0.218	293	0.978776
REACTOME_DARPP_32_EVENTS	0.906898	0.22	295	0.984407
KEGG_T_CELL_RECEPTOR_SIGNALING_PATHWAY	0.960474	0.223	296	0.994459
PID_EPOPATHWAY	0.937908	0.224	297	0.995556
REACTOME_GLUTAMATE_NEUROTRANSMITTER_RELEASE_CYCLE	0.906117	0.225	298	0.996644
REACTOME_CHONDROITIN_SULFATE_DERMATAN_SULFATE_METABOLISM	0.937837	0.226	299	0.997726
PID_SYNDECAN_2_PATHWAY	0.937766	0.229	300	1
BIOCARTA_TRKA_PATHWAY	0.905549	0.229	300	1
PID_FASPATHWAY	0.937553	0.23	302	1
PID_ER_NONGENOMIC_PATHWAY	0.937482	0.232	303	1
BIOCARTA_EGF_PATHWAY	0.937269	0.233	304	1
REACTOME_EARLY_PHASE_OF_HIV_LIFE_CYCLE	0.905123	0.234	305	1
REACTOME_NEF_MEDIATED_DOWNREGULATION_OF_MHC_CLASS_I_COMPLEX_CELL_SURFACE_EXPRESSION	0.839483	0.235	306	1
BIOCARTA_GABA_PATHWAY	0.839767	0.235	306	1
PID_ECADHERIN_STABILIZATION_PATHWAY	0.937021	0.236	308	1
BIOCARTA_GSK3_PATHWAY	0.937056	0.236	308	1
PID_IL1PATHWAY	0.936844	0.237	310	1
PID_S1P_META_PATHWAY	0.904698	0.237	310	1
REACTOME_SIGNALING_BY_NOTCH	0.956216	0.238	312	1
PID_BCR_5PATHWAY	0.94873	0.24	313	1
ST_INTEGRIN_SIGNALING_PATHWAY	0.956145	0.24	313	1
KEGG_NATURAL_KILLER_CELL_MEDIATED_CYTOTOXICITY	0.962461	0.243	315	1
KEGG_GLUTATHIONE_METABOLISM	0.936418	0.243	315	1
REACTOME_ANTIVIRAL_MECHANISM_BY_IFN_STIMULATED_GENES	0.948694	0.243	315	1
KEGG_NOTCH_SIGNALING_PATHWAY	0.936418	0.243	315	1
SIG_CHEMOTAXIS	0.936418	0.243	315	1
REACTOME_SIGNALING_BY_RHO_GTPASES	0.959835	0.244	320	1
BIOCARTA_MAPK_PATHWAY	0.955861	0.245	321	1
REACTOME_CELL_DEATH_SIGNALLING_VIA_NRAGE_NRIF_AND_NADE	0.94841	0.247	322	1
PID_ECADHERIN_NASCENTAJ_PATHWAY	0.936134	0.25	323	1
KEGG_AMINOACYL_TRNA_BIOSYNTHESIS	0.936098	0.25	323	1
KEGG_NUCLEOTIDE_EXCISION_REPAIR	0.936134	0.25	323	1
REACTOME_SIGNALING_BY_ERBB4	0.955578	0.254	326	1
PID_INTEGRIN1_PATHWAY	0.948056	0.254	326	1
REACTOME_OXYGEN_DEPENDENT_PROLINE_HYDROXYLATION_OF_HYPOXIA_INDUCIBLE_FACTOR_ALPHA	0.904059	0.256	328	1
KEGG_UBIQUITIN_MEDIATED_PROTEOLYSIS	0.961893	0.26	329	1
BIOCARTA_PTEN_PATHWAY	0.903633	0.261	330	1
REACTOME_HDL_MEDIATED_LIPID_TRANSPORT	0.903562	0.263	331	1
PID_FANCONI_PATHWAY	0.935353	0.263	331	1
PID_INSULIN_GLUCOSE_PATHWAY	0.935141	0.264	333	1
REACTOME_SIGNALING_BY_THE_B_CELL_RECEPTOR_BCR	0.959232	0.264	333	1
BIOCARTA_PDGF_PATHWAY	0.935211	0.264	333	1
REACTOME_ADP_SIGNALLING_THROUGH_P2RY1	0.903207	0.267	336	1
BIOCARTA_HCMV_PATHWAY	0.903314	0.267	336	1
BIOCARTA_PITX2_PATHWAY	0.903349	0.267	336	1
PID_EPHA2_FWDPATHWAY	0.903207	0.267	336	1
PID_ERBB2ERBB3PATHWAY	0.934928	0.269	340	1
REACTOME_NOREPINEPHRINE_NEUROTRANSMITTER_RELEASE_CYCLE	0.8326	0.272	341	1
REACTOME_RORA_ACTIVATES_CIRCADIAN_EXPRESSION	0.902746	0.272	341	1
BIOCARTA_NKCELLS_PATHWAY	0.902711	0.272	341	1
PID_CMYB_PATHWAY	0.95501	0.272	341	1
REACTOME_COSTIMULATION_BY_THE_CD28_FAMILY	0.947346	0.273	345	1
BIOCARTA_GCR_PATHWAY	0.902498	0.274	346	1
REACTOME_TGF_BETA_RECEPTOR_SIGNALING_IN_EMT_EPITHELIAL_TO_MESENCHYMAL_TRANSITION	0.902108	0.277	347	1
KEGG_ADHERENS_JUNCTION	0.947133	0.278	348	1
REACTOME_TRANSFERRIN_ENDOCYTOSIS_AND_RECYCLING	0.902001	0.28	349	1
REACTOME_RNA_POL_III_TRANSCRIPTION_TERMINATION	0.902001	0.28	349	1
BIOCARTA_PS1_PATHWAY	0.901859	0.281	351	1
PID_BETACATENIN_DEG_PATHWAY	0.90193	0.281	351	1
PID_E2F_PATHWAY	0.946991	0.284	353	1
REACTOME_A_TETRASACCHARIDE_LINKER_SEQUENCE_IS_REQUIRED_FOR_GAG_SYNTHESIS	0.901575	0.285	354	1
KEGG_ENDOMETRIAL_CANCER	0.94692	0.286	355	1
REACTOME_NUCLEOTIDE_BINDING_DOMAIN_LEUCINE_RICH_REPEAT_CONTAINING_RECEPTOR_NLR_SIGNALING_PATHWAYS	0.934005	0.286	355	1
REACTOME_BOTULINUM_NEUROTOXICITY	0.901504	0.288	357	1
REACTOME_RECYCLING_PATHWAY_OF_L1	0.933792	0.288	357	1
PID_RAS_PATHWAY	0.933366	0.29	359	1
REACTOME_PROLONGED_ERK_ACTIVATION_EVENTS	0.900937	0.29	359	1
PID_INTEGRIN3_PATHWAY	0.933508	0.29	359	1
REACTOME_IONOTROPIC_ACTIVITY_OF_KAINATE_RECEPTORS	0.900866	0.29	359	1
REACTOME_ASSOCIATION_OF_LICENSING_FACTORS_WITH_THE_PRE_REPLICATIVE_COMPLEX	0.829974	0.291	363	1
BIOCARTA_BARRESTIN_PATHWAY	0.8293	0.291	363	1
REACTOME_NEGATIVE_REGULATION_OF_THE_PI3K_AKT_NETWORK	0.828555	0.292	365	1
REACTOME_MEMBRANE_BINDING_AND_TARGETTING_OF_GAG_PROTEINS	0.8282	0.294	366	1
BIOCARTA_NFAT_PATHWAY	0.946494	0.296	367	1
PID_ANGIOPOIETINRECEPTOR_PATHWAY	0.933154	0.297	368	1
REACTOME_CIRCADIAN_CLOCK	0.946388	0.297	368	1
KEGG_LIMONENE_AND_PINENE_DEGRADATION	0.827846	0.297	368	1
REACTOME_IRAK2_MEDIATED_ACTIVATION_OF_TAK1_COMPLEX_UPON_TLR7_8_OR_9_STIMULATION	0.827775	0.297	368	1
REACTOME_TRAF6_MEDIATED_INDUCTION_OF_NFKB_AND_MAP_KINASES_UPON_TLR7_8_OR_9_ACTIVATION	0.946353	0.298	372	1
PID_AURORA_B_PATHWAY	0.932941	0.298	372	1
BIOCARTA_P38MAPK_PATHWAY	0.933012	0.298	372	1
BIOCARTA_DEATH_PATHWAY	0.932799	0.3	375	1
REACTOME_MITOCHONDRIAL_FATTY_ACID_BETA_OXIDATION	0.899943	0.304	376	1
REACTOME_SYNTHESIS_OF_PC	0.899659	0.304	376	1
REACTOME_METABOLISM_OF_NUCLEOTIDES	0.946069	0.305	378	1
REACTOME_SYNTHESIS_OF_VERY_LONG_CHAIN_FATTY_ACYL_COAS	0.899588	0.306	379	1
KEGG_PROGESTERONE_MEDIATED_OOCYTE_MATURATION	0.953733	0.306	379	1
REACTOME_MAPK_TARGETS_NUCLEAR_EVENTS_MEDIATED_BY_MAP_KINASES	0.932586	0.307	381	1
REACTOME_ACTIVATION_OF_THE_PRE_REPLICATIVE_COMPLEX	0.899517	0.307	381	1
BIOCARTA_RB_PATHWAY	0.899517	0.307	381	1
REACTOME_NUCLEAR_SIGNALING_BY_ERBB4	0.932586	0.307	381	1
KEGG_RIG_I_LIKE_RECEPTOR_SIGNALING_PATHWAY	0.945927	0.308	385	1
REACTOME_MYD88_MAL_CASCADE_INITIATED_ON_PLASMA_MEMBRANE	0.953484	0.313	386	1
PID_SYNDECAN_1_PATHWAY	0.932089	0.315	387	1
REACTOME_GLYCOSAMINOGLYCAN_METABOLISM	0.957919	0.315	387	1
BIOCARTA_ERK5_PATHWAY	0.898453	0.315	387	1
REACTOME_SMAD2_SMAD3_SMAD4_HETEROTRIMER_REGULATES_TRANSCRIPTION	0.89824	0.317	390	1
ST_GA13_PATHWAY	0.932018	0.317	390	1
REACTOME_FORMATION_OF_RNA_POL_II_ELONGATION_COMPLEX_	0.931947	0.32	392	1
ST_ERK1_ERK2_MAPK_PATHWAY	0.931912	0.32	392	1
REACTOME_HOST_INTERACTIONS_OF_HIV_FACTORS	0.957707	0.322	394	1
BIOCARTA_TNFR1_PATHWAY	0.931876	0.323	395	1
PID_PDGFRAPATHWAY	0.897885	0.323	395	1
REACTOME_GAB1_SIGNALOSOME	0.931592	0.327	397	1
REACTOME_MICRORNA_MIRNA_BIOGENESIS	0.897566	0.327	397	1
PID_TGFBRPATHWAY	0.945182	0.329	399	1
REACTOME_KERATAN_SULFATE_KERATIN_METABOLISM	0.931521	0.33	400	1
BIOCARTA_MITOCHONDRIA_PATHWAY	0.897318	0.33	400	1
REACTOME_DOWNREGULATION_OF_ERBB2_ERBB3_SIGNALING	0.897105	0.332	402	1
REACTOME_SYNTHESIS_OF_BILE_ACIDS_AND_BILE_SALTS_VIA_24_HYDROXYCHOLESTEROL	0.82302	0.333	403	1
BIOCARTA_MTOR_PATHWAY	0.896892	0.333	403	1
KEGG_NICOTINATE_AND_NICOTINAMIDE_METABOLISM	0.896643	0.334	405	1
PID_P53REGULATIONPATHWAY	0.945075	0.335	406	1
REACTOME_UNFOLDED_PROTEIN_RESPONSE	0.952881	0.335	406	1
PID_IL5_PATHWAY	0.896573	0.335	406	1
REACTOME_BILE_ACID_AND_BILE_SALT_METABOLISM	0.931238	0.337	409	1
REACTOME_ARMS_MEDIATED_ACTIVATION	0.896253	0.338	410	1
BIOCARTA_IL3_PATHWAY	0.896253	0.338	410	1
BIOCARTA_P53HYPOXIA_PATHWAY	0.896395	0.338	410	1
REACTOME_SHC_MEDIATED_SIGNALLING	0.896182	0.339	413	1
BIOCARTA_PTC1_PATHWAY	0.89604	0.34	414	1
REACTOME_EGFR_DOWNREGULATION	0.895969	0.341	415	1
PID_PI3KCIAKTPATHWAY	0.930954	0.343	416	1
BIOCARTA_IL2RB_PATHWAY	0.930883	0.345	417	1
PID_CERAMIDE_PATHWAY	0.930883	0.345	417	1
BIOCARTA_ERK_PATHWAY	0.930741	0.347	419	1
BIOCARTA_SRCRPTP_PATHWAY	0.895756	0.347	419	1
PID_LYSOPHOSPHOLIPID_PATHWAY	0.944508	0.348	421	1
PID_P38_MK2PATHWAY	0.895615	0.348	421	1
REACTOME_NRAGE_SIGNALS_DEATH_THROUGH_JNK	0.93067	0.349	423	1
REACTOME_HS_GAG_DEGRADATION	0.895402	0.35	424	1
REACTOME_MRNA_3_END_PROCESSING	0.895402	0.35	424	1
REACTOME_REGULATION_OF_IFNG_SIGNALING	0.895544	0.35	424	1
REACTOME_NUCLEOTIDE_EXCISION_REPAIR	0.930492	0.352	427	1
BIOCARTA_RHO_PATHWAY	0.930457	0.352	427	1
REACTOME_KERATAN_SULFATE_BIOSYNTHESIS	0.930422	0.352	427	1
REACTOME_RECRUITMENT_OF_MITOTIC_CENTROSOME_PROTEINS_AND_COMPLEXES	0.944224	0.355	430	1
REACTOME_LIPOPROTEIN_METABOLISM	0.930244	0.356	431	1
REACTOME_G0_AND_EARLY_G1	0.894444	0.358	432	1
KEGG_AMYOTROPHIC_LATERAL_SCLEROSIS_ALS	0.944082	0.361	433	1
REACTOME_APOPTOSIS	0.959764	0.362	434	1
KEGG_GLYCEROLIPID_METABOLISM	0.930031	0.362	434	1
REACTOME_ANTIGEN_ACTIVATES_B_CELL_RECEPTOR_LEADING_TO_GENERATION_OF_SECOND_MESSENGERS	0.929889	0.364	436	1
KEGG_LONG_TERM_DEPRESSION	0.943798	0.367	437	1
REACTOME_PROSTANOID_LIGAND_RECEPTORS	0.814292	0.369	438	1
PID_ATM_PATHWAY	0.929747	0.37	439	1
BIOCARTA_ECM_PATHWAY	0.893699	0.371	440	1
REACTOME_DOWNSTREAM_SIGNALING_EVENTS_OF_B_CELL_RECEPTOR_BCR	0.951675	0.372	441	1
PID_CD40_PATHWAY	0.929534	0.372	441	1
PID_PS1PATHWAY	0.929464	0.374	443	1
REACTOME_SIGNALING_BY_BMP	0.893415	0.375	444	1
KEGG_VIBRIO_CHOLERAE_INFECTION	0.943656	0.375	444	1
REACTOME_PI3K_AKT_ACTIVATION	0.929251	0.378	446	1
REACTOME_SYNTHESIS_OF_GLYCOSYLPHOSPHATIDYLINOSITOL_GPI	0.893131	0.38	447	1
BIOCARTA_IL22BP_PATHWAY	0.892989	0.383	448	1
REACTOME_FORMATION_OF_THE_HIV1_EARLY_ELONGATION_COMPLEX	0.929002	0.383	448	1
KEGG_BASAL_TRANSCRIPTION_FACTORS	0.929038	0.383	448	1
BIOCARTA_CBL_PATHWAY	0.892918	0.384	451	1
PID_CDC42_PATHWAY	0.943159	0.385	452	1
REACTOME_TRANSCRIPTIONAL_REGULATION_OF_WHITE_ADIPOCYTE_DIFFERENTIATION	0.94323	0.385	452	1
PID_ATR_PATHWAY	0.928896	0.385	452	1
REACTOME_TRANSPORT_OF_ORGANIC_ANIONS	0.892634	0.387	455	1
REACTOME_SIGNALING_BY_FGFR1_FUSION_MUTANTS	0.89235	0.388	456	1
BIOCARTA_HDAC_PATHWAY	0.928825	0.388	456	1
REACTOME_ADENYLATE_CYCLASE_ACTIVATING_PATHWAY	0.811098	0.391	458	1
KEGG_PANTOTHENATE_AND_COA_BIOSYNTHESIS	0.892137	0.392	459	1
BIOCARTA_MYOSIN_PATHWAY	0.92847	0.396	460	1
BIOCARTA_BIOPEPTIDES_PATHWAY	0.928541	0.396	460	1
REACTOME_PROCESSING_OF_CAPPED_INTRONLESS_PRE_MRNA	0.891854	0.398	462	1
ST_STAT3_PATHWAY	0.891783	0.399	463	1
REACTOME_ACYL_CHAIN_REMODELLING_OF_PC	0.891783	0.399	463	1
REACTOME_NEUROTRANSMITTER_RECEPTOR_BINDING_AND_DOWNSTREAM_TRANSMISSION_IN_THE_POSTSYNAPTIC_CELL	0.958984	0.399	463	1
BIOCARTA_ARAP_PATHWAY	0.891783	0.399	463	1
PID_IL3_PATHWAY	0.928115	0.401	467	1
BIOCARTA_SODD_PATHWAY	0.808331	0.402	468	1
PID_PI3KCIPATHWAY	0.927973	0.402	468	1
REACTOME_PROTEOLYTIC_CLEAVAGE_OF_SNARE_COMPLEX_PROTEINS	0.891215	0.405	470	1
REACTOME_LYSOSOME_VESICLE_BIOGENESIS	0.891286	0.405	470	1
REACTOME_SIGNAL_REGULATORY_PROTEIN_SIRP_FAMILY_INTERACTIONS	0.890931	0.407	472	1
PID_MYC_REPRESSPATHWAY	0.942379	0.407	472	1
REACTOME_MAP_KINASE_ACTIVATION_IN_TLR_CASCADE	0.927689	0.407	472	1
BIOCARTA_MPR_PATHWAY	0.927689	0.407	472	1
ST_GRANULE_CELL_SURVIVAL_PATHWAY	0.927583	0.408	476	1
PID_BMPPATHWAY	0.927477	0.409	477	1
REACTOME_SIGNALING_BY_ILS	0.95501	0.41	478	1
REACTOME_APC_C_CDC20_MEDIATED_DEGRADATION_OF_CYCLIN_B	0.890576	0.411	479	1
PID_RAC1_REG_PATHWAY	0.927406	0.411	479	1
REACTOME_RNA_POL_III_TRANSCRIPTION	0.927406	0.411	479	1
REACTOME_CYCLIN_A_B1_ASSOCIATED_EVENTS_DURING_G2_M_TRANSITION	0.890434	0.414	482	1
KEGG_ARGININE_AND_PROLINE_METABOLISM	0.942166	0.415	483	1
BIOCARTA_NFKB_PATHWAY	0.890257	0.416	484	1
REACTOME_RNA_POL_II_TRANSCRIPTION_PRE_INITIATION_AND_PROMOTER_OPENING	0.927122	0.417	485	1
PID_RET_PATHWAY	0.927122	0.417	485	1
REACTOME_E2F_ENABLED_INHIBITION_OF_PRE_REPLICATION_COMPLEX_FORMATION	0.687979	0.418	487	1
REACTOME_GLYCEROPHOSPHOLIPID_BIOSYNTHESIS	0.950114	0.418	487	1
REACTOME_AMINO_ACID_SYNTHESIS_AND_INTERCONVERSION_TRANSAMINATION	0.890009	0.419	489	1
REACTOME_G_ALPHA1213_SIGNALLING_EVENTS	0.942024	0.42	490	1
REACTOME_ZINC_TRANSPORTERS	0.88937	0.426	491	1
REACTOME_RESPIRATORY_ELECTRON_TRANSPORT	0.941811	0.426	491	1
KEGG_MATURITY_ONSET_DIABETES_OF_THE_YOUNG	0.889441	0.426	491	1
REACTOME_SHC1_EVENTS_IN_EGFR_SIGNALING	0.889405	0.426	491	1
SIG_PIP3_SIGNALING_IN_B_LYMPHOCYTES	0.926554	0.426	491	1
REACTOME_GLOBAL_GENOMIC_NER_GG_NER	0.926341	0.428	496	1
PID_REG_GR_PATHWAY	0.949759	0.428	496	1
PID_HEDGEHOG_2PATHWAY	0.889015	0.43	498	1
BIOCARTA_BCELLSURVIVAL_PATHWAY	0.888873	0.43	498	1
REACTOME_AXON_GUIDANCE	0.965229	0.43	498	1
REACTOME_ION_TRANSPORT_BY_P_TYPE_ATPASES	0.926128	0.431	501	1
REACTOME_TRAFFICKING_OF_AMPA_RECEPTORS	0.926128	0.431	501	1
PID_EPHBFWDPATHWAY	0.926128	0.431	501	1
SIG_CD40PATHWAYMAP	0.925986	0.433	504	1
PID_IL2_1PATHWAY	0.941456	0.433	504	1
PID_VEGFR1_2_PATHWAY	0.941456	0.433	504	1
KEGG_LONG_TERM_POTENTIATION	0.941314	0.433	504	1
PID_LPA4_PATHWAY	0.88866	0.433	504	1
PID_AJDISS_2PATHWAY	0.925844	0.434	509	1
KEGG_PROPANOATE_METABOLISM	0.92588	0.434	509	1
REACTOME_ANDROGEN_BIOSYNTHESIS	0.801873	0.434	509	1
REACTOME_TRAF3_DEPENDENT_IRF_ACTIVATION_PATHWAY	0.888128	0.436	512	1
REACTOME_ACYL_CHAIN_REMODELLING_OF_PE	0.887951	0.437	513	1
REACTOME_G1_S_SPECIFIC_TRANSCRIPTION	0.887738	0.44	514	1
BIOCARTA_ATRBRCA_PATHWAY	0.887667	0.443	515	1
REACTOME_MHC_CLASS_II_ANTIGEN_PRESENTATION	0.949262	0.443	515	1
REACTOME_SEMA4D_IN_SEMAPHORIN_SIGNALING	0.925348	0.445	517	1
REACTOME_TRANSCRIPTION_COUPLED_NER_TC_NER	0.925206	0.447	518	1
REACTOME_YAP1_AND_WWTR1_TAZ_STIMULATED_GENE_EXPRESSION	0.887525	0.447	518	1
REACTOME_INNATE_IMMUNE_SYSTEM	0.966506	0.448	520	1
REACTOME_REGULATORY_RNA_PATHWAYS	0.887454	0.448	520	1
REACTOME_TRIGLYCERIDE_BIOSYNTHESIS	0.925135	0.449	522	1
PID_REELINPATHWAY	0.925135	0.449	522	1
REACTOME_NETRIN1_SIGNALING	0.925135	0.449	522	1
REACTOME_SYNTHESIS_SECRETION_AND_INACTIVATION_OF_GIP	0.887241	0.45	525	1
REACTOME_NCAM1_INTERACTIONS	0.925064	0.451	526	1
REACTOME_RNA_POL_III_TRANSCRIPTION_INITIATION_FROM_TYPE_3_PROMOTER	0.925064	0.451	526	1
REACTOME_TRIF_MEDIATED_TLR3_SIGNALING	0.940534	0.455	528	1
PID_ERBB1_DOWNSTREAM_PATHWAY	0.953733	0.456	529	1
REACTOME_PHOSPHORYLATION_OF_THE_APC_C	0.886531	0.459	530	1
PID_RHOA_PATHWAY	0.924709	0.459	530	1
REACTOME_TGF_BETA_RECEPTOR_SIGNALING_ACTIVATES_SMADS	0.88646	0.46	532	1
PID_TOLL_ENDOGENOUS_PATHWAY	0.886389	0.46	532	1
REACTOME_INSULIN_RECEPTOR_RECYCLING	0.886106	0.461	534	1
BIOCARTA_PTDINS_PATHWAY	0.886035	0.461	534	1
BIOCARTA_IGF1MTOR_PATHWAY	0.885964	0.461	534	1
REACTOME_NEF_MEDIATES_DOWN_MODULATION_OF_CELL_SURFACE_RECEPTORS_BY_RECRUITING_THEM_TO_CLATHRIN_ADAPTERS	0.885964	0.461	534	1
REACTOME_CTNNB1_PHOSPHORYLATION_CASCADE	0.885893	0.464	538	1
REACTOME_GLUTATHIONE_CONJUGATION	0.885893	0.464	538	1
REACTOME_ROLE_OF_DCC_IN_REGULATING_APOPTOSIS	0.794706	0.465	540	1
BIOCARTA_TEL_PATHWAY	0.885751	0.466	541	1
REACTOME_METAL_ION_SLC_TRANSPORTERS	0.88568	0.467	542	1
PID_AR_TF_PATHWAY	0.939966	0.469	543	1
REACTOME_LOSS_OF_NLP_FROM_MITOTIC_CENTROSOMES	0.939895	0.47	544	1
SA_PROGRAMMED_CELL_DEATH	0.885396	0.471	545	1
BIOCARTA_LONGEVITY_PATHWAY	0.88536	0.471	545	1
REACTOME_SIGNALING_BY_EGFR_IN_CANCER	0.953094	0.471	545	1
REACTOME_SOS_MEDIATED_SIGNALLING	0.885183	0.476	548	1
ST_INTERLEUKIN_4_PATHWAY	0.923858	0.477	549	1
REACTOME_PROTEIN_FOLDING	0.923716	0.478	550	1
REACTOME_NCAM_SIGNALING_FOR_NEURITE_OUT_GROWTH	0.939611	0.479	551	1
KEGG_BIOSYNTHESIS_OF_UNSATURATED_FATTY_ACIDS	0.884899	0.48	552	1
BIOCARTA_TFF_PATHWAY	0.884544	0.482	553	1
PID_INTEGRIN_A9B1_PATHWAY	0.884119	0.483	554	1
KEGG_PURINE_METABOLISM	0.961042	0.488	555	1
REACTOME_DSCAM_INTERACTIONS	0.883764	0.489	556	1
BIOCARTA_FAS_PATHWAY	0.923006	0.49	557	1
PID_NCADHERINPATHWAY	0.923006	0.49	557	1
SIG_INSULIN_RECEPTOR_PATHWAY_IN_CARDIAC_MYOCYTES	0.939185	0.49	557	1
REACTOME_REPAIR_SYNTHESIS_FOR_GAP_FILLING_BY_DNA_POL_IN_TC_NER	0.883693	0.491	560	1
REACTOME_RETROGRADE_NEUROTROPHIN_SIGNALLING	0.883267	0.495	561	1
BIOCARTA_ALK_PATHWAY	0.922793	0.496	562	1
REACTOME_APC_CDC20_MEDIATED_DEGRADATION_OF_NEK2A	0.88277	0.497	563	1
REACTOME_SIGNALING_BY_ERBB2	0.946778	0.497	563	1
REACTOME_REGULATION_OF_KIT_SIGNALING	0.88277	0.497	563	1
BIOCARTA_EIF4_PATHWAY	0.882664	0.498	566	1
KEGG_PROTEIN_EXPORT	0.882557	0.499	567	1
REACTOME_NEPHRIN_INTERACTIONS	0.882345	0.5	568	1
REACTOME_SLC_MEDIATED_TRANSMEMBRANE_TRANSPORT	0.963951	0.501	569	1
REACTOME_INHIBITION_OF_THE_PROTEOLYTIC_ACTIVITY_OF_APC_C_REQUIRED_FOR_THE_ONSET_OF_ANAPHASE_BY_MITOTIC_SPINDLE_CHECKPOINT_COMPONENTS	0.882203	0.503	570	1
PID_ERB_GENOMIC_PATHWAY	0.882061	0.504	571	1
BIOCARTA_ACTINY_PATHWAY	0.882061	0.504	571	1
BIOCARTA_TOLL_PATHWAY	0.922474	0.504	571	1
REACTOME_RAP1_SIGNALLING	0.882061	0.504	571	1
KEGG_ALDOSTERONE_REGULATED_SODIUM_REABSORPTION	0.922296	0.508	575	1
BIOCARTA_CREB_PATHWAY	0.922225	0.509	576	1
KEGG_GLYCINE_SERINE_AND_THREONINE_METABOLISM	0.922083	0.51	577	1
REACTOME_TRANSPORT_TO_THE_GOLGI_AND_SUBSEQUENT_MODIFICATION	0.922154	0.51	577	1
KEGG_AMINO_SUGAR_AND_NUCLEOTIDE_SUGAR_METABOLISM	0.922012	0.51	577	1
REACTOME_PLATELET_SENSITIZATION_BY_LDL	0.881635	0.51	577	1
REACTOME_SIGNALING_BY_FGFR_MUTANTS	0.921942	0.512	581	1
REACTOME_METABOLISM_OF_NON_CODING_RNA	0.921871	0.516	582	1
REACTOME_TRANSCRIPTIONAL_ACTIVITY_OF_SMAD2_SMAD3_SMAD4_HETEROTRIMER	0.921729	0.516	582	1
PID_WNT_SIGNALING_PATHWAY	0.921658	0.517	584	1
KEGG_TYPE_II_DIABETES_MELLITUS	0.921587	0.517	584	1
REACTOME_TRANSLATION	0.956216	0.517	584	1
REACTOME_NEGATIVE_REGULATORS_OF_RIG_I_MDA5_SIGNALING	0.921516	0.518	587	1
PID_TCR_PATHWAY	0.938121	0.518	587	1
KEGG_ARRHYTHMOGENIC_RIGHT_VENTRICULAR_CARDIOMYOPATHY_ARVC	0.938121	0.518	587	1
REACTOME_DEADENYLATION_DEPENDENT_MRNA_DECAY	0.921445	0.52	590	1
REACTOME_L1CAM_INTERACTIONS	0.946211	0.521	591	1
REACTOME_TRAFFICKING_OF_GLUR2_CONTAINING_AMPA_RECEPTORS	0.880251	0.521	591	1
REACTOME_ELONGATION_ARREST_AND_RECOVERY	0.921196	0.522	593	1
PID_SHP2_PATHWAY	0.937908	0.524	594	1
REACTOME_CYTOCHROME_P450_ARRANGED_BY_SUBSTRATE_TYPE	0.921161	0.526	595	1
KEGG_MAPK_SIGNALING_PATHWAY	0.965441	0.526	595	1
REACTOME_SIGNALLING_TO_ERKS	0.921054	0.526	595	1
REACTOME_PKA_MEDIATED_PHOSPHORYLATION_OF_CREB	0.879648	0.527	598	1
REACTOME_REGULATION_OF_INSULIN_SECRETION_BY_ACETYLCHOLINE	0.782288	0.529	599	1
BIOCARTA_SARS_PATHWAY	0.78172	0.53	600	1
PID_ENDOTHELINPATHWAY	0.937482	0.531	601	1
BIOCARTA_FREE_PATHWAY	0.781578	0.532	602	1
PID_PDGFRBPATHWAY	0.955861	0.532	602	1
REACTOME_REGULATION_OF_GENE_EXPRESSION_IN_BETA_CELLS	0.879151	0.532	602	1
REACTOME_RESPIRATORY_ELECTRON_TRANSPORT_ATP_SYNTHESIS_BY_CHEMIOSMOTIC_COUPLING_AND_HEAT_PRODUCTION_BY_UNCOUPLING_PROTEINS_	0.945785	0.533	605	1
ST_PAC1_RECEPTOR_PATHWAY	0.781223	0.533	605	1
PID_TXA2PATHWAY	0.93734	0.535	607	1
REACTOME_ACTIVATION_OF_RAC	0.878938	0.535	607	1
PID_NFAT_TFPATHWAY	0.920664	0.536	609	1
KEGG_CYSTEINE_AND_METHIONINE_METABOLISM	0.920593	0.536	609	1
REACTOME_ION_CHANNEL_TRANSPORT	0.937198	0.538	611	1
REACTOME_TRANSPORT_OF_GLUCOSE_AND_OTHER_SUGARS_BILE_SALTS_AND_ORGANIC_ACIDS_METAL_IONS_AND_AMINE_COMPOUNDS	0.945643	0.538	611	1
ST_MYOCYTE_AD_PATHWAY	0.920451	0.539	613	1
REACTOME_SHC_RELATED_EVENTS	0.878726	0.539	613	1
REACTOME_METABOLISM_OF_AMINO_ACIDS_AND_DERIVATIVES	0.960119	0.542	615	1
KEGG_GLYCOSAMINOGLYCAN_BIOSYNTHESIS_CHONDROITIN_SULFATE	0.878584	0.543	616	1
KEGG_GLYCOSYLPHOSPHATIDYLINOSITOL_GPI_ANCHOR_BIOSYNTHESIS	0.878584	0.543	616	1
REACTOME_P53_DEPENDENT_G1_DNA_DAMAGE_RESPONSE	0.93695	0.544	618	1
REACTOME_M_G1_TRANSITION	0.936986	0.544	618	1
PID_ALK2PATHWAY	0.878513	0.544	618	1
REACTOME_TRANSPORT_OF_MATURE_TRANSCRIPT_TO_CYTOPLASM	0.919884	0.545	621	1
REACTOME_DEADENYLATION_OF_MRNA	0.878442	0.546	622	1
REACTOME_PLATELET_CALCIUM_HOMEOSTASIS	0.8783	0.548	623	1
REACTOME_PROCESSING_OF_INTRONLESS_PRE_MRNAS	0.8783	0.548	623	1
KEGG_INSULIN_SIGNALING_PATHWAY	0.955436	0.548	623	1
PID_SYNDECAN_3_PATHWAY	0.878051	0.549	626	1
REACTOME_KINESINS	0.877909	0.549	626	1
REACTOME_SPRY_REGULATION_OF_FGF_SIGNALING	0.877803	0.551	628	1
REACTOME_IL1_SIGNALING	0.9196	0.552	629	1
REACTOME_SIGNAL_ATTENUATION	0.87759	0.553	630	1
PID_ALPHASYNUCLEIN_PATHWAY	0.919387	0.557	631	1
REACTOME_NITRIC_OXIDE_STIMULATES_GUANYLATE_CYCLASE	0.877235	0.558	632	1
REACTOME_FATTY_ACID_TRIACYLGLYCEROL_AND_KETONE_BODY_METABOLISM	0.959835	0.56	633	1
KEGG_LEISHMANIA_INFECTION	0.936524	0.56	633	1
REACTOME_RNA_POL_II_PRE_TRANSCRIPTION_EVENTS	0.93656	0.56	633	1
PID_FOXOPATHWAY	0.918961	0.563	636	1
REACTOME_DESTABILIZATION_OF_MRNA_BY_AUF1_HNRNP_D0	0.91889	0.565	637	1
REACTOME_NFKB_AND_MAP_KINASES_ACTIVATION_MEDIATED_BY_TLR4_SIGNALING_REPERTOIRE	0.936205	0.568	638	1
REACTOME_TRANSPORT_OF_MATURE_MRNA_DERIVED_FROM_AN_INTRONLESS_TRANSCRIPT	0.918748	0.568	638	1
REACTOME_LATE_PHASE_OF_HIV_LIFE_CYCLE	0.950681	0.569	640	1
REACTOME_PURINE_CATABOLISM	0.772992	0.57	641	1
PID_MAPKTRKPATHWAY	0.918606	0.571	642	1
REACTOME_SIGNALLING_TO_RAS	0.918464	0.572	643	1
REACTOME_DOWNREGULATION_OF_TGF_BETA_RECEPTOR_SIGNALING	0.875958	0.572	643	1
PID_GMCSF_PATHWAY	0.918322	0.573	645	1
REACTOME_ELEVATION_OF_CYTOSOLIC_CA2_LEVELS	0.772495	0.574	646	1
REACTOME_P38MAPK_EVENTS	0.875745	0.575	647	1
BIOCARTA_TH1TH2_PATHWAY	0.875568	0.576	648	1
KEGG_GNRH_SIGNALING_PATHWAY	0.944295	0.577	649	1
REACTOME_POST_TRANSLATIONAL_PROTEIN_MODIFICATION	0.959552	0.577	649	1
SIG_REGULATION_OF_THE_ACTIN_CYTOSKELETON_BY_RHO_GTPASES	0.917897	0.578	651	1
REACTOME_MRNA_SPLICING_MINOR_PATHWAY	0.917755	0.581	652	1
REACTOME_NEUROTRANSMITTER_RELEASE_CYCLE	0.917755	0.581	652	1
REACTOME_SIGNALING_BY_NOTCH3	0.874965	0.583	654	1
PID_INTEGRIN_A4B1_PATHWAY	0.917684	0.584	655	1
BIOCARTA_PAR1_PATHWAY	0.917542	0.585	656	1
REACTOME_IRAK1_RECRUITS_IKK_COMPLEX	0.768876	0.585	656	1
PID_FGF_PATHWAY	0.935708	0.585	656	1
KEGG_PARKINSONS_DISEASE	0.95022	0.586	659	1
ST_PHOSPHOINOSITIDE_3_KINASE_PATHWAY	0.917329	0.588	660	1
BIOCARTA_HIVNEF_PATHWAY	0.935424	0.59	661	1
PID_IL8CXCR2_PATHWAY	0.916903	0.594	662	1
REACTOME_TANDEM_PORE_DOMAIN_POTASSIUM_CHANNELS	0.873758	0.597	663	1
KEGG_GLYCOSPHINGOLIPID_BIOSYNTHESIS_GLOBO_SERIES	0.873758	0.597	663	1
BIOCARTA_CXCR4_PATHWAY	0.873687	0.599	665	1
REACTOME_TRANS_GOLGI_NETWORK_VESICLE_BUDDING	0.935211	0.6	666	1
REACTOME_PECAM1_INTERACTIONS	0.765896	0.601	667	1
REACTOME_CONVERSION_FROM_APC_C_CDC20_TO_APC_C_CDH1_IN_LATE_ANAPHASE	0.873261	0.603	668	1
PID_RHODOPSIN_PATHWAY	0.87319	0.604	669	1
PID_WNT_NONCANONICAL_PATHWAY	0.916584	0.606	670	1
KEGG_COLORECTAL_CANCER	0.934999	0.606	670	1
PID_IL12_2PATHWAY	0.934963	0.606	670	1
REACTOME_METABOLISM_OF_CARBOHYDRATES	0.962035	0.607	673	1
KEGG_DORSO_VENTRAL_AXIS_FORMATION	0.872765	0.608	674	1
REACTOME_PI_3K_CASCADE	0.934644	0.613	675	1
BIOCARTA_BLYMPHOCYTE_PATHWAY	0.872232	0.613	675	1
REACTOME_DIABETES_PATHWAYS	0.954016	0.614	677	1
BIOCARTA_SPPA_PATHWAY	0.871842	0.616	678	1
BIOCARTA_NTHI_PATHWAY	0.8717	0.616	678	1
REACTOME_RNA_POL_II_TRANSCRIPTION	0.943088	0.618	680	1
BIOCARTA_CDMAC_PATHWAY	0.871487	0.619	681	1
REACTOME_ENOS_ACTIVATION_AND_REGULATION	0.871487	0.619	681	1
REACTOME_RAS_ACTIVATION_UOPN_CA2_INFUX_THROUGH_NMDA_RECEPTOR	0.87092	0.621	683	1
KEGG_GLYCOSAMINOGLYCAN_BIOSYNTHESIS_KERATAN_SULFATE	0.87092	0.621	683	1
REACTOME_SIGNAL_AMPLIFICATION	0.915697	0.621	683	1
BIOCARTA_CASPASE_PATHWAY	0.871062	0.621	683	1
BIOCARTA_CDC42RAC_PATHWAY	0.870849	0.621	683	1
REACTOME_SEMA3A_PAK_DEPENDENT_AXON_REPULSION	0.870636	0.624	688	1
PID_IL2_STAT5PATHWAY	0.915555	0.624	688	1
KEGG_GLYCOSAMINOGLYCAN_BIOSYNTHESIS_HEPARAN_SULFATE	0.915484	0.624	688	1
REACTOME_REGULATION_OF_ORNITHINE_DECARBOXYLASE_ODC	0.915271	0.627	691	1
REACTOME_SCF_BETA_TRCP_MEDIATED_DEGRADATION_OF_EMI1	0.915129	0.628	692	1
BIOCARTA_GH_PATHWAY	0.915129	0.628	692	1
KEGG_TERPENOID_BACKBONE_BIOSYNTHESIS	0.869855	0.631	694	1
REACTOME_TRANSPORT_OF_VITAMINS_NUCLEOSIDES_AND_RELATED_MOLECULES	0.914987	0.631	694	1
KEGG_STEROID_BIOSYNTHESIS	0.869784	0.632	696	1
KEGG_HUNTINGTONS_DISEASE	0.958416	0.632	696	1
PID_ERBB_NETWORK_PATHWAY	0.869571	0.634	698	1
SA_FAS_SIGNALING	0.760538	0.634	698	1
REACTOME_HS_GAG_BIOSYNTHESIS	0.914703	0.635	700	1
KEGG_N_GLYCAN_BIOSYNTHESIS	0.914703	0.635	700	1
BIOCARTA_BARRESTIN_SRC_PATHWAY	0.869217	0.635	700	1
REACTOME_SIGNALING_BY_FGFR_IN_DISEASE	0.948836	0.636	703	1
KEGG_RNA_DEGRADATION	0.933615	0.637	704	1
REACTOME_G2_M_DNA_DAMAGE_CHECKPOINT	0.759296	0.638	705	1
REACTOME_SIGNALING_BY_TGF_BETA_RECEPTOR_COMPLEX	0.933508	0.638	705	1
REACTOME_NFKB_IS_ACTIVATED_AND_SIGNALS_SURVIVAL	0.75919	0.638	705	1
REACTOME_PLATELET_HOMEOSTASIS	0.942379	0.64	708	1
REACTOME_DNA_REPAIR	0.948552	0.641	709	1
BIOCARTA_AKAPCENTROSOME_PATHWAY	0.868578	0.642	710	1
KEGG_CITRATE_CYCLE_TCA_CYCLE	0.91449	0.642	710	1
REACTOME_AUTODEGRADATION_OF_THE_E3_UBIQUITIN_LIGASE_COP1	0.914278	0.646	712	1
BIOCARTA_AKAP95_PATHWAY	0.868081	0.646	712	1
SIG_IL4RECEPTOR_IN_B_LYPHOCYTES	0.914278	0.646	712	1
REACTOME_ASPARAGINE_N_LINKED_GLYCOSYLATION	0.942024	0.647	715	1
REACTOME_ASSOCIATION_OF_TRIC_CCT_WITH_TARGET_PROTEINS_DURING_BIOSYNTHESIS	0.914207	0.648	716	1
PID_CASPASE_PATHWAY	0.933083	0.648	716	1
REACTOME_CREB_PHOSPHORYLATION_THROUGH_THE_ACTIVATION_OF_CAMKII	0.867726	0.649	718	1
REACTOME_INTEGRATION_OF_ENERGY_METABOLISM	0.948198	0.653	719	1
REACTOME_LAGGING_STRAND_SYNTHESIS	0.866875	0.655	720	1
REACTOME_PPARA_ACTIVATES_GENE_EXPRESSION	0.947985	0.657	721	1
PID_LKB1_PATHWAY	0.913852	0.657	721	1
REACTOME_VEGF_LIGAND_RECEPTOR_INTERACTIONS	0.755748	0.658	723	1
REACTOME_EFFECTS_OF_PIP2_HYDROLYSIS	0.866307	0.66	724	1
REACTOME_AKT_PHOSPHORYLATES_TARGETS_IN_THE_CYTOSOL	0.866236	0.66	724	1
KEGG_CALCIUM_SIGNALING_PATHWAY	0.957777	0.66	724	1
REACTOME_PI3K_CASCADE	0.932444	0.661	727	1
REACTOME_BRANCHED_CHAIN_AMINO_ACID_CATABOLISM	0.865881	0.661	727	1
PID_TCRRASPATHWAY	0.865739	0.662	729	1
PID_S1P_S1P1_PATHWAY	0.865172	0.665	730	1
BIOCARTA_SALMONELLA_PATHWAY	0.865101	0.667	731	1
KEGG_GAP_JUNCTION	0.941456	0.671	732	1
BIOCARTA_TID_PATHWAY	0.864675	0.671	732	1
PID_LIS1PATHWAY	0.913	0.671	732	1
REACTOME_PHASE_II_CONJUGATION	0.932018	0.671	732	1
REACTOME_OPSINS	0.753761	0.672	736	1
REACTOME_DOPAMINE_NEUROTRANSMITTER_RELEASE_CYCLE	0.864498	0.672	736	1
KEGG_TGF_BETA_SIGNALING_PATHWAY	0.941314	0.674	738	1
REACTOME_TAK1_ACTIVATES_NFKB_BY_PHOSPHORYLATION_AND_ACTIVATION_OF_IKKS_COMPLEX	0.864249	0.674	738	1
REACTOME_SRP_DEPENDENT_COTRANSLATIONAL_PROTEIN_TARGETING_TO_MEMBRANE	0.947417	0.675	740	1
PID_IL4_2PATHWAY	0.931805	0.678	741	1
KEGG_MISMATCH_REPAIR	0.863965	0.678	741	1
PID_KITPATHWAY	0.931734	0.681	743	1
REACTOME_CASPASE_MEDIATED_CLEAVAGE_OF_CYTOSKELETAL_PROTEINS	0.863469	0.684	744	1
PID_PI3KPLCTRKPATHWAY	0.911794	0.686	745	1
ST_JNK_MAPK_PATHWAY	0.911865	0.686	745	1
BIOCARTA_NEUROTRANSMITTERS_PATHWAY	0.751419	0.687	747	1
REACTOME_PHASE1_FUNCTIONALIZATION_OF_COMPOUNDS	0.93138	0.688	748	1
ST_IL_13_PATHWAY	0.750923	0.689	749	1
ST_INTERLEUKIN_13_PATHWAY	0.750923	0.689	749	1
PID_ARF_3PATHWAY	0.862333	0.69	751	1
REACTOME_ABC_FAMILY_PROTEINS_MEDIATED_TRANSPORT	0.911084	0.693	752	1
REACTOME_FORMATION_OF_TRANSCRIPTION_COUPLED_NER_TC_NER_REPAIR_COMPLEX	0.911049	0.693	752	1
BIOCARTA_WNT_PATHWAY	0.910729	0.696	754	1
PID_AVB3_INTEGRIN_PATHWAY	0.931167	0.696	754	1
SA_CASPASE_CASCADE	0.86212	0.696	754	1
PID_CONE_PATHWAY	0.86212	0.696	754	1
KEGG_GLYCEROPHOSPHOLIPID_METABOLISM	0.940321	0.697	758	1
KEGG_REGULATION_OF_AUTOPHAGY	0.910517	0.698	759	1
REACTOME_MRNA_CAPPING	0.910588	0.698	759	1
REACTOME_PREFOLDIN_MEDIATED_TRANSFER_OF_SUBSTRATE_TO_CCT_TRIC	0.861269	0.705	761	1
REACTOME_DOUBLE_STRAND_BREAK_REPAIR	0.861269	0.705	761	1
BIOCARTA_MEF2D_PATHWAY	0.861198	0.706	763	1
BIOCARTA_BAD_PATHWAY	0.910091	0.708	764	1
REACTOME_RIG_I_MDA5_MEDIATED_INDUCTION_OF_IFN_ALPHA_BETA_PATHWAYS	0.930457	0.708	764	1
REACTOME_GOLGI_ASSOCIATED_VESICLE_BIOGENESIS	0.930351	0.708	764	1
PID_HIF2PATHWAY	0.91002	0.709	767	1
REACTOME_DOWNSTREAM_TCR_SIGNALING	0.909878	0.71	768	1
REACTOME_ACTIVATION_OF_GENES_BY_ATF4	0.860985	0.711	769	1
REACTOME_DESTABILIZATION_OF_MRNA_BY_KSRP	0.860488	0.712	770	1
REACTOME_INHIBITION_OF_REPLICATION_INITIATION_OF_DAMAGED_DNA_BY_RB1_E2F1	0.860417	0.712	770	1
REACTOME_P53_INDEPENDENT_G1_S_DNA_DAMAGE_CHECKPOINT	0.909736	0.713	772	1
KEGG_ALPHA_LINOLENIC_ACID_METABOLISM	0.860275	0.713	772	1
REACTOME_GLYCOSPHINGOLIPID_METABOLISM	0.909807	0.713	772	1
REACTOME_REMOVAL_OF_THE_FLAP_INTERMEDIATE_FROM_THE_C_STRAND	0.745742	0.714	775	1
REACTOME_SIGNALING_BY_FGFR	0.946353	0.714	775	1
REACTOME_ACTIVATED_NOTCH1_TRANSMITS_SIGNAL_TO_THE_NUCLEUS	0.909594	0.714	775	1
REACTOME_CA_DEPENDENT_EVENTS	0.909523	0.716	778	1
BIOCARTA_NOS1_PATHWAY	0.859991	0.716	778	1
REACTOME_TRANSMISSION_ACROSS_CHEMICAL_SYNAPSES	0.9565	0.719	780	1
REACTOME_TRAF6_MEDIATED_INDUCTION_OF_TAK1_COMPLEX	0.859246	0.72	781	1
REACTOME_ACTIVATION_OF_KAINATE_RECEPTORS_UPON_GLUTAMATE_BINDING	0.909452	0.72	781	1
KEGG_FC_EPSILON_RI_SIGNALING_PATHWAY	0.93954	0.722	783	1
REACTOME_VITAMIN_B5_PANTOTHENATE_METABOLISM	0.858856	0.723	784	1
REACTOME_DEVELOPMENTAL_BIOLOGY	0.964874	0.724	785	1
REACTOME_PLC_BETA_MEDIATED_EVENTS	0.909168	0.724	785	1
REACTOME_GLUCOSE_TRANSPORT	0.909097	0.725	787	1
REACTOME_DOWNSTREAM_SIGNALING_OF_ACTIVATED_FGFR	0.93915	0.726	788	1
KEGG_BETA_ALANINE_METABOLISM	0.858217	0.727	789	1
REACTOME_VIRAL_MESSENGER_RNA_SYNTHESIS	0.858288	0.727	789	1
BIOCARTA_MCM_PATHWAY	0.858359	0.727	789	1
REACTOME_SMOOTH_MUSCLE_CONTRACTION	0.857756	0.728	792	1
ST_TUMOR_NECROSIS_FACTOR_PATHWAY	0.908707	0.729	793	1
KEGG_VASCULAR_SMOOTH_MUSCLE_CONTRACTION	0.945643	0.73	794	1
REACTOME_P75NTR_SIGNALS_VIA_NFKB	0.857579	0.731	795	1
PID_HIF1_TFPATHWAY	0.929038	0.732	796	1
REACTOME_BASE_FREE_SUGAR_PHOSPHATE_REMOVAL_VIA_THE_SINGLE_NUCLEOTIDE_REPLACEMENT_PATHWAY	0.741272	0.732	796	1
PID_S1P_S1P3_PATHWAY	0.90853	0.733	798	1
BIOCARTA_KERATINOCYTE_PATHWAY	0.90821	0.734	799	1
REACTOME_SIGNALLING_TO_P38_VIA_RIT_AND_RIN	0.856514	0.736	800	1
PID_RETINOIC_ACID_PATHWAY	0.907678	0.738	801	1
KEGG_PROTEASOME	0.907714	0.738	801	1
BIOCARTA_PML_PATHWAY	0.856089	0.739	803	1
REACTOME_FACTORS_INVOLVED_IN_MEGAKARYOCYTE_DEVELOPMENT_AND_PLATELET_PRODUCTION	0.945395	0.739	803	1
BIOCARTA_GLYCOLYSIS_PATHWAY	0.738078	0.74	805	1
REACTOME_REGULATION_OF_APOPTOSIS	0.928789	0.74	805	1
REACTOME_REGULATION_OF_MRNA_STABILITY_BY_PROTEINS_THAT_BIND_AU_RICH_ELEMENTS	0.938689	0.74	805	1
REACTOME_POL_SWITCHING	0.855947	0.74	805	1
REACTOME_INCRETIN_SYNTHESIS_SECRETION_AND_INACTIVATION	0.855876	0.741	809	1
REACTOME_SIGNALING_BY_WNT	0.928541	0.743	810	1
REACTOME_CELL_CYCLE_MITOTIC	0.961751	0.747	811	1
PID_CD8TCRPATHWAY	0.928257	0.748	812	1
KEGG_NITROGEN_METABOLISM	0.855308	0.748	812	1
REACTOME_NUCLEOTIDE_LIKE_PURINERGIC_RECEPTORS	0.855166	0.749	814	1
BIOCARTA_IL4_PATHWAY	0.855166	0.749	814	1
REACTOME_ERKS_ARE_INACTIVATED	0.855131	0.749	814	1
KEGG_DNA_REPLICATION	0.906968	0.751	817	1
PID_PTP1BPATHWAY	0.927973	0.752	818	1
REACTOME_SYNTHESIS_OF_DNA	0.938192	0.752	818	1
REACTOME_NOTCH_HLH_TRANSCRIPTION_PATHWAY	0.85474	0.752	818	1
REACTOME_SYNTHESIS_SECRETION_AND_INACTIVATION_OF_GLP1	0.854669	0.753	821	1
KEGG_ALZHEIMERS_DISEASE	0.955294	0.756	822	1
REACTOME_HEMOSTASIS	0.966683	0.758	823	1
PID_P38GAMMADELTAPATHWAY	0.854102	0.758	823	1
REACTOME_INTEGRIN_CELL_SURFACE_INTERACTIONS	0.937837	0.76	825	1
REACTOME_CDK_MEDIATED_PHOSPHORYLATION_AND_REMOVAL_OF_CDC6	0.906507	0.76	825	1
ST_WNT_BETA_CATENIN_PATHWAY	0.906685	0.76	825	1
REACTOME_CDT1_ASSOCIATION_WITH_THE_CDC6_ORC_ORIGIN_COMPLEX	0.906472	0.763	828	1
PID_RAC1_PATHWAY	0.927548	0.763	828	1
KEGG_LYSOSOME	0.944295	0.763	828	1
REACTOME_HYALURONAN_UPTAKE_AND_DEGRADATION	0.73233	0.765	831	1
REACTOME_ACTIVATION_OF_CHAPERONE_GENES_BY_ATF6_ALPHA	0.732614	0.765	831	1
PID_ILK_PATHWAY	0.906152	0.766	833	1
REACTOME_THROMBOXANE_SIGNALLING_THROUGH_TP_RECEPTOR	0.852966	0.768	834	1
REACTOME_TRANSPORT_OF_RIBONUCLEOPROTEINS_INTO_THE_HOST_NUCLEUS	0.905833	0.768	834	1
ST_P38_MAPK_PATHWAY	0.905904	0.768	834	1
REACTOME_REGULATION_OF_GLUCOKINASE_BY_GLUCOKINASE_REGULATORY_PROTEIN	0.906117	0.768	834	1
BIOCARTA_TNFR2_PATHWAY	0.852895	0.769	838	1
REACTOME_ROLE_OF_SECOND_MESSENGERS_IN_NETRIN1_SIGNALING	0.731337	0.77	839	1
KEGG_PHENYLALANINE_METABOLISM	0.852753	0.77	839	1
KEGG_PATHOGENIC_ESCHERICHIA_COLI_INFECTION	0.926625	0.772	841	1
BIOCARTA_ACH_PATHWAY	0.852328	0.773	842	1
BIOCARTA_DC_PATHWAY	0.851902	0.775	843	1
REACTOME_DAG_AND_IP3_SIGNALING	0.905336	0.776	844	1
KEGG_THYROID_CANCER	0.905301	0.776	844	1
REACTOME_ACTIVATION_OF_NF_KAPPAB_IN_B_CELLS	0.926164	0.777	846	1
REACTOME_IRON_UPTAKE_AND_TRANSPORT	0.905123	0.777	846	1
PID_FCER1PATHWAY	0.926128	0.777	846	1
REACTOME_COLLAGEN_FORMATION	0.926128	0.777	846	1
PID_IL23PATHWAY	0.905053	0.779	850	1
REACTOME_TCR_SIGNALING	0.925915	0.779	850	1
REACTOME_PIP3_ACTIVATES_AKT_SIGNALING	0.904982	0.78	852	1
BIOCARTA_CCR3_PATHWAY	0.851263	0.784	853	1
KEGG_VIRAL_MYOCARDITIS	0.92549	0.787	854	1
REACTOME_PYRIMIDINE_METABOLISM	0.850908	0.789	855	1
BIOCARTA_INTRINSIC_PATHWAY	0.85027	0.791	856	1
BIOCARTA_AKT_PATHWAY	0.85027	0.791	856	1
BIOCARTA_SHH_PATHWAY	0.849631	0.791	856	1
REACTOME_IKK_COMPLEX_RECRUITMENT_MEDIATED_BY_RIP1	0.725305	0.792	859	1
REACTOME_TRAF6_MEDIATED_NFKB_ACTIVATION	0.849489	0.793	860	1
REACTOME_TRANSCRIPTION	0.954087	0.793	860	1
REACTOME_DESTABILIZATION_OF_MRNA_BY_TRISTETRAPROLIN_TTP	0.849418	0.793	860	1
BIOCARTA_UCALPAIN_PATHWAY	0.849276	0.794	863	1
REACTOME_JNK_C_JUN_KINASES_PHOSPHORYLATION_AND_ACTIVATION_MEDIATED_BY_ACTIVATED_HUMAN_TAK1	0.848992	0.795	864	1
BIOCARTA_CTLA4_PATHWAY	0.848992	0.795	864	1
REACTOME_CITRIC_ACID_CYCLE_TCA_CYCLE	0.848567	0.796	866	1
REACTOME_THE_ACTIVATION_OF_ARYLSULFATASES	0.847289	0.8	867	1
KEGG_HISTIDINE_METABOLISM	0.903278	0.8	867	1
BIOCARTA_CD40_PATHWAY	0.84736	0.8	867	1
REACTOME_P75NTR_RECRUITS_SIGNALLING_COMPLEXES	0.84775	0.8	867	1
REACTOME_INHIBITION_OF_VOLTAGE_GATED_CA2_CHANNELS_VIA_GBETA_GAMMA_SUBUNITS	0.846793	0.801	871	1
REACTOME_EXTRACELLULAR_MATRIX_ORGANIZATION	0.935424	0.803	872	1
PID_ARF6DOWNSTREAMPATHWAY	0.846473	0.804	873	1
REACTOME_ACTIVATION_OF_THE_AP1_FAMILY_OF_TRANSCRIPTION_FACTORS	0.722112	0.805	874	1
REACTOME_BIOSYNTHESIS_OF_THE_N_GLYCAN_PRECURSOR_DOLICHOL_LIPID_LINKED_OLIGOSACCHARIDE_LLO_AND_TRANSFER_TO_A_NASCENT_PROTEIN	0.90264	0.806	875	1
REACTOME_PLATELET_AGGREGATION_PLUG_FORMATION	0.90264	0.806	875	1
KEGG_CYTOSOLIC_DNA_SENSING_PATHWAY	0.924141	0.806	875	1
REACTOME_SIGNALING_BY_ROBO_RECEPTOR	0.902569	0.808	878	1
KEGG_TAURINE_AND_HYPOTAURINE_METABOLISM	0.719344	0.81	879	1
REACTOME_RNA_POL_I_RNA_POL_III_AND_MITOCHONDRIAL_TRANSCRIPTION	0.942166	0.811	880	1
KEGG_RNA_POLYMERASE	0.90193	0.812	881	1
BIOCARTA_TGFB_PATHWAY	0.84516	0.813	882	1
REACTOME_EICOSANOID_LIGAND_BINDING_RECEPTORS	0.84516	0.813	882	1
REACTOME_GAMMA_CARBOXYLATION_TRANSPORT_AND_AMINO_TERMINAL_CLEAVAGE_OF_PROTEINS	0.717996	0.814	884	1
BIOCARTA_P35ALZHEIMERS_PATHWAY	0.844167	0.815	885	1
SA_MMP_CYTOKINE_CONNECTION	0.843954	0.815	885	1
REACTOME_PURINE_METABOLISM	0.901575	0.815	885	1
REACTOME_NEP_NS2_INTERACTS_WITH_THE_CELLULAR_EXPORT_MACHINERY	0.901504	0.816	888	1
PID_BARD1PATHWAY	0.901362	0.817	889	1
REACTOME_POST_TRANSLATIONAL_MODIFICATION_SYNTHESIS_OF_GPI_ANCHORED_PROTEINS	0.901362	0.817	889	1
BIOCARTA_RANKL_PATHWAY	0.843315	0.819	891	1
REACTOME_OPIOID_SIGNALLING	0.93436	0.82	892	1
REACTOME_REGULATION_OF_MITOTIC_CELL_CYCLE	0.934431	0.82	892	1
REACTOME_SYNTHESIS_OF_PIPS_AT_THE_LATE_ENDOSOME_MEMBRANE	0.714377	0.822	894	1
REACTOME_GABA_B_RECEPTOR_ACTIVATION	0.901008	0.822	894	1
REACTOME_CHYLOMICRON_MEDIATED_LIPID_TRANSPORT	0.842819	0.822	894	1
REACTOME_E2F_MEDIATED_REGULATION_OF_DNA_REPLICATION	0.900937	0.824	897	1
PID_FRA_PATHWAY	0.900582	0.825	898	1
REACTOME_SYNTHESIS_OF_SUBSTRATES_IN_N_GLYCAN_BIOSYTHESIS	0.842464	0.825	898	1
REACTOME_CLEAVAGE_OF_GROWING_TRANSCRIPT_IN_THE_TERMINATION_REGION_	0.900582	0.825	898	1
KEGG_CHEMOKINE_SIGNALING_PATHWAY	0.953236	0.825	898	1
REACTOME_CHROMOSOME_MAINTENANCE	0.941598	0.826	902	1
REACTOME_SIGNALING_BY_INSULIN_RECEPTOR	0.941598	0.826	902	1
BIOCARTA_BARR_MAPK_PATHWAY	0.841683	0.828	904	1
BIOCARTA_FEEDER_PATHWAY	0.710616	0.828	904	1
BIOCARTA_VDR_PATHWAY	0.841399	0.829	906	1
REACTOME_GRB2_SOS_PROVIDES_LINKAGE_TO_MAPK_SIGNALING_FOR_INTERGRINS_	0.839696	0.832	907	1
KEGG_OTHER_GLYCAN_DEGRADATION	0.839412	0.833	908	1
REACTOME_CRMPS_IN_SEMA3A_SIGNALING	0.8392	0.834	909	1
REACTOME_NEGATIVE_REGULATION_OF_FGFR_SIGNALING	0.899305	0.838	910	1
REACTOME_ACTIVATION_OF_IRF3_IRF7_MEDIATED_BY_TBK1_IKK_EPSILON	0.837709	0.838	910	1
KEGG_NOD_LIKE_RECEPTOR_SIGNALING_PATHWAY	0.921906	0.84	912	1
REACTOME_GLYCOGEN_BREAKDOWN_GLYCOGENOLYSIS	0.837355	0.841	913	1
BIOCARTA_P27_PATHWAY	0.837496	0.841	913	1
BIOCARTA_VEGF_PATHWAY	0.899092	0.841	913	1
KEGG_HOMOLOGOUS_RECOMBINATION	0.898595	0.844	916	1
BIOCARTA_VITCB_PATHWAY	0.836929	0.845	917	1
REACTOME_COPI_MEDIATED_TRANSPORT	0.703378	0.845	917	1
REACTOME_ASSEMBLY_OF_THE_PRE_REPLICATIVE_COMPLEX	0.921658	0.847	919	1
REACTOME_CELL_CYCLE	0.962816	0.847	919	1
BIOCARTA_CACAM_PATHWAY	0.836361	0.849	921	1
PID_P38ALPHABETAPATHWAY	0.897814	0.855	922	1
REACTOME_G_BETA_GAMMA_SIGNALLING_THROUGH_PI3KGAMMA	0.834729	0.856	923	1
REACTOME_FGFR_LIGAND_BINDING_AND_ACTIVATION	0.834126	0.858	924	1
KEGG_NON_HOMOLOGOUS_END_JOINING	0.834019	0.858	924	1
REACTOME_REGULATION_OF_THE_FANCONI_ANEMIA_PATHWAY	0.697559	0.858	924	1
BIOCARTA_INTEGRIN_PATHWAY	0.897672	0.858	924	1
REACTOME_NOD1_2_SIGNALING_PATHWAY	0.89746	0.859	928	1
REACTOME_ORC1_REMOVAL_FROM_CHROMATIN	0.920877	0.859	928	1
BIOCARTA_PROTEASOME_PATHWAY	0.896963	0.861	930	1
KEGG_PPAR_SIGNALING_PATHWAY	0.920522	0.861	930	1
REACTOME_SIGNALING_BY_NOTCH2	0.833416	0.862	932	1
REACTOME_REGULATION_OF_AMPK_ACTIVITY_VIA_LKB1	0.833629	0.862	932	1
REACTOME_HORMONE_LIGAND_BINDING_RECEPTORS	0.695572	0.863	934	1
PID_AR_NONGENOMIC_PATHWAY	0.896395	0.864	935	1
REACTOME_ADENYLATE_CYCLASE_INHIBITORY_PATHWAY	0.832742	0.864	935	1
REACTOME_VIF_MEDIATED_DEGRADATION_OF_APOBEC3G	0.896466	0.864	935	1
BIOCARTA_GPCR_PATHWAY	0.896111	0.865	938	1
REACTOME_GLUCOSE_METABOLISM	0.919351	0.867	939	1
BIOCARTA_HSP27_PATHWAY	0.832494	0.867	939	1
REACTOME_ANTIGEN_PROCESSING_CROSS_PRESENTATION	0.919316	0.868	941	1
BIOCARTA_SET_PATHWAY	0.832032	0.868	941	1
REACTOME_REGULATION_OF_RHEB_GTPASE_ACTIVITY_BY_AMPK	0.69245	0.868	941	1
PID_NFKAPPABCANONICALPATHWAY	0.83189	0.868	941	1
BIOCARTA_KREB_PATHWAY	0.692237	0.869	945	1
REACTOME_ER_PHAGOSOME_PATHWAY	0.918961	0.87	946	1
KEGG_FRUCTOSE_AND_MANNOSE_METABOLISM	0.895756	0.871	947	1
REACTOME_POST_CHAPERONIN_TUBULIN_FOLDING_PATHWAY	0.831465	0.871	947	1
PID_NETRIN_PATHWAY	0.895686	0.871	947	1
REACTOME_NEURONAL_SYSTEM	0.9587	0.871	947	1
REACTOME_ACTIVATED_TAK1_MEDIATES_P38_MAPK_ACTIVATION	0.831323	0.872	951	1
REACTOME_OTHER_SEMAPHORIN_INTERACTIONS	0.83111	0.873	952	1
REACTOME_PYRUVATE_METABOLISM_AND_CITRIC_ACID_TCA_CYCLE	0.895473	0.873	952	1
REACTOME_CREB_PHOSPHORYLATION_THROUGH_THE_ACTIVATION_OF_RAS	0.895402	0.874	954	1
BIOCARTA_41BB_PATHWAY	0.830329	0.874	954	1
BIOCARTA_IL10_PATHWAY	0.830187	0.875	956	1
BIOCARTA_CCR5_PATHWAY	0.829549	0.876	957	1
REACTOME_POST_NMDA_RECEPTOR_ACTIVATION_EVENTS	0.895047	0.876	957	1
BIOCARTA_EIF2_PATHWAY	0.829762	0.876	957	1
REACTOME_GLYCOLYSIS	0.894976	0.876	957	1
KEGG_GLYCOSAMINOGLYCAN_DEGRADATION	0.829336	0.876	957	1
REACTOME_TERMINATION_OF_O_GLYCAN_BIOSYNTHESIS	0.828839	0.878	962	1
KEGG_ETHER_LIPID_METABOLISM	0.894692	0.878	962	1
REACTOME_MITOTIC_PROMETAPHASE	0.931025	0.878	962	1
BIOCARTA_AGR_PATHWAY	0.894905	0.878	962	1
REACTOME_ETHANOL_OXIDATION	0.689256	0.878	962	1
REACTOME_LIGAND_GATED_ION_CHANNEL_TRANSPORT	0.828271	0.879	967	1
KEGG_PROXIMAL_TUBULE_BICARBONATE_RECLAMATION	0.828768	0.879	967	1
REACTOME_SYNTHESIS_OF_PE	0.827917	0.881	969	1
REACTOME_UNBLOCKING_OF_NMDA_RECEPTOR_GLUTAMATE_BINDING_AND_ACTIVATION	0.827917	0.881	969	1
REACTOME_ACTIVATION_OF_NMDA_RECEPTOR_UPON_GLUTAMATE_BINDING_AND_POSTSYNAPTIC_EVENTS	0.894053	0.881	969	1
REACTOME_ACTIVATION_OF_ATR_IN_RESPONSE_TO_REPLICATION_STRESS	0.894124	0.881	969	1
REACTOME_ACTIVATION_OF_BH3_ONLY_PROTEINS	0.827668	0.881	969	1
REACTOME_ACYL_CHAIN_REMODELLING_OF_PS	0.827278	0.882	974	1
REACTOME_GABA_RECEPTOR_ACTIVATION	0.917684	0.884	975	1
KEGG_INTESTINAL_IMMUNE_NETWORK_FOR_IGA_PRODUCTION	0.893415	0.886	976	1
KEGG_OOCYTE_MEIOSIS	0.938831	0.886	976	1
REACTOME_APC_C_CDC20_MEDIATED_DEGRADATION_OF_MITOTIC_PROTEINS	0.917471	0.887	978	1
REACTOME_SIGNALING_BY_NODAL	0.826142	0.888	979	1
REACTOME_MYOGENESIS	0.892918	0.888	979	1
REACTOME_ACTIVATION_OF_CHAPERONES_BY_ATF6_ALPHA	0.825859	0.889	981	1
KEGG_PYRUVATE_METABOLISM	0.892776	0.889	981	1
KEGG_DRUG_METABOLISM_CYTOCHROME_P450	0.917187	0.89	983	1
REACTOME_CELL_CYCLE_CHECKPOINTS	0.938618	0.891	984	1
REACTOME_ACTIVATED_AMPK_STIMULATES_FATTY_ACID_OXIDATION_IN_MUSCLE	0.825291	0.892	985	1
PID_P38_MKK3_6PATHWAY	0.891605	0.892	985	1
REACTOME_AQUAPORIN_MEDIATED_TRANSPORT	0.891854	0.892	985	1
REACTOME_G_ALPHA_Z_SIGNALLING_EVENTS	0.891002	0.893	988	1
REACTOME_REGULATION_OF_BETA_CELL_DEVELOPMENT	0.891002	0.893	988	1
REACTOME_PLATELET_ACTIVATION_SIGNALING_AND_AGGREGATION	0.949972	0.893	988	1
KEGG_GLYCOSPHINGOLIPID_BIOSYNTHESIS_GANGLIO_SERIES	0.825078	0.893	988	1
REACTOME_PHOSPHOLIPASE_C_MEDIATED_CASCADE	0.916548	0.896	992	1
BIOCARTA_DNAFRAGMENT_PATHWAY	0.679109	0.896	992	1
BIOCARTA_AMI_PATHWAY	0.824439	0.896	992	1
REACTOME_APC_C_CDH1_MEDIATED_DEGRADATION_OF_CDC20_AND_OTHER_APC_C_CDH1_TARGETED_PROTEINS_IN_LATE_MITOSIS_EARLY_G1	0.916442	0.898	995	1
KEGG_BASE_EXCISION_REPAIR	0.890505	0.898	995	1
KEGG_NEUROACTIVE_LIGAND_RECEPTOR_INTERACTION	0.957777	0.9	997	1
KEGG_TOLL_LIKE_RECEPTOR_SIGNALING_PATHWAY	0.938227	0.901	998	1
REACTOME_G2_M_CHECKPOINTS	0.889299	0.901	998	1
REACTOME_SLBP_DEPENDENT_PROCESSING_OF_REPLICATION_DEPENDENT_HISTONE_PRE_MRNAS	0.823233	0.903	1000	1
KEGG_ASCORBATE_AND_ALDARATE_METABOLISM	0.823304	0.903	1000	1
REACTOME_FORMATION_OF_TUBULIN_FOLDING_INTERMEDIATES_BY_CCT_TRIC	0.822985	0.903	1000	1
REACTOME_RECEPTOR_LIGAND_BINDING_INITIATES_THE_SECOND_PROTEOLYTIC_CLEAVAGE_OF_NOTCH_RECEPTOR	0.823304	0.903	1000	1
ST_GAQ_PATHWAY	0.888944	0.903	1000	1
KEGG_PRION_DISEASES	0.888873	0.904	1005	1
REACTOME_TRANSMEMBRANE_TRANSPORT_OF_SMALL_MOLECULES	0.963596	0.904	1005	1
PID_VEGF_VEGFR_PATHWAY	0.673645	0.905	1007	1
REACTOME_DEPOSITION_OF_NEW_CENPA_CONTAINING_NUCLEOSOMES_AT_THE_CENTROMERE	0.915413	0.905	1007	1
KEGG_HYPERTROPHIC_CARDIOMYOPATHY_HCM	0.929002	0.906	1009	1
KEGG_DILATED_CARDIOMYOPATHY	0.928825	0.907	1010	1
PID_TCRCALCIUMPATHWAY	0.888447	0.907	1010	1
REACTOME_REGULATION_OF_INSULIN_SECRETION_BY_GLUCAGON_LIKE_PEPTIDE1	0.888447	0.907	1010	1
REACTOME_REGULATION_OF_COMPLEMENT_CASCADE	0.822098	0.908	1013	1
REACTOME_REGULATION_OF_PYRUVATE_DEHYDROGENASE_PDH_COMPLEX	0.822098	0.908	1013	1
REACTOME_METABOLISM_OF_STEROID_HORMONES_AND_VITAMINS_A_AND_D	0.888234	0.909	1015	1
REACTOME_HYALURONAN_METABOLISM	0.82153	0.909	1015	1
REACTOME_SIGNALING_BY_NOTCH4	0.821672	0.909	1015	1
BIOCARTA_ETS_PATHWAY	0.821033	0.91	1018	1
REACTOME_HORMONE_SENSITIVE_LIPASE_HSL_MEDIATED_TRIACYLGLYCEROL_HYDROLYSIS	0.821459	0.91	1018	1
REACTOME_TRAFFICKING_AND_PROCESSING_OF_ENDOSOMAL_TLR	0.820182	0.911	1020	1
REACTOME_CGMP_EFFECTS	0.819898	0.911	1020	1
REACTOME_HEPARAN_SULFATE_HEPARIN_HS_GAG_METABOLISM	0.914561	0.912	1022	1
REACTOME_TELOMERE_MAINTENANCE	0.914561	0.912	1022	1
PID_IGF1_PATHWAY	0.887525	0.913	1024	1
REACTOME_MEIOTIC_SYNAPSIS	0.914278	0.914	1025	1
BIOCARTA_MCALPAIN_PATHWAY	0.818833	0.914	1025	1
REACTOME_THE_NLRP3_INFLAMMASOME	0.818691	0.914	1025	1
REACTOME_APOPTOTIC_CLEAVAGE_OF_CELLULAR_PROTEINS	0.886815	0.917	1028	1
REACTOME_REGULATION_OF_INSULIN_SECRETION	0.927902	0.917	1028	1
REACTOME_THROMBIN_SIGNALLING_THROUGH_PROTEINASE_ACTIVATED_RECEPTORS_PARS	0.886886	0.917	1028	1
REACTOME_REGULATION_OF_WATER_BALANCE_BY_RENAL_AQUAPORINS	0.886248	0.918	1031	1
REACTOME_ENDOSOMAL_VACUOLAR_PATHWAY	0.666974	0.919	1032	1
BIOCARTA_ASBCELL_PATHWAY	0.817627	0.919	1032	1
KEGG_JAK_STAT_SIGNALING_PATHWAY	0.948198	0.919	1032	1
REACTOME_DNA_STRAND_ELONGATION	0.886177	0.92	1035	1
REACTOME_ACYL_CHAIN_REMODELLING_OF_PI	0.817343	0.921	1036	1
BIOCARTA_RARRXR_PATHWAY	0.816846	0.921	1036	1
PID_INTEGRIN_CS_PATHWAY	0.885822	0.922	1038	1
REACTOME_MRNA_SPLICING	0.927264	0.924	1039	1
REACTOME_VOLTAGE_GATED_POTASSIUM_CHANNELS	0.885041	0.924	1039	1
REACTOME_CYTOKINE_SIGNALING_IN_IMMUNE_SYSTEM	0.956713	0.924	1039	1
REACTOME_HOMOLOGOUS_RECOMBINATION_REPAIR_OF_REPLICATION_INDEPENDENT_DOUBLE_STRAND_BREAKS	0.815711	0.925	1042	1
REACTOME_INSULIN_RECEPTOR_SIGNALLING_CASCADE	0.926909	0.927	1043	1
REACTOME_GLUCONEOGENESIS	0.884438	0.927	1043	1
REACTOME_PKB_MEDIATED_EVENTS	0.884402	0.928	1045	1
REACTOME_BASE_EXCISION_REPAIR	0.815214	0.928	1045	1
REACTOME_AUTODEGRADATION_OF_CDH1_BY_CDH1_APC_C	0.911936	0.928	1045	1
PID_THROMBIN_PAR4_PATHWAY	0.815072	0.929	1048	1
REACTOME_DNA_REPLICATION	0.947488	0.929	1048	1
REACTOME_PROCESSIVE_SYNTHESIS_ON_THE_LAGGING_STRAND	0.814505	0.929	1048	1
REACTOME_ADP_SIGNALLING_THROUGH_P2RY12	0.814576	0.929	1048	1
REACTOME_RESOLUTION_OF_AP_SITES_VIA_THE_MULTIPLE_NUCLEOTIDE_PATCH_REPLACEMENT_PATHWAY	0.81493	0.929	1048	1
REACTOME_BIOLOGICAL_OXIDATIONS	0.942875	0.93	1053	1
REACTOME_GPCR_LIGAND_BINDING	0.960403	0.93	1053	1
REACTOME_MEIOTIC_RECOMBINATION	0.926341	0.932	1055	1
REACTOME_NRIF_SIGNALS_CELL_DEATH_FROM_THE_NUCLEUS	0.813937	0.932	1055	1
REACTOME_STRIATED_MUSCLE_CONTRACTION	0.883551	0.933	1057	1
KEGG_GLYCOSPHINGOLIPID_BIOSYNTHESIS_LACTO_AND_NEOLACTO_SERIES	0.883977	0.933	1057	1
PID_CDC42_REG_PATHWAY	0.883906	0.933	1057	1
PID_BETACATENIN_NUC_PATHWAY	0.926057	0.934	1060	1
REACTOME_N_GLYCAN_TRIMMING_IN_THE_ER_AND_CALNEXIN_CALRETICULIN_CYCLE	0.813014	0.935	1061	1
REACTOME_NFKB_ACTIVATION_THROUGH_FADD_RIP1_PATHWAY_MEDIATED_BY_CASPASE_8_AND10	0.812376	0.936	1062	1
REACTOME_IMMUNOREGULATORY_INTERACTIONS_BETWEEN_A_LYMPHOID_AND_A_NON_LYMPHOID_CELL	0.91112	0.937	1063	1
REACTOME_INHIBITION_OF_INSULIN_SECRETION_BY_ADRENALINE_NORADRENALINE	0.81195	0.938	1064	1
REACTOME_EXTENSION_OF_TELOMERES	0.88277	0.939	1065	1
BIOCARTA_CARM1_PATHWAY	0.810602	0.941	1066	1
BIOCARTA_EGFR_SMRTE_PATHWAY	0.810105	0.941	1066	1
REACTOME_ACYL_CHAIN_REMODELLING_OF_PG	0.809892	0.941	1066	1
BIOCARTA_IL12_PATHWAY	0.810815	0.941	1066	1
BIOCARTA_TALL1_PATHWAY	0.809963	0.941	1066	1
REACTOME_SIGNALING_BY_FGFR3_MUTANTS	0.810744	0.941	1066	1
REACTOME_CLASS_C_3_METABOTROPIC_GLUTAMATE_PHEROMONE_RECEPTORS	0.810815	0.941	1066	1
REACTOME_TRYPTOPHAN_CATABOLISM	0.810886	0.941	1066	1
PID_S1P_S1P4_PATHWAY	0.80897	0.942	1074	1
BIOCARTA_RAB_PATHWAY	0.808331	0.942	1074	1
PID_INTEGRIN5_PATHWAY	0.80826	0.942	1074	1
REACTOME_SIGNALING_BY_FGFR1_MUTANTS	0.881706	0.942	1074	1
REACTOME_ENERGY_DEPENDENT_REGULATION_OF_MTOR_BY_LKB1_AMPK	0.809041	0.942	1074	1
REACTOME_SYNTHESIS_OF_PIPS_AT_THE_GOLGI_MEMBRANE	0.809218	0.942	1074	1
REACTOME_P2Y_RECEPTORS	0.809183	0.942	1074	1
REACTOME_PROSTACYCLIN_SIGNALLING_THROUGH_PROSTACYCLIN_RECEPTOR	0.808473	0.942	1074	1
REACTOME_BILE_SALT_AND_ORGANIC_ANION_SLC_TRANSPORTERS	0.807834	0.943	1082	1
REACTOME_INTEGRIN_ALPHAIIB_BETA3_SIGNALING	0.881351	0.944	1083	1
REACTOME_THE_ROLE_OF_NEF_IN_HIV1_REPLICATION_AND_DISEASE_PATHOGENESIS	0.881564	0.944	1083	1
REACTOME_CHONDROITIN_SULFATE_BIOSYNTHESIS	0.807338	0.945	1085	1
REACTOME_CROSS_PRESENTATION_OF_SOLUBLE_EXOGENOUS_ANTIGENS_ENDOSOMES	0.880996	0.946	1086	1
KEGG_TYROSINE_METABOLISM	0.881209	0.946	1086	1
REACTOME_DESTABILIZATION_OF_MRNA_BY_BRF1	0.806344	0.947	1088	1
PID_IL8CXCR1_PATHWAY	0.880216	0.947	1088	1
REACTOME_GLUCAGON_SIGNALING_IN_METABOLIC_REGULATION	0.8805	0.947	1088	1
REACTOME_MEIOSIS	0.934289	0.947	1088	1
KEGG_DRUG_METABOLISM_OTHER_ENZYMES	0.880712	0.947	1088	1
BIOCARTA_RELA_PATHWAY	0.806628	0.947	1088	1
REACTOME_RIP_MEDIATED_NFKB_ACTIVATION_VIA_DAI	0.805634	0.948	1094	1
REACTOME_RNA_POL_I_TRANSCRIPTION	0.923361	0.948	1094	1
KEGG_PENTOSE_PHOSPHATE_PATHWAY	0.879719	0.949	1096	1
REACTOME_MRNA_PROCESSING	0.940959	0.95	1097	1
KEGG_METABOLISM_OF_XENOBIOTICS_BY_CYTOCHROME_P450	0.908814	0.951	1098	1
REACTOME_APOPTOTIC_EXECUTION_PHASE	0.908884	0.951	1098	1
REACTOME_METABOLISM_OF_PROTEINS	0.961822	0.953	1100	1
KEGG_RIBOFLAVIN_METABOLISM	0.802867	0.953	1100	1
REACTOME_PURINE_SALVAGE	0.803293	0.953	1100	1
REACTOME_FRS2_MEDIATED_CASCADE	0.877945	0.954	1103	1
PID_GLYPICAN_1PATHWAY	0.877448	0.955	1104	1
KEGG_CARDIAC_MUSCLE_CONTRACTION	0.906685	0.955	1104	1
REACTOME_INTERFERON_GAMMA_SIGNALING	0.907252	0.955	1104	1
BIOCARTA_CK1_PATHWAY	0.800951	0.956	1107	1
REACTOME_PYRUVATE_METABOLISM	0.801661	0.956	1107	1
BIOCARTA_STATHMIN_PATHWAY	0.801164	0.956	1107	1
REACTOME_SYNTHESIS_OF_PA	0.876242	0.957	1110	1
REACTOME_GAP_JUNCTION_TRAFFICKING	0.876029	0.958	1111	1
REACTOME_ADAPTIVE_IMMUNE_SYSTEM	0.966364	0.958	1111	1
REACTOME_INSULIN_SYNTHESIS_AND_PROCESSING	0.800383	0.959	1113	1
PID_SYNDECAN_4_PATHWAY	0.87539	0.96	1114	1
REACTOME_AMINE_LIGAND_BINDING_RECEPTORS	0.875461	0.96	1114	1
PID_AMB2_NEUTROPHILS_PATHWAY	0.874894	0.961	1116	1
BIOCARTA_VIP_PATHWAY	0.874752	0.963	1117	1
BIOCARTA_PLCE_PATHWAY	0.79868	0.964	1118	1
REACTOME_IMMUNE_SYSTEM	0.96608	0.966	1119	1
REACTOME_TETRAHYDROBIOPTERIN_BH4_SYNTHESIS_RECYCLING_SALVAGE_AND_REGULATION	0.79797	0.967	1120	1
KEGG_SPLICEOSOME	0.93145	0.968	1121	1
BIOCARTA_ARENRF2_PATHWAY	0.796125	0.97	1122	1
BIOCARTA_LAIR_PATHWAY	0.797048	0.97	1122	1
KEGG_OXIDATIVE_PHOSPHORYLATION	0.930741	0.97	1122	1
KEGG_SELENOAMINO_ACID_METABOLISM	0.872481	0.97	1122	1
REACTOME_G_BETA_GAMMA_SIGNALLING_THROUGH_PLC_BETA	0.797332	0.97	1122	1
KEGG_PENTOSE_AND_GLUCURONATE_INTERCONVERSIONS	0.872552	0.97	1122	1
PID_UPA_UPAR_PATHWAY	0.871026	0.971	1128	1
REACTOME_GENERIC_TRANSCRIPTION_PATHWAY	0.957707	0.971	1128	1
KEGG_RIBOSOME	0.918642	0.971	1128	1
REACTOME_P130CAS_LINKAGE_TO_MAPK_SIGNALING_FOR_INTEGRINS	0.795132	0.972	1131	1
REACTOME_UNWINDING_OF_DNA	0.79499	0.972	1131	1
KEGG_ADIPOCYTOKINE_SIGNALING_PATHWAY	0.902782	0.973	1133	1
KEGG_CIRCADIAN_RHYTHM_MAMMAL	0.794209	0.973	1133	1
PID_EPHA_FWDPATHWAY	0.869571	0.973	1133	1
KEGG_PRIMARY_IMMUNODEFICIENCY	0.869217	0.974	1136	1
BIOCARTA_IL1R_PATHWAY	0.86872	0.974	1136	1
PID_HIVNEFPATHWAY	0.868862	0.974	1136	1
BIOCARTA_GRANULOCYTES_PATHWAY	0.792506	0.975	1139	1
REACTOME_SYNTHESIS_OF_PIPS_AT_THE_EARLY_ENDOSOME_MEMBRANE	0.792648	0.975	1139	1
REACTOME_REGULATION_OF_IFNA_SIGNALING	0.792435	0.975	1139	1
BIOCARTA_LEPTIN_PATHWAY	0.792506	0.975	1139	1
REACTOME_STEROID_HORMONES	0.866662	0.976	1143	1
BIOCARTA_PLATELETAPP_PATHWAY	0.790236	0.976	1143	1
REACTOME_POTASSIUM_CHANNELS	0.917542	0.976	1143	1
PID_AVB3_OPN_PATHWAY	0.864675	0.976	1143	1
REACTOME_MRNA_DECAY_BY_5_TO_3_EXORIBONUCLEASE	0.791939	0.976	1143	1
REACTOME_GABA_A_RECEPTOR_ACTIVATION	0.790165	0.976	1143	1
REACTOME_PRE_NOTCH_TRANSCRIPTION_AND_TRANSLATION	0.863752	0.977	1149	1
PID_ALK1PATHWAY	0.863433	0.977	1149	1
REACTOME_ANTIGEN_PRESENTATION_FOLDING_ASSEMBLY_AND_PEPTIDE_LOADING_OF_CLASS_I_MHC	0.789526	0.977	1149	1
REACTOME_INTERFERON_SIGNALING	0.942875	0.978	1152	1
BIOCARTA_MONOCYTE_PATHWAY	0.78832	0.978	1152	1
REACTOME_MITOTIC_M_M_G1_PHASES	0.942804	0.978	1152	1
REACTOME_PRE_NOTCH_PROCESSING_IN_GOLGI	0.785268	0.979	1155	1
KEGG_GLYOXYLATE_AND_DICARBOXYLATE_METABOLISM	0.781507	0.979	1155	1
KEGG_LINOLEIC_ACID_METABOLISM	0.862546	0.979	1155	1
KEGG_RENIN_ANGIOTENSIN_SYSTEM	0.785552	0.979	1155	1
REACTOME_METABOLISM_OF_PORPHYRINS	0.782359	0.979	1155	1
REACTOME_REVERSIBLE_HYDRATION_OF_CARBON_DIOXIDE	0.786475	0.979	1155	1
KEGG_HEMATOPOIETIC_CELL_LINEAGE	0.916903	0.979	1155	1
BIOCARTA_DREAM_PATHWAY	0.781081	0.979	1155	1
REACTOME_CALNEXIN_CALRETICULIN_CYCLE	0.78211	0.979	1155	1
BIOCARTA_ETC_PATHWAY	0.781081	0.979	1155	1
KEGG_CYTOKINE_CYTOKINE_RECEPTOR_INTERACTION	0.95203	0.979	1155	1
KEGG_REGULATION_OF_ACTIN_CYTOSKELETON	0.947417	0.979	1155	1
BIOCARTA_CARDIACEGF_PATHWAY	0.78541	0.979	1155	1
REACTOME_CELL_EXTRACELLULAR_MATRIX_INTERACTIONS	0.784559	0.979	1155	1
BIOCARTA_PARKIN_PATHWAY	0.779804	0.981	1169	1
KEGG_SULFUR_METABOLISM	0.779733	0.981	1169	1
KEGG_VALINE_LEUCINE_AND_ISOLEUCINE_BIOSYNTHESIS	0.778598	0.982	1171	1
REACTOME_SYNTHESIS_SECRETION_AND_DEACYLATION_OF_GHRELIN	0.77654	0.982	1171	1
REACTOME_ACTIVATED_POINT_MUTANTS_OF_FGFR2	0.777214	0.982	1171	1
KEGG_ARACHIDONIC_ACID_METABOLISM	0.898666	0.982	1171	1
REACTOME_MTORC1_MEDIATED_SIGNALLING	0.778456	0.982	1171	1
REACTOME_CYTOSOLIC_SULFONATION_OF_SMALL_MOLECULES	0.778385	0.982	1171	1
REACTOME_APOPTOSIS_INDUCED_DNA_FRAGMENTATION	0.774695	0.983	1177	1
BIOCARTA_GATA3_PATHWAY	0.775546	0.983	1177	1
REACTOME_FORMATION_OF_ATP_BY_CHEMIOSMOTIC_COUPLING	0.775404	0.983	1177	1
REACTOME_BINDING_AND_ENTRY_OF_HIV_VIRION	0.441953	0.983	1177	1
BIOCARTA_CELL2CELL_PATHWAY	0.775688	0.983	1177	1
REACTOME_ANTIGEN_PROCESSING_UBIQUITINATION_PROTEASOME_DEGRADATION	0.941385	0.984	1182	1
BIOCARTA_AKAP13_PATHWAY	0.773347	0.984	1182	1
BIOCARTA_ACE2_PATHWAY	0.771643	0.985	1184	1
REACTOME_GAP_JUNCTION_ASSEMBLY	0.772353	0.985	1184	1
REACTOME_GASTRIN_CREB_SIGNALLING_PATHWAY_VIA_PKC_AND_MAPK	0.940817	0.985	1184	1
KEGG_ONE_CARBON_POOL_BY_FOLATE	0.771856	0.985	1184	1
REACTOME_FACILITATIVE_NA_INDEPENDENT_GLUCOSE_TRANSPORTERS	0.772282	0.985	1184	1
REACTOME_PROCESSING_OF_CAPPED_INTRON_CONTAINING_PRE_MRNA	0.933615	0.985	1184	1
REACTOME_GLUCAGON_TYPE_LIGAND_RECEPTORS	0.858998	0.986	1190	1
KEGG_PORPHYRIN_AND_CHLOROPHYLL_METABOLISM	0.856869	0.987	1191	1
REACTOME_TRAF6_MEDIATED_IRF7_ACTIVATION	0.85694	0.987	1191	1
KEGG_STARCH_AND_SUCROSE_METABOLISM	0.858111	0.987	1191	1
BIOCARTA_EDG1_PATHWAY	0.857224	0.987	1191	1
REACTOME_FORMATION_OF_THE_TERNARY_COMPLEX_AND_SUBSEQUENTLY_THE_43S_COMPLEX	0.857011	0.987	1191	1
BIOCARTA_TCAPOPTOSIS_PATHWAY	0.591399	0.988	1196	1
REACTOME_CLASS_I_MHC_MEDIATED_ANTIGEN_PROCESSING_PRESENTATION	0.94543	0.988	1196	1
REACTOME_PURINE_RIBONUCLEOSIDE_MONOPHOSPHATE_BIOSYNTHESIS	0.770437	0.988	1196	1
REACTOME_SHC_MEDIATED_CASCADE	0.85474	0.988	1196	1
PID_CIRCADIANPATHWAY	0.770437	0.988	1196	1
REACTOME_G_ALPHA_S_SIGNALLING_EVENTS	0.925348	0.989	1201	1
REACTOME_ACTIVATION_OF_THE_MRNA_UPON_BINDING_OF_THE_CAP_BINDING_COMPLEX_AND_EIFS_AND_SUBSEQUENT_BINDING_TO_43S	0.892066	0.989	1201	1
KEGG_GLYCOLYSIS_GLUCONEOGENESIS	0.891179	0.989	1201	1
BIOCARTA_IL5_PATHWAY	0.57593	0.99	1204	1
REACTOME_PRE_NOTCH_EXPRESSION_AND_PROCESSING	0.853037	0.99	1204	1
BIOCARTA_HIF_PATHWAY	0.763483	0.991	1206	1
BIOCARTA_NO2IL12_PATHWAY	0.765825	0.991	1206	1
REACTOME_G_ALPHA_I_SIGNALLING_EVENTS	0.939185	0.991	1206	1
REACTOME_FGFR2C_LIGAND_BINDING_AND_ACTIVATION	0.76515	0.991	1206	1
REACTOME_DCC_MEDIATED_ATTRACTIVE_SIGNALING	0.762773	0.992	1210	1
REACTOME_RESPONSE_TO_ELEVATED_PLATELET_CYTOSOLIC_CA2_	0.906046	0.992	1210	1
REACTOME_PEPTIDE_CHAIN_ELONGATION	0.906046	0.992	1210	1
KEGG_ALANINE_ASPARTATE_AND_GLUTAMATE_METABOLISM	0.850412	0.993	1213	1
REACTOME_SEROTONIN_RECEPTORS	0.762347	0.993	1213	1
REACTOME_G_ALPHA_Q_SIGNALLING_EVENTS	0.93876	0.993	1213	1
REACTOME_CD28_DEPENDENT_VAV1_PATHWAY	0.762347	0.993	1213	1
REACTOME_PERK_REGULATED_GENE_EXPRESSION	0.850483	0.993	1213	1
REACTOME_CLASS_A1_RHODOPSIN_LIKE_RECEPTORS	0.947701	0.994	1218	1
REACTOME_APOPTOTIC_CLEAVAGE_OF_CELL_ADHESION_PROTEINS	0.759722	0.994	1218	1
REACTOME_PROLACTIN_RECEPTOR_SIGNALING	0.759154	0.994	1218	1
REACTOME_PACKAGING_OF_TELOMERE_ENDS	0.846651	0.995	1221	1
REACTOME_PTM_GAMMA_CARBOXYLATION_HYPUSINE_FORMATION_AND_ARYLSULFATASE_ACTIVATION	0.844664	0.995	1221	1
REACTOME_NONSENSE_MEDIATED_DECAY_ENHANCED_BY_THE_EXON_JUNCTION_COMPLEX	0.918322	0.995	1221	1
REACTOME_DIGESTION_OF_DIETARY_CARBOHYDRATE	0.540448	0.996	1224	1
REACTOME_G_PROTEIN_ACTIVATION	0.843173	0.996	1224	1
REACTOME_ABACAVIR_TRANSPORT_AND_METABOLISM	0.540661	0.996	1224	1
REACTOME_MRNA_DECAY_BY_3_TO_5_EXORIBONUCLEASE	0.752803	0.997	1227	1
REACTOME_ORGANIC_CATION_ANION_ZWITTERION_TRANSPORT	0.750568	0.997	1227	1
BIOCARTA_STEM_PATHWAY	0.747942	0.997	1227	1
KEGG_RETINOL_METABOLISM	0.878229	0.998	1230	1
PID_INTEGRIN2_PATHWAY	0.842109	0.998	1230	1
REACTOME_ENDOGENOUS_STEROLS	0.746878	0.998	1230	1
PID_VEGFR1_PATHWAY	0.836929	0.998	1230	1
REACTOME_RESOLUTION_OF_AP_SITES_VIA_THE_SINGLE_NUCLEOTIDE_REPLACEMENT_PATHWAY	0.746239	0.998	1230	1
REACTOME_INTERFERON_ALPHA_BETA_SIGNALING	0.877803	0.998	1230	1
PID_IL27PATHWAY	0.837071	0.998	1230	1
BIOCARTA_CSK_PATHWAY	0.74482	0.998	1230	1
PID_CD8TCRDOWNSTREAMPATHWAY	0.878158	0.998	1230	1
REACTOME_COMPLEMENT_CASCADE	0.838277	0.998	1230	1
REACTOME_ADVANCED_GLYCOSYLATION_ENDPRODUCT_RECEPTOR_SIGNALING	0.740278	0.998	1230	1
BIOCARTA_NUCLEARRS_PATHWAY	0.742975	0.998	1230	1
REACTOME_PLATELET_ADHESION_TO_EXPOSED_COLLAGEN	0.710403	0.999	1242	1
REACTOME_CS_DS_DEGRADATION	0.721047	0.999	1242	1
REACTOME_INFLUENZA_LIFE_CYCLE	0.919103	0.999	1242	1
BIOCARTA_CFTR_PATHWAY	0.726866	0.999	1242	1
BIOCARTA_COMP_PATHWAY	0.73006	0.999	1242	1
BIOCARTA_LYM_PATHWAY	0.718706	0.999	1242	1
REACTOME_INTRINSIC_PATHWAY	0.738078	0.999	1242	1
REACTOME_PYRIMIDINE_CATABOLISM	0.72048	0.999	1242	1
BIOCARTA_TOB1_PATHWAY	0.715087	0.999	1242	1
REACTOME_AMINE_DERIVED_HORMONES	0.736872	0.999	1242	1
BIOCARTA_CDK5_PATHWAY	0.72346	0.999	1242	1
BIOCARTA_CYTOKINE_PATHWAY	0.72048	0.999	1242	1
REACTOME_FGFR4_LIGAND_BINDING_AND_ACTIVATION	0.735311	0.999	1242	1
BIOCARTA_D4GDI_PATHWAY	0.738149	0.999	1242	1
REACTOME_PHOSPHORYLATION_OF_CD3_AND_TCR_ZETA_CHAINS	0.470551	1	1256	1
REACTOME_CREATION_OF_C4_AND_C2_ACTIVATORS	0.482118	1	1256	1
REACTOME_3_UTR_MEDIATED_TRANSLATIONAL_REGULATION	0.902782	1	1256	1
PID_IL12_STAT4PATHWAY	0.799816	1	1256	1
REACTOME_GLYCOPROTEIN_HORMONES	0.623474	1	1256	1
REACTOME_GENERATION_OF_SECOND_MESSENGER_MOLECULES	0.707423	1	1256	1
BIOCARTA_AHSP_PATHWAY	0.647601	1	1256	1
REACTOME_XENOBIOTICS	0.697914	1	1256	1
REACTOME_PEPTIDE_LIGAND_BINDING_RECEPTORS	0.922154	1	1256	1
KEGG_TYPE_I_DIABETES_MELLITUS	0.82593	1	1256	1
KEGG_GRAFT_VERSUS_HOST_DISEASE	0.797545	1	1256	1
KEGG_GALACTOSE_METABOLISM	0.833842	1	1256	1
KEGG_ANTIGEN_PROCESSING_AND_PRESENTATION	0.894053	1	1256	1
REACTOME_GPCR_DOWNSTREAM_SIGNALING	0.949723	1	1256	1
REACTOME_INWARDLY_RECTIFYING_K_CHANNELS	0.827065	1	1256	1
REACTOME_CHEMOKINE_RECEPTORS_BIND_CHEMOKINES	0.787716	1	1256	1
REACTOME_ACETYLCHOLINE_BINDING_AND_DOWNSTREAM_EVENTS	0.522708	1	1256	1
BIOCARTA_LECTIN_PATHWAY	0.691385	1	1256	1
REACTOME_INFLUENZA_VIRAL_RNA_TRANSCRIPTION_AND_REPLICATION	0.903775	1	1256	1
REACTOME_RECYCLING_OF_BILE_ACIDS_AND_SALTS	0.68216	1	1256	1
REACTOME_DEGRADATION_OF_THE_EXTRACELLULAR_MATRIX	0.772069	1	1256	1
REACTOME_PEPTIDE_HORMONE_BIOSYNTHESIS	0.621629	1	1256	1
REACTOME_METABOLISM_OF_RNA	0.937908	1	1256	1
REACTOME_BETA_DEFENSINS	0.438263	1	1256	1
REACTOME_KERATAN_SULFATE_DEGRADATION	0.660375	1	1256	1
BIOCARTA_THELPER_PATHWAY	0.619571	1	1256	1
KEGG_ALLOGRAFT_REJECTION	0.817059	1	1256	1
REACTOME_OLFACTORY_SIGNALING_PATHWAY	0.761141	1	1256	1
BIOCARTA_NKT_PATHWAY	0.73155	1	1256	1
REACTOME_PRESYNAPTIC_NICOTINIC_ACETYLCHOLINE_RECEPTORS	0.475731	1	1256	1
KEGG_COMPLEMENT_AND_COAGULATION_CASCADES	0.868152	1	1256	1
REACTOME_HIGHLY_CALCIUM_PERMEABLE_POSTSYNAPTIC_NICOTINIC_ACETYLCHOLINE_RECEPTORS	0.557408	1	1256	1
KEGG_SYSTEMIC_LUPUS_ERYTHEMATOSUS	0.882274	1	1256	1
REACTOME_AMYLOIDS	0.898879	1	1256	1
REACTOME_SIGNALING_BY_GPCR	0.958558	1	1256	1
BIOCARTA_ERYTH_PATHWAY	0.613965	1	1256	1
KEGG_FOLATE_BIOSYNTHESIS	0.700823	1	1256	1
REACTOME_G_PROTEIN_BETA_GAMMA_SIGNALLING	0.83409	1	1256	1
REACTOME_GLUCURONIDATION	0.593883	1	1256	1
REACTOME_FORMATION_OF_FIBRIN_CLOT_CLOTTING_CASCADE	0.781436	1	1256	1
BIOCARTA_NO1_PATHWAY	0.79868	1	1256	1
REACTOME_INITIAL_TRIGGERING_OF_COMPLEMENT	0.708771	1	1256	1
REACTOME_DEFENSINS	0.436844	1	1256	1
REACTOME_TRANSLOCATION_OF_ZAP_70_TO_IMMUNOLOGICAL_SYNAPSE	0.462248	1	1256	1
KEGG_TASTE_TRANSDUCTION	0.811666	1	1256	1
REACTOME_METABOLISM_OF_MRNA	0.932586	1	1256	1
REACTOME_PD1_SIGNALING	0.518379	1	1256	1
BIOCARTA_IL17_PATHWAY	0.607721	1	1256	1
REACTOME_RNA_POL_I_PROMOTER_OPENING	0.846367	1	1256	1
KEGG_OLFACTORY_TRANSDUCTION	0.874326	1	1256	1
KEGG_STEROID_HORMONE_BIOSYNTHESIS	0.857295	1	1256	1
BIOCARTA_CLASSIC_PATHWAY	0.660446	1	1256	1
REACTOME_FGFR1_LIGAND_BINDING_AND_ACTIVATION	0.554286	1	1256	1
REACTOME_SIGNALING_BY_ACTIVATED_POINT_MUTANTS_OF_FGFR1	0.554215	1	1256	1
REACTOME_COMMON_PATHWAY	0.706713	1	1256	1
BIOCARTA_TCRA_PATHWAY	0.470764	1	1256	1
REACTOME_PASSIVE_TRANSPORT_BY_AQUAPORINS	0.616094	1	1256	1
BIOCARTA_AGPCR_PATHWAY	0.690392	1	1256	1
BIOCARTA_TCYTOTOXIC_PATHWAY	0.648382	1	1256	1
BIOCARTA_INFLAM_PATHWAY	0.757309	1	1256	1
BIOCARTA_EXTRINSIC_PATHWAY	0.70352	1	1256	1
BIOCARTA_CTL_PATHWAY	0.627022	1	1256	1
KEGG_ASTHMA	0.797332	1	1256	1
KEGG_AUTOIMMUNE_THYROID_DISEASE	0.810531	1	1256	1
BIOCARTA_FIBRINOLYSIS_PATHWAY	0.591612	1	1256	1

## Sheet: GSOA_Endometrial_CNV
# dataFilePaths=/data/GSOA_Manuscript/Data/PANCAN12.Genome_Wide_SNP_6.cna_nocnv.tumor_whitelist classFilePath=/data/GSOA_Manuscript/Data/TCGA_UCEC_Serous_new.txt gmtFilePaths=/data/GSOA_Manuscript/Data/c2.cp.v4.0.symbols.gmt numCores=32 numRandomIterations=1000 rowsToExclude= numFolds=5 classificationAlgorithm=svmrbf permuteSeed= date=Thu Jan 1 21:57:22 MST 2015 version=1.0
Gene Set	AUC	p-value	Rank	FDR
BIOCARTA_MET_PATHWAY	0.946038	0.001	1	0.66
BIOCARTA_INTEGRIN_PATHWAY	0.940629	0.001	1	0.66
BIOCARTA_PYK2_PATHWAY	0.937642	0.003	3	0.99
REACTOME_HDL_MEDIATED_LIPID_TRANSPORT	0.941258	0.003	3	0.99
BIOCARTA_AT1R_PATHWAY	0.937547	0.005	5	1
BIOCARTA_ACH_PATHWAY	0.936352	0.006	6	1
KEGG_NATURAL_KILLER_CELL_MEDIATED_CYTOTOXICITY	0.935409	0.007	7	1
REACTOME_NUCLEAR_SIGNALING_BY_ERBB4	0.934906	0.007	7	1
KEGG_ERBB_SIGNALING_PATHWAY	0.933396	0.008	9	1
BIOCARTA_FMLP_PATHWAY	0.933208	0.01	10	1
KEGG_RENIN_ANGIOTENSIN_SYSTEM	0.935031	0.011	11	1
PID_GLYPICAN_1PATHWAY	0.932642	0.013	12	1
REACTOME_CTLA4_INHIBITORY_SIGNALING	0.933585	0.014	13	1
REACTOME_SEMAPHORIN_INTERACTIONS	0.933805	0.015	14	1
KEGG_INOSITOL_PHOSPHATE_METABOLISM	0.93195	0.015	14	1
PID_AR_NONGENOMIC_PATHWAY	0.931384	0.019	16	1
PID_TCRJNKPATHWAY	0.931164	0.019	16	1
REACTOME_AMINE_LIGAND_BINDING_RECEPTORS	0.931195	0.021	18	1
REACTOME_PLATELET_SENSITIZATION_BY_LDL	0.93	0.023	19	1
KEGG_GLYCOSAMINOGLYCAN_BIOSYNTHESIS_HEPARAN_SULFATE	0.929528	0.024	20	1
KEGG_RNA_POLYMERASE	0.928711	0.024	20	1
ST_ERK1_ERK2_MAPK_PATHWAY	0.930031	0.024	20	1
REACTOME_SHC1_EVENTS_IN_ERBB4_SIGNALING	0.92956	0.024	20	1
REACTOME_G_PROTEIN_ACTIVATION	0.928868	0.024	20	1
SA_PTEN_PATHWAY	0.929434	0.024	20	1
BIOCARTA_FAS_PATHWAY	0.929937	0.025	26	1
REACTOME_MRNA_SPLICING	0.929686	0.026	27	1
PID_INSULIN_GLUCOSE_PATHWAY	0.928428	0.026	27	1
REACTOME_NOREPINEPHRINE_NEUROTRANSMITTER_RELEASE_CYCLE	0.922107	0.027	29	1
BIOCARTA_AGR_PATHWAY	0.929623	0.028	30	1
KEGG_ARGININE_AND_PROLINE_METABOLISM	0.929686	0.028	30	1
REACTOME_G_BETA_GAMMA_SIGNALLING_THROUGH_PLC_BETA	0.927107	0.028	30	1
REACTOME_PHOSPHOLIPID_METABOLISM	0.929057	0.031	33	1
KEGG_CALCIUM_SIGNALING_PATHWAY	0.928868	0.031	33	1
ST_GA13_PATHWAY	0.929434	0.031	33	1
REACTOME_CLASS_A1_RHODOPSIN_LIKE_RECEPTORS	0.929277	0.032	36	1
REACTOME_LIPOPROTEIN_METABOLISM	0.929182	0.034	37	1
BIOCARTA_FCER1_PATHWAY	0.928805	0.037	38	1
PID_A6B1_A6B4_INTEGRIN_PATHWAY	0.928805	0.037	38	1
KEGG_TIGHT_JUNCTION	0.93	0.038	40	1
BIOCARTA_TNFR1_PATHWAY	0.928679	0.039	41	1
PID_PDGFRBPATHWAY	0.929874	0.039	41	1
BIOCARTA_TCR_PATHWAY	0.928491	0.04	43	1
REACTOME_ACTIVATION_OF_BH3_ONLY_PROTEINS	0.925283	0.041	44	1
REACTOME_ADP_SIGNALLING_THROUGH_P2RY12	0.924969	0.042	45	1
PID_PRLSIGNALINGEVENTSPATHWAY	0.924654	0.045	46	1
PID_PI3KCIPATHWAY	0.927862	0.047	47	1
BIOCARTA_RARRXR_PATHWAY	0.924151	0.048	48	1
KEGG_PHOSPHATIDYLINOSITOL_SIGNALING_SYSTEM	0.929057	0.051	49	1
REACTOME_MRNA_SPLICING_MINOR_PATHWAY	0.92761	0.052	50	1
REACTOME_PI3K_EVENTS_IN_ERBB2_SIGNALING	0.92761	0.052	50	1
REACTOME_CELL_CELL_COMMUNICATION	0.928899	0.052	50	1
PID_FAK_PATHWAY	0.928774	0.053	53	1
KEGG_VASCULAR_SMOOTH_MUSCLE_CONTRACTION	0.928176	0.057	54	1
REACTOME_INHIBITION_OF_REPLICATION_INITIATION_OF_DAMAGED_DNA_BY_RB1_E2F1	0.915283	0.057	54	1
PID_EPHA_FWDPATHWAY	0.927044	0.057	54	1
KEGG_STARCH_AND_SUCROSE_METABOLISM	0.926698	0.061	57	1
ST_G_ALPHA_I_PATHWAY	0.926698	0.061	57	1
REACTOME_SMOOTH_MUSCLE_CONTRACTION	0.923333	0.064	59	1
REACTOME_VIRAL_MESSENGER_RNA_SYNTHESIS	0.923208	0.066	60	1
REACTOME_ERK_MAPK_TARGETS	0.92327	0.066	60	1
REACTOME_SIGNALLING_TO_RAS	0.923113	0.067	62	1
PID_ERBB_NETWORK_PATHWAY	0.923145	0.067	62	1
BIOCARTA_CHEMICAL_PATHWAY	0.923145	0.067	62	1
PID_NEPHRIN_NEPH1_PATHWAY	0.926101	0.068	65	1
KEGG_SPLICEOSOME	0.927421	0.069	66	1
REACTOME_MAP_KINASE_ACTIVATION_IN_TLR_CASCADE	0.926038	0.069	66	1
REACTOME_TRANSPORT_OF_GLUCOSE_AND_OTHER_SUGARS_BILE_SALTS_AND_ORGANIC_ACIDS_METAL_IONS_AND_AMINE_COMPOUNDS	0.927107	0.069	66	1
ST_T_CELL_SIGNAL_TRANSDUCTION	0.925849	0.07	69	1
KEGG_MAPK_SIGNALING_PATHWAY	0.926667	0.071	70	1
KEGG_THYROID_CANCER	0.925723	0.073	71	1
REACTOME_MRNA_PROCESSING	0.926918	0.073	71	1
PID_ANTHRAXPATHWAY	0.922642	0.074	73	1
KEGG_NON_SMALL_CELL_LUNG_CANCER	0.927484	0.075	74	1
REACTOME_SYNTHESIS_OF_PC	0.92261	0.075	74	1
KEGG_N_GLYCAN_BIOSYNTHESIS	0.925597	0.075	74	1
PID_E2F_PATHWAY	0.92761	0.075	74	1
REACTOME_NUCLEAR_EVENTS_KINASE_AND_TRANSCRIPTION_FACTOR_ACTIVATION	0.922516	0.076	78	1
REACTOME_SHC_MEDIATED_CASCADE	0.92239	0.076	78	1
KEGG_PROSTATE_CANCER	0.926667	0.077	80	1
BIOCARTA_MAL_PATHWAY	0.922075	0.077	80	1
ST_INTEGRIN_SIGNALING_PATHWAY	0.927358	0.077	80	1
PID_TGFBRPATHWAY	0.927233	0.078	83	1
REACTOME_PHASE_II_CONJUGATION	0.926981	0.081	84	1
ST_DIFFERENTIATION_PATHWAY_IN_PC12_CELLS	0.925031	0.082	85	1
PID_FGF_PATHWAY	0.926761	0.083	86	1
REACTOME_CD28_DEPENDENT_VAV1_PATHWAY	0.911195	0.086	87	1
BIOCARTA_BARRESTIN_SRC_PATHWAY	0.921447	0.087	88	1
PID_EPHRINBREVPATHWAY	0.924717	0.087	88	1
KEGG_GLYCOSAMINOGLYCAN_BIOSYNTHESIS_CHONDROITIN_SULFATE	0.921384	0.088	90	1
REACTOME_GPCR_LIGAND_BINDING	0.92566	0.088	90	1
ST_GRANULE_CELL_SURVIVAL_PATHWAY	0.921132	0.091	92	1
REACTOME_MICRORNA_MIRNA_BIOGENESIS	0.921195	0.091	92	1
REACTOME_SIGNALLING_TO_ERKS	0.924528	0.091	92	1
REACTOME_LIPID_DIGESTION_MOBILIZATION_AND_TRANSPORT	0.924465	0.094	95	1
REACTOME_ABORTIVE_ELONGATION_OF_HIV1_TRANSCRIPT_IN_THE_ABSENCE_OF_TAT	0.920786	0.095	96	1
REACTOME_DOWNREGULATION_OF_SMAD2_3_SMAD4_TRANSCRIPTIONAL_ACTIVITY	0.920566	0.1	97	1
PID_NFAT_TFPATHWAY	0.924151	0.1	97	1
REACTOME_DARPP_32_EVENTS	0.920597	0.1	97	1
ST_G_ALPHA_S_PATHWAY	0.920377	0.101	100	1
REACTOME_DOWNREGULATION_OF_ERBB2_ERBB3_SIGNALING	0.920314	0.101	100	1
ST_MYOCYTE_AD_PATHWAY	0.920252	0.103	102	1
BIOCARTA_NGF_PATHWAY	0.920189	0.104	103	1
REACTOME_SYNTHESIS_AND_INTERCONVERSION_OF_NUCLEOTIDE_DI_AND_TRIPHOSPHATES	0.919937	0.105	104	1
KEGG_SELENOAMINO_ACID_METABOLISM	0.919937	0.105	104	1
KEGG_T_CELL_RECEPTOR_SIGNALING_PATHWAY	0.92522	0.107	106	1
PID_MYC_PATHWAY	0.919686	0.108	107	1
REACTOME_ADP_SIGNALLING_THROUGH_P2RY1	0.919497	0.108	107	1
BIOCARTA_RANMS_PATHWAY	0.908145	0.111	109	1
REACTOME_PI_METABOLISM	0.923679	0.112	110	1
BIOCARTA_BCR_PATHWAY	0.923522	0.113	111	1
KEGG_PRION_DISEASES	0.923459	0.114	112	1
REACTOME_REGULATORY_RNA_PATHWAYS	0.919057	0.114	112	1
KEGG_DORSO_VENTRAL_AXIS_FORMATION	0.918868	0.115	114	1
REACTOME_SPHINGOLIPID_DE_NOVO_BIOSYNTHESIS	0.918742	0.117	115	1
KEGG_CHRONIC_MYELOID_LEUKEMIA	0.925472	0.117	115	1
REACTOME_G_ALPHA_I_SIGNALLING_EVENTS	0.924937	0.119	117	1
REACTOME_ADVANCED_GLYCOSYLATION_ENDPRODUCT_RECEPTOR_SIGNALING	0.907484	0.119	117	1
REACTOME_SPRY_REGULATION_OF_FGF_SIGNALING	0.918616	0.12	119	1
BIOCARTA_MCALPAIN_PATHWAY	0.918679	0.12	119	1
BIOCARTA_VIP_PATHWAY	0.918428	0.121	121	1
PID_BCR_5PATHWAY	0.925252	0.122	122	1
REACTOME_MUSCLE_CONTRACTION	0.923208	0.122	122	1
KEGG_GLYCEROLIPID_METABOLISM	0.923176	0.122	122	1
PID_ER_NONGENOMIC_PATHWAY	0.923208	0.122	122	1
REACTOME_PROLONGED_ERK_ACTIVATION_EVENTS	0.918365	0.123	126	1
REACTOME_CHONDROITIN_SULFATE_BIOSYNTHESIS	0.918365	0.123	126	1
REACTOME_PLATELET_ACTIVATION_SIGNALING_AND_AGGREGATION	0.92478	0.123	126	1
KEGG_FC_GAMMA_R_MEDIATED_PHAGOCYTOSIS	0.924843	0.123	126	1
REACTOME_TOLL_RECEPTOR_CASCADES	0.925535	0.123	126	1
KEGG_SPHINGOLIPID_METABOLISM	0.923145	0.124	131	1
REACTOME_NETRIN1_SIGNALING	0.923082	0.125	132	1
REACTOME_SIGNAL_REGULATORY_PROTEIN_SIRP_FAMILY_INTERACTIONS	0.918113	0.126	133	1
REACTOME_AMINE_COMPOUND_SLC_TRANSPORTERS	0.918113	0.126	133	1
BIOCARTA_P53_PATHWAY	0.918176	0.126	133	1
BIOCARTA_MEF2D_PATHWAY	0.91805	0.127	136	1
REACTOME_BILE_SALT_AND_ORGANIC_ANION_SLC_TRANSPORTERS	0.917925	0.128	137	1
REACTOME_MAPK_TARGETS_NUCLEAR_EVENTS_MEDIATED_BY_MAP_KINASES	0.923019	0.129	138	1
REACTOME_PROCESSING_OF_CAPPED_INTRON_CONTAINING_PRE_MRNA	0.925189	0.133	139	1
REACTOME_TRIGLYCERIDE_BIOSYNTHESIS	0.922956	0.134	140	1
KEGG_MELANOGENESIS	0.924403	0.134	140	1
PID_LYMPHANGIOGENESIS_PATHWAY	0.917673	0.134	140	1
REACTOME_SYNTHESIS_OF_PIPS_AT_THE_LATE_ENDOSOME_MEMBRANE	0.906164	0.135	143	1
REACTOME_PROSTANOID_LIGAND_RECEPTORS	0.905912	0.136	144	1
REACTOME_OTHER_SEMAPHORIN_INTERACTIONS	0.917484	0.136	144	1
PID_THROMBIN_PAR4_PATHWAY	0.91739	0.137	146	1
REACTOME_UNBLOCKING_OF_NMDA_RECEPTOR_GLUTAMATE_BINDING_AND_ACTIVATION	0.917421	0.137	146	1
REACTOME_TRAF6_MEDIATED_INDUCTION_OF_NFKB_AND_MAP_KINASES_UPON_TLR7_8_OR_9_ACTIVATION	0.924654	0.137	146	1
REACTOME_GRB2_EVENTS_IN_ERBB2_SIGNALING	0.917358	0.138	149	1
BIOCARTA_MAPK_PATHWAY	0.924214	0.138	149	1
REACTOME_SEMA4D_IN_SEMAPHORIN_SIGNALING	0.922767	0.139	151	1
KEGG_COLORECTAL_CANCER	0.924591	0.14	152	1
REACTOME_THROMBIN_SIGNALLING_THROUGH_PROTEINASE_ACTIVATED_RECEPTORS_PARS	0.922642	0.14	152	1
BIOCARTA_HDAC_PATHWAY	0.922547	0.141	154	1
BIOCARTA_PGC1A_PATHWAY	0.916981	0.142	155	1
SIG_PIP3_SIGNALING_IN_CARDIAC_MYOCTES	0.92434	0.144	156	1
KEGG_GLUTATHIONE_METABOLISM	0.92239	0.145	157	1
BIOCARTA_EDG1_PATHWAY	0.916918	0.145	157	1
PID_AVB3_INTEGRIN_PATHWAY	0.924214	0.148	159	1
KEGG_AXON_GUIDANCE	0.924591	0.148	159	1
REACTOME_NCAM_SIGNALING_FOR_NEURITE_OUT_GROWTH	0.924088	0.149	161	1
REACTOME_SYNTHESIS_SECRETION_AND_DEACYLATION_OF_GHRELIN	0.916698	0.15	162	1
PID_S1P_S1P2_PATHWAY	0.916604	0.153	163	1
REACTOME_PTM_GAMMA_CARBOXYLATION_HYPUSINE_FORMATION_AND_ARYLSULFATASE_ACTIVATION	0.916447	0.154	164	1
REACTOME_INHIBITION_OF_VOLTAGE_GATED_CA2_CHANNELS_VIA_GBETA_GAMMA_SUBUNITS	0.916447	0.154	164	1
PID_INTEGRIN_A4B1_PATHWAY	0.922013	0.155	166	1
PID_ERBB2ERBB3PATHWAY	0.92195	0.156	167	1
SA_TRKA_RECEPTOR	0.916352	0.156	167	1
REACTOME_INHIBITION_OF_INSULIN_SECRETION_BY_ADRENALINE_NORADRENALINE	0.916352	0.156	167	1
BIOCARTA_BARR_MAPK_PATHWAY	0.916226	0.158	170	1
KEGG_VEGF_SIGNALING_PATHWAY	0.923648	0.158	170	1
REACTOME_FORMATION_OF_THE_HIV1_EARLY_ELONGATION_COMPLEX	0.916164	0.158	170	1
BIOCARTA_CHREBP2_PATHWAY	0.921887	0.16	173	1
KEGG_NEUROACTIVE_LIGAND_RECEPTOR_INTERACTION	0.92434	0.161	174	1
PID_IL2_1PATHWAY	0.923522	0.163	175	1
REACTOME_MEIOSIS	0.923208	0.164	176	1
KEGG_GLYCOSYLPHOSPHATIDYLINOSITOL_GPI_ANCHOR_BIOSYNTHESIS	0.915975	0.164	176	1
KEGG_MELANOMA	0.923396	0.165	178	1
REACTOME_STEROID_HORMONES	0.921761	0.166	179	1
KEGG_PATHWAYS_IN_CANCER	0.924151	0.166	179	1
REACTOME_RAF_MAP_KINASE_CASCADE	0.903145	0.172	181	1
PID_PI3KCIAKTPATHWAY	0.921509	0.174	182	1
PID_RB_1PATHWAY	0.923082	0.174	182	1
BIOCARTA_EIF4_PATHWAY	0.915346	0.174	182	1
PID_ENDOTHELINPATHWAY	0.922862	0.176	185	1
REACTOME_IL_6_SIGNALING	0.902579	0.176	185	1
REACTOME_MITOTIC_G1_G1_S_PHASES	0.923711	0.177	187	1
REACTOME_GAP_JUNCTION_DEGRADATION	0.902453	0.179	188	1
PID_TXA2PATHWAY	0.922767	0.182	189	1
KEGG_ADHERENS_JUNCTION	0.922642	0.183	190	1
KEGG_PEROXISOME	0.922547	0.184	191	1
REACTOME_AXON_GUIDANCE	0.924151	0.185	192	1
KEGG_OXIDATIVE_PHOSPHORYLATION	0.923396	0.187	193	1
REACTOME_INSULIN_RECEPTOR_RECYCLING	0.914843	0.188	194	1
REACTOME_SIGNAL_AMPLIFICATION	0.920912	0.189	195	1
PID_LKB1_PATHWAY	0.920943	0.189	195	1
REACTOME_MEMBRANE_TRAFFICKING	0.923333	0.19	197	1
KEGG_REGULATION_OF_ACTIN_CYTOSKELETON	0.923585	0.191	198	1
PID_ERBB4_PATHWAY	0.920818	0.191	198	1
REACTOME_TRANSFERRIN_ENDOCYTOSIS_AND_RECYCLING	0.914717	0.193	200	1
PID_SYNDECAN_3_PATHWAY	0.914717	0.193	200	1
BIOCARTA_CDK5_PATHWAY	0.901195	0.193	200	1
BIOCARTA_UCALPAIN_PATHWAY	0.914717	0.193	200	1
KEGG_ENDOMETRIAL_CANCER	0.920692	0.194	204	1
KEGG_MTOR_SIGNALING_PATHWAY	0.920755	0.194	204	1
REACTOME_METABOLISM_OF_STEROID_HORMONES_AND_VITAMINS_A_AND_D	0.920692	0.194	204	1
REACTOME_IRON_UPTAKE_AND_TRANSPORT	0.920755	0.194	204	1
BIOCARTA_SARS_PATHWAY	0.901101	0.195	208	1
REACTOME_ENDOSOMAL_SORTING_COMPLEX_REQUIRED_FOR_TRANSPORT_ESCRT	0.914465	0.197	209	1
ST_ADRENERGIC	0.920629	0.197	209	1
REACTOME_FORMATION_OF_TRANSCRIPTION_COUPLED_NER_TC_NER_REPAIR_COMPLEX	0.914465	0.197	209	1
REACTOME_ANDROGEN_BIOSYNTHESIS	0.900566	0.198	212	1
REACTOME_CHYLOMICRON_MEDIATED_LIPID_TRANSPORT	0.914403	0.198	212	1
REACTOME_AMYLOIDS	0.922013	0.2	214	1
PID_IL8CXCR1_PATHWAY	0.92044	0.202	215	1
REACTOME_GLYCEROPHOSPHOLIPID_BIOSYNTHESIS	0.92195	0.202	215	1
REACTOME_SEMA4D_INDUCED_CELL_MIGRATION_AND_GROWTH_CONE_COLLAPSE	0.914277	0.203	217	1
REACTOME_G_BETA_GAMMA_SIGNALLING_THROUGH_PI3KGAMMA	0.914245	0.203	217	1
REACTOME_P2Y_RECEPTORS	0.914277	0.203	217	1
REACTOME_G1_PHASE	0.920377	0.205	220	1
BIOCARTA_RAS_PATHWAY	0.914088	0.205	220	1
REACTOME_ARMS_MEDIATED_ACTIVATION	0.913836	0.206	222	1
PID_INTEGRIN5_PATHWAY	0.913899	0.206	222	1
REACTOME_CREB_PHOSPHORYLATION_THROUGH_THE_ACTIVATION_OF_CAMKII	0.914057	0.206	222	1
REACTOME_METAL_ION_SLC_TRANSPORTERS	0.913836	0.206	222	1
REACTOME_NEPHRIN_INTERACTIONS	0.913774	0.207	226	1
REACTOME_INTRINSIC_PATHWAY_FOR_APOPTOSIS	0.920252	0.209	227	1
KEGG_BASAL_CELL_CARCINOMA	0.920189	0.211	228	1
REACTOME_LOSS_OF_NLP_FROM_MITOTIC_CENTROSOMES	0.920126	0.213	229	1
REACTOME_SOS_MEDIATED_SIGNALLING	0.913459	0.214	230	1
REACTOME_SHC_MEDIATED_SIGNALLING	0.913459	0.214	230	1
REACTOME_E2F_MEDIATED_REGULATION_OF_DNA_REPLICATION	0.913428	0.214	230	1
ST_JNK_MAPK_PATHWAY	0.920063	0.216	233	1
REACTOME_RECRUITMENT_OF_MITOTIC_CENTROSOME_PROTEINS_AND_COMPLEXES	0.921698	0.217	234	1
BIOCARTA_PPARA_PATHWAY	0.921698	0.217	234	1
REACTOME_REGULATION_OF_INSULIN_SECRETION_BY_ACETYLCHOLINE	0.898459	0.223	236	1
REACTOME_G_ALPHA_Z_SIGNALLING_EVENTS	0.919937	0.223	236	1
REACTOME_NEGATIVE_REGULATION_OF_FGFR_SIGNALING	0.919937	0.223	236	1
KEGG_METABOLISM_OF_XENOBIOTICS_BY_CYTOCHROME_P450	0.921572	0.224	239	1
SIG_BCR_SIGNALING_PATHWAY	0.919811	0.227	240	1
REACTOME_SIGNALING_BY_ERBB2	0.921698	0.23	241	1
REACTOME_CTNNB1_PHOSPHORYLATION_CASCADE	0.912642	0.232	242	1
KEGG_ALZHEIMERS_DISEASE	0.922516	0.232	242	1
REACTOME_FACTORS_INVOLVED_IN_MEGAKARYOCYTE_DEVELOPMENT_AND_PLATELET_PRODUCTION	0.922327	0.233	244	1
BIOCARTA_HER2_PATHWAY	0.912547	0.233	244	1
KEGG_LEUKOCYTE_TRANSENDOTHELIAL_MIGRATION	0.922264	0.234	246	1
KEGG_PANCREATIC_CANCER	0.921289	0.235	247	1
PID_PTP1BPATHWAY	0.919623	0.236	248	1
BIOCARTA_EPONFKB_PATHWAY	0.897736	0.237	249	1
REACTOME_MTORC1_MEDIATED_SIGNALLING	0.897484	0.246	250	1
KEGG_EPITHELIAL_CELL_SIGNALING_IN_HELICOBACTER_PYLORI_INFECTION	0.921069	0.248	251	1
KEGG_LYSOSOME	0.921887	0.248	251	1
REACTOME_SIGNALING_BY_ERBB4	0.921352	0.249	253	1
REACTOME_MRNA_CAPPING	0.912013	0.249	253	1
REACTOME_THROMBOXANE_SIGNALLING_THROUGH_TP_RECEPTOR	0.91195	0.251	255	1
REACTOME_INNATE_IMMUNE_SYSTEM	0.922767	0.251	255	1
PID_IL8CXCR2_PATHWAY	0.919308	0.251	255	1
REACTOME_NA_CL_DEPENDENT_NEUROTRANSMITTER_TRANSPORTERS	0.911761	0.253	258	1
REACTOME_SIGNALING_BY_FGFR1_MUTANTS	0.911698	0.254	259	1
REACTOME_DESTABILIZATION_OF_MRNA_BY_BRF1	0.911572	0.256	260	1
REACTOME_PEPTIDE_HORMONE_BIOSYNTHESIS	0.911572	0.256	260	1
BIOCARTA_IGF1_PATHWAY	0.911572	0.256	260	1
PID_ERBB1_DOWNSTREAM_PATHWAY	0.921195	0.256	260	1
REACTOME_PROSTACYCLIN_SIGNALLING_THROUGH_PROSTACYCLIN_RECEPTOR	0.911509	0.256	260	1
REACTOME_TRIF_MEDIATED_TLR3_SIGNALING	0.920818	0.259	265	1
PID_EPHBFWDPATHWAY	0.919119	0.26	266	1
KEGG_LYSINE_DEGRADATION	0.919088	0.26	266	1
PID_DELTANP63PATHWAY	0.919057	0.262	268	1
PID_CXCR4_PATHWAY	0.921069	0.263	269	1
REACTOME_HORMONE_LIGAND_BINDING_RECEPTORS	0.896289	0.265	270	1
KEGG_APOPTOSIS	0.920943	0.268	271	1
REACTOME_G1_S_TRANSITION	0.920943	0.268	271	1
REACTOME_GPVI_MEDIATED_ACTIVATION_CASCADE	0.918931	0.268	271	1
REACTOME_GENERIC_TRANSCRIPTION_PATHWAY	0.922579	0.269	274	1
REACTOME_MEMBRANE_BINDING_AND_TARGETTING_OF_GAG_PROTEINS	0.895912	0.27	275	1
KEGG_AMYOTROPHIC_LATERAL_SCLEROSIS_ALS	0.918868	0.27	275	1
PID_P38ALPHABETAPATHWAY	0.918836	0.27	275	1
KEGG_VASOPRESSIN_REGULATED_WATER_REABSORPTION	0.918742	0.272	278	1
KEGG_DRUG_METABOLISM_OTHER_ENZYMES	0.918742	0.272	278	1
REACTOME_SIGNALING_BY_FGFR_MUTANTS	0.918679	0.272	278	1
REACTOME_P38MAPK_EVENTS	0.89566	0.273	281	1
REACTOME_PI3K_EVENTS_IN_ERBB4_SIGNALING	0.918553	0.273	281	1
REACTOME_OPIOID_SIGNALLING	0.92044	0.275	283	1
PID_TCR_PATHWAY	0.920503	0.275	283	1
KEGG_FC_EPSILON_RI_SIGNALING_PATHWAY	0.92044	0.275	283	1
REACTOME_AMINO_ACID_TRANSPORT_ACROSS_THE_PLASMA_MEMBRANE	0.918491	0.276	286	1
BIOCARTA_TEL_PATHWAY	0.910975	0.277	287	1
REACTOME_CELL_SURFACE_INTERACTIONS_AT_THE_VASCULAR_WALL	0.920692	0.279	288	1
SA_PROGRAMMED_CELL_DEATH	0.91088	0.279	288	1
PID_CASPASE_PATHWAY	0.918302	0.279	288	1
REACTOME_ACTIVATED_TLR4_SIGNALLING	0.920629	0.28	291	1
PID_P53DOWNSTREAMPATHWAY	0.921698	0.28	291	1
REACTOME_INTERACTION_BETWEEN_L1_AND_ANKYRINS	0.910818	0.281	293	1
REACTOME_CRMPS_IN_SEMA3A_SIGNALING	0.910755	0.282	294	1
REACTOME_METABOLISM_OF_NON_CODING_RNA	0.918239	0.284	295	1
BIOCARTA_PML_PATHWAY	0.910692	0.285	296	1
BIOCARTA_AKT_PATHWAY	0.910629	0.285	296	1
REACTOME_DCC_MEDIATED_ATTRACTIVE_SIGNALING	0.910629	0.285	296	1
SIG_INSULIN_RECEPTOR_PATHWAY_IN_CARDIAC_MYOCYTES	0.918113	0.286	299	1
PID_P38_MK2PATHWAY	0.910566	0.287	300	1
REACTOME_CHONDROITIN_SULFATE_DERMATAN_SULFATE_METABOLISM	0.91805	0.288	301	1
REACTOME_FGFR_LIGAND_BINDING_AND_ACTIVATION	0.910535	0.288	301	1
REACTOME_CDC6_ASSOCIATION_WITH_THE_ORC_ORIGIN_COMPLEX	0.866855	0.291	303	1
BIOCARTA_SODD_PATHWAY	0.894214	0.292	304	1
KEGG_SMALL_CELL_LUNG_CANCER	0.92044	0.293	305	1
BIOCARTA_NFAT_PATHWAY	0.92	0.294	306	1
KEGG_PANTOTHENATE_AND_COA_BIOSYNTHESIS	0.910377	0.295	307	1
KEGG_LONG_TERM_DEPRESSION	0.919843	0.296	308	1
REACTOME_RESPONSE_TO_ELEVATED_PLATELET_CYTOSOLIC_CA2_	0.919811	0.296	308	1
REACTOME_RNA_POL_II_TRANSCRIPTION_PRE_INITIATION_AND_PROMOTER_OPENING	0.917704	0.296	308	1
KEGG_ARACHIDONIC_ACID_METABOLISM	0.919811	0.296	308	1
REACTOME_SYNTHESIS_SECRETION_AND_INACTIVATION_OF_GIP	0.91022	0.297	312	1
REACTOME_SEMA3A_PLEXIN_REPULSION_SIGNALING_BY_INHIBITING_INTEGRIN_ADHESION	0.91022	0.297	312	1
PID_P38_MKK3_6PATHWAY	0.910252	0.297	312	1
REACTOME_ACTIVATED_POINT_MUTANTS_OF_FGFR2	0.91	0.302	315	1
KEGG_BLADDER_CANCER	0.91761	0.302	315	1
PID_SYNDECAN_2_PATHWAY	0.917547	0.304	317	1
REACTOME_MEIOTIC_RECOMBINATION	0.919654	0.305	318	1
REACTOME_AMINO_ACID_AND_OLIGOPEPTIDE_SLC_TRANSPORTERS	0.917421	0.306	319	1
REACTOME_HEMOSTASIS	0.922264	0.308	320	1
REACTOME_ZINC_TRANSPORTERS	0.909654	0.31	321	1
BIOCARTA_RACCYCD_PATHWAY	0.909686	0.31	321	1
ST_GA12_PATHWAY	0.909591	0.312	323	1
KEGG_WNT_SIGNALING_PATHWAY	0.92088	0.312	323	1
REACTOME_AMINE_DERIVED_HORMONES	0.909623	0.312	323	1
BIOCARTA_SPPA_PATHWAY	0.909497	0.314	326	1
PID_ALPHASYNUCLEIN_PATHWAY	0.917107	0.317	327	1
REACTOME_SIGNALING_BY_FGFR	0.92044	0.319	328	1
REACTOME_MITOTIC_PROMETAPHASE	0.919874	0.32	329	1
PID_S1P_S1P3_PATHWAY	0.916981	0.321	330	1
REACTOME_TETRAHYDROBIOPTERIN_BH4_SYNTHESIS_RECYCLING_SALVAGE_AND_REGULATION	0.909182	0.322	331	1
KEGG_GNRH_SIGNALING_PATHWAY	0.919811	0.324	332	1
REACTOME_ROLE_OF_SECOND_MESSENGERS_IN_NETRIN1_SIGNALING	0.892516	0.324	332	1
PID_ERA_GENOMIC_PATHWAY	0.919245	0.327	334	1
BIOCARTA_BARRESTIN_PATHWAY	0.892327	0.328	335	1
REACTOME_RAS_ACTIVATION_UOPN_CA2_INFUX_THROUGH_NMDA_RECEPTOR	0.909057	0.329	336	1
SIG_CHEMOTAXIS	0.916667	0.331	337	1
BIOCARTA_BAD_PATHWAY	0.908805	0.336	338	1
REACTOME_FATTY_ACYL_COA_BIOSYNTHESIS	0.908805	0.336	338	1
BIOCARTA_CK1_PATHWAY	0.908648	0.339	340	1
REACTOME_ROLE_OF_DCC_IN_REGULATING_APOPTOSIS	0.891667	0.34	341	1
REACTOME_STRIATED_MUSCLE_CONTRACTION	0.908553	0.341	342	1
REACTOME_CREB_PHOSPHORYLATION_THROUGH_THE_ACTIVATION_OF_RAS	0.916384	0.342	343	1
KEGG_VIBRIO_CHOLERAE_INFECTION	0.918994	0.342	343	1
BIOCARTA_AHSP_PATHWAY	0.908428	0.344	345	1
SA_G1_AND_S_PHASES	0.908208	0.346	346	1
PID_DNAPK_PATHWAY	0.908208	0.346	346	1
REACTOME_G_PROTEIN_BETA_GAMMA_SIGNALLING	0.916289	0.346	346	1
PID_MET_PATHWAY	0.918836	0.348	349	1
REACTOME_FRS2_MEDIATED_CASCADE	0.916195	0.348	349	1
BIOCARTA_CXCR4_PATHWAY	0.907987	0.355	351	1
PID_CONE_PATHWAY	0.907925	0.355	351	1
REACTOME_G_ALPHA1213_SIGNALLING_EVENTS	0.918616	0.358	353	1
REACTOME_MYD88_MAL_CASCADE_INITIATED_ON_PLASMA_MEMBRANE	0.918553	0.359	354	1
REACTOME_PYRIMIDINE_CATABOLISM	0.89088	0.359	354	1
BIOCARTA_HIVNEF_PATHWAY	0.918553	0.359	354	1
KEGG_GLIOMA	0.918491	0.36	357	1
BIOCARTA_HCMV_PATHWAY	0.907736	0.36	357	1
REACTOME_CALNEXIN_CALRETICULIN_CYCLE	0.907736	0.36	357	1
REACTOME_INTEGRATION_OF_ENERGY_METABOLISM	0.919623	0.362	360	1
REACTOME_LAGGING_STRAND_SYNTHESIS	0.907484	0.365	361	1
REACTOME_SULFUR_AMINO_ACID_METABOLISM	0.907421	0.366	362	1
REACTOME_REGULATION_OF_INSULIN_SECRETION	0.918805	0.366	362	1
KEGG_LIMONENE_AND_PINENE_DEGRADATION	0.890503	0.368	364	1
BIOCARTA_LECTIN_PATHWAY	0.89044	0.369	365	1
REACTOME_SHC1_EVENTS_IN_EGFR_SIGNALING	0.907296	0.369	365	1
REACTOME_DEADENYLATION_OF_MRNA	0.907296	0.369	365	1
PID_PDGFRAPATHWAY	0.907264	0.37	368	1
PID_HES_HEYPATHWAY	0.915597	0.371	369	1
REACTOME_ASSOCIATION_OF_LICENSING_FACTORS_WITH_THE_PRE_REPLICATIVE_COMPLEX	0.890252	0.372	370	1
REACTOME_GASTRIN_CREB_SIGNALLING_PATHWAY_VIA_PKC_AND_MAPK	0.920818	0.372	370	1
REACTOME_SIGNALING_BY_FGFR3_MUTANTS	0.890157	0.372	370	1
REACTOME_REMOVAL_OF_THE_FLAP_INTERMEDIATE_FROM_THE_C_STRAND	0.890126	0.373	373	1
REACTOME_MYOGENESIS	0.907201	0.373	373	1
BIOCARTA_TFF_PATHWAY	0.907075	0.377	375	1
PID_RET_PATHWAY	0.915535	0.377	375	1
KEGG_CHEMOKINE_SIGNALING_PATHWAY	0.920755	0.377	375	1
KEGG_TRYPTOPHAN_METABOLISM	0.915503	0.378	378	1
BIOCARTA_P35ALZHEIMERS_PATHWAY	0.889748	0.38	379	1
REACTOME_ACTIVATION_OF_CHAPERONE_GENES_BY_XBP1S	0.915346	0.38	379	1
REACTOME_CELL_CYCLE_MITOTIC	0.921101	0.38	379	1
REACTOME_METABOLISM_OF_AMINO_ACIDS_AND_DERIVATIVES	0.920692	0.381	382	1
PID_S1P_META_PATHWAY	0.906855	0.384	383	1
BIOCARTA_IL2RB_PATHWAY	0.915283	0.385	384	1
PID_RHOA_PATHWAY	0.915283	0.385	384	1
KEGG_GLYCEROPHOSPHOLIPID_METABOLISM	0.917987	0.386	386	1
REACTOME_BASIGIN_INTERACTIONS	0.906761	0.386	386	1
PID_BARD1PATHWAY	0.915126	0.387	388	1
KEGG_B_CELL_RECEPTOR_SIGNALING_PATHWAY	0.917862	0.391	389	1
REACTOME_NFKB_AND_MAP_KINASES_ACTIVATION_MEDIATED_BY_TLR4_SIGNALING_REPERTOIRE	0.917862	0.391	389	1
PID_ARF6_PATHWAY	0.915031	0.393	391	1
PID_WNT_CANONICAL_PATHWAY	0.906509	0.393	391	1
REACTOME_FORMATION_OF_THE_TERNARY_COMPLEX_AND_SUBSEQUENTLY_THE_43S_COMPLEX	0.915031	0.393	391	1
KEGG_PORPHYRIN_AND_CHLOROPHYLL_METABOLISM	0.914969	0.396	394	1
REACTOME_METABOLISM_OF_CARBOHYDRATES	0.92044	0.396	394	1
BIOCARTA_BIOPEPTIDES_PATHWAY	0.914969	0.396	394	1
PID_AR_PATHWAY	0.917799	0.396	394	1
PID_INSULIN_PATHWAY	0.914969	0.396	394	1
PID_P73PATHWAY	0.917736	0.398	399	1
SIG_IL4RECEPTOR_IN_B_LYPHOCYTES	0.914843	0.399	400	1
REACTOME_BIOSYNTHESIS_OF_THE_N_GLYCAN_PRECURSOR_DOLICHOL_LIPID_LINKED_OLIGOSACCHARIDE_LLO_AND_TRANSFER_TO_A_NASCENT_PROTEIN	0.906164	0.4	401	1
REACTOME_TRANSCRIPTIONAL_REGULATION_OF_WHITE_ADIPOCYTE_DIFFERENTIATION	0.91761	0.4	401	1
BIOCARTA_STEM_PATHWAY	0.906069	0.402	403	1
REACTOME_ERKS_ARE_INACTIVATED	0.906069	0.402	403	1
PID_HIVNEFPATHWAY	0.914717	0.404	405	1
REACTOME_TRANSCRIPTION	0.920126	0.405	406	1
KEGG_CARDIAC_MUSCLE_CONTRACTION	0.917516	0.405	406	1
PID_KITPATHWAY	0.914465	0.411	408	1
ST_B_CELL_ANTIGEN_RECEPTOR	0.914403	0.413	409	1
PID_HNF3APATHWAY	0.914371	0.413	409	1
REACTOME_ACTIVATION_OF_IRF3_IRF7_MEDIATED_BY_TBK1_IKK_EPSILON	0.905566	0.416	411	1
BIOCARTA_CELLCYCLE_PATHWAY	0.905472	0.42	412	1
BIOCARTA_CALCINEURIN_PATHWAY	0.905472	0.42	412	1
REACTOME_RNA_POL_III_TRANSCRIPTION_TERMINATION	0.905472	0.42	412	1
REACTOME_AQUAPORIN_MEDIATED_TRANSPORT	0.914214	0.421	415	1
WNT_SIGNALING	0.917673	0.421	415	1
PID_SMAD2_3PATHWAY	0.905409	0.422	417	1
REACTOME_MRNA_DECAY_BY_5_TO_3_EXORIBONUCLEASE	0.905314	0.423	418	1
KEGG_INSULIN_SIGNALING_PATHWAY	0.919182	0.423	418	1
PID_MTOR_4PATHWAY	0.91717	0.423	418	1
REACTOME_SMAD2_SMAD3_SMAD4_HETEROTRIMER_REGULATES_TRANSCRIPTION	0.905283	0.427	421	1
REACTOME_ACTIVATION_OF_THE_MRNA_UPON_BINDING_OF_THE_CAP_BINDING_COMPLEX_AND_EIFS_AND_SUBSEQUENT_BINDING_TO_43S	0.914025	0.432	422	1
BIOCARTA_INSULIN_PATHWAY	0.905157	0.432	422	1
BIOCARTA_TALL1_PATHWAY	0.905126	0.432	422	1
REACTOME_SPHINGOLIPID_METABOLISM	0.91695	0.433	425	1
KEGG_ENDOCYTOSIS	0.919623	0.433	425	1
PID_IL6_7PATHWAY	0.913836	0.438	427	1
REACTOME_DEADENYLATION_DEPENDENT_MRNA_DECAY	0.913805	0.439	428	1
BIOCARTA_DC_PATHWAY	0.90478	0.44	429	1
BIOCARTA_P53HYPOXIA_PATHWAY	0.904748	0.441	430	1
BIOCARTA_TGFB_PATHWAY	0.904717	0.442	431	1
PID_FRA_PATHWAY	0.913648	0.444	432	1
PID_THROMBIN_PAR1_PATHWAY	0.913648	0.444	432	1
REACTOME_ACETYLCHOLINE_NEUROTRANSMITTER_RELEASE_CYCLE	0.885283	0.446	434	1
KEGG_VALINE_LEUCINE_AND_ISOLEUCINE_DEGRADATION	0.913522	0.447	435	1
PID_S1P_S1P4_PATHWAY	0.904591	0.448	436	1
PID_AMB2_NEUTROPHILS_PATHWAY	0.913459	0.45	437	1
KEGG_ACUTE_MYELOID_LEUKEMIA	0.916604	0.45	437	1
REACTOME_RNA_POL_III_CHAIN_ELONGATION	0.904465	0.451	439	1
PID_ANGIOPOIETINRECEPTOR_PATHWAY	0.913333	0.452	440	1
KEGG_CYSTEINE_AND_METHIONINE_METABOLISM	0.913333	0.452	440	1
PID_NETRIN_PATHWAY	0.913333	0.452	440	1
PID_PS1PATHWAY	0.913145	0.455	443	1
REACTOME_SIGNALING_BY_FGFR_IN_DISEASE	0.917799	0.456	444	1
BIOCARTA_MTOR_PATHWAY	0.90434	0.456	444	1
REACTOME_CELL_CYCLE	0.920377	0.459	446	1
REACTOME_MITOTIC_G2_G2_M_PHASES	0.916289	0.46	447	1
REACTOME_APOBEC3G_MEDIATED_RESISTANCE_TO_HIV1_INFECTION	0.847987	0.464	448	1
REACTOME_FGFR1_LIGAND_BINDING_AND_ACTIVATION	0.903994	0.469	449	1
SIG_REGULATION_OF_THE_ACTIN_CYTOSKELETON_BY_RHO_GTPASES	0.912642	0.471	450	1
REACTOME_RNA_POL_III_TRANSCRIPTION_INITIATION_FROM_TYPE_3_PROMOTER	0.903962	0.472	451	1
REACTOME_APC_CDC20_MEDIATED_DEGRADATION_OF_NEK2A	0.903899	0.473	452	1
REACTOME_TELOMERE_MAINTENANCE	0.915943	0.473	452	1
REACTOME_GABA_B_RECEPTOR_ACTIVATION	0.912516	0.474	454	1
REACTOME_ASPARAGINE_N_LINKED_GLYCOSYLATION	0.915912	0.474	454	1
REACTOME_GLYCOSPHINGOLIPID_METABOLISM	0.912453	0.476	456	1
BIOCARTA_PARKIN_PATHWAY	0.883396	0.477	457	1
REACTOME_METABOLISM_OF_NUCLEOTIDES	0.915849	0.478	458	1
REACTOME_HYALURONAN_UPTAKE_AND_DEGRADATION	0.882956	0.479	459	1
PID_NOTCH_PATHWAY	0.915786	0.481	460	1
REACTOME_REGULATION_OF_INSULIN_SECRETION_BY_GLUCAGON_LIKE_PEPTIDE1	0.912201	0.482	461	1
REACTOME_METABOLISM_OF_LIPIDS_AND_LIPOPROTEINS	0.920472	0.482	461	1
KEGG_PATHOGENIC_ESCHERICHIA_COLI_INFECTION	0.91217	0.484	463	1
REACTOME_DEGRADATION_OF_THE_EXTRACELLULAR_MATRIX	0.903522	0.484	463	1
PID_CDC42_PATHWAY	0.915597	0.487	465	1
REACTOME_ACTIVATION_OF_CHAPERONE_GENES_BY_ATF6_ALPHA	0.882516	0.487	465	1
BIOCARTA_NDKDYNAMIN_PATHWAY	0.903365	0.488	467	1
KEGG_ALLOGRAFT_REJECTION	0.903239	0.491	468	1
PID_CD8TCRPATHWAY	0.915409	0.493	469	1
KEGG_PARKINSONS_DISEASE	0.917075	0.494	470	1
PID_HDAC_CLASSIII_PATHWAY	0.903145	0.496	471	1
BIOCARTA_DEATH_PATHWAY	0.91195	0.496	471	1
KEGG_SYSTEMIC_LUPUS_ERYTHEMATOSUS	0.916226	0.496	471	1
REACTOME_IRAK2_MEDIATED_ACTIVATION_OF_TAK1_COMPLEX_UPON_TLR7_8_OR_9_STIMULATION	0.882075	0.496	471	1
PID_INTEGRIN_A9B1_PATHWAY	0.903145	0.496	471	1
REACTOME_FGFR2C_LIGAND_BINDING_AND_ACTIVATION	0.882075	0.496	471	1
REACTOME_DOWNSTREAM_SIGNALING_OF_ACTIVATED_FGFR	0.916226	0.496	471	1
KEGG_LONG_TERM_POTENTIATION	0.915283	0.497	478	1
REACTOME_SHC_RELATED_EVENTS	0.903082	0.499	479	1
REACTOME_CYTOSOLIC_SULFONATION_OF_SMALL_MOLECULES	0.903082	0.499	479	1
BIOCARTA_BCELLSURVIVAL_PATHWAY	0.903019	0.501	481	1
BIOCARTA_NOS1_PATHWAY	0.903019	0.501	481	1
PID_RHODOPSIN_PATHWAY	0.902956	0.503	483	1
KEGG_GLYCOSPHINGOLIPID_BIOSYNTHESIS_LACTO_AND_NEOLACTO_SERIES	0.902956	0.503	483	1
REACTOME_YAP1_AND_WWTR1_TAZ_STIMULATED_GENE_EXPRESSION	0.90283	0.505	485	1
BIOCARTA_PTEN_PATHWAY	0.902767	0.505	485	1
REACTOME_L1CAM_INTERACTIONS	0.915975	0.506	487	1
REACTOME_G_ALPHA_Q_SIGNALLING_EVENTS	0.918679	0.507	488	1
PID_EPOPATHWAY	0.911792	0.507	488	1
REACTOME_PURINE_CATABOLISM	0.881509	0.509	490	1
PID_FOXOPATHWAY	0.911761	0.511	491	1
REACTOME_GOLGI_ASSOCIATED_VESICLE_BIOGENESIS	0.911761	0.511	491	1
BIOCARTA_G1_PATHWAY	0.911698	0.513	493	1
BIOCARTA_PITX2_PATHWAY	0.902453	0.514	494	1
PID_NECTIN_PATHWAY	0.911635	0.514	494	1
REACTOME_TRANSCRIPTIONAL_ACTIVITY_OF_SMAD2_SMAD3_SMAD4_HETEROTRIMER	0.911635	0.514	494	1
REACTOME_TRANSLOCATION_OF_ZAP_70_TO_IMMUNOLOGICAL_SYNAPSE	0.881258	0.514	494	1
REACTOME_SIGNALING_BY_NOTCH3	0.902358	0.515	498	1
PID_MYC_REPRESSPATHWAY	0.914874	0.516	499	1
KEGG_HEDGEHOG_SIGNALING_PATHWAY	0.914843	0.519	500	1
REACTOME_PI_3K_CASCADE	0.914843	0.519	500	1
REACTOME_ANTIVIRAL_MECHANISM_BY_IFN_STIMULATED_GENES	0.914843	0.519	500	1
KEGG_PPAR_SIGNALING_PATHWAY	0.914843	0.519	500	1
REACTOME_NCAM1_INTERACTIONS	0.911478	0.52	504	1
REACTOME_FORMATION_OF_RNA_POL_II_ELONGATION_COMPLEX_	0.911509	0.52	504	1
ST_PHOSPHOINOSITIDE_3_KINASE_PATHWAY	0.911509	0.52	504	1
REACTOME_REGULATED_PROTEOLYSIS_OF_P75NTR	0.880912	0.521	507	1
REACTOME_RNA_POL_II_PRE_TRANSCRIPTION_EVENTS	0.911447	0.522	508	1
REACTOME_IMMUNE_SYSTEM	0.920377	0.523	509	1
REACTOME_TRANSLATION	0.917516	0.523	509	1
REACTOME_ELONGATION_ARREST_AND_RECOVERY	0.911384	0.523	509	1
KEGG_ALDOSTERONE_REGULATED_SODIUM_REABSORPTION	0.911384	0.523	509	1
PID_TNFPATHWAY	0.911321	0.524	513	1
REACTOME_POST_TRANSLATIONAL_MODIFICATION_SYNTHESIS_OF_GPI_ANCHORED_PROTEINS	0.902075	0.527	514	1
REACTOME_NEGATIVE_REGULATION_OF_THE_PI3K_AKT_NETWORK	0.88044	0.527	514	1
ST_PAC1_RECEPTOR_PATHWAY	0.880377	0.528	516	1
REACTOME_SIGNALING_BY_NOTCH	0.915535	0.531	517	1
KEGG_GLYCOSAMINOGLYCAN_DEGRADATION	0.90195	0.531	517	1
BIOCARTA_ERK_PATHWAY	0.911006	0.532	519	1
REACTOME_REGULATION_OF_THE_FANCONI_ANEMIA_PATHWAY	0.880314	0.532	519	1
BIOCARTA_GLEEVEC_PATHWAY	0.901855	0.533	521	1
BIOCARTA_CDMAC_PATHWAY	0.901887	0.533	521	1
REACTOME_DESTABILIZATION_OF_MRNA_BY_TRISTETRAPROLIN_TTP	0.901887	0.533	521	1
REACTOME_HIV_INFECTION	0.918176	0.536	524	1
REACTOME_ALPHA_LINOLENIC_ACID_ALA_METABOLISM	0.901761	0.537	525	1
PID_IL2_PI3KPATHWAY	0.910912	0.537	525	1
PID_NFKAPPABATYPICALPATHWAY	0.901698	0.541	527	1
REACTOME_SYNTHESIS_OF_VERY_LONG_CHAIN_FATTY_ACYL_COAS	0.901635	0.542	528	1
REACTOME_DSCAM_INTERACTIONS	0.879623	0.543	529	1
REACTOME_ADENYLATE_CYCLASE_ACTIVATING_PATHWAY	0.879623	0.543	529	1
REACTOME_N_GLYCAN_TRIMMING_IN_THE_ER_AND_CALNEXIN_CALRETICULIN_CYCLE	0.901572	0.544	531	1
PID_VEGFR1_2_PATHWAY	0.914151	0.544	531	1
PID_TCRRASPATHWAY	0.901509	0.548	533	1
BIOCARTA_INFLAM_PATHWAY	0.901509	0.548	533	1
REACTOME_BRANCHED_CHAIN_AMINO_ACID_CATABOLISM	0.901384	0.55	535	1
REACTOME_E2F_ENABLED_INHIBITION_OF_PRE_REPLICATION_COMPLEX_FORMATION	0.839245	0.553	536	1
BIOCARTA_IGF1R_PATHWAY	0.901226	0.554	537	1
REACTOME_MITOTIC_M_M_G1_PHASES	0.917138	0.554	537	1
REACTOME_INTEGRATION_OF_PROVIRUS	0.878805	0.554	537	1
REACTOME_REGULATION_OF_WATER_BALANCE_BY_RENAL_AQUAPORINS	0.910503	0.555	540	1
PID_ECADHERIN_STABILIZATION_PATHWAY	0.910472	0.555	540	1
KEGG_TYPE_II_DIABETES_MELLITUS	0.910503	0.555	540	1
REACTOME_SIGNALING_BY_BMP	0.901164	0.556	543	1
KEGG_SULFUR_METABOLISM	0.878616	0.556	543	1
REACTOME_REGULATION_OF_AMPK_ACTIVITY_VIA_LKB1	0.901164	0.556	543	1
REACTOME_EXTRACELLULAR_MATRIX_ORGANIZATION	0.915157	0.556	543	1
KEGG_FRUCTOSE_AND_MANNOSE_METABOLISM	0.91044	0.558	547	1
BIOCARTA_EIF2_PATHWAY	0.878302	0.562	548	1
REACTOME_NGF_SIGNALLING_VIA_TRKA_FROM_THE_PLASMA_MEMBRANE	0.916981	0.564	549	1
REACTOME_LATE_PHASE_OF_HIV_LIFE_CYCLE	0.91478	0.565	550	1
KEGG_FOCAL_ADHESION	0.917736	0.566	551	1
PID_SYNDECAN_1_PATHWAY	0.910252	0.569	552	1
KEGG_BIOSYNTHESIS_OF_UNSATURATED_FATTY_ACIDS	0.900818	0.569	552	1
BIOCARTA_P27_PATHWAY	0.900692	0.573	554	1
REACTOME_INWARDLY_RECTIFYING_K_CHANNELS	0.910063	0.574	555	1
PID_ECADHERIN_KERATINOCYTE_PATHWAY	0.900566	0.575	556	1
BIOCARTA_ERK5_PATHWAY	0.900566	0.575	556	1
REACTOME_EXTENSION_OF_TELOMERES	0.900535	0.575	556	1
REACTOME_ION_TRANSPORT_BY_P_TYPE_ATPASES	0.91	0.577	559	1
PID_AR_TF_PATHWAY	0.909937	0.577	559	1
ST_P38_MAPK_PATHWAY	0.909906	0.577	559	1
KEGG_VALINE_LEUCINE_AND_ISOLEUCINE_BIOSYNTHESIS	0.876855	0.581	562	1
PID_SMAD2_3NUCLEARPATHWAY	0.914403	0.581	562	1
REACTOME_G1_S_SPECIFIC_TRANSCRIPTION	0.900377	0.581	562	1
REACTOME_HOMOLOGOUS_RECOMBINATION_REPAIR_OF_REPLICATION_INDEPENDENT_DOUBLE_STRAND_BREAKS	0.900314	0.582	565	1
PID_RAC1_PATHWAY	0.909811	0.582	565	1
REACTOME_GLUCURONIDATION	0.900063	0.586	567	1
BIOCARTA_CELL2CELL_PATHWAY	0.9	0.586	567	1
BIOCARTA_CCR5_PATHWAY	0.899937	0.588	569	1
PID_EPHA2_FWDPATHWAY	0.899906	0.589	570	1
PID_ATM_PATHWAY	0.909528	0.59	571	1
PID_IFNGPATHWAY	0.909528	0.59	571	1
PID_RHOA_REG_PATHWAY	0.909497	0.591	573	1
PID_P38GAMMADELTAPATHWAY	0.876164	0.591	573	1
REACTOME_NFKB_IS_ACTIVATED_AND_SIGNALS_SURVIVAL	0.875849	0.593	575	1
REACTOME_RNA_POL_I_RNA_POL_III_AND_MITOCHONDRIAL_TRANSCRIPTION	0.914088	0.595	576	1
REACTOME_DEVELOPMENTAL_BIOLOGY	0.918616	0.595	576	1
PID_CERAMIDE_PATHWAY	0.909434	0.596	578	1
REACTOME_IKK_COMPLEX_RECRUITMENT_MEDIATED_BY_RIP1	0.875535	0.596	578	1
BIOCARTA_EPO_PATHWAY	0.89956	0.599	580	1
BIOCARTA_GCR_PATHWAY	0.89956	0.599	580	1
PID_TRKRPATHWAY	0.912642	0.599	580	1
REACTOME_INCRETIN_SYNTHESIS_SECRETION_AND_INACTIVATION	0.89956	0.599	580	1
REACTOME_POL_SWITCHING	0.899465	0.6	584	1
REACTOME_ACTIVATED_AMPK_STIMULATES_FATTY_ACID_OXIDATION_IN_MUSCLE	0.899403	0.603	585	1
PID_PI3KPLCTRKPATHWAY	0.909182	0.605	586	1
PID_ILK_PATHWAY	0.909214	0.605	586	1
REACTOME_CHROMOSOME_MAINTENANCE	0.915157	0.61	588	1
REACTOME_RNA_POL_II_TRANSCRIPTION	0.913836	0.61	588	1
REACTOME_FATTY_ACID_TRIACYLGLYCEROL_AND_KETONE_BODY_METABOLISM	0.916918	0.611	590	1
PID_TAP63PATHWAY	0.912516	0.611	590	1
BIOCARTA_CDC42RAC_PATHWAY	0.899182	0.611	590	1
BIOCARTA_ARAP_PATHWAY	0.899119	0.612	593	1
REACTOME_INFLUENZA_VIRAL_RNA_TRANSCRIPTION_AND_REPLICATION	0.913774	0.614	594	1
PID_AVB3_OPN_PATHWAY	0.908931	0.614	594	1
ST_STAT3_PATHWAY	0.874465	0.615	596	1
REACTOME_SIGNALING_BY_NOTCH1	0.91239	0.616	597	1
REACTOME_TRANSMISSION_ACROSS_CHEMICAL_SYNAPSES	0.916855	0.616	597	1
REACTOME_NEF_MEDIATED_DOWNREGULATION_OF_MHC_CLASS_I_COMPLEX_CELL_SURFACE_EXPRESSION	0.87434	0.616	597	1
KEGG_HUNTINGTONS_DISEASE	0.916855	0.616	597	1
REACTOME_VOLTAGE_GATED_POTASSIUM_CHANNELS	0.908868	0.617	601	1
KEGG_GLYCINE_SERINE_AND_THREONINE_METABOLISM	0.908868	0.617	601	1
PID_TELOMERASEPATHWAY	0.912327	0.62	603	1
REACTOME_METABOLISM_OF_VITAMINS_AND_COFACTORS	0.908742	0.623	604	1
BIOCARTA_CASPASE_PATHWAY	0.898994	0.623	604	1
PID_FOXM1PATHWAY	0.908742	0.623	604	1
REACTOME_MITOCHONDRIAL_PROTEIN_IMPORT	0.908616	0.625	607	1
PID_AURORA_A_PATHWAY	0.908616	0.625	607	1
REACTOME_RNA_POL_III_TRANSCRIPTION_INITIATION_FROM_TYPE_2_PROMOTER	0.898868	0.625	607	1
REACTOME_GABA_RECEPTOR_ACTIVATION	0.912138	0.626	610	1
PID_BETACATENIN_NUC_PATHWAY	0.913459	0.628	611	1
PID_NCADHERINPATHWAY	0.908428	0.629	612	1
REACTOME_CELL_CYCLE_CHECKPOINTS	0.913396	0.631	613	1
KEGG_TGF_BETA_SIGNALING_PATHWAY	0.913365	0.631	613	1
PID_CMYB_PATHWAY	0.911824	0.632	615	1
REACTOME_TRANS_GOLGI_NETWORK_VESICLE_BUDDING	0.911761	0.633	616	1
REACTOME_SIGNALLING_TO_P38_VIA_RIT_AND_RIN	0.898616	0.633	616	1
BIOCARTA_GLYCOLYSIS_PATHWAY	0.872893	0.634	618	1
REACTOME_ENOS_ACTIVATION_AND_REGULATION	0.898491	0.635	619	1
REACTOME_GAB1_SIGNALOSOME	0.908082	0.637	620	1
PID_ECADHERIN_NASCENTAJ_PATHWAY	0.908082	0.637	620	1
REACTOME_VITAMIN_B5_PANTOTHENATE_METABOLISM	0.872296	0.638	622	1
PID_HEDGEHOG_2PATHWAY	0.898302	0.639	623	1
REACTOME_A_TETRASACCHARIDE_LINKER_SEQUENCE_IS_REQUIRED_FOR_GAG_SYNTHESIS	0.89827	0.639	623	1
BIOCARTA_PTDINS_PATHWAY	0.898145	0.642	625	1
KEGG_P53_SIGNALING_PATHWAY	0.911572	0.643	626	1
PID_CDC42_REG_PATHWAY	0.907925	0.643	626	1
REACTOME_N_GLYCAN_ANTENNAE_ELONGATION_IN_THE_MEDIAL_TRANS_GOLGI	0.898113	0.645	628	1
REACTOME_MHC_CLASS_II_ANTIGEN_PRESENTATION	0.913019	0.646	629	1
PID_AURORA_B_PATHWAY	0.907862	0.646	629	1
REACTOME_TRANSCRIPTION_COUPLED_NER_TC_NER	0.907799	0.648	631	1
REACTOME_POST_NMDA_RECEPTOR_ACTIVATION_EVENTS	0.907799	0.648	631	1
REACTOME_NEUROTRANSMITTER_RECEPTOR_BINDING_AND_DOWNSTREAM_TRANSMISSION_IN_THE_POSTSYNAPTIC_CELL	0.915377	0.648	631	1
ST_IL_13_PATHWAY	0.871384	0.648	631	1
BIOCARTA_IGF1MTOR_PATHWAY	0.89805	0.648	631	1
ST_INTERLEUKIN_13_PATHWAY	0.871384	0.648	631	1
REACTOME_FANCONI_ANEMIA_PATHWAY	0.89805	0.648	631	1
REACTOME_LATENT_INFECTION_OF_HOMO_SAPIENS_WITH_MYCOBACTERIUM_TUBERCULOSIS	0.90761	0.649	638	1
BIOCARTA_PDGF_PATHWAY	0.90761	0.649	638	1
REACTOME_BIOLOGICAL_OXIDATIONS	0.91434	0.65	640	1
REACTOME_PYRIMIDINE_METABOLISM	0.897925	0.651	641	1
REACTOME_SIGNALING_BY_ROBO_RECEPTOR	0.907484	0.651	641	1
REACTOME_NONSENSE_MEDIATED_DECAY_ENHANCED_BY_THE_EXON_JUNCTION_COMPLEX	0.912893	0.652	643	1
REACTOME_REGULATION_OF_MITOTIC_CELL_CYCLE	0.911321	0.653	644	1
REACTOME_COPI_MEDIATED_TRANSPORT	0.871195	0.654	645	1
REACTOME_REGULATION_OF_COMPLEMENT_CASCADE	0.870943	0.656	646	1
PID_S1P_S1P1_PATHWAY	0.897799	0.656	646	1
REACTOME_TRAF6_MEDIATED_INDUCTION_OF_TAK1_COMPLEX	0.897799	0.656	646	1
PID_INTEGRIN3_PATHWAY	0.907296	0.657	649	1
REACTOME_PROTEIN_FOLDING	0.907233	0.659	650	1
KEGG_NEUROTROPHIN_SIGNALING_PATHWAY	0.914119	0.659	650	1
REACTOME_SIGNALING_BY_TGF_BETA_RECEPTOR_COMPLEX	0.911132	0.661	652	1
PID_MYC_ACTIVPATHWAY	0.911069	0.664	653	1
ST_FAS_SIGNALING_PATHWAY	0.911069	0.664	653	1
REACTOME_SIGNALING_BY_INSULIN_RECEPTOR	0.912736	0.664	653	1
REACTOME_DOWNSTREAM_SIGNAL_TRANSDUCTION	0.912704	0.665	656	1
REACTOME_TCR_SIGNALING	0.906981	0.666	657	1
KEGG_NOTCH_SIGNALING_PATHWAY	0.907044	0.666	657	1
KEGG_RENAL_CELL_CARCINOMA	0.911006	0.666	657	1
REACTOME_NUCLEOTIDE_EXCISION_REPAIR	0.906918	0.668	660	1
KEGG_UBIQUITIN_MEDIATED_PROTEOLYSIS	0.913994	0.669	661	1
REACTOME_PROCESSING_OF_INTRONLESS_PRE_MRNAS	0.89739	0.67	662	1
REACTOME_ELEVATION_OF_CYTOSOLIC_CA2_LEVELS	0.869654	0.671	663	1
REACTOME_GLUCAGON_SIGNALING_IN_METABOLIC_REGULATION	0.906855	0.671	663	1
KEGG_ADIPOCYTOKINE_SIGNALING_PATHWAY	0.91088	0.671	663	1
REACTOME_THE_ROLE_OF_NEF_IN_HIV1_REPLICATION_AND_DISEASE_PATHOGENESIS	0.906792	0.673	666	1
PID_RANBP2PATHWAY	0.897327	0.673	666	1
REACTOME_ACTIVATION_OF_THE_AP1_FAMILY_OF_TRANSCRIPTION_FACTORS	0.869434	0.677	668	1
BIOCARTA_RNA_PATHWAY	0.869308	0.678	669	1
KEGG_PYRIMIDINE_METABOLISM	0.91239	0.678	669	1
BIOCARTA_LEPTIN_PATHWAY	0.869182	0.68	671	1
PID_RETINOIC_ACID_PATHWAY	0.906541	0.684	672	1
REACTOME_ACTIVATION_OF_NMDA_RECEPTOR_UPON_GLUTAMATE_BINDING_AND_POSTSYNAPTIC_EVENTS	0.906541	0.684	672	1
BIOCARTA_FEEDER_PATHWAY	0.868805	0.684	672	1
REACTOME_GLUTAMATE_NEUROTRANSMITTER_RELEASE_CYCLE	0.896918	0.684	672	1
BIOCARTA_ASBCELL_PATHWAY	0.868742	0.685	676	1
REACTOME_CELL_CELL_JUNCTION_ORGANIZATION	0.910692	0.685	676	1
BIOCARTA_ECM_PATHWAY	0.896792	0.686	678	1
REACTOME_SIGNALING_BY_ILS	0.91195	0.689	679	1
KEGG_PENTOSE_AND_GLUCURONATE_INTERCONVERSIONS	0.906352	0.692	680	1
REACTOME_SIGNALING_BY_WNT	0.910566	0.694	681	1
REACTOME_ADAPTIVE_IMMUNE_SYSTEM	0.91805	0.694	681	1
REACTOME_HIV_LIFE_CYCLE	0.913396	0.695	683	1
REACTOME_FGFR4_LIGAND_BINDING_AND_ACTIVATION	0.868365	0.695	683	1
PID_CD8TCRDOWNSTREAMPATHWAY	0.91044	0.696	685	1
BIOCARTA_IL7_PATHWAY	0.896415	0.697	686	1
BIOCARTA_G2_PATHWAY	0.896352	0.7	687	1
BIOCARTA_NUCLEARRS_PATHWAY	0.896195	0.701	688	1
BIOCARTA_IL6_PATHWAY	0.896132	0.703	689	1
PID_ERBB1_RECEPTOR_PROXIMAL_PATHWAY	0.906038	0.705	690	1
REACTOME_SYNTHESIS_OF_SUBSTRATES_IN_N_GLYCAN_BIOSYTHESIS	0.896101	0.705	690	1
PID_FCER1PATHWAY	0.910252	0.705	690	1
REACTOME_G0_AND_EARLY_G1	0.896038	0.71	693	1
REACTOME_CYTOCHROME_P450_ARRANGED_BY_SUBSTRATE_TYPE	0.90588	0.71	693	1
REACTOME_APOPTOSIS	0.913994	0.711	695	1
KEGG_JAK_STAT_SIGNALING_PATHWAY	0.914025	0.711	695	1
REACTOME_PROCESSIVE_SYNTHESIS_ON_THE_LAGGING_STRAND	0.895943	0.711	695	1
BIOCARTA_CERAMIDE_PATHWAY	0.895975	0.711	695	1
PID_HDAC_CLASSI_PATHWAY	0.909874	0.711	695	1
KEGG_STEROID_HORMONE_BIOSYNTHESIS	0.905818	0.711	695	1
BIOCARTA_GPCR_PATHWAY	0.905849	0.711	695	1
PID_VEGFR1_PATHWAY	0.895755	0.714	702	1
REACTOME_HEPARAN_SULFATE_HEPARIN_HS_GAG_METABOLISM	0.905786	0.714	702	1
REACTOME_RNA_POL_III_TRANSCRIPTION	0.905786	0.714	702	1
REACTOME_ACTIVATION_OF_KAINATE_RECEPTORS_UPON_GLUTAMATE_BINDING	0.905786	0.714	702	1
REACTOME_POST_TRANSLATIONAL_PROTEIN_MODIFICATION	0.915346	0.715	706	1
REACTOME_PPARA_ACTIVATES_GENE_EXPRESSION	0.911447	0.715	706	1
KEGG_ECM_RECEPTOR_INTERACTION	0.911447	0.715	706	1
REACTOME_CELL_DEATH_SIGNALLING_VIA_NRAGE_NRIF_AND_NADE	0.90978	0.715	706	1
REACTOME_KINESINS	0.895723	0.715	706	1
REACTOME_G2_M_DNA_DAMAGE_CHECKPOINT	0.866415	0.718	711	1
BIOCARTA_ARF_PATHWAY	0.895597	0.718	711	1
REACTOME_RECYCLING_PATHWAY_OF_L1	0.90566	0.72	713	1
REACTOME_RECEPTOR_LIGAND_BINDING_INITIATES_THE_SECOND_PROTEOLYTIC_CLEAVAGE_OF_NOTCH_RECEPTOR	0.866038	0.72	713	1
REACTOME_NUCLEOTIDE_LIKE_PURINERGIC_RECEPTORS	0.895535	0.72	713	1
REACTOME_EXTRINSIC_PATHWAY_FOR_APOPTOSIS	0.895472	0.72	713	1
REACTOME_RNA_POL_I_TRANSCRIPTION_INITIATION	0.895535	0.72	713	1
REACTOME_M_G1_TRANSITION	0.90956	0.721	718	1
KEGG_FOLATE_BIOSYNTHESIS	0.86566	0.725	719	1
REACTOME_SIGNALING_BY_RHO_GTPASES	0.912642	0.727	720	1
BIOCARTA_MPR_PATHWAY	0.905314	0.729	721	1
REACTOME_PRE_NOTCH_EXPRESSION_AND_PROCESSING	0.905346	0.729	721	1
REACTOME_IL_2_SIGNALING	0.90522	0.731	723	1
BIOCARTA_EGF_PATHWAY	0.905157	0.732	724	1
REACTOME_NEUROTRANSMITTER_RELEASE_CYCLE	0.905157	0.732	724	1
BIOCARTA_CTCF_PATHWAY	0.895094	0.734	726	1
REACTOME_RNA_POL_I_TRANSCRIPTION_TERMINATION	0.894969	0.734	726	1
BIOCARTA_SPRY_PATHWAY	0.895031	0.734	726	1
BIOCARTA_MCM_PATHWAY	0.895031	0.734	726	1
REACTOME_ACYL_CHAIN_REMODELLING_OF_PC	0.894906	0.736	730	1
REACTOME_REGULATION_OF_KIT_SIGNALING	0.894874	0.736	730	1
REACTOME_NUCLEOTIDE_BINDING_DOMAIN_LEUCINE_RICH_REPEAT_CONTAINING_RECEPTOR_NLR_SIGNALING_PATHWAYS	0.904906	0.74	732	1
BIOCARTA_GH_PATHWAY	0.904811	0.741	733	1
ST_TUMOR_NECROSIS_FACTOR_PATHWAY	0.89478	0.741	733	1
KEGG_RETINOL_METABOLISM	0.908994	0.744	735	1
REACTOME_ACTIVATED_NOTCH1_TRANSMITS_SIGNAL_TO_THE_NUCLEUS	0.894686	0.744	735	1
KEGG_PROXIMAL_TUBULE_BICARBONATE_RECLAMATION	0.894654	0.744	735	1
BIOCARTA_VDR_PATHWAY	0.894717	0.744	735	1
REACTOME_DEPOSITION_OF_NEW_CENPA_CONTAINING_NUCLEOSOMES_AT_THE_CENTROMERE	0.908994	0.744	735	1
REACTOME_ABACAVIR_TRANSPORT_AND_METABOLISM	0.864151	0.744	735	1
REACTOME_SIGNALING_BY_SCF_KIT	0.908931	0.746	741	1
REACTOME_ACTIVATION_OF_RAC	0.894528	0.747	742	1
REACTOME_SIGNALING_BY_ACTIVATED_POINT_MUTANTS_OF_FGFR1	0.863585	0.749	743	1
KEGG_RNA_DEGRADATION	0.908868	0.749	743	1
KEGG_CYTOKINE_CYTOKINE_RECEPTOR_INTERACTION	0.915409	0.75	745	1
KEGG_HISTIDINE_METABOLISM	0.89434	0.751	746	1
REACTOME_REGULATION_OF_HYPOXIA_INDUCIBLE_FACTOR_HIF_BY_OXYGEN	0.89434	0.751	746	1
KEGG_PURINE_METABOLISM	0.913333	0.752	748	1
REACTOME_TERMINATION_OF_O_GLYCAN_BIOSYNTHESIS	0.894119	0.755	749	1
KEGG_GLYOXYLATE_AND_DICARBOXYLATE_METABOLISM	0.894151	0.755	749	1
KEGG_RIBOFLAVIN_METABOLISM	0.894151	0.755	749	1
PID_ARF_3PATHWAY	0.894119	0.755	749	1
BIOCARTA_PAR1_PATHWAY	0.904591	0.756	753	1
REACTOME_APOPTOTIC_CLEAVAGE_OF_CELL_ADHESION_PROTEINS	0.862767	0.757	754	1
REACTOME_S_PHASE	0.910692	0.757	754	1
PID_CXCR3PATHWAY	0.904528	0.757	754	1
REACTOME_INTERFERON_GAMMA_SIGNALING	0.904434	0.758	757	1
REACTOME_PROTEOLYTIC_CLEAVAGE_OF_SNARE_COMPLEX_PROTEINS	0.893962	0.759	758	1
REACTOME_CYTOKINE_SIGNALING_IN_IMMUNE_SYSTEM	0.915252	0.759	758	1
BIOCARTA_TOB1_PATHWAY	0.893899	0.759	758	1
PID_PLK1_PATHWAY	0.904403	0.759	758	1
REACTOME_EICOSANOID_LIGAND_BINDING_RECEPTORS	0.893836	0.759	758	1
REACTOME_GABA_SYNTHESIS_RELEASE_REUPTAKE_AND_DEGRADATION	0.893742	0.76	763	1
BIOCARTA_DNAFRAGMENT_PATHWAY	0.862421	0.76	763	1
REACTOME_SIGNALING_BY_NOTCH4	0.862138	0.763	765	1
REACTOME_TRANSMEMBRANE_TRANSPORT_OF_SMALL_MOLECULES	0.916667	0.763	765	1
BIOCARTA_AMI_PATHWAY	0.893648	0.763	765	1
REACTOME_FORMATION_OF_ATP_BY_CHEMIOSMOTIC_COUPLING	0.893522	0.765	768	1
REACTOME_UNFOLDED_PROTEIN_RESPONSE	0.908176	0.765	768	1
REACTOME_DNA_REPLICATION	0.914277	0.766	770	1
REACTOME_ACYL_CHAIN_REMODELLING_OF_PE	0.89327	0.768	771	1
KEGG_ALANINE_ASPARTATE_AND_GLUTAMATE_METABOLISM	0.904025	0.771	772	1
REACTOME_METABOLISM_OF_RNA	0.915094	0.771	772	1
REACTOME_SIGNALING_BY_HIPPO	0.893082	0.772	774	1
REACTOME_CD28_DEPENDENT_PI3K_AKT_SIGNALING	0.893082	0.772	774	1
PID_RAC1_REG_PATHWAY	0.903962	0.773	776	1
REACTOME_FORMATION_OF_INCISION_COMPLEX_IN_GG_NER	0.892893	0.774	777	1
KEGG_GLYCOSPHINGOLIPID_BIOSYNTHESIS_GLOBO_SERIES	0.892862	0.774	777	1
REACTOME_TRANSPORT_TO_THE_GOLGI_AND_SUBSEQUENT_MODIFICATION	0.903931	0.774	777	1
REACTOME_TIE2_SIGNALING	0.892893	0.774	777	1
BIOCARTA_CARM_ER_PATHWAY	0.903836	0.775	781	1
BIOCARTA_STRESS_PATHWAY	0.892704	0.776	782	1
REACTOME_PRE_NOTCH_PROCESSING_IN_GOLGI	0.892642	0.778	783	1
REACTOME_SRP_DEPENDENT_COTRANSLATIONAL_PROTEIN_TARGETING_TO_MEMBRANE	0.910126	0.779	784	1
REACTOME_CLASS_B_2_SECRETIN_FAMILY_RECEPTORS	0.910126	0.779	784	1
REACTOME_CYTOSOLIC_TRNA_AMINOACYLATION	0.892327	0.782	786	1
KEGG_GLYCOSAMINOGLYCAN_BIOSYNTHESIS_KERATAN_SULFATE	0.892296	0.782	786	1
BIOCARTA_GABA_PATHWAY	0.86044	0.782	786	1
REACTOME_GLUCAGON_TYPE_LIGAND_RECEPTORS	0.903648	0.782	786	1
REACTOME_TRYPTOPHAN_CATABOLISM	0.892327	0.782	786	1
PID_P75NTRPATHWAY	0.90761	0.784	791	1
BIOCARTA_NKCELLS_PATHWAY	0.892138	0.785	792	1
KEGG_ABC_TRANSPORTERS	0.903585	0.786	793	1
REACTOME_ACYL_CHAIN_REMODELLING_OF_PI	0.891918	0.786	793	1
PID_CIRCADIANPATHWAY	0.892013	0.786	793	1
REACTOME_NEURONAL_SYSTEM	0.915283	0.788	796	1
BIOCARTA_RAC1_PATHWAY	0.89173	0.789	797	1
PID_HNF3BPATHWAY	0.903396	0.789	797	1
REACTOME_EGFR_DOWNREGULATION	0.891572	0.79	799	1
BIOCARTA_SRCRPTP_PATHWAY	0.891509	0.79	799	1
REACTOME_PHOSPHOLIPASE_C_MEDIATED_CASCADE	0.907421	0.791	801	1
REACTOME_RESPIRATORY_ELECTRON_TRANSPORT	0.907421	0.791	801	1
REACTOME_GLUCOSE_TRANSPORT	0.903333	0.792	803	1
PID_P53REGULATIONPATHWAY	0.907358	0.793	804	1
REACTOME_NUCLEAR_RECEPTOR_TRANSCRIPTION_PATHWAY	0.903208	0.794	805	1
REACTOME_METABOLISM_OF_MRNA	0.913774	0.794	805	1
REACTOME_PLATELET_HOMEOSTASIS	0.907296	0.795	807	1
KEGG_PROTEIN_EXPORT	0.891321	0.796	808	1
REACTOME_CIRCADIAN_REPRESSION_OF_EXPRESSION_BY_REV_ERBA	0.891226	0.796	808	1
SA_REG_CASCADE_OF_CYCLIN_EXPR	0.891132	0.797	810	1
PID_REELINPATHWAY	0.903113	0.797	810	1
REACTOME_INTEGRIN_CELL_SURFACE_INTERACTIONS	0.909434	0.798	812	1
REACTOME_NRIF_SIGNALS_CELL_DEATH_FROM_THE_NUCLEUS	0.891006	0.799	813	1
BIOCARTA_ARENRF2_PATHWAY	0.890818	0.8	814	1
REACTOME_PEPTIDE_CHAIN_ELONGATION	0.907107	0.801	815	1
REACTOME_SIGNALLING_BY_NGF	0.914465	0.801	815	1
REACTOME_SLC_MEDIATED_TRANSMEMBRANE_TRANSPORT	0.914465	0.801	815	1
SA_B_CELL_RECEPTOR_COMPLEXES	0.890692	0.802	818	1
REACTOME_METABOLISM_OF_PROTEINS	0.916164	0.803	819	1
REACTOME_GLYCOLYSIS	0.902956	0.803	819	1
REACTOME_GROWTH_HORMONE_RECEPTOR_SIGNALING	0.89044	0.804	821	1
PID_INTEGRIN_CS_PATHWAY	0.89044	0.804	821	1
REACTOME_GAP_JUNCTION_TRAFFICKING	0.890409	0.804	821	1
BIOCARTA_IL22BP_PATHWAY	0.890346	0.805	824	1
REACTOME_SYNTHESIS_OF_PA	0.890314	0.805	824	1
REACTOME_RESPIRATORY_ELECTRON_TRANSPORT_ATP_SYNTHESIS_BY_CHEMIOSMOTIC_COUPLING_AND_HEAT_PRODUCTION_BY_UNCOUPLING_PROTEINS_	0.90673	0.806	826	1
REACTOME_SYNTHESIS_OF_BILE_ACIDS_AND_BILE_SALTS_VIA_24_HYDROXYCHOLESTEROL	0.857925	0.809	827	1
BIOCARTA_TCRA_PATHWAY	0.85805	0.809	827	1
PID_ARF6DOWNSTREAMPATHWAY	0.890063	0.811	829	1
REACTOME_SLBP_DEPENDENT_PROCESSING_OF_REPLICATION_DEPENDENT_HISTONE_PRE_MRNAS	0.857358	0.812	830	1
REACTOME_POTASSIUM_CHANNELS	0.908994	0.812	830	1
REACTOME_GLYCOSAMINOGLYCAN_METABOLISM	0.908994	0.812	830	1
ST_JAK_STAT_PATHWAY	0.857358	0.812	830	1
REACTOME_NOTCH1_INTRACELLULAR_DOMAIN_REGULATES_TRANSCRIPTION	0.902767	0.813	834	1
ST_WNT_BETA_CATENIN_PATHWAY	0.902704	0.814	835	1
REACTOME_INSULIN_RECEPTOR_SIGNALLING_CASCADE	0.908774	0.815	836	1
KEGG_GAP_JUNCTION	0.908711	0.816	837	1
REACTOME_PRE_NOTCH_TRANSCRIPTION_AND_TRANSLATION	0.902642	0.816	837	1
REACTOME_APOPTOTIC_EXECUTION_PHASE	0.902642	0.816	837	1
ST_GAQ_PATHWAY	0.889623	0.817	840	1
KEGG_HEMATOPOIETIC_CELL_LINEAGE	0.906415	0.817	840	1
REACTOME_NEF_MEDIATES_DOWN_MODULATION_OF_CELL_SURFACE_RECEPTORS_BY_RECRUITING_THEM_TO_CLATHRIN_ADAPTERS	0.889686	0.817	840	1
REACTOME_METABOLISM_OF_PORPHYRINS	0.889497	0.818	843	1
REACTOME_DIABETES_PATHWAYS	0.911132	0.818	843	1
REACTOME_SYNTHESIS_OF_PE	0.856541	0.82	845	1
REACTOME_INITIAL_TRIGGERING_OF_COMPLEMENT	0.856541	0.82	845	1
REACTOME_SYNTHESIS_OF_PIPS_AT_THE_PLASMA_MEMBRANE	0.902327	0.822	847	1
KEGG_NOD_LIKE_RECEPTOR_SIGNALING_PATHWAY	0.902264	0.822	847	1
SIG_PIP3_SIGNALING_IN_B_LYMPHOCYTES	0.902327	0.822	847	1
BIOCARTA_CFTR_PATHWAY	0.889245	0.823	850	1
REACTOME_CIRCADIAN_CLOCK	0.906226	0.824	851	1
REACTOME_LYSOSOME_VESICLE_BIOGENESIS	0.889057	0.826	852	1
REACTOME_TGF_BETA_RECEPTOR_SIGNALING_ACTIVATES_SMADS	0.889119	0.826	852	1
BIOCARTA_SET_PATHWAY	0.856101	0.826	852	1
REACTOME_DNA_STRAND_ELONGATION	0.902201	0.826	852	1
REACTOME_3_UTR_MEDIATED_TRANSLATIONAL_REGULATION	0.908365	0.827	856	1
REACTOME_SIGNALING_BY_PDGF	0.910818	0.828	857	1
REACTOME_PLATELET_AGGREGATION_PLUG_FORMATION	0.902013	0.828	857	1
KEGG_CELL_CYCLE	0.910755	0.829	859	1
PID_INTEGRIN4_PATHWAY	0.888931	0.829	859	1
BIOCARTA_EPHA4_PATHWAY	0.855472	0.83	861	1
REACTOME_MITOCHONDRIAL_FATTY_ACID_BETA_OXIDATION	0.888742	0.83	861	1
REACTOME_PYRUVATE_METABOLISM	0.888679	0.831	863	1
BIOCARTA_STATHMIN_PATHWAY	0.888679	0.831	863	1
PID_FANCONI_PATHWAY	0.901887	0.831	863	1
REACTOME_GENERATION_OF_SECOND_MESSENGER_MOLECULES	0.888553	0.834	866	1
REACTOME_ACTIVATION_OF_CHAPERONES_BY_ATF6_ALPHA	0.888491	0.834	866	1
BIOCARTA_MITOCHONDRIA_PATHWAY	0.888491	0.834	866	1
REACTOME_MITOCHONDRIAL_TRNA_AMINOACYLATION	0.888428	0.834	866	1
REACTOME_HOST_INTERACTIONS_OF_HIV_FACTORS	0.910629	0.834	866	1
KEGG_NITROGEN_METABOLISM	0.888396	0.834	866	1
REACTOME_NRAGE_SIGNALS_DEATH_THROUGH_JNK	0.901792	0.835	872	1
BIOCARTA_ALK_PATHWAY	0.901824	0.835	872	1
REACTOME_TRANSPORT_OF_MATURE_MRNA_DERIVED_FROM_AN_INTRONLESS_TRANSCRIPT	0.901824	0.835	872	1
REACTOME_GLUCOSE_METABOLISM	0.905723	0.837	875	1
PID_NFAT_3PATHWAY	0.905723	0.837	875	1
REACTOME_ADENYLATE_CYCLASE_INHIBITORY_PATHWAY	0.888302	0.838	877	1
REACTOME_ANTIGEN_ACTIVATES_B_CELL_RECEPTOR_LEADING_TO_GENERATION_OF_SECOND_MESSENGERS	0.901698	0.838	877	1
PID_LIS1PATHWAY	0.901698	0.838	877	1
BIOCARTA_NO2IL12_PATHWAY	0.888302	0.838	877	1
REACTOME_NEP_NS2_INTERACTS_WITH_THE_CELLULAR_EXPORT_MACHINERY	0.901509	0.84	881	1
PID_IL3_PATHWAY	0.901572	0.84	881	1
BIOCARTA_LONGEVITY_PATHWAY	0.888239	0.841	883	1
PID_ARF6_TRAFFICKINGPATHWAY	0.901447	0.842	884	1
BIOCARTA_ATRBRCA_PATHWAY	0.888145	0.843	885	1
REACTOME_N_GLYCAN_ANTENNAE_ELONGATION	0.88805	0.844	886	1
REACTOME_PI3K_CASCADE	0.905472	0.846	887	1
REACTOME_PURINE_METABOLISM	0.901132	0.849	888	1
REACTOME_NOD1_2_SIGNALING_PATHWAY	0.887799	0.85	889	1
BIOCARTA_SKP2E2F_PATHWAY	0.852767	0.85	889	1
REACTOME_BOTULINUM_NEUROTOXICITY	0.887799	0.85	889	1
REACTOME_APC_C_CDC20_MEDIATED_DEGRADATION_OF_CYCLIN_B	0.887673	0.852	892	1
REACTOME_INFLUENZA_LIFE_CYCLE	0.909811	0.853	893	1
REACTOME_ABC_FAMILY_PROTEINS_MEDIATED_TRANSPORT	0.900943	0.854	894	1
BIOCARTA_P38MAPK_PATHWAY	0.900943	0.854	894	1
KEGG_TYPE_I_DIABETES_MELLITUS	0.900755	0.857	896	1
REACTOME_ADHERENS_JUNCTIONS_INTERACTIONS	0.900692	0.857	896	1
PID_RAS_PATHWAY	0.900755	0.857	896	1
REACTOME_BMAL1_CLOCK_NPAS2_ACTIVATES_CIRCADIAN_EXPRESSION	0.900849	0.857	896	1
PID_ALK2PATHWAY	0.851509	0.86	900	1
REACTOME_ASSEMBLY_OF_THE_PRE_REPLICATIVE_COMPLEX	0.904906	0.861	901	1
PID_P38ALPHABETADOWNSTREAMPATHWAY	0.900566	0.861	901	1
REACTOME_PROCESSING_OF_CAPPED_INTRONLESS_PRE_MRNA	0.887296	0.862	903	1
REACTOME_TGF_BETA_RECEPTOR_SIGNALING_IN_EMT_EPITHELIAL_TO_MESENCHYMAL_TRANSITION	0.887201	0.863	904	1
PID_IL2_STAT5PATHWAY	0.900314	0.864	905	1
REACTOME_P75_NTR_RECEPTOR_MEDIATED_SIGNALLING	0.907044	0.865	906	1
REACTOME_RETROGRADE_NEUROTROPHIN_SIGNALLING	0.88717	0.867	907	1
PID_ERBB1_INTERNALIZATION_PATHWAY	0.900189	0.867	907	1
REACTOME_ER_PHAGOSOME_PATHWAY	0.900189	0.867	907	1
SA_G2_AND_M_PHASES	0.849937	0.868	910	1
REACTOME_THE_NLRP3_INFLAMMASOME	0.850063	0.868	910	1
REACTOME_BASE_FREE_SUGAR_PHOSPHATE_REMOVAL_VIA_THE_SINGLE_NUCLEOTIDE_REPLACEMENT_PATHWAY	0.849403	0.869	912	1
REACTOME_ASSOCIATION_OF_TRIC_CCT_WITH_TARGET_PROTEINS_DURING_BIOSYNTHESIS	0.886981	0.869	912	1
REACTOME_AKT_PHOSPHORYLATES_TARGETS_IN_THE_CYTOSOL	0.887044	0.869	912	1
BIOCARTA_MTA3_PATHWAY	0.887044	0.869	912	1
KEGG_CELL_ADHESION_MOLECULES_CAMS	0.909371	0.87	916	1
REACTOME_ABCA_TRANSPORTERS_IN_LIPID_HOMEOSTASIS	0.886918	0.87	916	1
REACTOME_PHASE1_FUNCTIONALIZATION_OF_COMPOUNDS	0.904528	0.871	918	1
REACTOME_P53_DEPENDENT_G1_DNA_DAMAGE_RESPONSE	0.900126	0.871	918	1
PID_ATF2_PATHWAY	0.90456	0.871	918	1
REACTOME_INHIBITION_OF_THE_PROTEOLYTIC_ACTIVITY_OF_APC_C_REQUIRED_FOR_THE_ONSET_OF_ANAPHASE_BY_MITOTIC_SPINDLE_CHECKPOINT_COMPONENTS	0.886667	0.872	921	1
REACTOME_GLYCOPROTEIN_HORMONES	0.886604	0.873	922	1
REACTOME_REPAIR_SYNTHESIS_FOR_GAP_FILLING_BY_DNA_POL_IN_TC_NER	0.886478	0.873	922	1
KEGG_PRIMARY_IMMUNODEFICIENCY	0.899937	0.874	924	1
BIOCARTA_INTRINSIC_PATHWAY	0.886289	0.878	925	1
BIOCARTA_CSK_PATHWAY	0.886289	0.878	925	1
REACTOME_RORA_ACTIVATES_CIRCADIAN_EXPRESSION	0.886226	0.879	927	1
REACTOME_GAMMA_CARBOXYLATION_TRANSPORT_AND_AMINO_TERMINAL_CLEAVAGE_OF_PROTEINS	0.84805	0.879	927	1
REACTOME_PECAM1_INTERACTIONS	0.84805	0.879	927	1
PID_GMCSF_PATHWAY	0.899748	0.88	930	1
REACTOME_GLUTATHIONE_CONJUGATION	0.885912	0.883	931	1
REACTOME_CYCLIN_E_ASSOCIATED_EVENTS_DURING_G1_S_TRANSITION_	0.904214	0.883	931	1
KEGG_BETA_ALANINE_METABOLISM	0.885597	0.885	933	1
BIOCARTA_LAIR_PATHWAY	0.885566	0.885	933	1
REACTOME_PI3K_AKT_ACTIVATION	0.89956	0.887	935	1
REACTOME_TRANSPORT_OF_MATURE_TRANSCRIPT_TO_CYTOPLASM	0.899371	0.887	935	1
REACTOME_VIF_MEDIATED_DEGRADATION_OF_APOBEC3G	0.899434	0.887	935	1
KEGG_BASAL_TRANSCRIPTION_FACTORS	0.899528	0.887	935	1
REACTOME_TRANSPORT_OF_INORGANIC_CATIONS_ANIONS_AND_AMINO_ACIDS_OLIGOPEPTIDES	0.906132	0.888	939	1
PID_INTEGRIN1_PATHWAY	0.904025	0.888	939	1
PID_TCPTP_PATHWAY	0.899245	0.889	941	1
KEGG_BUTANOATE_METABOLISM	0.899151	0.89	942	1
REACTOME_PLC_BETA_MEDIATED_EVENTS	0.899182	0.89	942	1
KEGG_PROGESTERONE_MEDIATED_OOCYTE_MATURATION	0.905692	0.892	944	1
REACTOME_IL_RECEPTOR_SHC_SIGNALING	0.88544	0.892	944	1
KEGG_FATTY_ACID_METABOLISM	0.899057	0.893	946	1
REACTOME_ACTIVATED_TAK1_MEDIATES_P38_MAPK_ACTIVATION	0.885409	0.893	946	1
REACTOME_TRAFFICKING_OF_GLUR2_CONTAINING_AMPA_RECEPTORS	0.88522	0.895	948	1
REACTOME_PKA_MEDIATED_PHOSPHORYLATION_OF_CREB	0.885283	0.895	948	1
PID_RXR_VDR_PATHWAY	0.88522	0.895	948	1
PID_SHP2_PATHWAY	0.903711	0.897	951	1
BIOCARTA_ETC_PATHWAY	0.845283	0.897	951	1
ST_INTERFERON_GAMMA_PATHWAY	0.845786	0.897	951	1
REACTOME_G_ALPHA_S_SIGNALLING_EVENTS	0.908176	0.899	954	1
REACTOME_CONVERSION_FROM_APC_C_CDC20_TO_APC_C_CDH1_IN_LATE_ANAPHASE	0.885126	0.899	954	1
PID_MAPKTRKPATHWAY	0.898553	0.9	956	1
REACTOME_REGULATION_OF_RHEB_GTPASE_ACTIVITY_BY_AMPK	0.844906	0.9	956	1
REACTOME_REGULATION_OF_ORNITHINE_DECARBOXYLASE_ODC	0.898553	0.9	956	1
BIOCARTA_KREB_PATHWAY	0.844528	0.901	959	1
KEGG_TAURINE_AND_HYPOTAURINE_METABOLISM	0.844528	0.901	959	1
BIOCARTA_HSP27_PATHWAY	0.885031	0.901	959	1
PID_UPA_UPAR_PATHWAY	0.898365	0.902	962	1
REACTOME_EFFECTS_OF_PIP2_HYDROLYSIS	0.884969	0.902	962	1
REACTOME_HS_GAG_BIOSYNTHESIS	0.898365	0.902	962	1
REACTOME_SYNTHESIS_OF_GLYCOSYLPHOSPHATIDYLINOSITOL_GPI	0.884906	0.903	965	1
REACTOME_NOTCH_HLH_TRANSCRIPTION_PATHWAY	0.884906	0.903	965	1
REACTOME_ACTIVATION_OF_GENES_BY_ATF4	0.884591	0.904	967	1
REACTOME_DEFENSINS	0.884528	0.905	968	1
PID_FASPATHWAY	0.89805	0.906	969	1
KEGG_ASTHMA	0.884465	0.906	969	1
REACTOME_TRAF6_MEDIATED_NFKB_ACTIVATION	0.884088	0.907	971	1
BIOCARTA_THELPER_PATHWAY	0.88434	0.907	971	1
KEGG_NICOTINATE_AND_NICOTINAMIDE_METABOLISM	0.884434	0.907	971	1
PID_NFKAPPABCANONICALPATHWAY	0.884151	0.907	971	1
REACTOME_KERATAN_SULFATE_DEGRADATION	0.843082	0.908	975	1
KEGG_PROPANOATE_METABOLISM	0.897925	0.909	976	1
BIOCARTA_MYOSIN_PATHWAY	0.897862	0.91	977	1
REACTOME_JNK_C_JUN_KINASES_PHOSPHORYLATION_AND_ACTIVATION_MEDIATED_BY_ACTIVATED_HUMAN_TAK1	0.884025	0.91	977	1
REACTOME_RAP1_SIGNALLING	0.883836	0.91	977	1
BIOCARTA_ATM_PATHWAY	0.883962	0.91	977	1
REACTOME_IMMUNOREGULATORY_INTERACTIONS_BETWEEN_A_LYMPHOID_AND_A_NON_LYMPHOID_CELL	0.903019	0.911	981	1
REACTOME_RECRUITMENT_OF_NUMA_TO_MITOTIC_CENTROSOMES	0.84283	0.911	981	1
REACTOME_PIP3_ACTIVATES_AKT_SIGNALING	0.897673	0.912	983	1
REACTOME_PEROXISOMAL_LIPID_METABOLISM	0.883711	0.912	983	1
REACTOME_SIGNAL_ATTENUATION	0.883679	0.912	983	1
REACTOME_TCA_CYCLE_AND_RESPIRATORY_ELECTRON_TRANSPORT	0.907547	0.913	986	1
KEGG_HOMOLOGOUS_RECOMBINATION	0.883616	0.914	987	1
REACTOME_NEGATIVE_REGULATORS_OF_RIG_I_MDA5_SIGNALING	0.897547	0.915	988	1
REACTOME_SYNTHESIS_OF_DNA	0.902893	0.915	988	1
REACTOME_SCFSKP2_MEDIATED_DEGRADATION_OF_P27_P21	0.897547	0.915	988	1
PID_CD40_PATHWAY	0.897516	0.915	988	1
KEGG_O_GLYCAN_BIOSYNTHESIS	0.897547	0.915	988	1
REACTOME_POST_CHAPERONIN_TUBULIN_FOLDING_PATHWAY	0.883585	0.916	993	1
REACTOME_ANTIGEN_PROCESSING_CROSS_PRESENTATION	0.902767	0.917	994	1
REACTOME_CD28_CO_STIMULATION	0.897201	0.917	994	1
REACTOME_FACILITATIVE_NA_INDEPENDENT_GLUCOSE_TRANSPORTERS	0.883459	0.917	994	1
REACTOME_REGULATION_OF_GENE_EXPRESSION_IN_BETA_CELLS	0.883459	0.917	994	1
BIOCARTA_KERATINOCYTE_PATHWAY	0.897138	0.918	998	1
KEGG_AUTOIMMUNE_THYROID_DISEASE	0.89717	0.918	998	1
REACTOME_HS_GAG_DEGRADATION	0.882956	0.92	1000	1
REACTOME_PREFOLDIN_MEDIATED_TRANSFER_OF_SUBSTRATE_TO_CCT_TRIC	0.88327	0.92	1000	1
KEGG_DRUG_METABOLISM_CYTOCHROME_P450	0.902642	0.92	1000	1
BIOCARTA_AKAP95_PATHWAY	0.883239	0.92	1000	1
REACTOME_DOPAMINE_NEUROTRANSMITTER_RELEASE_CYCLE	0.882956	0.92	1000	1
REACTOME_GRB2_SOS_PROVIDES_LINKAGE_TO_MAPK_SIGNALING_FOR_INTERGRINS_	0.88327	0.92	1000	1
BIOCARTA_IL2_PATHWAY	0.882264	0.925	1006	1
REACTOME_INTERFERON_SIGNALING	0.90805	0.925	1006	1
BIOCARTA_IL12_PATHWAY	0.882642	0.925	1006	1
ST_WNT_CA2_CYCLIC_GMP_PATHWAY	0.882736	0.925	1006	1
PID_ALK1PATHWAY	0.882201	0.925	1006	1
KEGG_AMINOACYL_TRNA_BIOSYNTHESIS	0.896855	0.925	1006	1
BIOCARTA_CCR3_PATHWAY	0.882516	0.925	1006	1
BIOCARTA_EIF_PATHWAY	0.882201	0.925	1006	1
REACTOME_ENDOSOMAL_VACUOLAR_PATHWAY	0.840252	0.927	1014	1
REACTOME_SYNTHESIS_SECRETION_AND_INACTIVATION_OF_GLP1	0.882013	0.927	1014	1
BIOCARTA_AKAPCENTROSOME_PATHWAY	0.881761	0.928	1016	1
REACTOME_APC_C_CDC20_MEDIATED_DEGRADATION_OF_MITOTIC_PROTEINS	0.902013	0.928	1016	1
REACTOME_REGULATION_OF_APOPTOSIS	0.902044	0.928	1016	1
REACTOME_IL_3_5_AND_GM_CSF_SIGNALING	0.89673	0.928	1016	1
REACTOME_APOPTOTIC_CLEAVAGE_OF_CELLULAR_PROTEINS	0.896604	0.929	1020	1
BIOCARTA_FREE_PATHWAY	0.839308	0.929	1020	1
BIOCARTA_WNT_PATHWAY	0.881698	0.929	1020	1
BIOCARTA_DREAM_PATHWAY	0.881635	0.929	1020	1
KEGG_OOCYTE_MEIOSIS	0.906541	0.93	1024	1
BIOCARTA_IL4_PATHWAY	0.881321	0.93	1024	1
SA_FAS_SIGNALING	0.839057	0.931	1026	1
REACTOME_CA_DEPENDENT_EVENTS	0.896478	0.931	1026	1
REACTOME_P53_INDEPENDENT_G1_S_DNA_DAMAGE_CHECKPOINT	0.896289	0.932	1028	1
REACTOME_COSTIMULATION_BY_THE_CD28_FAMILY	0.901635	0.933	1029	1
BIOCARTA_MONOCYTE_PATHWAY	0.881006	0.934	1030	1
REACTOME_DIGESTION_OF_DIETARY_CARBOHYDRATE	0.776447	0.934	1030	1
REACTOME_O_LINKED_GLYCOSYLATION_OF_MUCINS	0.901509	0.935	1032	1
PID_LYSOPHOSPHOLIPID_PATHWAY	0.901572	0.935	1032	1
BIOCARTA_CARDIACEGF_PATHWAY	0.880943	0.935	1032	1
REACTOME_RECYCLING_OF_BILE_ACIDS_AND_SALTS	0.837358	0.936	1035	1
ST_TYPE_I_INTERFERON_PATHWAY	0.836981	0.937	1036	1
REACTOME_THE_ACTIVATION_OF_ARYLSULFATASES	0.835975	0.938	1037	1
REACTOME_ION_CHANNEL_TRANSPORT	0.901132	0.938	1037	1
PID_IL4_2PATHWAY	0.900849	0.939	1039	1
REACTOME_TRAF6_MEDIATED_IRF7_ACTIVATION_IN_TLR7_8_OR_9_SIGNALING	0.835252	0.939	1039	1
REACTOME_IL1_SIGNALING	0.895975	0.94	1041	1
PID_LPA4_PATHWAY	0.88044	0.941	1042	1
PID_HIF1_TFPATHWAY	0.900597	0.942	1043	1
KEGG_DNA_REPLICATION	0.895849	0.943	1044	1
BIOCARTA_ETS_PATHWAY	0.880283	0.944	1045	1
BIOCARTA_GRANULOCYTES_PATHWAY	0.880126	0.944	1045	1
REACTOME_DESTABILIZATION_OF_MRNA_BY_KSRP	0.880094	0.944	1045	1
PID_IL27PATHWAY	0.880126	0.944	1045	1
REACTOME_TAK1_ACTIVATES_NFKB_BY_PHOSPHORYLATION_AND_ACTIVATION_OF_IKKS_COMPLEX	0.880189	0.944	1045	1
BIOCARTA_TPO_PATHWAY	0.880252	0.944	1045	1
KEGG_CYTOSOLIC_DNA_SENSING_PATHWAY	0.895755	0.945	1051	1
REACTOME_DOUBLE_STRAND_BREAK_REPAIR	0.879969	0.946	1052	1
REACTOME_UNWINDING_OF_DNA	0.833711	0.946	1052	1
REACTOME_INFLAMMASOMES	0.879843	0.946	1052	1
REACTOME_INSULIN_SYNTHESIS_AND_PROCESSING	0.879937	0.946	1052	1
REACTOME_INTERFERON_ALPHA_BETA_SIGNALING	0.89522	0.947	1056	1
BIOCARTA_NO1_PATHWAY	0.895283	0.947	1056	1
REACTOME_TRNA_AMINOACYLATION	0.895283	0.947	1056	1
KEGG_COMPLEMENT_AND_COAGULATION_CASCADES	0.900314	0.948	1059	1
KEGG_GLYCOLYSIS_GLUCONEOGENESIS	0.900314	0.948	1059	1
REACTOME_BILE_ACID_AND_BILE_SALT_METABOLISM	0.879811	0.948	1059	1
PID_BMPPATHWAY	0.895094	0.948	1059	1
PID_HEDGEHOG_GLIPATHWAY	0.894843	0.951	1063	1
REACTOME_ENERGY_DEPENDENT_REGULATION_OF_MTOR_BY_LKB1_AMPK	0.879623	0.953	1064	1
BIOCARTA_TOLL_PATHWAY	0.89478	0.953	1064	1
BIOCARTA_EXTRINSIC_PATHWAY	0.879623	0.953	1064	1
PID_IGF1_PATHWAY	0.87956	0.955	1067	1
BIOCARTA_GATA3_PATHWAY	0.879497	0.955	1067	1
REACTOME_PKB_MEDIATED_EVENTS	0.894654	0.956	1069	1
BIOCARTA_VITCB_PATHWAY	0.879434	0.956	1069	1
REACTOME_SCF_BETA_TRCP_MEDIATED_DEGRADATION_OF_EMI1	0.894717	0.956	1069	1
REACTOME_EARLY_PHASE_OF_HIV_LIFE_CYCLE	0.879245	0.957	1072	1
REACTOME_SIGNALING_BY_FGFR1_FUSION_MUTANTS	0.879371	0.957	1072	1
BIOCARTA_CREB_PATHWAY	0.894591	0.957	1072	1
REACTOME_CLASS_I_MHC_MEDIATED_ANTIGEN_PROCESSING_PRESENTATION	0.908805	0.958	1075	1
KEGG_PHENYLALANINE_METABOLISM	0.878428	0.96	1076	1
BIOCARTA_TRKA_PATHWAY	0.878616	0.96	1076	1
REACTOME_REGULATION_OF_GLUCOKINASE_BY_GLUCOKINASE_REGULATORY_PROTEIN	0.894277	0.96	1076	1
REACTOME_SIGNALING_BY_CONSTITUTIVELY_ACTIVE_EGFR	0.878396	0.96	1076	1
REACTOME_DOWNREGULATION_OF_TGF_BETA_RECEPTOR_SIGNALING	0.878742	0.96	1076	1
REACTOME_SIGNALING_BY_EGFR_IN_CANCER	0.90434	0.961	1081	1
KEGG_TOLL_LIKE_RECEPTOR_SIGNALING_PATHWAY	0.901887	0.962	1082	1
BIOCARTA_RAB_PATHWAY	0.877862	0.963	1083	1
REACTOME_AMINO_ACID_SYNTHESIS_AND_INTERCONVERSION_TRANSAMINATION	0.877862	0.963	1083	1
REACTOME_ACYL_CHAIN_REMODELLING_OF_PG	0.877296	0.963	1083	1
REACTOME_PURINE_RIBONUCLEOSIDE_MONOPHOSPHATE_BIOSYNTHESIS	0.877799	0.963	1083	1
PID_WNT_NONCANONICAL_PATHWAY	0.877453	0.963	1083	1
REACTOME_HORMONE_SENSITIVE_LIPASE_HSL_MEDIATED_TRIACYLGLYCEROL_HYDROLYSIS	0.87739	0.963	1083	1
REACTOME_MRNA_3_END_PROCESSING	0.877547	0.963	1083	1
KEGG_CIRCADIAN_RHYTHM_MAMMAL	0.877579	0.963	1083	1
REACTOME_KERATAN_SULFATE_BIOSYNTHESIS	0.877704	0.963	1083	1
BIOCARTA_CARM1_PATHWAY	0.877233	0.964	1092	1
REACTOME_REGULATION_OF_SIGNALING_BY_CBL	0.876918	0.964	1092	1
PID_ERB_GENOMIC_PATHWAY	0.877233	0.964	1092	1
BIOCARTA_ERYTH_PATHWAY	0.87695	0.964	1092	1
REACTOME_HYALURONAN_METABOLISM	0.877107	0.964	1092	1
REACTOME_CHOLESTEROL_BIOSYNTHESIS	0.876604	0.964	1092	1
REACTOME_BASE_EXCISION_REPAIR	0.876855	0.964	1092	1
KEGG_RIBOSOME	0.901761	0.964	1092	1
BIOCARTA_PLCE_PATHWAY	0.877044	0.964	1092	1
REACTOME_CYCLIN_A_B1_ASSOCIATED_EVENTS_DURING_G2_M_TRANSITION	0.876415	0.966	1101	1
REACTOME_ORC1_REMOVAL_FROM_CHROMATIN	0.898428	0.966	1101	1
PID_TCRCALCIUMPATHWAY	0.893899	0.967	1103	1
REACTOME_APOPTOSIS_INDUCED_DNA_FRAGMENTATION	0.876038	0.968	1104	1
REACTOME_IRAK1_RECRUITS_IKK_COMPLEX	0.828333	0.968	1104	1
PID_HIF1APATHWAY	0.876289	0.968	1104	1
REACTOME_CITRIC_ACID_CYCLE_TCA_CYCLE	0.876132	0.968	1104	1
PID_IL12_2PATHWAY	0.89805	0.968	1104	1
BIOCARTA_AKAP13_PATHWAY	0.876289	0.968	1104	1
REACTOME_SIGNALING_BY_GPCR	0.914465	0.969	1110	1
KEGG_PYRUVATE_METABOLISM	0.893774	0.97	1111	1
REACTOME_SIGNAL_TRANSDUCTION_BY_L1	0.893774	0.97	1111	1
BIOCARTA_TCYTOTOXIC_PATHWAY	0.87566	0.97	1111	1
BIOCARTA_PROTEASOME_PATHWAY	0.893648	0.971	1114	1
REACTOME_CELL_JUNCTION_ORGANIZATION	0.897799	0.971	1114	1
BIOCARTA_CTL_PATHWAY	0.875346	0.971	1114	1
REACTOME_APC_C_CDH1_MEDIATED_DEGRADATION_OF_CDC20_AND_OTHER_APC_C_CDH1_TARGETED_PROTEINS_IN_LATE_MITOSIS_EARLY_G1	0.897358	0.974	1117	1
PID_AP1_PATHWAY	0.897421	0.974	1117	1
KEGG_PENTOSE_PHOSPHATE_PATHWAY	0.89327	0.974	1117	1
REACTOME_SYNTHESIS_OF_BILE_ACIDS_AND_BILE_SALTS	0.87478	0.974	1117	1
BIOCARTA_NTHI_PATHWAY	0.874969	0.974	1117	1
KEGG_NUCLEOTIDE_EXCISION_REPAIR	0.893396	0.974	1117	1
BIOCARTA_FIBRINOLYSIS_PATHWAY	0.87478	0.974	1117	1
BIOCARTA_TCAPOPTOSIS_PATHWAY	0.824906	0.975	1124	1
REACTOME_GLOBAL_GENOMIC_NER_GG_NER	0.892673	0.975	1124	1
PID_IL23PATHWAY	0.892767	0.975	1124	1
REACTOME_CDT1_ASSOCIATION_WITH_THE_CDC6_ORC_ORIGIN_COMPLEX	0.89283	0.975	1124	1
PID_HIF2PATHWAY	0.892233	0.976	1128	1
KEGG_ETHER_LIPID_METABOLISM	0.892516	0.976	1128	1
BIOCARTA_IL3_PATHWAY	0.874277	0.976	1128	1
BIOCARTA_TID_PATHWAY	0.874088	0.976	1128	1
REACTOME_BETA_DEFENSINS	0.874277	0.976	1128	1
BIOCARTA_LYM_PATHWAY	0.873836	0.976	1128	1
REACTOME_SYNTHESIS_OF_BILE_ACIDS_AND_BILE_SALTS_VIA_7ALPHA_HYDROXYCHOLESTEROL	0.873805	0.976	1128	1
BIOCARTA_RB_PATHWAY	0.874025	0.976	1128	1
BIOCARTA_PS1_PATHWAY	0.874528	0.976	1128	1
KEGG_ONE_CARBON_POOL_BY_FOLATE	0.873836	0.976	1128	1
REACTOME_RESOLUTION_OF_AP_SITES_VIA_THE_MULTIPLE_NUCLEOTIDE_PATCH_REPLACEMENT_PATHWAY	0.874465	0.976	1128	1
REACTOME_OXYGEN_DEPENDENT_PROLINE_HYDROXYLATION_OF_HYPOXIA_INDUCIBLE_FACTOR_ALPHA	0.874371	0.976	1128	1
REACTOME_ANTIGEN_PROCESSING_UBIQUITINATION_PROTEASOME_DEGRADATION	0.906101	0.977	1140	1
BIOCARTA_RHO_PATHWAY	0.891887	0.977	1140	1
REACTOME_SIGNALING_BY_THE_B_CELL_RECEPTOR_BCR	0.902327	0.977	1140	1
BIOCARTA_SALMONELLA_PATHWAY	0.873459	0.977	1140	1
REACTOME_ACTIVATION_OF_NF_KAPPAB_IN_B_CELLS	0.896918	0.978	1144	1
REACTOME_PLATELET_CALCIUM_HOMEOSTASIS	0.873208	0.978	1144	1
KEGG_OTHER_GLYCAN_DEGRADATION	0.873113	0.978	1144	1
KEGG_ARRHYTHMOGENIC_RIGHT_VENTRICULAR_CARDIOMYOPATHY_ARVC	0.896918	0.978	1144	1
PID_ATR_PATHWAY	0.891824	0.978	1144	1
REACTOME_MEIOTIC_SYNAPSIS	0.896541	0.979	1149	1
REACTOME_GPCR_DOWNSTREAM_SIGNALING	0.913899	0.98	1150	1
BIOCARTA_GSK3_PATHWAY	0.872736	0.98	1150	1
REACTOME_PEPTIDE_LIGAND_BINDING_RECEPTORS	0.905409	0.981	1152	1
PID_INTEGRIN2_PATHWAY	0.891572	0.981	1152	1
REACTOME_DESTABILIZATION_OF_MRNA_BY_AUF1_HNRNP_D0	0.891541	0.981	1152	1
REACTOME_CS_DS_DEGRADATION	0.872264	0.981	1152	1
KEGG_PRIMARY_BILE_ACID_BIOSYNTHESIS	0.872704	0.981	1152	1
BIOCARTA_CBL_PATHWAY	0.871824	0.982	1157	1
REACTOME_TRANSPORT_OF_RIBONUCLEOPROTEINS_INTO_THE_HOST_NUCLEUS	0.891069	0.982	1157	1
BIOCARTA_BLYMPHOCYTE_PATHWAY	0.821509	0.982	1157	1
REACTOME_PYRUVATE_METABOLISM_AND_CITRIC_ACID_TCA_CYCLE	0.891069	0.982	1157	1
REACTOME_GLUCONEOGENESIS	0.891069	0.982	1157	1
KEGG_AMINO_SUGAR_AND_NUCLEOTIDE_SUGAR_METABOLISM	0.891447	0.982	1157	1
REACTOME_GLYCOGEN_BREAKDOWN_GLYCOGENOLYSIS	0.871478	0.983	1163	1
KEGG_ANTIGEN_PROCESSING_AND_PRESENTATION	0.895786	0.983	1163	1
REACTOME_RNA_POL_I_TRANSCRIPTION	0.895692	0.983	1163	1
REACTOME_RIP_MEDIATED_NFKB_ACTIVATION_VIA_DAI	0.871321	0.984	1166	1
KEGG_VIRAL_MYOCARDITIS	0.895409	0.984	1166	1
REACTOME_SYNTHESIS_OF_PIPS_AT_THE_GOLGI_MEMBRANE	0.871384	0.984	1166	1
REACTOME_DAG_AND_IP3_SIGNALING	0.889811	0.986	1169	1
REACTOME_PHOSPHORYLATION_OF_THE_APC_C	0.870377	0.986	1169	1
KEGG_MISMATCH_REPAIR	0.870189	0.986	1169	1
PID_HDAC_CLASSII_PATHWAY	0.890063	0.986	1169	1
PID_REG_GR_PATHWAY	0.898742	0.986	1169	1
KEGG_TASTE_TRANSDUCTION	0.890314	0.986	1169	1
PID_TOLL_ENDOGENOUS_PATHWAY	0.87044	0.986	1169	1
REACTOME_COLLAGEN_FORMATION	0.894906	0.986	1169	1
BIOCARTA_CACAM_PATHWAY	0.870943	0.986	1169	1
BIOCARTA_HIF_PATHWAY	0.87	0.987	1178	1
REACTOME_CREATION_OF_C4_AND_C2_ACTIVATORS	0.817736	0.987	1178	1
BIOCARTA_NEUROTRANSMITTERS_PATHWAY	0.814088	0.987	1178	1
BIOCARTA_COMP_PATHWAY	0.869937	0.987	1178	1
BIOCARTA_CTLA4_PATHWAY	0.869371	0.987	1178	1
REACTOME_ETHANOL_OXIDATION	0.814151	0.987	1178	1
REACTOME_TRAFFICKING_OF_AMPA_RECEPTORS	0.889371	0.989	1184	1
REACTOME_COMPLEMENT_CASCADE	0.868805	0.989	1184	1
BIOCARTA_RELA_PATHWAY	0.868805	0.989	1184	1
KEGG_INTESTINAL_IMMUNE_NETWORK_FOR_IGA_PRODUCTION	0.889182	0.99	1187	1
REACTOME_ENDOGENOUS_STEROLS	0.867987	0.99	1187	1
PID_TRAIL_PATHWAY	0.889088	0.99	1187	1
REACTOME_REGULATION_OF_MRNA_STABILITY_BY_PROTEINS_THAT_BIND_AU_RICH_ELEMENTS	0.894277	0.99	1187	1
REACTOME_SIGNALING_BY_NOTCH2	0.867799	0.99	1187	1
BIOCARTA_TH1TH2_PATHWAY	0.86739	0.99	1187	1
REACTOME_PURINE_SALVAGE	0.86761	0.99	1187	1
PID_IL12_STAT4PATHWAY	0.888742	0.991	1194	1
KEGG_GALACTOSE_METABOLISM	0.888522	0.991	1194	1
PID_WNT_SIGNALING_PATHWAY	0.866572	0.991	1194	1
PID_AJDISS_2PATHWAY	0.888616	0.991	1194	1
KEGG_BASE_EXCISION_REPAIR	0.888616	0.991	1194	1
KEGG_LEISHMANIA_INFECTION	0.892767	0.991	1194	1
REACTOME_CLEAVAGE_OF_GROWING_TRANSCRIPT_IN_THE_TERMINATION_REGION_	0.888459	0.991	1194	1
BIOCARTA_CLASSIC_PATHWAY	0.866667	0.991	1194	1
KEGG_REGULATION_OF_AUTOPHAGY	0.887862	0.992	1202	1
REACTOME_AUTODEGRADATION_OF_THE_E3_UBIQUITIN_LIGASE_COP1	0.887925	0.992	1202	1
ST_INTERLEUKIN_4_PATHWAY	0.88805	0.992	1202	1
PID_SYNDECAN_4_PATHWAY	0.887799	0.992	1202	1
BIOCARTA_IL17_PATHWAY	0.866226	0.992	1202	1
REACTOME_G2_M_CHECKPOINTS	0.887987	0.992	1202	1
REACTOME_INTERACTIONS_OF_VPR_WITH_HOST_CELLULAR_PROTEINS	0.887799	0.992	1202	1
KEGG_ALPHA_LINOLENIC_ACID_METABOLISM	0.865031	0.994	1209	1
SIG_CD40PATHWAYMAP	0.886918	0.994	1209	1
BIOCARTA_NKT_PATHWAY	0.886761	0.994	1209	1
BIOCARTA_ACTINY_PATHWAY	0.865031	0.994	1209	1
REACTOME_GAP_JUNCTION_ASSEMBLY	0.865472	0.994	1209	1
KEGG_SNARE_INTERACTIONS_IN_VESICULAR_TRANSPORT	0.886761	0.994	1209	1
REACTOME_CHEMOKINE_RECEPTORS_BIND_CHEMOKINES	0.886478	0.995	1215	1
REACTOME_TRAF6_MEDIATED_IRF7_ACTIVATION	0.885346	0.995	1215	1
REACTOME_DOWNSTREAM_SIGNALING_EVENTS_OF_B_CELL_RECEPTOR_BCR	0.895472	0.995	1215	1
KEGG_PROTEASOME	0.886226	0.995	1215	1
REACTOME_ACTIVATION_OF_ATR_IN_RESPONSE_TO_REPLICATION_STRESS	0.885912	0.995	1215	1
REACTOME_AUTODEGRADATION_OF_CDH1_BY_CDH1_APC_C	0.885786	0.995	1215	1
REACTOME_TANDEM_PORE_DOMAIN_POTASSIUM_CHANNELS	0.863585	0.996	1221	1
REACTOME_INTEGRIN_ALPHAIIB_BETA3_SIGNALING	0.885031	0.996	1221	1
BIOCARTA_TNFR2_PATHWAY	0.863082	0.996	1221	1
REACTOME_ACTIVATION_OF_THE_PRE_REPLICATIVE_COMPLEX	0.863648	0.996	1221	1
KEGG_ASCORBATE_AND_ALDARATE_METABOLISM	0.863899	0.996	1221	1
REACTOME_INTRINSIC_PATHWAY	0.863333	0.996	1221	1
REACTOME_IL_7_SIGNALING	0.863774	0.996	1221	1
REACTOME_DNA_REPAIR	0.895314	0.996	1221	1
REACTOME_CROSS_PRESENTATION_OF_SOLUBLE_EXOGENOUS_ANTIGENS_ENDOSOMES	0.885157	0.996	1221	1
REACTOME_OPSINS	0.799906	0.997	1230	1
REACTOME_CDK_MEDIATED_PHOSPHORYLATION_AND_REMOVAL_OF_CDC6	0.884403	0.997	1230	1
REACTOME_FORMATION_OF_TUBULIN_FOLDING_INTERMEDIATES_BY_CCT_TRIC	0.861918	0.997	1230	1
REACTOME_ANTIGEN_PRESENTATION_FOLDING_ASSEMBLY_AND_PEPTIDE_LOADING_OF_CLASS_I_MHC	0.86239	0.997	1230	1
BIOCARTA_RANKL_PATHWAY	0.862138	0.997	1230	1
REACTOME_CGMP_EFFECTS	0.862642	0.997	1230	1
KEGG_DILATED_CARDIOMYOPATHY	0.894403	0.998	1236	1
REACTOME_RESOLUTION_OF_AP_SITES_VIA_THE_SINGLE_NUCLEOTIDE_REPLACEMENT_PATHWAY	0.861572	0.998	1236	1
REACTOME_HIGHLY_CALCIUM_PERMEABLE_POSTSYNAPTIC_NICOTINIC_ACETYLCHOLINE_RECEPTORS	0.861006	0.998	1236	1
REACTOME_SYNTHESIS_OF_PIPS_AT_THE_EARLY_ENDOSOME_MEMBRANE	0.861635	0.998	1236	1
REACTOME_CASPASE_MEDIATED_CLEAVAGE_OF_CYTOSKELETAL_PROTEINS	0.861258	0.998	1236	1
REACTOME_IONOTROPIC_ACTIVITY_OF_KAINATE_RECEPTORS	0.861069	0.998	1236	1
REACTOME_KERATAN_SULFATE_KERATIN_METABOLISM	0.883208	0.999	1242	1
BIOCARTA_ACE2_PATHWAY	0.858176	0.999	1242	1
BIOCARTA_NFKB_PATHWAY	0.860849	0.999	1242	1
BIOCARTA_SHH_PATHWAY	0.858302	0.999	1242	1
REACTOME_PROLACTIN_RECEPTOR_SIGNALING	0.86044	0.999	1242	1
PID_BETACATENIN_DEG_PATHWAY	0.860629	0.999	1242	1
REACTOME_METABOLISM_OF_POLYAMINES	0.85956	0.999	1242	1
BIOCARTA_AGPCR_PATHWAY	0.858491	0.999	1242	1
PID_IL5_PATHWAY	0.859057	0.999	1242	1
PID_VEGF_VEGFR_PATHWAY	0.776415	1	1251	1
REACTOME_PHOSPHORYLATION_OF_CD3_AND_TCR_ZETA_CHAINS	0.838994	1	1251	1
KEGG_TERPENOID_BACKBONE_BIOSYNTHESIS	0.808679	1	1251	1
PID_IL1PATHWAY	0.877421	1	1251	1
REACTOME_XENOBIOTICS	0.857484	1	1251	1
REACTOME_MRNA_DECAY_BY_3_TO_5_EXORIBONUCLEASE	0.85761	1	1251	1
REACTOME_SEMA3A_PAK_DEPENDENT_AXON_REPULSION	0.822956	1	1251	1
BIOCARTA_EGFR_SMRTE_PATHWAY	0.856164	1	1251	1
REACTOME_PACKAGING_OF_TELOMERE_ENDS	0.86717	1	1251	1
REACTOME_PLATELET_ADHESION_TO_EXPOSED_COLLAGEN	0.855346	1	1251	1
KEGG_GRAFT_VERSUS_HOST_DISEASE	0.875472	1	1251	1
REACTOME_SIGNALING_BY_NODAL	0.846226	1	1251	1
KEGG_STEROID_BIOSYNTHESIS	0.83239	1	1251	1
REACTOME_ACETYLCHOLINE_BINDING_AND_DOWNSTREAM_EVENTS	0.854308	1	1251	1
BIOCARTA_PLATELETAPP_PATHWAY	0.825094	1	1251	1
REACTOME_P75NTR_SIGNALS_VIA_NFKB	0.84805	1	1251	1
REACTOME_TRANSPORT_OF_VITAMINS_NUCLEOSIDES_AND_RELATED_MOLECULES	0.876918	1	1251	1
REACTOME_ACYL_CHAIN_REMODELLING_OF_PS	0.847736	1	1251	1
REACTOME_OLFACTORY_SIGNALING_PATHWAY	0.895786	1	1251	1
KEGG_NON_HOMOLOGOUS_END_JOINING	0.857327	1	1251	1
KEGG_LINOLEIC_ACID_METABOLISM	0.880346	1	1251	1
REACTOME_NFKB_ACTIVATION_THROUGH_FADD_RIP1_PATHWAY_MEDIATED_BY_CASPASE_8_AND10	0.833491	1	1251	1
REACTOME_PRESYNAPTIC_NICOTINIC_ACETYLCHOLINE_RECEPTORS	0.834969	1	1251	1
KEGG_MATURITY_ONSET_DIABETES_OF_THE_YOUNG	0.854874	1	1251	1
REACTOME_REGULATION_OF_INSULIN_LIKE_GROWTH_FACTOR_IGF_ACTIVITY_BY_INSULIN_LIKE_GROWTH_FACTOR_BINDING_PROTEINS_IGFBPS	0.836101	1	1251	1
SA_MMP_CYTOKINE_CONNECTION	0.838742	1	1251	1
REACTOME_REGULATION_OF_IFNA_SIGNALING	0.847421	1	1251	1
KEGG_CITRATE_CYCLE_TCA_CYCLE	0.881006	1	1251	1
REACTOME_VEGF_LIGAND_RECEPTOR_INTERACTIONS	0.767044	1	1251	1
SA_CASPASE_CASCADE	0.840849	1	1251	1
REACTOME_SEROTONIN_RECEPTORS	0.834403	1	1251	1
REACTOME_REGULATION_OF_BETA_CELL_DEVELOPMENT	0.875912	1	1251	1
BIOCARTA_PTC1_PATHWAY	0.856792	1	1251	1
REACTOME_LIGAND_GATED_ION_CHANNEL_TRANSPORT	0.83239	1	1251	1
REACTOME_REVERSIBLE_HYDRATION_OF_CARBON_DIOXIDE	0.857044	1	1251	1
BIOCARTA_IL5_PATHWAY	0.782736	1	1251	1
BIOCARTA_CD40_PATHWAY	0.852767	1	1251	1
BIOCARTA_VEGF_PATHWAY	0.871352	1	1251	1
REACTOME_REGULATION_OF_PYRUVATE_DEHYDROGENASE_PDH_COMPLEX	0.832987	1	1251	1
REACTOME_FORMATION_OF_FIBRIN_CLOT_CLOTTING_CASCADE	0.863208	1	1251	1
REACTOME_P75NTR_RECRUITS_SIGNALLING_COMPLEXES	0.842642	1	1251	1
REACTOME_TRAF3_DEPENDENT_IRF_ACTIVATION_PATHWAY	0.838239	1	1251	1
REACTOME_RIG_I_MDA5_MEDIATED_INDUCTION_OF_IFN_ALPHA_BETA_PATHWAYS	0.878491	1	1251	1
REACTOME_TRANSPORT_OF_ORGANIC_ANIONS	0.799057	1	1251	1
REACTOME_P130CAS_LINKAGE_TO_MAPK_SIGNALING_FOR_INTEGRINS	0.857107	1	1251	1
REACTOME_PD1_SIGNALING	0.804528	1	1251	1
REACTOME_ORGANIC_CATION_ANION_ZWITTERION_TRANSPORT	0.84717	1	1251	1
REACTOME_BINDING_AND_ENTRY_OF_HIV_VIRION	0.702956	1	1251	1
REACTOME_DOWNSTREAM_TCR_SIGNALING	0.881352	1	1251	1
REACTOME_RNA_POL_I_PROMOTER_OPENING	0.834937	1	1251	1
KEGG_OLFACTORY_TRANSDUCTION	0.901698	1	1251	1
REACTOME_GABA_A_RECEPTOR_ACTIVATION	0.806289	1	1251	1
REACTOME_PERK_REGULATED_GENE_EXPRESSION	0.878113	1	1251	1
KEGG_TYROSINE_METABOLISM	0.876855	1	1251	1
KEGG_GLYCOSPHINGOLIPID_BIOSYNTHESIS_GANGLIO_SERIES	0.85566	1	1251	1
BIOCARTA_CYTOKINE_PATHWAY	0.85717	1	1251	1
BIOCARTA_IL1R_PATHWAY	0.87566	1	1251	1
REACTOME_TRAFFICKING_AND_PROCESSING_OF_ENDOSOMAL_TLR	0.84566	1	1251	1
REACTOME_COMMON_PATHWAY	0.822516	1	1251	1
REACTOME_NITRIC_OXIDE_STIMULATES_GUANYLATE_CYCLASE	0.845409	1	1251	1
REACTOME_PASSIVE_TRANSPORT_BY_AQUAPORINS	0.853742	1	1251	1
REACTOME_TIGHT_JUNCTION_INTERACTIONS	0.878176	1	1251	1
KEGG_HYPERTROPHIC_CARDIOMYOPATHY_HCM	0.890566	1	1251	1
KEGG_RIG_I_LIKE_RECEPTOR_SIGNALING_PATHWAY	0.874088	1	1251	1
BIOCARTA_IL10_PATHWAY	0.848553	1	1251	1
REACTOME_CLASS_C_3_METABOTROPIC_GLUTAMATE_PHEROMONE_RECEPTORS	0.857736	1	1251	1
BIOCARTA_D4GDI_PATHWAY	0.785597	1	1251	1
REACTOME_CELL_EXTRACELLULAR_MATRIX_INTERACTIONS	0.854591	1	1251	1
REACTOME_REGULATION_OF_IFNG_SIGNALING	0.85717	1	1251	1
BIOCARTA_41BB_PATHWAY	0.855189	1	1251	1

## Sheet: GSOA_GSE24537_microarray
# dataFilePaths=/data/GSOA_Manuscript/Data/GSE24537_microarray_filtered.txt classFilePath=/data/GSOA_Manuscript/Data/GSE24537_classFile_chopped.txt gmtFilePaths=/data/GSOA_Manuscript/Data/c2.cp.v4.0.symbols.gmt numCores=32 numRandomIterations=1000 rowsToExclude= numFolds=5 classificationAlgorithm=svmrbf permuteSeed= date=Fri Jan 16 16:07:10 MST 2015 version=1.0.2
Gene Set	AUC	p-value	Rank	FDR
PID_TAP63PATHWAY	0.958678	0.001	1	0.5775
REACTOME_THE_ACTIVATION_OF_ARYLSULFATASES	0.950413	0.002	2	0.5775
PID_IL23PATHWAY	0.942149	0.002	2	0.5775
BIOCARTA_DC_PATHWAY	0.946281	0.002	2	0.5775
BIOCARTA_P35ALZHEIMERS_PATHWAY	0.938017	0.003	5	0.5775
REACTOME_CIRCADIAN_CLOCK	0.938017	0.004	6	0.5775
KEGG_MELANOGENESIS	0.921488	0.004	6	0.5775
KEGG_WNT_SIGNALING_PATHWAY	0.904959	0.004	6	0.5775
REACTOME_N_GLYCAN_ANTENNAE_ELONGATION_IN_THE_MEDIAL_TRANS_GOLGI	0.933884	0.004	6	0.5775
REACTOME_PURINE_SALVAGE	0.929752	0.005	10	0.5775
REACTOME_O_LINKED_GLYCOSYLATION_OF_MUCINS	0.933884	0.006	11	0.5775
KEGG_VASCULAR_SMOOTH_MUSCLE_CONTRACTION	0.909091	0.006	11	0.5775
PID_WNT_CANONICAL_PATHWAY	0.929752	0.007	13	0.5775
BIOCARTA_WNT_PATHWAY	0.929752	0.007	13	0.5775
BIOCARTA_GSK3_PATHWAY	0.929752	0.007	13	0.5775
REACTOME_N_GLYCAN_ANTENNAE_ELONGATION	0.921488	0.007	13	0.5775
PID_MYC_REPRESSPATHWAY	0.913223	0.008	17	0.586667
KEGG_ADHERENS_JUNCTION	0.909091	0.008	17	0.586667
BIOCARTA_DNAFRAGMENT_PATHWAY	0.917355	0.009	19	0.594
REACTOME_DEVELOPMENTAL_BIOLOGY	0.867769	0.009	19	0.594
KEGG_GLYCOSAMINOGLYCAN_BIOSYNTHESIS_KERATAN_SULFATE	0.913223	0.011	21	0.691429
REACTOME_CELL_JUNCTION_ORGANIZATION	0.904959	0.012	22	0.72
REACTOME_SIGNALING_BY_FGFR	0.892562	0.015	23	0.81931
REACTOME_RORA_ACTIVATES_CIRCADIAN_EXPRESSION	0.913223	0.015	23	0.81931
REACTOME_SYNTHESIS_OF_VERY_LONG_CHAIN_FATTY_ACYL_COAS	0.904959	0.017	25	0.81931
REACTOME_GAP_JUNCTION_ASSEMBLY	0.904959	0.017	25	0.81931
REACTOME_FATTY_ACYL_COA_BIOSYNTHESIS	0.909091	0.018	27	0.81931
REACTOME_BMAL1_CLOCK_NPAS2_ACTIVATES_CIRCADIAN_EXPRESSION	0.909091	0.018	27	0.81931
REACTOME_PLATELET_SENSITIZATION_BY_LDL	0.909091	0.018	27	0.81931
KEGG_ARRHYTHMOGENIC_RIGHT_VENTRICULAR_CARDIOMYOPATHY_ARVC	0.896694	0.019	30	0.836
REACTOME_CIRCADIAN_REPRESSION_OF_EXPRESSION_BY_REV_ERBA	0.904959	0.022	31	0.88
PID_HEDGEHOG_GLIPATHWAY	0.904959	0.022	31	0.88
PID_AURORA_A_PATHWAY	0.904959	0.022	31	0.88
REACTOME_COSTIMULATION_BY_THE_CD28_FAMILY	0.896694	0.025	34	0.92093
KEGG_COLORECTAL_CANCER	0.896694	0.025	34	0.92093
KEGG_JAK_STAT_SIGNALING_PATHWAY	0.884298	0.027	36	0.92093
BIOCARTA_CK1_PATHWAY	0.892562	0.028	37	0.92093
REACTOME_GPCR_DOWNSTREAM_SIGNALING	0.859504	0.028	37	0.92093
KEGG_THYROID_CANCER	0.89876	0.028	37	0.92093
REACTOME_INFLAMMASOMES	0.892562	0.028	37	0.92093
PID_AJDISS_2PATHWAY	0.892562	0.03	41	0.92093
BIOCARTA_NKCELLS_PATHWAY	0.896694	0.03	41	0.92093
KEGG_O_GLYCAN_BIOSYNTHESIS	0.896694	0.03	41	0.92093
BIOCARTA_TH1TH2_PATHWAY	0.88843	0.031	44	0.93
REACTOME_CELL_CELL_COMMUNICATION	0.880165	0.034	45	0.997333
REACTOME_SPRY_REGULATION_OF_FGF_SIGNALING	0.884298	0.036	46	1
REACTOME_L1CAM_INTERACTIONS	0.884298	0.037	47	1
KEGG_BASAL_CELL_CARCINOMA	0.892562	0.037	47	1
REACTOME_SYNTHESIS_OF_SUBSTRATES_IN_N_GLYCAN_BIOSYTHESIS	0.880165	0.042	49	1
KEGG_PATHWAYS_IN_CANCER	0.871901	0.043	50	1
REACTOME_G_ALPHA_Q_SIGNALLING_EVENTS	0.876033	0.043	50	1
BIOCARTA_SET_PATHWAY	0.876033	0.045	52	1
BIOCARTA_CD40_PATHWAY	0.876033	0.045	52	1
BIOCARTA_BCELLSURVIVAL_PATHWAY	0.876033	0.045	52	1
REACTOME_NEURONAL_SYSTEM	0.871901	0.046	55	1
REACTOME_SIGNALING_BY_GPCR	0.855372	0.048	56	1
REACTOME_METABOLISM_OF_LIPIDS_AND_LIPOPROTEINS	0.855372	0.048	56	1
BIOCARTA_BARR_MAPK_PATHWAY	0.871901	0.049	58	1
PID_ARF6DOWNSTREAMPATHWAY	0.871901	0.049	58	1
REACTOME_REGULATION_OF_PYRUVATE_DEHYDROGENASE_PDH_COMPLEX	0.871901	0.049	58	1
REACTOME_REGULATION_OF_WATER_BALANCE_BY_RENAL_AQUAPORINS	0.884298	0.051	61	1
REACTOME_SPHINGOLIPID_DE_NOVO_BIOSYNTHESIS	0.884298	0.051	61	1
BIOCARTA_ETS_PATHWAY	0.867769	0.054	63	1
KEGG_MATURITY_ONSET_DIABETES_OF_THE_YOUNG	0.867769	0.054	63	1
REACTOME_TRAF6_MEDIATED_IRF7_ACTIVATION_IN_TLR7_8_OR_9_SIGNALING	0.867769	0.054	63	1
REACTOME_ERKS_ARE_INACTIVATED	0.867769	0.054	63	1
BIOCARTA_BARRESTIN_PATHWAY	0.867769	0.054	63	1
REACTOME_NGF_SIGNALLING_VIA_TRKA_FROM_THE_PLASMA_MEMBRANE	0.871901	0.055	68	1
KEGG_LONG_TERM_DEPRESSION	0.876033	0.057	69	1
PID_AP1_PATHWAY	0.876033	0.057	69	1
REACTOME_HEPARAN_SULFATE_HEPARIN_HS_GAG_METABOLISM	0.882231	0.06	71	1
BIOCARTA_PTEN_PATHWAY	0.880165	0.061	72	1
BIOCARTA_ERK_PATHWAY	0.880165	0.061	72	1
REACTOME_TRYPTOPHAN_CATABOLISM	0.863636	0.062	74	1
REACTOME_DAG_AND_IP3_SIGNALING	0.876033	0.066	75	1
REACTOME_ADHERENS_JUNCTIONS_INTERACTIONS	0.876033	0.066	75	1
REACTOME_SIGNALLING_BY_NGF	0.867769	0.066	75	1
REACTOME_METAL_ION_SLC_TRANSPORTERS	0.876033	0.066	75	1
KEGG_CYTOKINE_CYTOKINE_RECEPTOR_INTERACTION	0.867769	0.066	75	1
REACTOME_AXON_GUIDANCE	0.867769	0.066	75	1
BIOCARTA_ASBCELL_PATHWAY	0.859504	0.068	81	1
REACTOME_AMINE_COMPOUND_SLC_TRANSPORTERS	0.859504	0.068	81	1
PID_ATM_PATHWAY	0.880165	0.068	81	1
KEGG_CIRCADIAN_RHYTHM_MAMMAL	0.859504	0.068	81	1
PID_IL5_PATHWAY	0.859504	0.068	81	1
PID_S1P_S1P2_PATHWAY	0.871901	0.07	86	1
REACTOME_SIGNALING_BY_FGFR_IN_DISEASE	0.867769	0.07	86	1
BIOCARTA_IGF1MTOR_PATHWAY	0.871901	0.07	86	1
KEGG_AXON_GUIDANCE	0.867769	0.07	86	1
REACTOME_CD28_DEPENDENT_PI3K_AKT_SIGNALING	0.871901	0.07	86	1
REACTOME_BASIGIN_INTERACTIONS	0.871901	0.07	86	1
REACTOME_G_ALPHA1213_SIGNALLING_EVENTS	0.871901	0.071	92	1
ST_INTEGRIN_SIGNALING_PATHWAY	0.871901	0.073	93	1
REACTOME_DCC_MEDIATED_ATTRACTIVE_SIGNALING	0.855372	0.074	94	1
BIOCARTA_BARRESTIN_SRC_PATHWAY	0.855372	0.074	94	1
KEGG_RIBOFLAVIN_METABOLISM	0.85124	0.081	96	1
REACTOME_NEPHRIN_INTERACTIONS	0.85124	0.081	96	1
BIOCARTA_AGPCR_PATHWAY	0.85124	0.081	96	1
PID_SYNDECAN_2_PATHWAY	0.876033	0.082	99	1
REACTOME_BIOSYNTHESIS_OF_THE_N_GLYCAN_PRECURSOR_DOLICHOL_LIPID_LINKED_OLIGOSACCHARIDE_LLO_AND_TRANSFER_TO_A_NASCENT_PROTEIN	0.867769	0.083	100	1
PID_INTEGRIN_A9B1_PATHWAY	0.867769	0.083	100	1
PID_TGFBRPATHWAY	0.867769	0.083	100	1
PID_A6B1_A6B4_INTEGRIN_PATHWAY	0.867769	0.083	100	1
BIOCARTA_PITX2_PATHWAY	0.847107	0.086	104	1
REACTOME_INTEGRATION_OF_ENERGY_METABOLISM	0.867769	0.087	105	1
SA_G2_AND_M_PHASES	0.822314	0.087	105	1
WNT_SIGNALING	0.867769	0.087	105	1
REACTOME_HS_GAG_DEGRADATION	0.863636	0.092	108	1
BIOCARTA_MTOR_PATHWAY	0.863636	0.092	108	1
REACTOME_ION_TRANSPORT_BY_P_TYPE_ATPASES	0.871901	0.094	110	1
KEGG_NEUROACTIVE_LIGAND_RECEPTOR_INTERACTION	0.86157	0.095	111	1
PID_SMAD2_3NUCLEARPATHWAY	0.867769	0.095	111	1
PID_ANGIOPOIETINRECEPTOR_PATHWAY	0.863636	0.098	113	1
PID_LYSOPHOSPHOLIPID_PATHWAY	0.863636	0.098	113	1
PID_BETACATENIN_NUC_PATHWAY	0.863636	0.098	113	1
BIOCARTA_EPHA4_PATHWAY	0.842975	0.1	116	1
REACTOME_APOPTOTIC_CLEAVAGE_OF_CELL_ADHESION_PROTEINS	0.842975	0.1	116	1
REACTOME_CHONDROITIN_SULFATE_BIOSYNTHESIS	0.842975	0.1	116	1
PID_CIRCADIANPATHWAY	0.842975	0.1	116	1
PID_RHOA_REG_PATHWAY	0.867769	0.103	120	1
SA_B_CELL_RECEPTOR_COMPLEXES	0.859504	0.103	120	1
REACTOME_DEGRADATION_OF_THE_EXTRACELLULAR_MATRIX	0.859504	0.103	120	1
KEGG_ALLOGRAFT_REJECTION	0.859504	0.103	120	1
KEGG_BIOSYNTHESIS_OF_UNSATURATED_FATTY_ACIDS	0.859504	0.103	120	1
PID_ECADHERIN_KERATINOCYTE_PATHWAY	0.859504	0.103	120	1
PID_REELINPATHWAY	0.859504	0.103	120	1
KEGG_BASAL_TRANSCRIPTION_FACTORS	0.859504	0.103	120	1
KEGG_SNARE_INTERACTIONS_IN_VESICULAR_TRANSPORT	0.859504	0.103	120	1
BIOCARTA_AKAPCENTROSOME_PATHWAY	0.838843	0.104	129	1
KEGG_HEDGEHOG_SIGNALING_PATHWAY	0.863636	0.112	130	1
REACTOME_MUSCLE_CONTRACTION	0.863636	0.112	130	1
PID_ERBB1_INTERNALIZATION_PATHWAY	0.86157	0.112	130	1
REACTOME_FATTY_ACID_TRIACYLGLYCEROL_AND_KETONE_BODY_METABOLISM	0.859504	0.114	133	1
REACTOME_TRANSMISSION_ACROSS_CHEMICAL_SYNAPSES	0.859504	0.114	133	1
REACTOME_NOTCH_HLH_TRANSCRIPTION_PATHWAY	0.834711	0.115	135	1
REACTOME_IL_6_SIGNALING	0.834711	0.115	135	1
BIOCARTA_STEM_PATHWAY	0.834711	0.115	135	1
REACTOME_GROWTH_HORMONE_RECEPTOR_SIGNALING	0.855372	0.116	138	1
KEGG_MTOR_SIGNALING_PATHWAY	0.859504	0.116	138	1
REACTOME_ANTIGEN_ACTIVATES_B_CELL_RECEPTOR_LEADING_TO_GENERATION_OF_SECOND_MESSENGERS	0.855372	0.116	138	1
REACTOME_CTLA4_INHIBITORY_SIGNALING	0.855372	0.116	138	1
REACTOME_GLUCOSE_METABOLISM	0.859504	0.116	138	1
PID_FGF_PATHWAY	0.859504	0.116	138	1
REACTOME_LYSOSOME_VESICLE_BIOGENESIS	0.853306	0.117	144	1
KEGG_INTESTINAL_IMMUNE_NETWORK_FOR_IGA_PRODUCTION	0.859504	0.126	145	1
REACTOME_G1_PHASE	0.859504	0.126	145	1
KEGG_AMINO_SUGAR_AND_NUCLEOTIDE_SUGAR_METABOLISM	0.859504	0.126	145	1
PID_FOXM1PATHWAY	0.859504	0.126	145	1
REACTOME_PLATELET_ADHESION_TO_EXPOSED_COLLAGEN	0.830579	0.129	149	1
BIOCARTA_BLYMPHOCYTE_PATHWAY	0.830579	0.129	149	1
REACTOME_GPCR_LIGAND_BINDING	0.855372	0.13	151	1
REACTOME_DOWNREGULATION_OF_SMAD2_3_SMAD4_TRANSCRIPTIONAL_ACTIVITY	0.85124	0.131	152	1
BIOCARTA_CTCF_PATHWAY	0.85124	0.131	152	1
REACTOME_INTERACTION_BETWEEN_L1_AND_ANKYRINS	0.85124	0.131	152	1
REACTOME_NUCLEAR_SIGNALING_BY_ERBB4	0.85124	0.131	152	1
REACTOME_CA_DEPENDENT_EVENTS	0.85124	0.131	152	1
PID_EPHA_FWDPATHWAY	0.85124	0.131	152	1
REACTOME_PYRUVATE_METABOLISM	0.826446	0.137	158	1
REACTOME_CHYLOMICRON_MEDIATED_LIPID_TRANSPORT	0.826446	0.137	158	1
KEGG_GAP_JUNCTION	0.855372	0.138	160	1
REACTOME_OPIOID_SIGNALLING	0.855372	0.138	160	1
KEGG_ECM_RECEPTOR_INTERACTION	0.855372	0.138	160	1
PID_CMYB_PATHWAY	0.855372	0.138	160	1
REACTOME_AQUAPORIN_MEDIATED_TRANSPORT	0.855372	0.139	164	1
PID_AR_TF_PATHWAY	0.855372	0.139	164	1
PID_RHOA_PATHWAY	0.855372	0.139	164	1
REACTOME_NUCLEOTIDE_BINDING_DOMAIN_LEUCINE_RICH_REPEAT_CONTAINING_RECEPTOR_NLR_SIGNALING_PATHWAYS	0.855372	0.139	164	1
REACTOME_GASTRIN_CREB_SIGNALLING_PATHWAY_VIA_PKC_AND_MAPK	0.855372	0.143	168	1
REACTOME_SIGNALING_BY_PDGF	0.855372	0.144	169	1
REACTOME_G_ALPHA_I_SIGNALLING_EVENTS	0.855372	0.144	169	1
KEGG_OOCYTE_MEIOSIS	0.855372	0.144	169	1
REACTOME_SIGNALING_BY_RHO_GTPASES	0.855372	0.144	169	1
REACTOME_CTNNB1_PHOSPHORYLATION_CASCADE	0.847107	0.146	173	1
PID_IL8CXCR1_PATHWAY	0.847107	0.146	173	1
REACTOME_GABA_B_RECEPTOR_ACTIVATION	0.847107	0.146	173	1
BIOCARTA_TFF_PATHWAY	0.847107	0.146	173	1
REACTOME_NITRIC_OXIDE_STIMULATES_GUANYLATE_CYCLASE	0.847107	0.146	173	1
REACTOME_GLYCOSAMINOGLYCAN_METABOLISM	0.855372	0.147	178	1
REACTOME_DOWNSTREAM_SIGNALING_OF_ACTIVATED_FGFR	0.855372	0.147	178	1
REACTOME_PLATELET_HOMEOSTASIS	0.85124	0.148	180	1
PID_TELOMERASEPATHWAY	0.85124	0.148	180	1
BIOCARTA_TOLL_PATHWAY	0.85124	0.151	182	1
REACTOME_PLC_BETA_MEDIATED_EVENTS	0.85124	0.151	182	1
PID_INTEGRIN3_PATHWAY	0.85124	0.151	182	1
BIOCARTA_INTEGRIN_PATHWAY	0.85124	0.151	182	1
PID_HES_HEYPATHWAY	0.85124	0.151	182	1
REACTOME_HEMOSTASIS	0.842975	0.154	187	1
REACTOME_NCAM_SIGNALING_FOR_NEURITE_OUT_GROWTH	0.847107	0.159	188	1
REACTOME_MAP_KINASE_ACTIVATION_IN_TLR_CASCADE	0.847107	0.159	188	1
PID_FAK_PATHWAY	0.847107	0.159	188	1
REACTOME_TRAF6_MEDIATED_IRF7_ACTIVATION	0.842975	0.161	191	1
REACTOME_YAP1_AND_WWTR1_TAZ_STIMULATED_GENE_EXPRESSION	0.842975	0.161	191	1
KEGG_PRIMARY_IMMUNODEFICIENCY	0.842975	0.161	191	1
PID_EPHRINBREVPATHWAY	0.842975	0.161	191	1
REACTOME_ACTIVATION_OF_KAINATE_RECEPTORS_UPON_GLUTAMATE_BINDING	0.842975	0.161	191	1
REACTOME_AMINE_DERIVED_HORMONES	0.818182	0.164	196	1
REACTOME_THE_NLRP3_INFLAMMASOME	0.818182	0.164	196	1
KEGG_CYSTEINE_AND_METHIONINE_METABOLISM	0.838843	0.167	198	1
KEGG_TRYPTOPHAN_METABOLISM	0.838843	0.167	198	1
REACTOME_TIGHT_JUNCTION_INTERACTIONS	0.838843	0.167	198	1
REACTOME_ALPHA_LINOLENIC_ACID_ALA_METABOLISM	0.81405	0.175	201	1
REACTOME_CLASS_A1_RHODOPSIN_LIKE_RECEPTORS	0.85124	0.175	201	1
PID_ERBB4_PATHWAY	0.847107	0.175	201	1
PID_THROMBIN_PAR1_PATHWAY	0.847107	0.175	201	1
REACTOME_IONOTROPIC_ACTIVITY_OF_KAINATE_RECEPTORS	0.81405	0.175	201	1
REACTOME_ACYL_CHAIN_REMODELLING_OF_PS	0.764463	0.176	206	1
REACTOME_IMMUNOREGULATORY_INTERACTIONS_BETWEEN_A_LYMPHOID_AND_A_NON_LYMPHOID_CELL	0.842975	0.178	207	1
KEGG_ENDOMETRIAL_CANCER	0.842975	0.178	207	1
PID_BETACATENIN_DEG_PATHWAY	0.832645	0.178	207	1
REACTOME_TRANSPORT_OF_INORGANIC_CATIONS_ANIONS_AND_AMINO_ACIDS_OLIGOPEPTIDES	0.842975	0.178	207	1
KEGG_GLYCOSAMINOGLYCAN_DEGRADATION	0.834711	0.178	207	1
BIOCARTA_CHREBP2_PATHWAY	0.842975	0.178	207	1
REACTOME_CELL_CELL_JUNCTION_ORGANIZATION	0.842975	0.178	207	1
REACTOME_SIGNALING_BY_SCF_KIT	0.847107	0.183	214	1
REACTOME_BINDING_AND_ENTRY_OF_HIV_VIRION	0.706612	0.184	215	1
REACTOME_ACTIVATION_OF_CHAPERONE_GENES_BY_ATF6_ALPHA	0.809917	0.19	216	1
REACTOME_REGULATION_OF_AMPK_ACTIVITY_VIA_LKB1	0.809917	0.19	216	1
PID_ATF2_PATHWAY	0.838843	0.192	218	1
REACTOME_TRANSPORT_OF_GLUCOSE_AND_OTHER_SUGARS_BILE_SALTS_AND_ORGANIC_ACIDS_METAL_IONS_AND_AMINE_COMPOUNDS	0.838843	0.192	218	1
REACTOME_PHOSPHOLIPASE_C_MEDIATED_CASCADE	0.840909	0.194	220	1
REACTOME_CHONDROITIN_SULFATE_DERMATAN_SULFATE_METABOLISM	0.842975	0.194	220	1
REACTOME_SIGNALING_BY_ERBB2	0.847107	0.196	222	1
BIOCARTA_MYOSIN_PATHWAY	0.830579	0.197	223	1
KEGG_CELL_ADHESION_MOLECULES_CAMS	0.847107	0.197	223	1
KEGG_GALACTOSE_METABOLISM	0.830579	0.197	223	1
BIOCARTA_IL7_PATHWAY	0.830579	0.197	223	1
REACTOME_TRANSPORT_OF_VITAMINS_NUCLEOSIDES_AND_RELATED_MOLECULES	0.830579	0.197	223	1
REACTOME_LIPOPROTEIN_METABOLISM	0.830579	0.197	223	1
PID_PDGFRBPATHWAY	0.847107	0.197	223	1
REACTOME_DARPP_32_EVENTS	0.830579	0.197	223	1
BIOCARTA_TGFB_PATHWAY	0.805785	0.198	231	1
REACTOME_HYALURONAN_UPTAKE_AND_DEGRADATION	0.805785	0.198	231	1
REACTOME_TRAF3_DEPENDENT_IRF_ACTIVATION_PATHWAY	0.805785	0.198	231	1
REACTOME_TRIGLYCERIDE_BIOSYNTHESIS	0.838843	0.207	234	1
BIOCARTA_BIOPEPTIDES_PATHWAY	0.838843	0.207	234	1
PID_PLK1_PATHWAY	0.838843	0.207	234	1
PID_INTEGRIN1_PATHWAY	0.842975	0.207	234	1
REACTOME_SEMA3A_PAK_DEPENDENT_AXON_REPULSION	0.801653	0.21	238	1
REACTOME_MICRORNA_MIRNA_BIOGENESIS	0.801653	0.21	238	1
BIOCARTA_DREAM_PATHWAY	0.801653	0.21	238	1
REACTOME_SPHINGOLIPID_METABOLISM	0.834711	0.214	241	1
PID_AR_PATHWAY	0.834711	0.214	241	1
REACTOME_CLASS_B_2_SECRETIN_FAMILY_RECEPTORS	0.834711	0.214	241	1
KEGG_PORPHYRIN_AND_CHLOROPHYLL_METABOLISM	0.826446	0.215	244	1
BIOCARTA_CARM_ER_PATHWAY	0.826446	0.215	244	1
PID_HDAC_CLASSIII_PATHWAY	0.826446	0.215	244	1
BIOCARTA_LONGEVITY_PATHWAY	0.826446	0.215	244	1
REACTOME_MITOTIC_PROMETAPHASE	0.842975	0.219	248	1
REACTOME_HDL_MEDIATED_LIPID_TRANSPORT	0.797521	0.219	248	1
REACTOME_CREATION_OF_C4_AND_C2_ACTIVATORS	0.735537	0.223	250	1
PID_VEGFR1_PATHWAY	0.834711	0.225	251	1
KEGG_CALCIUM_SIGNALING_PATHWAY	0.842975	0.225	251	1
BIOCARTA_ECM_PATHWAY	0.822314	0.226	253	1
KEGG_FRUCTOSE_AND_MANNOSE_METABOLISM	0.822314	0.226	253	1
KEGG_GLYCINE_SERINE_AND_THREONINE_METABOLISM	0.822314	0.226	253	1
REACTOME_TRANSPORT_TO_THE_GOLGI_AND_SUBSEQUENT_MODIFICATION	0.822314	0.226	253	1
REACTOME_IRON_UPTAKE_AND_TRANSPORT	0.822314	0.226	253	1
PID_IL8CXCR2_PATHWAY	0.822314	0.226	253	1
PID_PRLSIGNALINGEVENTSPATHWAY	0.822314	0.226	253	1
BIOCARTA_SARS_PATHWAY	0.793388	0.231	260	1
REACTOME_POST_TRANSLATIONAL_PROTEIN_MODIFICATION	0.842975	0.231	260	1
BIOCARTA_IL3_PATHWAY	0.793388	0.231	260	1
REACTOME_ENERGY_DEPENDENT_REGULATION_OF_MTOR_BY_LKB1_AMPK	0.793388	0.231	260	1
REACTOME_REGULATION_OF_IFNA_SIGNALING	0.793388	0.231	260	1
REACTOME_VEGF_LIGAND_RECEPTOR_INTERACTIONS	0.793388	0.231	260	1
REACTOME_PRE_NOTCH_PROCESSING_IN_GOLGI	0.818182	0.236	266	1
BIOCARTA_NDKDYNAMIN_PATHWAY	0.818182	0.236	266	1
KEGG_PENTOSE_PHOSPHATE_PATHWAY	0.818182	0.236	266	1
KEGG_ASTHMA	0.818182	0.236	266	1
PID_KITPATHWAY	0.830579	0.24	270	1
PID_FCER1PATHWAY	0.830579	0.24	270	1
BIOCARTA_CCR5_PATHWAY	0.789256	0.242	272	1
PID_INTEGRIN5_PATHWAY	0.789256	0.242	272	1
[truncated: 1,047 more rows]
